# Supplementary material for: Transcriptional profiles of antidepressant resistance across the corticolimbic pathway of chronically stressed mice
Source: Neuropsychopharmacology. 2026 Feb 23;51(7):1279–89. doi: 10.1038/s41386-026-02366-6 (PMC13212567; doi:10.1038/s41386-026-02366-6)
Supplement: Supplementary file 2 — Table S1. IPA Output [file 41386_2026_2366_MOESM2_ESM.xlsx]

## Sheet: Canonical pathways Nac level 1
© 2000-2024 QIAGEN. All rights reserved.
Canonical Pathways	spec_Susceptible_vs_Control - 2024-08-12 02:15 PM	spec_Ket_x_vs_Control - 2024-08-12 02:02 PM	spec_Flx_res_vs_Control - 2024-08-12 01:56 PM
Synaptogenesis Signaling Pathway	6.803	1.89	2.949
Sertoli Cell-Sertoli Cell Junction Signaling	4.695	2.828	3.024
Potassium Channels	4.143	2.236	2.268
FAK Signaling	4.562	1	2.828
Molecular Mechanisms of Cancer	5.16	0.343	2.828
Cardiac Hypertrophy Signaling	4.719	-1	2.294
S100 Family Signaling Pathway	4.285	-1.257	2.4
Serotonin Receptor Signaling	5.058	0.535	2.25
G alpha (q) signalling events	2.401	2.236	3
Dermatan Sulfate Biosynthesis	2.84	2.236	2.53
L1CAM interactions	3.904	-0.816	2.673
Chondroitin Sulfate Biosynthesis	2.673	2.236	2.333
GABA receptor activation	4.082	2.236	0.775
CREB Signaling in Neurons	4.49	0.6	1.913
Neurovascular Coupling Signaling Pathway	2.94	2.309	1.732
G-Protein Coupled Receptor Signaling	3.942	0.392	2.588
Orexin Signaling Pathway	4.214	-1.89	0.707
Glutaminergic Receptor Signaling Pathway (Enhanced)	4.051	-1.265	1.286
GNRH Signaling	4.718	N/A	1.877
Wound Healing Signaling Pathway	2.782	1.291	2.502
RHOGDI Signaling	-3.212	-0.816	-2.5
Transport of inorganic cations/anions and amino acids/oligopeptides	3.772	-0.378	2.357
Role of NFAT in Cardiac Hypertrophy	4.45	-1.342	0.707
SNARE Signaling Pathway	4.899	N/A	1.342
Adrenergic Receptor Signaling Pathway (Enhanced)	3.606	-2	0.577
Class A/1 (Rhodopsin-like receptors)	2.138	1.604	2.402
Gap Junction Signaling	3.255	1.508	1.372
Ephrin Receptor Signaling	4.218	1.134	0.728
Calcium Signaling	4.221	1.633	0.2
Eicosanoid Signaling	3.787	-0.816	1.414
Netrin-1 signaling	2.673	N/A	3.317
Signaling by Rho Family GTPases	3.501	-0.333	2.132
Chaperone Mediated Autophagy Signaling Pathway	3.046	2.646	-0.258
BBSome Signaling Pathway	2.621	0.728	2.496
Pulmonary Fibrosis Idiopathic Signaling Pathway	2.236	-0.853	2.667
Gustation Pathway	3.592	0.632	1.46
Synaptic Long Term Potentiation	3.307	-1	1.342
Phagosome Formation	2.99	0.426	2.224
Collagen biosynthesis and modifying enzymes	1.46	0.707	3.464
IL-4 Signaling	2.309	0	3.286
Regulation of the Epithelial Mesenchymal Transition in Development Pathway	-1.5	-2.449	-1.633
Gαi Signaling	2.271	1.342	1.89
Heparan Sulfate Biosynthesis	2.236	1.342	1.897
Nuclear Cytoskeleton Signaling Pathway	3.302	0.707	1.414
MHC class II antigen presentation	4.867	N/A	0.447
O-linked glycosylation	2.556	N/A	2.683
Cardiac Hypertrophy Signaling (Enhanced)	4.157	0.243	0.832
cAMP-mediated signaling	3.098	1	1.121
Opioid Signalling	3.657	N/A	-1.528
Netrin Signaling	2.771	0.447	-1.961
Glutamate Receptor Signaling	2.646	N/A	2.449
Insulin Secretion Signaling Pathway	3.311	-0.816	0.962
NGF-stimulated transcription	1.508	-2.236	-1.342
Transcriptional regulation by RUNX3	1.604	0.816	2.646
IL-17 Signaling	3.087	0.447	1.508
Colorectal Cancer Metastasis Signaling	2.673	-1.508	0.853
Role of MAPK Signaling in Promoting the Pathogenesis of Influenza	4.004	N/A	1
Opioid Signaling Pathway	3.671	1.134	-0.149
Assembly of collagen fibrils and other multimeric structures	0.894	1.134	2.887
IL-8 Signaling	3.13	-1	0.775
Docosahexaenoic Acid (DHA) Signaling	2.75	0	2.132
T Cell Receptor Signaling	2.412	1	1.46
ERK/MAPK Signaling	2.535	0.447	1.886
Role of Osteoclasts in Rheumatoid Arthritis Signaling Pathway	2.183	-1	1.671
Collagen chain trimerization	0.943	0.447	3.464
Breast Cancer Regulation by Stathmin1	2.456	0.626	1.756
Ion channel transport	2.598	1.342	0.894
Paxillin Signaling	3.838	N/A	0.905
Regulation of Insulin-like Growth Factor (IGF) transport and uptake by IGFBPs	2.043	-1	1.667
Hematoma Resolution Signaling Pathway	-0.822	1.508	-2.357
Integrin cell surface interactions	1.46	0.816	2.309
Cardiac conduction	2.722	0	1.8
White Adipose Tissue Browning Pathway	3.773	N/A	0.728
Activation of NMDA receptors and postsynaptic events	4.472	N/A	0
Cell junction organization	1.4	N/A	3.051
Oxytocin Signaling Pathway	3.064	-0.816	-0.539
Dopamine-DARPP32 Feedback in cAMP Signaling	2.921	-1	0.426
CDK5 Signaling	3.053	N/A	1.291
HIF1α Signaling	1.54	-1.667	-1.134
SUMOylation of intracellular receptors	1.89	N/A	2.449
G alpha (s) signalling events	3.667	0.447	0.209
Reelin Signaling in Neurons	3.307	N/A	1
Role of NFAT in Regulation of the Immune Response	2.785	0.447	1.069
BMP signaling pathway	3.674	N/A	0.577
Pancreatic Secretion Signaling Pathway	3.713	0	0.522
FcγRIIB Signaling in B Lymphocytes	3.153	N/A	1
HSP90 chaperone cycle for steroid hormone receptors in the presence of ligand	4.146	N/A	N/A
CCR3 Signaling in Eosinophils	2.982	N/A	1.155
RAC Signaling	2.746	N/A	1.387
G alpha (i) signalling events	2.722	0.707	0.686
Sensory processing of sound by inner hair cells of the cochlea	1.8	N/A	2.309
TR/RXR Activation	2.694	0.707	-0.632
IGF-1 Signaling	2.132	N/A	1.89
Thyroid Cancer Signaling	2.294	0	1.698
Translocation of SLC2A4 (GLUT4) to the plasma membrane	3.962	N/A	N/A
Plasma lipoprotein assembly, remodeling, and clearance	2.065	N/A	1.89
Hepatic Fibrosis Signaling Pathway	2.012	1.069	0.87
DAG and IP3 signaling	3.357	N/A	-0.577
HGF Signaling	3.053	N/A	0.832
Cholecystokinin/Gastrin-mediated Signaling	3.286	N/A	0.577
Thrombin Signaling	1	-2.236	-0.626
Collagen degradation	0.5	-0.816	2.53
Integration of energy metabolism	3.272	N/A	0.535
Corticotropin Releasing Hormone Signaling	2.667	-0.447	0.688
Synaptic Long Term Depression	2.795	0	1
Chondroitin Sulfate Biosynthesis (Late Stages)	1.897	N/A	1.89
Dermatan Sulfate Biosynthesis (Late Stages)	1.897	N/A	1.89
Assembly and cell surface presentation of NMDA receptors	3.771	N/A	0
HEY1 Signaling Pathway	2.353	-0.707	0.707
Acetylcholine Receptor Signaling Pathway	2.546	-0.447	0.756
Dilated Cardiomyopathy Signaling Pathway	2.535	N/A	1.213
Leukocyte Extravasation Signaling	2.197	-1.265	0.277
Tumor Microenvironment Pathway	3.162	-0.577	0
Pulmonary Healing Signaling Pathway	1.82	-1.291	-0.626
SAPK/JNK Signaling	2.043	N/A	1.667
Epithelial Adherens Junction Signaling	0.649	-2.236	0.816
PCP (Planar Cell Polarity) Pathway	1.342	-1.633	-0.707
Cholesterol biosynthesis	3.638	N/A	N/A
Superpathway of Cholesterol Biosynthesis	3.638	N/A	N/A
Extracellular matrix organization	0.343	-0.447	2.84
GDNF Family Ligand-Receptor Interactions	2.711	N/A	0.905
Interleukin-4 and Interleukin-13 signaling	1.528	-1.633	0.447
P2Y Purinergic Receptor Signaling Pathway	2.874	N/A	0.728
ABRA Signaling Pathway	2.502	-0.378	0.707
Incretin synthesis, secretion, and inactivation	2.236	N/A	1.342
Chemokine Signaling	2.985	N/A	0.577
G Beta Gamma Signaling	3.086	0	0.447
Oxytocin in Brain Signaling Pathway	2.897	N/A	-0.626
Activin Inhibin Signaling Pathway	1.543	0.333	1.633
Activation of kainate receptors upon glutamate binding	2.309	N/A	1.134
α-Adrenergic Signaling	2.828	N/A	0.577
Vasopressin regulates renal water homeostasis via Aquaporins	3	N/A	0.378
Pathogen Induced Cytokine Storm Signaling Pathway	0.75	-0.209	2.401
Role of Chondrocytes in Rheumatoid Arthritis Signaling Pathway	3.024	0.333	0
Expression and translocation of olfactory receptors	1.342	2	N/A
Transcriptional regulation by RUNX2	1.667	0	1.667
PI3K Signaling in B Lymphocytes	1.372	-1.414	0.535
14-3-3-mediated Signaling	2.414	N/A	0.905
Glycosaminoglycan metabolism	1.706	0.447	1.155
Sleep REM Signaling Pathway	1.877	N/A	1.414
Factors Promoting Cardiogenesis in Vertebrates	1.298	-1.134	0.853
Signaling by MET	0.894	-0.447	1.941
G alpha (z) signalling events	3.273	N/A	0
Platelet homeostasis	2.985	N/A	0.277
Senescence-Associated Secretory Phenotype (SASP)	1	-2.236	N/A
Gap junction trafficking and regulation	3.207	N/A	N/A
Sleep NREM Signaling Pathway	-2.333	N/A	-0.853
Sertoli Cell-Germ Cell Junction Signaling Pathway (Enhanced)	2.546	0.632	0
GABA synthesis, release, reuptake and degradation	3.162	N/A	N/A
Cholesterol Biosynthesis III (via Desmosterol)	3.162	N/A	N/A
Cholesterol Biosynthesis II (via 24,25-dihydrolanosterol)	3.162	N/A	N/A
Cholesterol Biosynthesis I	3.162	N/A	N/A
GPER1 signaling	3.153	N/A	0
Renin-Angiotensin Signaling	2.887	N/A	0.258
IL-3 Signaling	2.837	N/A	-0.302
Neurotransmitter release cycle	2.711	N/A	0.378
GPCR-Mediated Nutrient Sensing in Enteroendocrine Cells	2.401	N/A	0.655
MAPK targets/ Nuclear events mediated by MAP kinases	3.051	N/A	0
Coronavirus Replication Pathway	3.051	N/A	N/A
LXR/RXR Activation	0	-1.414	-1.633
OX40 Signaling Pathway	1.667	N/A	1.342
UVC-Induced MAPK Signaling	2.668	N/A	-0.333
Activation of the pre-replicative complex	-1	-2	N/A
Aggrephagy	3	N/A	N/A
Kinesins	3	N/A	N/A
Autism Signaling Pathway	0.868	-0.302	1.826
Interferon gamma signaling	0.258	N/A	2.714
Dopamine Receptor Signaling	2.496	N/A	0.447
Role of Osteoblasts in Rheumatoid Arthritis Signaling Pathway	0.822	1.387	0.728
Heparan Sulfate Biosynthesis (Late Stages)	1.5	N/A	1.414
LPS-stimulated MAPK Signaling	2.6	N/A	-0.302
Glutamate binding, activation of AMPA receptors and synaptic plasticity	1.897	N/A	-1
Cell Cycle Control of Chromosomal Replication	-0.632	-2.236	N/A
PPAR Signaling	-1.528	-1	-0.333
GABAergic Receptor Signaling Pathway (Enhanced)	0.745	1.89	0.218
PKCθ Signaling in T Lymphocytes	2.121	-0.447	0.258
CXCR4 Signaling	2.596	0	0.229
Glioblastoma Multiforme Signaling	0.756	-0.905	1.155
IL-27 Signaling Pathway	0	-1.667	1.134
AMPK Signaling	2	N/A	0.775
MSP-RON Signaling in Macrophages Pathway	2.449	N/A	-0.277
Cardiac β-adrenergic Signaling	2.449	N/A	0.277
RAR Activation	1.789	0.277	-0.649
GPCR-Mediated Integration of Enteroendocrine Signaling Exemplified by an L Cell	2.711	N/A	0
Antigen Presentation Pathway	0.816	N/A	1.89
Atherosclerosis Signaling	0	0.816	1.89
Macrophage Alternative Activation Signaling Pathway	0.707	1.342	0.655
Activation of gene expression by SREBF (SREBP)	2.683	N/A	N/A
Myelination Signaling Pathway	1.118	-1.213	0.343
Gαs Signaling	2.414	N/A	0.258
Phospholipase C Signaling	2.082	0.333	-0.229
Apelin Endothelial Signaling Pathway	2.401	N/A	-0.243
Triacylglycerol Biosynthesis	-1	N/A	-1.633
GP6 Signaling Pathway	0	-0.333	2.294
CD40 Signaling	1.606	N/A	1
RHO GTPases activate IQGAPs	2.53	N/A	N/A
TNFR1 Signaling	2.065	N/A	0.447
Calcium-induced T Lymphocyte Apoptosis	1.508	N/A	-1
Neuropathic Pain Signaling in Dorsal Horn Neurons	1.732	N/A	0.775
Actin Nucleation by ARP-WASP Complex	2.496	N/A	0
WNT/Ca+ pathway	-1.069	-1.414	0
IL-1 Signaling	2	N/A	0.447
Cellular Effects of Sildenafil (Viagra)	-1.143	0	-1.287
Immunoregulatory interactions between a Lymphoid and a non-Lymphoid cell	1.265	0	1.134
Gαq Signaling	0.48	-1	0.894
G alpha (12/13) signalling events	1.789	N/A	0.577
NF-κB Activation by Viruses	1.789	N/A	-0.577
Sensory processing of sound by outer hair cells of the cochlea	-0.229	N/A	2.121
Regulation of Cellular Mechanics by Calpain Protease	1.897	N/A	0.447
Formation of paraxial mesoderm	-1.342	N/A	1
NFKBIE Signaling Pathway	0	1.342	1
Type II Diabetes Mellitus Signaling	0.816	0	-1.508
Signaling by Insulin receptor	2.324	N/A	N/A
TWEAK Signaling	1.291	N/A	1
Macropinocytosis Signaling	1.698	N/A	-0.577
fMLP Signaling in Neutrophils	2.268	N/A	0
Class B/2 (Secretin family receptors)	0.962	-1	-0.277
B Cell Receptor Signaling	2.236	0	0
Thrombopoietin Signaling	1.886	N/A	0.333
Endocannabinoid Developing Neuron Pathway	1.915	N/A	-0.277
TEC Kinase Signaling	1.569	0	0.577
CCR5 Signaling in Macrophages	2.138	N/A	0
WNT/SHH Axonal Guidance Signaling Pathway	0.649	-0.816	-0.655
NUR77 Signaling in T Lymphocytes	1.291	N/A	-0.816
Virus Entry via Endocytic Pathways	1.461	N/A	-0.632
Endothelin-1 Signaling	1.067	-1	0
Role of Macrophages, Fibroblasts and Endothelial Cells in Rheumatoid Arthritis	0.831	-0.5	-0.707
YAP1- and WWTR1 (TAZ)-stimulated gene expression	0	N/A	2
Antioxidant Action of Vitamin C	0	2	0
Glycoaminoglycan-protein Linkage Region Biosynthesis	2	N/A	N/A
Zymosterol Biosynthesis	2	N/A	N/A
Superpathway of Geranylgeranyldiphosphate Biosynthesis I (via Mevalonate)	1.89	N/A	N/A
Carboxyterminal post-translational modifications of tubulin	1.886	N/A	N/A
nNOS Signaling in Skeletal Muscle Cells	1.155	N/A	-0.707
Protein Kinase A Signaling	0.453	0.905	0.48
Signaling by Retinoic Acid	0.832	N/A	1
G Protein Signaling Mediated by Tubby	0.655	N/A	1.134
Acute Phase Response Signaling	0	-0.816	0.905
Glycolysis I	1.667	N/A	N/A
IL-17A Signaling in Gastric Cells	1.667	N/A	N/A
Syndecan interactions	0	N/A	1.633
Inhibition of Matrix Metalloproteases	-1.633	N/A	N/A
Calcium Transport I	1.633	N/A	N/A
Mevalonate Pathway I	1.633	N/A	N/A
Transcriptional Regulation by MECP2	-0.243	-1	-0.333
PEDF Signaling	0.853	N/A	0.632
Prolactin Signaling	1.091	N/A	0.333
Pyrimidine Ribonucleotides Interconversion	1.387	N/A	N/A
Pyrimidine Ribonucleotides De Novo Biosynthesis	1.387	N/A	N/A
Integrin signaling	0.378	-1	N/A
Intrinsic Prothrombin Activation Pathway	N/A	N/A	1.342
ICOS-ICOSL Signaling in T Helper Cells	0.943	0	-0.333
Striated Muscle Contraction	1.265	N/A	N/A
Th17 Activation Pathway	-1.265	0	N/A
IL-10 Signaling	0.928	0	-0.243
Interconversion of nucleotide di- and triphosphates	1.155	N/A	N/A
Ethanol Degradation II	-1.134	N/A	N/A
Communication between Innate and Adaptive Immune Cells	0	N/A	1.134
Endocannabinoid Neuronal Synapse Pathway	0.781	0	-0.229
4-1BB Signaling in T Lymphocytes	1	N/A	N/A
Signaling by Type 1 Insulin-like Growth Factor 1 Receptor (IGF1R)	N/A	N/A	1
Tumoricidal Function of Hepatic Natural Killer Cells	-1	N/A	N/A
Osteoarthritis Pathway	0	-0.5	-0.471
TNFR2 Signaling	0.905	N/A	N/A
Notch Signaling	-0.816	0	N/A
Transcriptional Regulation by VENTX	0.816	N/A	N/A
Metabolism of amine-derived hormones	-0.816	N/A	N/A
Neuroprotective Role of THOP1 in Alzheimer's Disease	0	0.447	0.333
PPARα/RXRα Activation	-0.507	0	-0.243
CD27 Signaling in Lymphocytes	0.728	N/A	N/A
Rap1 signalling	0.707	N/A	N/A
Gluconeogenesis I	0.707	N/A	N/A
Cytotoxic T Lymphocyte-mediated Apoptosis of Target Cells	-0.707	N/A	N/A
Pyrimidine Deoxyribonucleotides De Novo Biosynthesis I	0.632	N/A	N/A
Apelin Muscle Signaling Pathway	0.447	N/A	N/A
Reversible hydration of carbon dioxide	-0.447	N/A	N/A
Thyroid Hormone Metabolism II (via Conjugation and/or Degradation)	0.378	N/A	N/A
Phase I - Functionalization of compounds	0	N/A	0.378
Carnitine metabolism	0.378	N/A	N/A
Role of IL-17A in Arthritis	N/A	N/A	N/A
Pregnenolone Biosynthesis	N/A	N/A	N/A
Allograft Rejection Signaling	N/A	N/A	N/A
Xenobiotic Metabolism Signaling	N/A	N/A	N/A
Agranulocyte Adhesion and Diapedesis	N/A	N/A	N/A
tRNA processing in the mitochondrion	N/A	N/A	N/A
rRNA processing	N/A	N/A	N/A
Axonal Guidance Signaling	N/A	N/A	N/A
Histamine Biosynthesis	N/A	N/A	N/A
GABA Receptor Signaling	N/A	N/A	N/A
Hematopoiesis from Pluripotent Stem Cells	N/A	N/A	N/A
Catecholamine Biosynthesis	N/A	N/A	N/A
Tryptophan Degradation III (Eukaryotic)	N/A	N/A	N/A
Remodeling of Epithelial Adherens Junctions	N/A	N/A	N/A
Role of Osteoblasts, Osteoclasts and Chondrocytes in Rheumatoid Arthritis	N/A	N/A	N/A
NAD biosynthesis II (from tryptophan)	N/A	N/A	N/A
Phagosome Maturation	N/A	N/A	N/A
Germ Cell-Sertoli Cell Junction Signaling	N/A	N/A	N/A
Altered T Cell and B Cell Signaling in Rheumatoid Arthritis	N/A	N/A	N/A
Adenine and Adenosine Salvage VI	N/A	N/A	N/A
NGF processing	N/A	N/A	N/A
Formation of axial mesoderm	N/A	N/A	N/A
NFE2L2 regulating TCA cycle genes	N/A	N/A	N/A
Circadian Rhythm Signaling	N/A	N/A	N/A
Platelet Adhesion to exposed collagen	N/A	N/A	N/A
Cellular hexose transport	0	N/A	N/A
Granulocyte Adhesion and Diapedesis	N/A	N/A	N/A
T Helper Cell Differentiation	N/A	N/A	N/A
Graft-versus-Host Disease Signaling	N/A	N/A	N/A
Autoimmune Thyroid Disease Signaling	N/A	N/A	N/A
Hepatic Fibrosis / Hepatic Stellate Cell Activation	N/A	N/A	N/A
Transcriptional regulation of pluripotent stem cells	N/A	N/A	N/A

## Sheet: Canonical pathways Nac level 2
© 2000-2024 QIAGEN. All rights reserved.
Canonical Pathways	spec_Flx_res_vs_Control - 2024-08-12 01:56 PM	spec_Flx_Ket_res_vs_Control - 2024-08-12 01:59 PM	spec_Flx_Ket_non_vs_Control - 2024-08-12 02:01 PM
G alpha (q) signalling events	3	3.5	2.111
BBSome Signaling Pathway	2.496	3.086	2.6
Class A/1 (Rhodopsin-like receptors)	2.402	2.746	2.324
FAK Signaling	2.828	2.714	1.915
Interferon gamma signaling	2.714	2.236	2.449
S100 Family Signaling Pathway	2.4	3.15	1.234
3-phosphoinositide Biosynthesis	-1.941	-2.333	-2.496
Circadian Clock	-2.449	-1.342	-2.828
NGF-stimulated transcription	-1.342	-1.89	-3.317
Netrin-1 signaling	3.317	3.162	N/A
Multiple Sclerosis Signaling Pathway	1.5	2.111	2.5
Pulmonary Fibrosis Idiopathic Signaling Pathway	2.667	1.961	-1.414
Extracellular matrix organization	2.84	3.051	0
Collagen biosynthesis and modifying enzymes	3.464	2.333	N/A
Collagen chain trimerization	3.464	2.333	N/A
Cell junction organization	3.051	2.53	0
Molecular Mechanisms of Cancer	2.828	2.142	0.603
Assembly of collagen fibrils and other multimeric structures	2.887	1.667	1
Dermatan Sulfate Biosynthesis	2.53	2	1
Synaptogenesis Signaling Pathway	2.949	0.6	-1.886
G-Protein Coupled Receptor Signaling	2.588	1.612	1.151
Chondroitin Sulfate Biosynthesis	2.333	2	1
Superpathway of Inositol Phosphate Compounds	-0.943	-1.508	-2.84
IL-4 Signaling	3.286	1.698	0.277
Signaling by MET	1.941	1.667	-1.633
GP6 Signaling Pathway	2.294	1.414	-1.508
Neutrophil Extracellular Trap Signaling Pathway	-2.191	-2.236	-0.655
Erythropoietin Signaling Pathway	-1.213	-1.508	-2.309
Breast Cancer Regulation by Stathmin1	1.756	1.857	1.414
Integrin cell surface interactions	2.309	2.714	N/A
Potassium Channels	2.268	1.291	-1.414
Serotonin Receptor Signaling	2.25	2.343	-0.378
Chondroitin Sulfate Biosynthesis (Late Stages)	1.89	2	1
O-linked glycosylation	2.683	2.111	N/A
Autism Signaling Pathway	1.826	2.294	-0.655
CREB Signaling in Neurons	1.913	2.517	0.343
Sensory processing of sound by outer hair cells of the cochlea	2.121	1.633	1
Opioid Signalling	-1.528	-1.5	-1.667
Cardiac Hypertrophy Signaling	2.294	0.905	-1.387
Phagosome Formation	2.224	1.753	0.557
Cellular Effects of Sildenafil (Viagra)	-1.287	-0.944	-2.263
Glutamate Receptor Signaling	2.449	2	N/A
Atherosclerosis Signaling	1.89	1.414	1.134
Pathogen Induced Cytokine Storm Signaling Pathway	2.401	1.528	0.5
Collagen degradation	2.53	1.897	N/A
Sensory processing of sound by inner hair cells of the cochlea	2.309	1.667	0.447
Hematoma Resolution Signaling Pathway	-2.357	-1.265	-0.775
RHOGDI Signaling	-2.5	-1.342	-0.447
Synaptic Long Term Depression	1	0.832	-2.449
Transport of inorganic cations/anions and amino acids/oligopeptides	2.357	1.89	0
Semaphorin interactions	1.897	2.333	N/A
White Adipose Tissue Browning Pathway	0.728	1.604	-1.89
Gustation Pathway	1.46	1.606	1.155
Beta-catenin independent WNT signaling	-1.414	-0.302	-2.449
Eicosanoid Signaling	1.414	0.943	-1.732
Role of Osteoblasts in Rheumatoid Arthritis Signaling Pathway	0.728	-1.508	1.807
Heparan Sulfate Biosynthesis	1.897	1	1
NF-κB Activation by Viruses	-0.577	-1.633	-1.633
Thyroid Cancer Signaling	1.698	1.134	-1
LPS-stimulated MAPK Signaling	-0.302	-1.633	-1.89
CD28 Signaling in T Helper Cells	-1.134	-2.236	-0.447
Cholecystokinin/Gastrin-mediated Signaling	0.577	-1.342	-1.89
T Cell Receptor Signaling	1.46	-0.905	1.387
Wound Healing Signaling Pathway	2.502	0.894	0.333
Gαi Signaling	1.89	1.414	-0.378
Oxytocin Signaling Pathway	-0.539	-0.626	-2.496
GNRH Signaling	1.877	0.632	-1.134
Insulin Secretion Signaling Pathway	0.962	1.069	-1.604
Syndecan interactions	1.633	2	N/A
Glycosaminoglycan metabolism	1.155	1.633	0.816
Signaling by Rho Family GTPases	2.132	0.707	-0.707
Thrombin Signaling	-0.626	-0.905	-1.941
WNT/SHH Axonal Guidance Signaling Pathway	-0.655	1.069	-1.732
Heparan Sulfate Biosynthesis (Late Stages)	1.414	1	1
G alpha (i) signalling events	0.686	1.46	1.265
Dendritic Cell Maturation	1.807	1.265	-0.277
Dilated Cardiomyopathy Signaling Pathway	1.213	1	1.134
Netrin Signaling	-1.961	-0.229	-1.155
Calcium-induced T Lymphocyte Apoptosis	-1	-1.89	-0.447
Cardiac conduction	1.8	1.155	-0.378
Sertoli Cell-Sertoli Cell Junction Signaling	3.024	0.258	0
IL-3 Signaling	-0.302	-1.633	-1.342
Sperm Motility	0.302	-0.707	-2.236
Phospholipase C Signaling	-0.229	-1.667	-1.342
GPCR-Mediated Nutrient Sensing in Enteroendocrine Cells	0.655	1.387	-1.134
Communication between Innate and Adaptive Immune Cells	1.134	N/A	2
Glutaminergic Receptor Signaling Pathway (Enhanced)	1.286	0.845	-1
Role of NFAT in Cardiac Hypertrophy	0.707	0.688	-1.732
Acetylcholine Receptor Signaling Pathway	0.756	1.807	-0.535
Neuroinflammation Signaling Pathway	0.943	1.897	0.243
Activin Inhibin Signaling Pathway	1.633	0.277	1.155
RAR Activation	-0.649	-0.626	-1.789
Formation of paraxial mesoderm	1	2	N/A
Orexin Signaling Pathway	0.707	1.46	-0.832
Integration of energy metabolism	0.535	2.121	-0.333
CXCR4 Signaling	0.229	-1	-1.732
Factors Promoting Cardiogenesis in Vertebrates	0.853	1.387	-0.707
CCR3 Signaling in Eosinophils	1.155	-0.447	-1.342
Neuropathic Pain Signaling in Dorsal Horn Neurons	0.775	0.632	-1.508
GDNF Family Ligand-Receptor Interactions	0.905	1	-1
Ion channel transport	0.894	1.732	-0.277
ERK/MAPK Signaling	1.886	0.707	-0.302
Dermatan Sulfate Biosynthesis (Late Stages)	1.89	N/A	1
Binding and Uptake of Ligands by Scavenger Receptors	1	1.89	N/A
Sertoli Cell-Germ Cell Junction Signaling Pathway (Enhanced)	0	-2.309	-0.577
Class B/2 (Secretin family receptors)	-0.277	1.897	-0.707
Macrophage Classical Activation Signaling Pathway	0.905	-0.447	1.508
HIF1α Signaling	-1.134	-1.147	-0.535
Hepatic Fibrosis Signaling Pathway	0.87	1.091	-0.832
Platelet homeostasis	0.277	1.155	-1.342
HOTAIR Regulatory Pathway	0.905	1.265	-0.577
AMPK Signaling	0.775	1.134	0.832
Oxytocin in Brain Signaling Pathway	-0.626	0	-2.111
Type II Diabetes Mellitus Signaling	-1.508	-0.816	-0.378
Opioid Signaling Pathway	-0.149	-0.365	-2.183
SNARE Signaling Pathway	1.342	1	-0.333
Thrombopoietin Signaling	0.333	-1	-1.342
Macropinocytosis Signaling	-0.577	-0.447	-1.633
HGF Signaling	0.832	-0.447	-1.342
Antigen Presentation Pathway	1.89	N/A	0.707
Cardiac Hypertrophy Signaling (Enhanced)	0.832	0.756	-1
Neurovascular Coupling Signaling Pathway	1.732	0.853	0
Adrenergic Receptor Signaling Pathway (Enhanced)	0.577	1.213	-0.775
PI3K Signaling in B Lymphocytes	0.535	-1	-1
Renin-Angiotensin Signaling	0.258	-1.134	-1.134
Ephrin Receptor Signaling	0.728	0.378	-1.414
Apelin Endothelial Signaling Pathway	-0.243	-1.134	-1.134
MSP-RON Signaling in Macrophages Pathway	-0.277	-0.816	-1.414
Synaptic Long Term Potentiation	1.342	0.258	-0.905
Intrinsic Prothrombin Activation Pathway	1.342	1.134	N/A
Activation of kainate receptors upon glutamate binding	1.134	1.342	N/A
Degradation of the extracellular matrix	0	1.134	1.342
Pancreatic Secretion Signaling Pathway	0.522	0.229	-1.698
tRNA processing in the mitochondrion	N/A	N/A	2.449
SUMOylation of intracellular receptors	2.449	N/A	N/A
G alpha (12/13) signalling events	0.577	1.414	0.447
Chemokine Signaling	0.577	-1	-0.816
Neurexins and neuroligins	0.378	-0.378	-1.633
CDX Gastrointestinal Cancer Signaling Pathway	0.5	-0.707	1.155
Regulation of beta-cell development	1.342	1	N/A
GABA receptor activation	0.775	1.155	0.378
CDK5 Signaling	1.291	1	0
PEDF Signaling	0.632	N/A	-1.633
Paxillin Signaling	0.905	N/A	-1.342
Activation of gene expression by SREBF (SREBP)	N/A	N/A	-2.236
PKCθ Signaling in T Lymphocytes	0.258	-1.633	-0.333
Role of Macrophages, Fibroblasts and Endothelial Cells in Rheumatoid Arthritis	-0.707	-0.218	-1.291
G alpha (s) signalling events	0.209	1.698	-0.302
Macrophage Alternative Activation Signaling Pathway	0.655	0.816	-0.728
Calcium Signaling	0.2	0.243	-1.732
NUR77 Signaling in T Lymphocytes	-0.816	-1.342	N/A
Gαq Signaling	0.894	-0.258	-1
P2Y Purinergic Receptor Signaling Pathway	0.728	0	-1.414
Pulmonary Healing Signaling Pathway	-0.626	0	-1.508
Reelin Signaling in Neurons	1	1.134	0
Sleep NREM Signaling Pathway	-0.853	0	1.265
Mitochondrial Dysfunction	0.962	-1.155	0
DAG and IP3 signaling	-0.577	-0.707	-0.816
nNOS Signaling in Skeletal Muscle Cells	-0.707	0.378	-1
ICOS-ICOSL Signaling in T Helper Cells	-0.333	-1.342	0.378
Vasopressin regulates renal water homeostasis via Aquaporins	0.378	1.633	N/A
YAP1- and WWTR1 (TAZ)-stimulated gene expression	2	N/A	N/A
Cholesterol biosynthesis	N/A	N/A	-2
Formation of Fibrin Clot (Clotting Cascade)	1	1	N/A
RAF-independent MAPK1/3 activation	N/A	N/A	-2
Endocannabinoid Neuronal Synapse Pathway	-0.229	0.277	-1.414
BMP signaling pathway	0.577	-1.342	N/A
cAMP-mediated signaling	1.121	0.73	0
VDR/RXR Activation	-0.707	-1.134	N/A
RAC Signaling	1.387	-0.447	0
Dopamine-DARPP32 Feedback in cAMP Signaling	0.426	-0.243	-1.155
Osteoarthritis Pathway	-0.471	1.342	0
Gap Junction Signaling	1.372	0.426	0
TEC Kinase Signaling	0.577	0	-1.134
Transcriptional regulation by RUNX2	1.667	N/A	N/A
STAT3 Pathway	0.832	0.447	-0.378
EGF Signaling	N/A	N/A	-1.633
GPER1 signaling	0	1.633	N/A
Triacylglycerol Biosynthesis	-1.633	N/A	N/A
G Beta Gamma Signaling	0.447	1.155	N/A
G alpha (z) signalling events	0	1.155	-0.378
Growth Hormone Signaling	-0.378	0.447	-0.707
GM-CSF Signaling	0.707	N/A	-0.816
Gαs Signaling	0.258	1.265	0
Glutamate binding, activation of AMPA receptors and synaptic plasticity	-1	-0.447	N/A
NCAM signaling for neurite out-growth	0	1.414	N/A
Xenobiotic Metabolism PXR Signaling Pathway	0.243	0.577	-0.577
Incretin synthesis, secretion, and inactivation	1.342	N/A	N/A
OX40 Signaling Pathway	1.342	N/A	N/A
UVC-Induced MAPK Signaling	-0.333	-1	N/A
Corticotropin Releasing Hormone Signaling	0.688	-0.577	0
DHCR24 Signaling Pathway	0	0	-1.265
fMLP Signaling in Neutrophils	0	-0.905	-0.333
Glioma Invasiveness Signaling	0.447	N/A	-0.707
Epithelial Adherens Junction Signaling	0.816	0.302	N/A
α-Adrenergic Signaling	0.577	0	-0.447
GP1b-IX-V activation signalling	N/A	1	N/A
Platelet Adhesion to exposed collagen	N/A	1	N/A
Signaling by Type 1 Insulin-like Growth Factor 1 Receptor (IGF1R)	1	N/A	N/A
GABAergic Receptor Signaling Pathway (Enhanced)	0.218	0.229	0.535
Parkinson's Signaling Pathway	0.447	0.535	0
PPARα/RXRα Activation	-0.243	0.707	0
eNOS Signaling	0.277	0.333	0.333
Signaling by SCF-KIT	0.447	N/A	-0.447
Platelet Aggregation (Plug Formation)	N/A	0.816	N/A
Transcriptional Regulation by MECP2	-0.333	0.447	N/A
Protein Kinase A Signaling	0.48	0	0.229
IL-10 Signaling	-0.243	0.447	0
Cardiac β-adrenergic Signaling	0.277	0	-0.378
Ferroptosis Signaling Pathway	-0.302	0	0.302
Regulation of Cellular Mechanics by Calpain Protease	0.447	N/A	N/A
Lymphotoxin β Receptor Signaling	N/A	N/A	0.447
Assembly and cell surface presentation of NMDA receptors	0	N/A	-0.447
Dopamine Receptor Signaling	0.447	N/A	N/A
Neurotransmitter release cycle	0.378	N/A	N/A
GPCR-Mediated Integration of Enteroendocrine Signaling Exemplified by an L Cell	0	-0.378	0
Th1 Pathway	0.333	N/A	0
Neuroprotective Role of THOP1 in Alzheimer's Disease	0.333	N/A	0
Type I Diabetes Mellitus Signaling	N/A	N/A	0
Integrin signaling	N/A	0	N/A
Allograft Rejection Signaling	N/A	N/A	N/A
Xenobiotic Metabolism Signaling	N/A	N/A	N/A
rRNA processing	N/A	N/A	N/A
Axonal Guidance Signaling	N/A	N/A	N/A
Effects of PIP2 hydrolysis	0	0	N/A
GABA Receptor Signaling	N/A	N/A	N/A
Hematopoiesis from Pluripotent Stem Cells	N/A	N/A	N/A
Tryptophan Degradation III (Eukaryotic)	N/A	N/A	N/A
rRNA modification in the mitochondrion	N/A	N/A	N/A
NAD biosynthesis II (from tryptophan)	N/A	N/A	N/A
TNFs bind their physiological receptors	N/A	N/A	N/A
Differential Regulation of Cytokine Production in Intestinal Epithelial Cells by IL-17A and IL-17F	N/A	N/A	N/A
Altered T Cell and B Cell Signaling in Rheumatoid Arthritis	N/A	N/A	N/A
CCR5 Signaling in Macrophages	0	0	N/A
RHO GTPases Activate Rhotekin and Rhophilins	N/A	N/A	N/A
Acetyl-CoA Biosynthesis III (from Citrate)	N/A	N/A	N/A
Th1 and Th2 Activation Pathway	N/A	N/A	N/A
Calcium Transport I	N/A	N/A	N/A
NGF processing	N/A	N/A	N/A
Citrulline Degradation	N/A	N/A	N/A
Actin Nucleation by ARP-WASP Complex	0	N/A	N/A
Mevalonate Pathway I	N/A	N/A	N/A
Activation of Matrix Metalloproteinases	N/A	N/A	N/A
B Cell Development	N/A	N/A	N/A
Circadian Rhythm Signaling	N/A	N/A	N/A
Superpathway of Geranylgeranyldiphosphate Biosynthesis I (via Mevalonate)	N/A	N/A	N/A
nNOS Signaling in Neurons	N/A	0	N/A
Tryptophan Degradation to 2-amino-3-carboxymuconate Semialdehyde	N/A	N/A	N/A
Graft-versus-Host Disease Signaling	N/A	N/A	N/A
Hepatic Fibrosis / Hepatic Stellate Cell Activation	N/A	N/A	N/A
Transcriptional regulation of pluripotent stem cells	N/A	N/A	N/A
Glucocorticoid Receptor Signaling	N/A	N/A	N/A

## Sheet: Upstream Regulators Nac level 1
© 2000-2024 QIAGEN. All rights reserved.
Upstream Regulators	spec_Susceptible_vs_Control - 2024-08-12 02:15 PM	spec_Ket_x_vs_Control - 2024-08-12 02:02 PM	spec_Flx_res_vs_Control - 2024-08-12 01:56 PM
levodopa	-8.706	N/A	-9.744
miR-466d-5p (and other miRNAs w/seed GUGUGUG)	-7.102	-1.782	-4.881
miR-4651 (and other miRNAs w/seed GGGGUGG)	-6.446	2.799	-3.603
miR-4723-5p (and other miRNAs w/seed GGGGGAG)	-7.749	1.265	-3.681
miR-182-5p (and other miRNAs w/seed UUGGCAA)	-4.49	-2.324	-4.704
miR-6756-5p (and other miRNAs w/seed GGGUGGG)	-5.842	1.768	-3.736
BDNF	6.903	2.807	1.541
miR-1207-5p (and other miRNAs w/seed GGCAGGG)	-5.652	3.278	-2.282
miR-92a-2-5p (miRNAs w/seed GGUGGGG)	-5.657	2.804	-2.556
miR-296-5p (miRNAs w/seed GGGCCCC)	-5.978	1.789	-3.11
miR-185-5p (and other miRNAs w/seed GGAGAGA)	-5.352	-2.584	-2.666
miR-6795-5p (and other miRNAs w/seed GGGGGGA)	-5.633	2.117	-2.744
miR-218-5p (and other miRNAs w/seed UGUGCUU)	-4.235	-2.688	-3.375
miR-4731-5p (miRNAs w/seed GCUGGGG)	-4.513	2.77	-2.926
miR-3083-5p (and other miRNAs w/seed GGCUGGG)	-3.791	4.103	-2.286
miR-328-5p (and other miRNAs w/seed GGGGGGC)	-6.15	N/A	-3.967
miR-1275 (and other miRNAs w/seed UGGGGGA)	-6.957	N/A	-3.123
miR-762 (and other miRNAs w/seed GGGCUGG)	-3.527	3.769	-2.751
miR-6737-5p (and other miRNAs w/seed UGGGGUG)	-5.481	1.809	-2.485
miR-6825-5p (and other miRNAs w/seed GGGGAGG)	-6.497	1.786	-1.399
miR-1249-5p (and other miRNAs w/seed GGAGGGA)	-6.651	N/A	-3.002
miR-1909-3p (and other miRNAs w/seed GCAGGGG)	-5.318	2.764	-1.517
RGS4	4.218	2.121	3.153
miR-1237-5p (and other miRNAs w/seed GGGGGCG)	-6.032	N/A	-3.398
miR-185-3p (and other miRNAs w/seed GGGGCUG)	-4.204	2.25	-2.953
miR-6980-5p (and other miRNAs w/seed UGGGGGG)	-6.566	N/A	-2.767
miR-6752-5p (and other miRNAs w/seed GGGGGUG)	-4.326	3.385	-1.485
MECP2	4.543	2.789	1.781
miR-766-5p (and other miRNAs w/seed GGAGGAA)	-5.115	N/A	-3.965
miR-874-5p (miRNAs w/seed GGCCCCA)	-4.747	2.77	-1.452
miR-637 (and other miRNAs w/seed CUGGGGG)	-5.132	2.182	-1.488
miR-8068 (miRNAs w/seed GUUUGUU)	-3.272	-2.449	-3
miR-486-3p (and other miRNAs w/seed GGGGCAG)	-4.104	2.132	-2.441
miR-29b-3p (and other miRNAs w/seed AGCACCA)	-4.581	N/A	-3.941
miR-5129-5p (and other miRNAs w/seed UGUGGGG)	-4.663	1.31	-2.541
miR-6846-5p (and other miRNAs w/seed GGGGGCU)	-4.585	2.191	-1.725
miR-669c-3p (and other miRNAs w/seed ACACACA)	-5.738	N/A	-2.629
miR-6732-5p (and other miRNAs w/seed AGGGGGU)	-4.89	2.236	-1.219
miR-3103-5p (and other miRNAs w/seed GAGGGAG)	-5.987	N/A	-2.347
miR-6762-5p (and other miRNAs w/seed GGGGCCA)	-3.923	2.353	-1.99
REST	-4.681	-0.946	-2.59
miR-3145-3p (miRNAs w/seed GAUAUUU)	-2.887	-2.449	-2.84
miR-5627-5p (and other miRNAs w/seed GAGGGUG)	-4.056	1.951	-2.103
PIAS1	4.554	0.87	2.653
miR-491-5p (and other miRNAs w/seed GUGGGGA)	-5.802	N/A	-2.266
miR-625-5p (and other miRNAs w/seed GGGGGAA)	-5.674	N/A	-2.37
miR-10396b-5p (and other miRNAs w/seed GGCGGGG)	-4.408	2.357	-1.129
miR-432-3p (and other miRNAs w/seed UGGAUGG)	-3.911	-1.89	-2.077
miR-6132 (and other miRNAs w/seed GCAGGGC)	-3.674	2.357	-1.807
GRIN3A	-4.63	N/A	-3.162
miR-34a-5p (and other miRNAs w/seed GGCAGUG)	-4.388	N/A	-3.401
lactic acid	3.298	2.178	2.286
miR-504-3p (and other miRNAs w/seed GGGAGAG)	-6.285	N/A	-1.474
miR-5004-3p (miRNAs w/seed UUGGAUU)	-2.4	-2.449	-2.887
miR-466d (and other miRNAs w/seed UGUGUGU)	-4.504	N/A	-3.204
beta-estradiol	4.817	-0.914	1.795
miR-6747-5p (miRNAs w/seed GGGGUGU)	-3.198	2.673	-1.64
TCF20	3.888	2.449	1.147
miR-661 (miRNAs w/seed GCCUGGG)	-3.161	2.324	-1.98
miR-6967-5p (and other miRNAs w/seed AGGGAGG)	-5.48	N/A	-1.946
CG	3.55	-1.794	2.071
miR-6818-5p (miRNAs w/seed UGUGUGA)	-4.271	N/A	-3.13
miR-3150a-3p (and other miRNAs w/seed UGGGGAG)	-4.017	2.2	-1.175
IL4	2.1	-1.304	3.917
miR-669i (and other miRNAs w/seed GCAUAUA)	-2.746	-2.236	-2.309
OGT	-3.235	-1.987	-2.037
miR-204-5p (and other miRNAs w/seed UCCCUUU)	-4.047	N/A	-3.189
SP600125	-2.247	2.004	-2.957
PD98059	-3.576	1.855	-1.773
miR-3679-3p (miRNAs w/seed UUCCCCC)	-4.734	N/A	-2.466
miR-342-5p (and other miRNAs w/seed GGGGUGC)	-5.21	1.926	N/A
miR-450b-3p (and other miRNAs w/seed UUGGGGA)	-3.952	N/A	-3.143
LY294002	-4.654	0.259	-2.165
PRL	1.53	-2.497	3.031
miR-363-5p (and other miRNAs w/seed GGGUGGA)	-3.908	N/A	-3.149
cholecalciferol	2	2.121	2.892
miR-6835-5p (and other miRNAs w/seed GGGGGUA)	-4.322	1.142	-1.533
miR-3175 (miRNAs w/seed GGGGAGA)	-4.846	N/A	-2.138
miR-4468 (miRNAs w/seed GAGCAGA)	-3.202	-1.89	-1.886
miR-6721-5p (miRNAs w/seed GGGCAGG)	-3.818	2.711	-0.436
miR-544-3p (and other miRNAs w/seed UUCUGCA)	-2.538	-2.35	-2.059
miR-6909-5p (miRNAs w/seed AGGGGGG)	-5.004	N/A	-1.941
miR-881-5p (miRNAs w/seed AGAGAGA)	-3.838	N/A	-3.086
8-bromo-cAMP	3.247	-1.341	2.318
miR-3648 (miRNAs w/seed GCCGCGG)	-2.791	2.2	-1.913
PIWIL4	2.402	-2.121	2.357
miR-3120-5p (miRNAs w/seed CUGUCUG)	-4.2	N/A	-2.673
SP1	2.888	-0.964	2.997
EGF	3.832	-1.923	1.079
miR-361-3p (miRNAs w/seed CCCCCAG)	-2.878	2.652	-1.275
ERK1/2	3.51	-1.451	1.831
JAK1/2	3.283	2.646	0.816
ERBB2	2.772	-3.396	-0.557
miR-3104-5p (and other miRNAs w/seed AGGGGGC)	-5.531	N/A	-1.166
BCR (complex)	4.093	-2.568	N/A
miR-4659a-3p (and other miRNAs w/seed UUCUUCU)	-2.874	-1.588	-2.183
miR-3180-3p (and other miRNAs w/seed GGGGCGG)	-3.481	2.111	-1
testosterone	3.369	N/A	3.208
miR-5107-5p (miRNAs w/seed GGGCAGA)	-4.69	N/A	-1.818
IL13	2.991	1.154	2.353
lipopolysaccharide	2.714	-2.41	1.363
miR-12183-5p (and other miRNAs w/seed CUUCUUC)	-3.925	N/A	-2.562
miR-627-3p (miRNAs w/seed CUUUUCU)	-2.746	-2.121	-1.604
forskolin	4.029	-1.902	0.526
BMP2	3.144	0.052	3.259
miR-148a-3p (and other miRNAs w/seed CAGUGCA)	-4.337	N/A	-2.103
miR-4290 (miRNAs w/seed GCCCUCC)	-3.162	2.111	-1.151
mir-210	-2.15	-1.969	-2.293
miR-6810-5p (and other miRNAs w/seed UGGGGAC)	-4.344	N/A	-2.065
alpha catenin	-2.626	-1.298	-2.453
miR-153-3p (miRNAs w/seed UGCAUAG)	-3.82	N/A	-2.547
U0126	-2.992	1.114	-2.26
miR-6734-5p (and other miRNAs w/seed UGAGGGG)	-4.635	-0.211	-1.48
AGT	3.229	-1.171	1.919
deferasirox	2.543	1.633	2.135
lovastatin	2.857	-1.314	-2.095
miR-7045-3p (miRNAs w/seed CUCCCCC)	-3.13	1.213	-1.897
fluticasone propionate	-2.574	-1.728	-1.938
IGF1	3.449	-1.352	1.414
LEPR	1.916	1	3.293
miR-3612 (and other miRNAs w/seed GGAGGCA)	-1.791	2.524	-1.82
miR-4667-5p (and other miRNAs w/seed CUGGGGA)	-4.207	N/A	-1.92
MYO6	0.756	-2.646	-2.714
miR-328-5p (and other miRNAs w/seed GGGGGCA)	-2.91	2.333	-0.866
miR-6867-3p (and other miRNAs w/seed UCUCCCU)	-3.089	N/A	-2.987
miR-3200-3p (miRNAs w/seed ACCUUGC)	-3.273	-1.633	-1.155
miR-4747-5p (and other miRNAs w/seed GGGAAGG)	-3.559	2.5	N/A
F2	3.065	-1.377	1.589
miR-4481 (and other miRNAs w/seed GAGUGGG)	-4.371	N/A	-1.655
miR-6751-5p (and other miRNAs w/seed UGGGGGU)	-4.632	N/A	-1.386
miR-130b-5p (and other miRNAs w/seed CUCUUUC)	-2.372	-1.807	-1.838
IL1A	1.745	-2.578	1.666
miR-149-3p (and other miRNAs w/seed GGGAGGG)	-3.418	N/A	-2.54
miR-4779 (miRNAs w/seed AGGAGGG)	-4.28	N/A	-1.677
miR-1-3p (and other miRNAs w/seed GGAAUGU)	-4.549	1.381	N/A
miR-135a-5p (and other miRNAs w/seed AUGGCUU)	-3.355	-2.537	N/A
miR-4656 (and other miRNAs w/seed GGGCUGA)	-3.374	N/A	-2.491
CTNNB1	1.86	-1.668	2.327
miR-3584-5p (and other miRNAs w/seed GGAGGAG)	-3.45	N/A	-2.38
cholesterol	-3.089	-0.308	2.433
miR-7661-5p (miRNAs w/seed AGAAAGA)	-1.877	-2	-1.941
Foxp1	-2.5	N/A	-3.317
miR-3189-3p (miRNAs w/seed CCUUGGG)	-2.519	N/A	-3.293
miR-5110 (and other miRNAs w/seed GAGGAGG)	-3.564	N/A	-2.173
miR-3575 (and other miRNAs w/seed CUGCUGG)	-2.556	N/A	-3.128
IL6	1.65	-2.569	1.458
miR-7056-5p (and other miRNAs w/seed GUGGAGG)	-3.153	N/A	-2.515
tetrabromobisphenol A	2.496	N/A	3.162
miR-2355-3p (miRNAs w/seed UUGUCCU)	-2.502	N/A	-3.153
miR-6887-3p (miRNAs w/seed CCCCUCC)	-3.453	2.2	N/A
SOX2	-2.477	-2.434	0.733
miR-6813-3p (miRNAs w/seed ACCUUGG)	-3.962	N/A	-1.667
IL3	3.116	-0.626	1.861
miR-7108-3p (miRNAs w/seed CCCGCCC)	-4.185	N/A	-1.414
cocaine	2.94	-1.949	0.69
paraquat	0.895	1.854	2.81
miR-1273h-5p (and other miRNAs w/seed UGGGAGG)	-2.636	2.901	N/A
N-[2,2,2-trichloro-1-(2-naphthylamino)ethyl]-2-furamide	-3.051	-0.816	-1.667
miR-1914-3p (and other miRNAs w/seed GAGGGGU)	-3.403	1.807	0.324
BMP4	4.032	0.735	0.751
NKX2-5	3.104	N/A	2.41
AR	2.711	0.83	1.973
miR-210-3p (miRNAs w/seed UGUGCGU)	-4.612	-0.877	N/A
IgE	3.133	-0.67	1.679
TGFB3	2.795	-0.164	2.504
miR-616-3p (miRNAs w/seed GUCAUUG)	-3.128	N/A	-2.309
miR-6943-5p (miRNAs w/seed GGGGUGA)	-4.252	0.471	-0.714
quinolinic acid	3.139	-0.156	2.135
PF543	-2.846	N/A	-2.58
MKNK1	2.592	-2.828	N/A
miR-423-5p (and other miRNAs w/seed GAGGGGC)	-5.417	N/A	N/A
SRF	2.989	-2.232	-0.188
TBX3	2.532	-2.867	N/A
WNT3A	1.867	-0.701	2.825
miR-1291 (and other miRNAs w/seed GGCCCUG)	-3.094	N/A	-2.287
miR-188-5p (and other miRNAs w/seed AUCCCUU)	-2.457	-1.964	-0.955
miR-511-3p (miRNAs w/seed AUGUGUA)	-1.759	-2.138	-1.461
CREB	2.763	0.156	2.426
actinomycin D	-2.721	-1.072	-1.551
miR-4706 (and other miRNAs w/seed GCGGGGA)	-3.713	N/A	-1.622
TGFB1	2.067	-1.251	2.009
miR-4292 (and other miRNAs w/seed CCCUGGG)	-2.331	1.807	-1.18
miR-6901-5p (miRNAs w/seed GCAGGAA)	-2.744	N/A	-2.547
COL18A1	-2.376	0.378	-2.53
miR-6895-3p (miRNAs w/seed GUCUCUC)	-3.266	N/A	-2
miR-548s (miRNAs w/seed UGGCCAA)	-2.6	-2.646	N/A
ethanol	1.621	-1.815	-1.809
PSMB11	-2.224	-0.227	-2.783
KMT2D	2.057	2.087	1.088
GPER1	2.884	0.448	1.888
miR-3170 (and other miRNAs w/seed UGGGGUU)	-2.534	1.508	-1.177
miR-3650 (miRNAs w/seed GGUGUGU)	-2.534	N/A	-2.683
MAPK7	4.462	N/A	0.745
miR-6165 (miRNAs w/seed AGCAGGA)	-2.402	1.265	-1.528
miR-2355-5p (miRNAs w/seed UCCCCAG)	-2.292	2.53	-0.365
miR-4472 (and other miRNAs w/seed GUGGGGG)	-3.507	N/A	-1.677
FEV	1.976	N/A	3.208
NORAD	2.668	-1	1.508
Immunoglobulin	4.017	0.98	-0.172
miR-5091 (miRNAs w/seed CGGAGAC)	-2.858	N/A	-2.309
miR-7150 (miRNAs w/seed UGGCAGG)	-3.72	N/A	-1.443
JNK	1.904	-1.407	1.845
prednisolone	-2.457	N/A	-2.692
let-7 (includes others)	-2.578	2.561	N/A
PTH	2.598	-0.158	2.371
RPTOR	3.137	-1.98	N/A
miR-6752-3p (miRNAs w/seed CCCUGCC)	-3.623	N/A	-1.48
miR-6929-5p (and other miRNAs w/seed GGGAGGA)	-2.404	1.934	-0.764
HGF	2.133	-2.967	N/A
SREBF2	4.735	0.362	N/A
maneb	0.853	2	2.236
miR-7113-3p (miRNAs w/seed CUCCCUG)	-1.961	1.667	-1.46
miR-1247-5p (miRNAs w/seed CCCGUCC)	-2.887	N/A	-2.2
NFkB (complex)	2.514	-1.842	0.731
miR-3941 (and other miRNAs w/seed UACACAC)	-3.828	N/A	-1.245
miR-669b-5p (miRNAs w/seed GUUUUGU)	-2.359	N/A	-2.711
IRS1	2.345	-1.213	1.497
miR-6515-5p (miRNAs w/seed UGGAGGG)	-3.669	N/A	-1.372
carrageenan	1.687	-2	1.352
SMARCA4	2.218	-0.048	2.733
tert-butyl-hydroquinone	1.648	-0.873	2.478
FTO	2.211	1.589	1.198
aflatoxin B1	2.324	-2.668	N/A
miR-6852-5p (and other miRNAs w/seed CCUGGGG)	-3.033	1.955	N/A
GLI1	1.399	1.946	1.637
Ap1	3.05	-0.059	1.873
miR-541-3p (and other miRNAs w/seed GGUGGGC)	-2.063	2.324	-0.59
RAC1	2.72	N/A	2.236
miR-3594-5p (and other miRNAs w/seed CCAGGGC)	-2.455	2.496	N/A
miR-1343-5p (and other miRNAs w/seed GGGGAGC)	-3.962	N/A	-0.972
miR-133a-3p (and other miRNAs w/seed UUGGUCC)	-3.104	N/A	-1.811
miR-1293 (and other miRNAs w/seed GGGUGGU)	-2.794	2.121	N/A
miR-3960 (and other miRNAs w/seed GCGGCGG)	-3.945	N/A	-0.97
miR-132-5p (miRNAs w/seed CCGUGGC)	-3.159	0.577	-1.177
HIF1A	2.934	-0.816	1.142
pyridaben	0.655	2	2.236
columbamine	0.775	2.449	1.667
miR-16-5p (and other miRNAs w/seed AGCAGCA)	-4.888	N/A	N/A
miR-4639-3p (and other miRNAs w/seed CACUCUC)	-1.857	-0.333	-2.692
CSHL1	2.563	0.545	1.767
ARID1A	3.357	0.69	0.821
PDGF-BB	2.412	-2.126	-0.329
miR-6748-5p (and other miRNAs w/seed GUGGGUG)	-3.635	N/A	-1.222
RRAS2	2.48	1.414	0.962
miR-3911 (and other miRNAs w/seed GUGUGGA)	-1.768	-1.504	-1.574
miR-760-3p (and other miRNAs w/seed GGCUCUG)	N/A	1.962	-2.881
NEUROD1	3.265	N/A	1.572
Wy 40905	2.868	-1.949	N/A
SETD2	-2.357	N/A	-2.449
miR-6912-5p (miRNAs w/seed ACAGGGA)	-2.449	N/A	-2.353
miR-939-3p (miRNAs w/seed CCUGGGC)	-2.424	2.357	0
miR-365-3p (and other miRNAs w/seed AAUGCCC)	-3.072	N/A	-1.689
miR-17-5p (and other miRNAs w/seed AAAGUGC)	-2.59	N/A	-2.169
miR-3173-5p (and other miRNAs w/seed GCCCUGC)	-1.805	N/A	-2.948
CALCA	2.309	-1.89	-0.542
IL5	2.81	-1.929	N/A
CD38	2.775	-1.964	N/A
L-triiodothyronine	3.163	0.811	-0.764
miR-4476 (and other miRNAs w/seed AGGAAGG)	-3.053	N/A	-1.679
miR-2682-3p (and other miRNAs w/seed GCCUCUU)	-1.91	-1.508	-1.313
SMARCAL1	4.727	N/A	N/A
miR-669k-5p (miRNAs w/seed GUGCAUG)	-2.359	-1.069	-1.279
TWIST1	0.964	-1.793	1.946
miR-4642 (miRNAs w/seed UGGCAUC)	-2.887	N/A	-1.807
TNFSF11	1.832	-2.138	0.7
tetradecanoylphorbol acetate	2.452	-0.314	1.903
SB203580	-2.613	1.512	-0.538
miR-644a (miRNAs w/seed GUGUGGC)	-3.395	-1.265	N/A
miR-590-3p (miRNAs w/seed AAUUUUA)	-2.324	N/A	-2.333
USP37	2.433	N/A	2.219
miR-669m-5p (and other miRNAs w/seed GUGUGCA)	-2.566	N/A	-2.082
kainic acid	3.276	-1.345	-0.027
PLX5622	-1.279	0.243	-3.125
miR-666-5p (miRNAs w/seed GCGGGCA)	-2.502	1.134	-1
IL2	2.51	0.527	1.594
miR-3072 (and other miRNAs w/seed GCCCCCU)	-2.977	1.46	0.191
FGF2	3.077	-0.409	1.123
miR-3665 (miRNAs w/seed GCAGGUG)	-2.714	1.89	N/A
PRKAR2B	2.621	N/A	1.98
miR-343 (and other miRNAs w/seed CUCCCUU)	-2.599	N/A	-1.997
dihydrotestosterone	1.58	-1.239	1.777
ZBTB18	-2.36	N/A	-2.236
bucladesine	3.993	-0.055	0.548
NGF	3.532	-0.583	0.478
mifepristone	-0.954	-1.714	-1.923
HES1	-2.326	-0.911	-1.342
miR-4271 (and other miRNAs w/seed GGGGAAG)	-4.579	N/A	N/A
miR-6803-3p (miRNAs w/seed CCCUCGC)	-1.8	2.236	-0.535
THZ1	-1.408	-0.801	-2.352
miR-7082-3p (miRNAs w/seed CCCCCCU)	-2.759	N/A	-1.8
STAT6	1.786	N/A	2.771
miR-499b-5p (miRNAs w/seed CAGACUU)	-2.872	N/A	-1.678
IRF8	2.045	-0.128	2.369
miR-128-1-5p (and other miRNAs w/seed GGGGCCG)	-3.387	N/A	-1.147
miR-615-5p (and other miRNAs w/seed GGGGUCC)	-1.703	2.828	N/A
phorbol esters	2.768	N/A	1.744
levothyroxine	1.212	1.98	1.318
miR-3189-5p (miRNAs w/seed GCCCCAU)	-3.087	N/A	-1.414
medroxyprogesterone acetate	1.418	-0.694	2.373
HMG20A	3.28	-1.195	N/A
metribolone	4.474	N/A	N/A
SMAD2/3	-1.977	-1.154	1.342
miR-4688 (and other miRNAs w/seed AGGGGCA)	-4.466	N/A	N/A
miR-7036a-3p (miRNAs w/seed CGUCCUC)	-1.961	N/A	-2.5
dalfampridine	4.348	-0.108	N/A
NCOA2	2.247	0.834	1.362
miR-802-3p (and other miRNAs w/seed CGGAGAG)	-1.64	0.632	-2.165
alpha-amanitin	-2.433	N/A	-2
miR-499-3p (and other miRNAs w/seed ACAUCAC)	-3.162	N/A	-1.265
miR-1933-5p (miRNAs w/seed GUCAUGG)	-2.191	-2.236	N/A
bicuculline	4.083	-0.336	N/A
methimazole	-2.021	-1.387	-1.009
miR-7063-5p (miRNAs w/seed UGAGAGG)	-1.474	-1.414	-1.528
N-CoR	-2.186	2.213	N/A
miR-10a-5p (and other miRNAs w/seed ACCCUGU)	-3.02	-1.373	N/A
SU6656	-2.728	1.664	N/A
miR-184 (and other miRNAs w/seed GGACGGA)	-2.618	N/A	-1.771
Tcf7	-1.98	N/A	-2.403
zeaxanthin dipalmitate	-1.323	3.051	N/A
NPM1	2.767	N/A	1.606
citarinostat	-2.137	N/A	-2.236
miR-6982-3p (miRNAs w/seed GGCCCCU)	-2.474	1.89	N/A
miR-1204 (miRNAs w/seed CGUGGCC)	-2.475	N/A	-1.886
miR-3105-3p (miRNAs w/seed CUGCUUA)	-2.679	N/A	-1.67
beta-carotene	-1.994	-1.109	-1.238
NEUROG3	2.389	-0.555	1.395
ERG	1.818	N/A	2.52
miR-6808-5p (and other miRNAs w/seed AGGCAGG)	-2.216	2.121	N/A
miR-1225-3p (miRNAs w/seed GAGCCCC)	-3.15	N/A	-1.177
TFRC	-2.121	-0.333	-1.872
4-hydroxytamoxifen	2.628	-0.312	1.37
miR-6888-3p (and other miRNAs w/seed UCUGUCU)	-2.921	-1.387	N/A
glucocorticoid	-2.447	N/A	-1.86
miR-1956-3p (and other miRNAs w/seed GGCUGGC)	-4.295	N/A	N/A
Ca2+	2.325	-0.759	1.209
IL1B	-0.629	-2.332	-1.331
miR-517a-3p (and other miRNAs w/seed UCGUGCA)	-1.789	N/A	-2.496
LIN28B	1.345	-1.195	1.744
miR-147a (miRNAs w/seed UGUGUGG)	-3.357	N/A	-0.905
LMNA	-2.062	-1.154	-1.035
miR-550a-5p (and other miRNAs w/seed GUGCCUG)	-3.244	1	N/A
FGFR1	1.471	N/A	2.772
miR-501-3p (and other miRNAs w/seed AUGCACC)	-2.295	N/A	-1.946
PKA	3.245	0.641	0.353
estradiol benzoate	2.412	N/A	1.826
estrogen	2.754	N/A	1.478
miR-6900-5p (miRNAs w/seed GCCAGGA)	-2.673	N/A	-1.553
KN 93	-2.008	N/A	-2.213
miR-6976-5p (and other miRNAs w/seed AGGGAAG)	-1.499	2.72	N/A
miR-377-3p (miRNAs w/seed UCACACA)	-4.211	N/A	N/A
miR-4691-5p (and other miRNAs w/seed UCCUCCA)	-2.769	N/A	-1.441
miR-4308 (and other miRNAs w/seed CCCUGGA)	-3.129	N/A	-1.079
growth hormone	2.129	-0.372	1.695
ELAC2	1.952	2.236	N/A
miR-1538 (and other miRNAs w/seed GGCCCGG)	-2.143	N/A	-2.041
mir-31 (includes others)	-2.583	N/A	-1.577
CBFA2T3	-2.242	N/A	-1.912
NOTCH1	2.327	-0.566	1.237
asciminib	2.607	1.522	N/A
PTHLH	2.158	N/A	1.969
EDN1	1.212	-1.094	1.814
TFE3	2.675	N/A	1.444
miR-1343-3p (and other miRNAs w/seed UCCUGGG)	-2.887	N/A	-1.219
miR-5572 (miRNAs w/seed UUGGGGU)	-2.502	N/A	-1.604
HADH	1.414	N/A	2.688
POR	-4.099	N/A	N/A
miR-6881-5p (miRNAs w/seed GGGGUAA)	-3.43	N/A	-0.655
okadaic acid	0.912	-2.621	-0.543
miR-4462 (miRNAs w/seed GACACGG)	-1.964	N/A	-2.111
miR-3070-5p (and other miRNAs w/seed GCCCCUG)	-3.934	N/A	0.137
miR-125b-1-3p (miRNAs w/seed CGGGUUA)	-3	N/A	-1.069
miR-5090 (and other miRNAs w/seed CGGGGCA)	-4.064	N/A	N/A
NS-398	-2.078	1.981	N/A
GDF2	1.724	1.663	-0.671
EGR2	2.44	1.612	N/A
ESRRA	2.933	-0.181	0.933
MEK	1.735	-1.091	-1.219
propylthiouracil	-1.999	N/A	-2.046
colchicine	2.86	N/A	1.181
miR-466 (miRNAs w/seed UACACAU)	-4.041	N/A	N/A
MAPK1	2.068	-1.971	N/A
MAP2K5	4.034	N/A	N/A
ascorbic acid	1.368	1.471	1.194
calcitriol	0.687	1.907	1.431
miR-579-3p (and other miRNAs w/seed UCAUUUG)	-2.887	N/A	-1.134
SB 216763	2.675	-1.342	N/A
formaldehyde	2.876	N/A	1.134
SOX3	-1.886	0	-2.111
KLF2	-1.549	1.382	-1.062
EP300	1.788	-1.561	0.637
mir-142 (includes others)	-2.54	N/A	-1.445
mycophenolic acid	2.523	-0.816	0.632
MAP2K1	1.293	-2.6	-0.069
CREM	3.095	0.277	0.578
RET	2.097	N/A	1.845
miR-1915-3p (and other miRNAs w/seed CCCAGGG)	-3.938	N/A	N/A
calcimycin	1.689	-2.245	N/A
rosiglitazone	-0.277	-2.276	-1.379
2,3-bis(4-hydroxyphenyl)-propionitrile	1.949	N/A	1.98
RUNX2	2.368	0.169	1.388
K-252	-2.396	N/A	-1.526
S100A4	-1.949	-1.972	N/A
I-BET-151	-1.585	N/A	-2.333
MAFB	N/A	2.63	1.287
FKBP10	N/A	-0.707	-3.207
chloropromazine	3.111	N/A	0.798
insulin	3.609	-0.071	0.229
miR-671-5p (miRNAs w/seed GGAAGCC)	-2.832	N/A	-1.073
miR-664-1-5p (and other miRNAs w/seed UGGCUGG)	-2.654	N/A	-1.247
MAPK	2.758	N/A	1.134
GRIN1	1.342	0.816	1.732
GATA4	2.154	1.556	0.172
miR-4435 (miRNAs w/seed UGGCCAG)	-1.761	2.111	N/A
KCNK9	-1.437	N/A	-2.433
ID1	1.479	-2.387	N/A
miR-6738-3p (miRNAs w/seed UUCUGCC)	-1.8	N/A	-2.065
FOXM1	2.994	-0.865	N/A
miR-4278 (miRNAs w/seed UAGGGGG)	-2.449	N/A	-1.4
TNFRSF1A	-1.956	-1.89	N/A
lysophosphatidylcholine	3.846	N/A	N/A
IRS2	2.299	-1.04	0.507
ADAMTSL2	-2.316	-0.555	-0.971
1-methyl-4-phenyl-1,2,3,6-tetrahydropyridine	-0.703	-1.964	-1.174
diethylstilbestrol	N/A	1.375	2.459
miR-6786-5p (miRNAs w/seed CGGUGGG)	-1.333	2	-0.5
miR-4532 (miRNAs w/seed CCCGGGG)	-2.429	N/A	-1.4
RNF31	2.121	-1	-0.707
WT1	N/A	-2.035	-1.79
CSF1	3.823	N/A	N/A
miR-4721 (and other miRNAs w/seed GAGGGCU)	-2.279	N/A	-1.539
JUN	1.802	-0.289	1.726
SPDEF	-1.568	-0.128	-2.121
miR-6499-3p (miRNAs w/seed GCAGUGU)	-2.183	-1.633	N/A
miR-134-3p (and other miRNAs w/seed UGUGGGC)	-2.43	0.471	-0.909
miR-30c-1-3p (and other miRNAs w/seed UGGGAGA)	-3.659	-0.151	N/A
homocysteine	1.361	-0.043	2.401
SSTR2	-1.28	-0.896	-1.614
SOX4	1.42	0.13	2.238
INSR	3.33	-0.452	N/A
D-glucose	2.069	-0.397	1.305
miR-6749-3p (miRNAs w/seed UCCUCCC)	-2.112	1.649	N/A
miR-672-3p (miRNAs w/seed CACACAG)	-1.638	2.121	N/A
STAT3	1.122	-1.585	1.051
TCF12	0.79	-1.992	0.973
hydrogen peroxide	3.138	-0.614	N/A
CSF2	1.974	-1.777	N/A
miR-4323 (miRNAs w/seed AGCCCCA)	-3.124	N/A	-0.626
prostaglandin E2	0.788	-1.896	-1.061
miR-5088-3p (miRNAs w/seed CCCUUCU)	-2.449	N/A	-1.291
miR-6409 (and other miRNAs w/seed GCGGGUG)	-0.907	2.828	N/A
OLFM4-RET	1.732	-2	0
miR-3171 (miRNAs w/seed GAUGUAU)	N/A	-2	-1.732
RNF187	-1.828	1.89	N/A
F3	1.955	1.455	0.307
ADAM17	1.714	-2	N/A
CMTM3	2.667	1.044	N/A
AMFR	3.705	N/A	N/A
OVOL2	-2.001	1.699	N/A
PI3K (complex)	0.892	-1.83	0.977
EGFR	N/A	-3.033	0.657
TREM1	2.504	0.333	0.853
miR-891a-3p (miRNAs w/seed GUGGCAC)	-2.475	N/A	-1.213
bleomycin	N/A	-1.51	2.174
CREB1	2.002	-1.647	-0.032
miR-548au-3p (miRNAs w/seed GGCAGUU)	-2.785	N/A	-0.894
miR-8105 (miRNAs w/seed GGCGACU)	-2.524	N/A	-1.155
SREBF1	3.677	N/A	N/A
miR-4525 (and other miRNAs w/seed GGGGGAU)	-3.674	N/A	N/A
everolimus	N/A	1.432	2.231
SCAP	3.66	N/A	N/A
laduviglusib	-3.66	N/A	N/A
miR-6538 (miRNAs w/seed GCGGGCU)	-2.043	N/A	-1.604
miR-3137 (miRNAs w/seed CUGUAGC)	-2.138	N/A	-1.508
thioacetamide	1.767	N/A	1.878
FFAR3	-1.854	1.633	-0.152
miR-8071 (and other miRNAs w/seed GGUGGAC)	-2.922	N/A	-0.712
TAF4	-2.114	N/A	-1.51
ERK	2.11	-1.246	0.264
INS	0.924	-1.378	-1.314
MAPK3	1.9	-1.709	N/A
miR-4434 (and other miRNAs w/seed GGAGAAG)	-2.429	N/A	-1.177
STAT5A/B	1.707	N/A	-1.897
miR-194-3p (and other miRNAs w/seed CAGUGGG)	-1.465	2.137	N/A
estrogen receptor	0.171	-1.295	-2.132
PPP3CA	1.385	N/A	2.207
SNCA	-0.999	1.077	-1.514
HDAC	-2.004	-0.501	1.085
birabresib	-0.214	2	-1.375
bexarotene	-0.737	N/A	2.846
TAC1	1.133	N/A	2.449
TGF beta	1.814	0.043	1.723
IL15	3.117	0.462	N/A
pirinixic acid	1.3	-2.27	N/A
D-fructose	N/A	-1.568	2
miR-6845-3p (and other miRNAs w/seed CUCUCCU)	-2.682	0.885	N/A
KL	-1.406	0.218	-1.941
Calcineurin (complex)	1.893	N/A	1.661
TRH	2.253	N/A	1.299
miR-1284 (and other miRNAs w/seed CUAUACA)	-3.545	N/A	N/A
APC	-1.427	1.667	0.447
miR-6781-5p (miRNAs w/seed GGGCCGG)	-3.536	N/A	N/A
GSTO1	-2.01	0.342	-1.182
miR-6757-3p (miRNAs w/seed ACACUGG)	-3.528	N/A	N/A
N-[N-(3,5-difluorophenacetyl-L-Ala)]-S-phenylglycine t-butyl ester	1.808	1.72	N/A
FGF21	1.64	0.419	-1.465
atorvastatin	3.523	N/A	N/A
miR-6755-5p (miRNAs w/seed AGGGUAG)	-2.982	N/A	-0.535
l-asparaginase	-2.513	1	N/A
miR-6955-5p (miRNAs w/seed GGGCCUC)	-2.446	N/A	-1.061
SLC16A2	1.839	N/A	-1.667
miR-5193 (miRNAs w/seed CCUCCUC)	-1.424	2.065	N/A
miR-6418-5p (miRNAs w/seed CAGGGGA)	-3.487	N/A	N/A
miR-6873-5p (miRNAs w/seed AGAGGGA)	-3.487	N/A	N/A
AKT	N/A	-1.969	1.518
miR-1285-3p (and other miRNAs w/seed CUGGGCA)	-0.354	2.251	0.879
L-glutamic acid	3.482	N/A	N/A
miR-96-5p (and other miRNAs w/seed UUGGCAC)	-2.609	0.871	N/A
ITGA11	2.63	0.849	N/A
DGCR8	-1.317	-1.231	-0.923
(-)-norephedrine	3.464	N/A	N/A
miR-6733-3p (and other miRNAs w/seed CAGUGUC)	-3.464	N/A	N/A
AMBRA1	-0.982	0.128	-2.345
BMS-690514	-2.111	1.342	N/A
Brd4	2.024	-0.218	1.209
miR-217-5p (and other miRNAs w/seed ACUGCAU)	-3.45	N/A	N/A
TAS1R3	-1.964	N/A	-1.477
SH3TC2	3.441	N/A	N/A
miR-1296-3p (and other miRNAs w/seed AGUGGGG)	-2.546	N/A	-0.893
miR-27a-3p (and other miRNAs w/seed UCACAGU)	-3.439	N/A	N/A
EHMT1	-0.784	-2.646	N/A
VCAN	3.062	N/A	0.366
SMAD1	1.854	N/A	1.572
NFKB1	2.932	-0.493	N/A
HTT	0.354	N/A	3.063
miR-3473c (and other miRNAs w/seed CUCUCCA)	N/A	-0.988	-2.428
MIF	2.851	-0.561	N/A
PTF1A	1.695	N/A	1.715
PRKCE	3.405	N/A	N/A
miR-8112 (miRNAs w/seed CUCCGCC)	-2.138	N/A	-1.265
GNAQ	2.014	N/A	1.387
anisomycin	1.418	-1.982	N/A
STS	1.4	N/A	2
miR-6809-3p (miRNAs w/seed UUCUCUU)	-3.395	N/A	N/A
MTORC1	1.191	-2.2	N/A
GHR	-1.189	0.445	-1.752
KLF4	2.286	-1.096	N/A
F2R	3.225	-0.154	N/A
miR-3191-3p (miRNAs w/seed GGGGACG)	-2.335	N/A	1.043
miR-92a-1-5p (miRNAs w/seed GGUUGGG)	-1.181	2.197	N/A
miR-6922-3p (miRNAs w/seed GUUCUGC)	-1.877	N/A	-1.5
miR-4782-5p (and other miRNAs w/seed UCUGGAU)	-1.877	N/A	-1.5
miR-7069-5p (miRNAs w/seed UGGGGGC)	-2.797	N/A	0.577
KDM1A	-1.191	-2.18	N/A
AKT1	0.867	-2.496	N/A
BMP7	2.259	-0.07	1.032
IKZF1	-1.458	1.181	-0.722
miR-3199 (and other miRNAs w/seed GGGACUG)	-1.954	N/A	-1.406
NFAT5	2.895	N/A	0.458
PDGF (complex)	2.872	-0.479	N/A
NGF	1.874	N/A	1.47
KAT2A	N/A	-1.414	-1.929
CD40LG	2.217	-1.119	N/A
PKC	1.202	N/A	2.133
THEM6	3.334	N/A	N/A
H2AB3 (includes others)	2.887	0.447	N/A
miR-6758-5p (and other miRNAs w/seed AGAGAGG)	-3.111	N/A	0.218
cardiotoxin	1.772	0	1.554
INHBA	1.336	-1.407	-0.58
MED13	-1.709	-0.2	-1.414
miR-122-5p (miRNAs w/seed GGAGUGU)	-3.313	N/A	N/A
palbociclib	2.144	-0.24	0.927
miR-7090-5p (miRNAs w/seed CUCAGAG)	N/A	-1.913	-1.393
P2RY14	1.89	N/A	1.414
IFNG	0.895	-0.957	1.45
cyclic AMP	1.164	0.46	1.677
miR-466h-3p (miRNAs w/seed ACGCACG)	-3.3	N/A	N/A
NOTCH3	2.432	N/A	0.864
tributyrin	2.377	-0.447	0.469
berberine	-0.883	0.449	-1.951
FGF10	-1.281	-2	N/A
silibinin	-1.5	1.778	N/A
miR-3571 (and other miRNAs w/seed ACACACU)	-3.272	N/A	N/A
miR-7234-5p (miRNAs w/seed UGUUUUC)	-2.121	N/A	-1.134
manganese	-0.408	-0.522	-2.324
cytochalasin D	-0.177	-1.4	-1.671
TLX3	1.854	N/A	1.387
PXDN	-2.236	N/A	-1
MSTN	-1.44	N/A	-1.795
RAF1	2.312	-0.913	N/A
memantine	-2.544	N/A	0.68
PPARG	1.832	0.373	-1.016
3M-002	N/A	0.707	2.514
miR-25-5p (miRNAs w/seed GGCGGAG)	-1.871	N/A	-1.344
SPI1	N/A	1.299	1.916
MAP2K1/2	1.651	-1.563	N/A
miR-501-5p (miRNAs w/seed AUCCUUU)	-2.076	-1.134	N/A
ESR2	1.983	-0.518	-0.706
PTGER2	2.138	-1.066	N/A
miR-4781-5p (miRNAs w/seed AGCGGGG)	-3.202	N/A	N/A
miR-6982-5p (miRNAs w/seed UGGAGGA)	-3.2	N/A	N/A
bevacizumab	-1.169	1	1.026
haloperidol	2.334	N/A	-0.86
miR-221-3p (and other miRNAs w/seed GCUACAU)	-3.176	N/A	N/A
NOG	-1.873	-0.088	-1.211
nitroarginine	1.98	-1.192	N/A
troglitazone	2.039	N/A	1.129
TBX5	1.523	1.091	-0.545
docosahexaenoic acid	-0.921	2.236	N/A
SMAD4	0.518	2.2	0.433
miR-4645-5p (and other miRNAs w/seed CCAGGCA)	-3.15	N/A	N/A
miR-7004-3p (miRNAs w/seed CCACUCC)	N/A	2	-1.147
miR-223-5p (miRNAs w/seed GUGUAUU)	N/A	-2	-1.147
FOXO1	1.508	-1.61	-0.024
miR-4796-5p (miRNAs w/seed GUCUAUA)	-2.138	N/A	-1
isoprenaline	2.034	0.822	0.282
5-azacytidine	3.137	N/A	N/A
TSC2	0.777	N/A	2.358
SPRING1	3.126	N/A	N/A
miR-6996-5p (miRNAs w/seed GCACAGG)	-2.582	0.535	N/A
thalidomide	-1.112	N/A	-2
miR-5624-3p (and other miRNAs w/seed UAAGGCA)	N/A	N/A	-3.11
NR3C1	-1.713	N/A	-1.393
QKI	3.102	N/A	N/A
miR-410-5p (and other miRNAs w/seed GGUUGUC)	N/A	N/A	-3.097
KRAS	-1.045	-0.617	-1.428
TRIM38	-1.572	0.509	-1.009
TARDBP	3.086	N/A	N/A
ADRB2	1.63	N/A	1.455
triamcinolone acetonide	-2.653	N/A	0.427
2-amino-5-phosphonovaleric acid	-2.813	N/A	0.266
KAT2B	2.301	-0.775	N/A
olanzapine	0.918	2	-0.158
lysophosphatidic acid	1.225	-1.845	N/A
acetaldehyde	2	N/A	1.067
SKIC2	-2.683	N/A	-0.378
let-7a-5p (and other miRNAs w/seed GAGGUAG)	-3.06	N/A	N/A
S1PR3	2.207	N/A	0.849
SENP1	1.343	-1.709	N/A
ATP7B	3.051	N/A	N/A
TAS4464	3.051	N/A	N/A
ASCL1	2.203	-0.633	-0.208
miR-4285 (miRNAs w/seed CGGCGAG)	-2.333	N/A	-0.707
FOXC2	N/A	-0.616	2.421
CDC42	2.219	N/A	0.816
FAS	-1.656	N/A	-1.378
MAPK14	0.743	-1.857	-0.428
miR-550b-2-5p (and other miRNAs w/seed UGUGCCU)	-2.395	-0.632	N/A
CNTF	-1.738	-1.265	0.022
PPP3CB	-1.982	N/A	1.041
25-hydroxycholesterol	-0.2	-0.824	1.995
miR-7086-5p (miRNAs w/seed AGAGGAG)	-3.018	N/A	N/A
ibrutinib	-3.015	N/A	N/A
N-acetylmuramyl-L-alanyl-D-isoglutamine	1.912	N/A	1.103
miR-6925-3p (miRNAs w/seed CCCCUUU)	N/A	-2.236	-0.775
mir-34 (includes others)	-2.19	N/A	-0.82
miR-4445-5p (miRNAs w/seed GAUUGUU)	N/A	-2	-1
tretinoin	0.613	0.458	1.924
tyrphostin AG 1478	-2.356	0.631	0
H89	-2.27	0.047	-0.67
SATB1	0.489	-1.744	0.75
HDL/cholesterol	-2.982	N/A	N/A
miR-1894-5p (miRNAs w/seed UCUCCCC)	-1.806	1.175	N/A
ursolic acid	-1.977	1	N/A
IL17F	2.53	0.447	0
RELA	1.566	-0.779	0.628
PRKACA	2.55	N/A	0.417
TP63	-0.916	-0.689	-1.36
HSF1	2.043	-0.921	N/A
miR-320b (and other miRNAs w/seed AAAGCUG)	-2.963	N/A	N/A
leukotriene D4	2.958	N/A	N/A
miR-3151-5p (and other miRNAs w/seed GUGGGGC)	-2.954	N/A	N/A
miR-6857-5p (miRNAs w/seed UGGGGAU)	-0.714	2.236	N/A
elaidic acid	2.949	N/A	N/A
miR-6878-5p (miRNAs w/seed GGGAGAA)	-2.683	-0.258	N/A
ZNF281	N/A	1	1.941
IL1	1.701	-1.037	0.201
CSF3	1.331	-0.823	0.781
amphetamine	2.254	N/A	0.68
SMAD3	1.266	-1.401	0.265
amlexanox	-1.265	N/A	-1.667
mir-802	-1.827	0.102	-1
miR-6724-5p (and other miRNAs w/seed UGGGCCC)	-2.557	N/A	-0.365
FGF4	2.92	N/A	N/A
potassium chloride	1.716	0.714	0.483
PAX5	N/A	1.982	0.928
Ro31-8220	N/A	0.927	1.982
SIRT6	0.634	1.455	-0.819
fatostatin	-2.906	N/A	N/A
mibolerone	2.898	N/A	N/A
miR-1180-5p (and other miRNAs w/seed GACCCAC)	-1.897	1	N/A
isoquercitrin	2.897	N/A	N/A
SMARCA5	-0.246	2.137	-0.508
miR-3547 (and other miRNAs w/seed GAGCACC)	0.037	2.853	N/A
propranolol	-2.248	N/A	0.64
plicamycin	-0.859	N/A	-2.024
TNF	1.612	-0.97	0.3
CREBBP	1.453	0.314	1.114
miR-665 (and other miRNAs w/seed CCAGGAG)	-0.744	0.655	-1.482
reserpine	1.376	N/A	1.504
BHLHE40	2.045	-0.828	N/A
miR-6929-3p (miRNAs w/seed AGGUGCU)	-1.8	N/A	-1.069
miR-3183 (and other miRNAs w/seed CCUCUCU)	-2.266	N/A	-0.6
methylprednisolone	-0.441	N/A	-2.425
miR-548ag (and other miRNAs w/seed AAGGUAA)	-2.858	N/A	N/A
cytokine	1.45	0.113	-1.291
MYOD1	1.797	-1.056	N/A
CEBPB	N/A	-2.846	N/A
miR-193b-5p (miRNAs w/seed GGGGUUU)	N/A	2.846	N/A
miR-1913 (miRNAs w/seed CUGCCCC)	-0.734	2.111	N/A
ATG7	0.468	N/A	-2.377
pCPT-cAMP	1.899	N/A	0.94
HDAC1	N/A	1.145	-1.69
NB73	2.324	N/A	0.508
IgG	0.207	1.724	-0.896
GNRH1	1.3	-1.519	N/A
miR-615-3p (miRNAs w/seed CCGAGCC)	-0.741	0.466	-1.61
miR-412-5p (miRNAs w/seed GGUCGAC)	-2.558	N/A	0.258
miR-4787-5p (and other miRNAs w/seed CGGGGGU)	-2.813	N/A	N/A
VEGFA	2.491	-0.322	N/A
miR-700-5p (miRNAs w/seed AAGGCUC)	-2.81	N/A	N/A
miR-28-3p (and other miRNAs w/seed ACUAGAU)	-2.357	0.447	N/A
progesterone	1.893	0.231	0.678
DMP1	N/A	-1	-1.802
miR-885-3p (miRNAs w/seed GGCAGCG)	0.156	2.646	N/A
C7orf50	-2.8	N/A	N/A
MIR17HG	N/A	0.991	-1.807
ZEB2	0.857	N/A	1.941
miR-708-5p (and other miRNAs w/seed AGGAGCU)	-2.437	-0.359	N/A
ILK	2.455	-0.339	N/A
methyl methanesulfonate	2.792	N/A	N/A
ZIC2	1.141	N/A	1.648
APEX1	2.788	N/A	N/A
DNMT3B	-2.785	N/A	N/A
herbimycin	-2.23	0.555	N/A
miR-3150b-3p (and other miRNAs w/seed GAGGAGA)	-2.782	N/A	N/A
CFTR	-2.782	N/A	N/A
LDL	0.59	0.493	1.693
LHX1	0.715	1.342	0.718
miR-3126-5p (and other miRNAs w/seed GAGGGAC)	-2.774	N/A	N/A
FYN	-0.785	N/A	-1.982
SB-431542	-0.81	-0.935	-1.016
miR-197-5p (and other miRNAs w/seed GGGUAGA)	-2.343	N/A	-0.408
DIO2	2.527	N/A	-0.222
lithium chloride	2.431	0.311	0
LEF1	0.481	1.344	-0.915
NRG1	1.495	-1.241	N/A
fulvestrant	-1.081	1.654	N/A
carbon tetrachloride	N/A	-1.269	1.461
5-O-mycolyl-beta-araf-(1->2)-5-O-mycolyl-alpha-araf-(1->1')-glycerol	1.143	-1.342	-0.243
miR-2052 (miRNAs w/seed GUUUUGA)	-0.728	-2	N/A
BAG1	2.724	N/A	N/A
miR-5699-5p (miRNAs w/seed GCCCCAA)	-2.722	N/A	N/A
PROM1	-2.714	N/A	N/A
miR-1899 (miRNAs w/seed GCGAUGG)	N/A	N/A	-2.714
CAMK4	1.904	N/A	0.808
miR-6857-3p (miRNAs w/seed GACUGAG)	-2.711	N/A	N/A
rosuvastatin	2.704	N/A	N/A
GW3965	-0.552	N/A	2.138
miR-4758-3p (miRNAs w/seed GCCCCAC)	-2.689	N/A	N/A
Collagen type I (complex)	N/A	-0.512	2.172
ILF3	-1.274	1.408	N/A
RARB	-0.517	-1.914	-0.246
dimethyl n-oxalyl-glycine	1.573	-1	-0.1
EPAS1	2.67	N/A	N/A
LIN28A	0.63	-1.215	0.825
miR-5585-5p (miRNAs w/seed GAAGUAC)	-2.668	N/A	N/A
MAGI1	-2.333	0.333	N/A
T3/TR/RXR	2.467	0.199	N/A
topotecan	N/A	-0.432	-2.228
NUPR1	N/A	0.577	-2.082
miR-654-5p (miRNAs w/seed GGUAAGC)	-2.53	-0.128	N/A
ITGB1	-1.583	N/A	-1.074
DLL4	-2.141	-0.516	N/A
N-nitro-L-arginine methyl ester	-0.677	1.98	N/A
YY1	N/A	-0.788	1.866
HMGA1	0.498	-1.726	-0.427
FMR1	-2.651	N/A	N/A
IKBKB	1.761	-0.889	N/A
POMC	1.387	N/A	1.262
MSI2	-0.65	-1.998	N/A
dinoprost	2.309	N/A	-0.338
TLR3	N/A	-1.829	-0.818
prazosin	-2.646	N/A	N/A
miR-4707-3p (miRNAs w/seed GCCCGCC)	-1.89	N/A	-0.756
NELFB	-2.646	N/A	N/A
SMARCB1	N/A	-0.508	2.138
miR-425-5p (and other miRNAs w/seed AUGACAC)	N/A	-2.646	N/A
RABL6	N/A	-2.646	N/A
C4BP	2.646	N/A	N/A
Eldr	N/A	-2.646	N/A
GATA2	0.944	-0.246	1.452
miR-7671-3p (miRNAs w/seed AGCGGGC)	-1.567	N/A	-1.069
miR-551b-3p (and other miRNAs w/seed CGACCCA)	1	1.633	N/A
miR-7673-5p (miRNAs w/seed UUGACUG)	N/A	-1	1.633
dexamethasone phosphate	N/A	N/A	-2.63
CD274	N/A	0.647	1.98
GHRH	2.624	N/A	N/A
wortmannin	N/A	2.623	N/A
INSIG1	-1.89	N/A	-0.731
PRDM1	N/A	-0.862	-1.756
IKZF3	-0.884	N/A	-1.732
GMNN	-0.894	0.816	-0.905
9,10-dimethyl-1,2-benzanthracene	2.615	N/A	N/A
miR-5011-3p (and other miRNAs w/seed UGCAUGG)	-1.82	N/A	-0.784
MAPK11	1.37	N/A	1.231
miR-6760-5p (miRNAs w/seed AGGGAGA)	-2.593	N/A	N/A
E2F	N/A	-2.592	N/A
miR-152-5p (miRNAs w/seed GGUUCUG)	-2.592	N/A	N/A
ASAH1	-1.993	N/A	-0.592
mevastatin	2.585	N/A	N/A
miR-7039-5p (miRNAs w/seed GAGGGAU)	-2.096	N/A	-0.489
GATA1	N/A	-0.508	2.074
CD3 (complex)	2.329	-0.252	N/A
miR-8097 (miRNAs w/seed ACAAGGA)	-1.941	N/A	-0.64
RNF5	N/A	-0.478	-2.102
ezetimibe	2.58	N/A	N/A
TGFA	2.357	N/A	0.223
miR-8056 (miRNAs w/seed GUGGAUU)	N/A	-1.89	-0.688
picrotoxin	1.51	N/A	1.067
miR-5621-3p (miRNAs w/seed GGGCCCU)	0.263	2.309	N/A
miR-466f (miRNAs w/seed CGUGUGU)	-1.043	N/A	-1.528
D-galactosamine	1.993	-0.577	N/A
AHR	0.457	-0.2	-1.909
miR-7155-5p (miRNAs w/seed CUGGGGU)	-2.557	N/A	N/A
dexmedetomidine	-2.556	N/A	N/A
miR-297a-5p (and other miRNAs w/seed UGUAUGU)	-2.552	N/A	N/A
N-acetylsphingosine	2.551	N/A	N/A
POLR2M	-2.55	N/A	N/A
mir-19 (includes others)	-2.548	N/A	N/A
miR-1908-3p (miRNAs w/seed CGGCCGC)	-0.539	2	N/A
CRH	2.538	N/A	N/A
miR-6820-5p (miRNAs w/seed GCGGCAG)	N/A	2.53	N/A
miR-6765-3p (miRNAs w/seed CACCUGG)	N/A	N/A	-2.53
COMMD1	-2.53	N/A	N/A
miR-5003-3p (miRNAs w/seed ACUUUUC)	-2.53	N/A	N/A
miR-100-5p (and other miRNAs w/seed ACCCGUA)	-2.529	N/A	N/A
BACE1	-1.529	1	N/A
EZH2	-0.764	-1.71	-0.054
miR-2392 (miRNAs w/seed AGGAUGG)	-2.287	0.239	N/A
KDM6B	-0.376	-1.96	-0.188
miR-3084a-3p (and other miRNAs w/seed UCUGCCA)	-2.103	N/A	-0.415
mir-185	-2.518	N/A	N/A
TRA2B	1.751	N/A	0.766
IL33	1.294	-0.043	1.177
ADORA2A	2.455	N/A	0.059
miR-3615 (miRNAs w/seed CUCUCGG)	-1.606	N/A	-0.905
HIC1	-1.834	N/A	-0.672
BCL11B	-1.267	N/A	-1.238
xanthine	N/A	-2.199	0.305
NFIX	1.046	N/A	1.458
miR-7218-5p (miRNAs w/seed GCAGGGU)	-2.5	N/A	N/A
miR-5106 (and other miRNAs w/seed GGUCUGU)	-1.829	-0.671	N/A
UBE2I	0.724	1.387	0.389
miR-6923-3p (miRNAs w/seed CACUCCC)	N/A	N/A	-2.5
ID2	-0.11	1.937	-0.452
Pick1	-1.155	N/A	1.342
BMPR1B	0.277	N/A	2.219
CEBPA	1.784	0.348	0.36
NR1H4	-1.085	-1.404	N/A
CYLD-AS1	1.807	-0.378	0.302
MFSD2A	-2.486	N/A	N/A
WNT5A	0.142	-1.796	0.547
cycloheximide	1.228	1.006	0.249
TNFSF12	N/A	1.095	-1.385
F2RL1	2.48	N/A	N/A
FABP5	-0.496	-1.98	N/A
EGR3	0.224	1.731	0.52
miR-3121-5p (miRNAs w/seed CCUUUGC)	-1.897	N/A	-0.577
miR-138-5p (miRNAs w/seed GCUGGUG)	N/A	N/A	-2.469
PDX1	1.759	N/A	0.708
PAX7	2.466	N/A	N/A
miR-466b-5p (and other miRNAs w/seed AUGUGUG)	-1.826	N/A	-0.639
NCOR2	0.508	N/A	-1.951
curcumin	0.375	2.083	N/A
miR-6081 (miRNAs w/seed GGAGCAG)	-2.458	N/A	N/A
miR-12192-5p (and other miRNAs w/seed GUGGGGU)	-2.457	N/A	N/A
NTRK2	2.456	N/A	N/A
miR-3093-3p (and other miRNAs w/seed GUGGACA)	-2.455	N/A	N/A
miR-431-5p (and other miRNAs w/seed GUCUUGC)	-2.453	N/A	N/A
SMAD7	N/A	-0.718	-1.732
miR-1905 (miRNAs w/seed ACCAGUC)	-2.449	N/A	N/A
ZFP36L2	2.449	N/A	N/A
RGFP966	N/A	-2.449	N/A
miR-3081-3p (miRNAs w/seed UGCGCUC)	N/A	2.449	N/A
FITM2	2.449	N/A	N/A
miR-4254 (and other miRNAs w/seed CCUGGAG)	1.055	1.393	N/A
clozapine	2.331	N/A	0.116
PKG	N/A	-2	-0.447
FAM120A	2.439	N/A	N/A
cis-urocanic acid	2.438	N/A	N/A
miR-466n-5p (miRNAs w/seed UGUGUGC)	-1.147	N/A	-1.291
Integrin	2.433	N/A	N/A
RBL1	N/A	2.433	N/A
TCR (family)	2.433	N/A	N/A
ROCK1	N/A	N/A	2.433
SLCO1C1	2.432	N/A	N/A
hydrocortisone	-0.223	-0.466	-1.742
ceruletide	2.428	N/A	N/A
MEF2C	1.358	-0.781	-0.287
phenacetin	N/A	N/A	2.425
Gm35986	-2.425	N/A	N/A
U73122	-2.073	0.342	N/A
CHRM1	2.415	N/A	N/A
CR1L	N/A	N/A	-2.414
miR-6501-5p (miRNAs w/seed GUUGCCA)	-2.412	N/A	N/A
ionomycin	2.251	-0.123	0.032
VLDLR	-2.403	N/A	N/A
cyclophosphamide	-0.737	-1.664	N/A
miR-4785 (miRNAs w/seed GAGUCGG)	-2.4	N/A	N/A
BTNL2	-2.4	0	N/A
MYC	N/A	-2.398	N/A
miR-7064-3p (and other miRNAs w/seed AGGGCCC)	-2.395	N/A	N/A
norepinephrine	1.88	0.253	0.257
ESRRG	2.386	N/A	N/A
cobalt chloride	2.383	N/A	N/A
ELK1	2.382	N/A	N/A
SREBP	2.372	N/A	N/A
miR-6777-5p (and other miRNAs w/seed CGGGGAG)	-2.037	N/A	-0.333
deferoxamine	2.016	-0.181	-0.171
poly rI:rC-RNA	N/A	-1.322	1.045
ATF4	2.367	N/A	N/A
bisindolylmaleimide iv	-1.255	N/A	-1.109
MSB0011359C	0.229	1.134	1
RHOA	2.076	-0.283	N/A
EPHB4	N/A	-0.447	-1.912
miR-7041-5p (miRNAs w/seed GAGGGAA)	-2.359	N/A	N/A
miR-7074-5p (miRNAs w/seed GGGAAGA)	-2.357	N/A	N/A
GAST	N/A	-2.356	N/A
GNRH	2.356	N/A	N/A
miR-381-5p (miRNAs w/seed GCGAGGU)	-0.469	N/A	-1.886
miR-1969 (miRNAs w/seed AGAUGGA)	-2.353	N/A	0
CTBP2	-2.353	N/A	N/A
APLN	0.806	0.714	0.831
LMNB1	-2.35	N/A	N/A
CCN3	N/A	-0.391	-1.953
miR-4258 (miRNAs w/seed CCCGCCA)	-2.343	N/A	N/A
selumetinib	N/A	1.342	1
NTRK1	-0.7	N/A	-1.64
miR-6890-5p (miRNAs w/seed AUGGGGU)	-2.335	N/A	N/A
miR-7036a-5p (miRNAs w/seed GCGGGGU)	-2.333	N/A	0
TLX1	2.333	N/A	N/A
miR-6902-3p (miRNAs w/seed CAUGUGA)	N/A	-0.632	-1.698
TLR4	N/A	-2.328	N/A
F7	1.772	-0.555	N/A
MMP1	1.19	0.173	0.961
ADCYAP1	1.243	N/A	1.08
NR5A1	-0.081	2.236	N/A
CHD4	0.951	0	-1.36
MFGE8	1.604	N/A	-0.707
adenosine	-0.858	-1.452	N/A
nicotine	1.634	-0.672	N/A
ICAM1	2.08	-0.225	N/A
p38 MAPK	0.795	0.247	1.263
PHF21A	2.303	N/A	N/A
miR-3928-5p (and other miRNAs w/seed GAAGCUC)	-2	N/A	0.302
HEIH	1.345	N/A	0.956
CYP19A1	1.733	N/A	0.562
CHUK	1.75	-0.544	N/A
GRP	2.293	N/A	N/A
arsenite	2.292	N/A	N/A
TO-901317	-0.181	-1.711	0.396
TGFBR1	0.322	0.906	1.06
MIR101	-2.279	N/A	N/A
miR-3187-3p (miRNAs w/seed UGGCCAU)	-2	N/A	0.277
EPHA2	1.383	N/A	-0.894
IL4R	1.698	N/A	0.577
miR-5705 (miRNAs w/seed GUUUCGG)	-1.941	N/A	-0.333
LAMA4	-2.124	-0.149	N/A
miR-4497 (miRNAs w/seed UCCGGGA)	-2.268	N/A	0
miR-7031-3p (miRNAs w/seed ACCCUCU)	-1.89	0.378	N/A
NC410	N/A	1	1.265
THZ2	-1.066	N/A	-1.195
nitric oxide	2.258	N/A	N/A
DANCR	1.203	N/A	-1.053
MAPT	-0.293	-1.948	-0.015
laquinimod	0.278	0.816	1.161
prostaglandin D2	1.019	N/A	1.224
NFE2L2	2.205	0.033	N/A
ramipril	N/A	N/A	-2.236
miR-4695-5p (and other miRNAs w/seed AGGAGGC)	N/A	2.236	N/A
PAK2	N/A	2.236	N/A
TMPO	N/A	N/A	2.236
CD1	2.236	N/A	N/A
ELF3-AS1	N/A	2.236	N/A
ulixertinib	N/A	N/A	-2.236
DBI	2.236	N/A	N/A
miR-7226-3p (miRNAs w/seed GACACAG)	-2.236	N/A	N/A
mtRNase P	N/A	2.236	N/A
DNMT3A	-1.319	N/A	0.917
CDX2	1.034	1.195	N/A
USP38	2.226	N/A	N/A
BAPTA-AM	-1.221	1	N/A
6-cyano-7-nitroquinoxaline-2,3-dione	-2.219	N/A	N/A
SW016789	2.219	N/A	N/A
ELAVL3	2.219	N/A	N/A
MGA	N/A	2.219	N/A
carbonyl cyanide m-chlorophenyl hydrazone	N/A	-2.219	N/A
SNAI1	0.204	N/A	2.014
vismodegib	-0.325	N/A	-1.893
Bay 11-7082	N/A	2.216	N/A
KDM4B	N/A	-2.216	N/A
sunitinib	N/A	-2.216	N/A
PPARGC1A	1.992	0.223	N/A
KIF3A	-2.214	N/A	N/A
ROCK	1.937	-0.277	N/A
mocetinostat	N/A	N/A	2.213
methylselenic acid	-2.213	N/A	N/A
CD44	N/A	-1.589	0.622
dopamine	0.207	N/A	-2.003
miR-3193 (miRNAs w/seed CCUGCGU)	-0.209	2	N/A
sterol	-2.209	N/A	N/A
CRHR2	2.209	N/A	N/A
ADP	2.207	N/A	N/A
GH1	1.691	0.514	N/A
PDGF/AA	1.047	N/A	-1.158
LEP	0.539	-1.661	N/A
GADD45G	2.2	N/A	N/A
ADRA1	2.2	N/A	N/A
SOCS1	-0.259	N/A	-1.937
(+)-MK-801	0.91	0.117	-1.168
GCR/glucocorticoid dimer	N/A	N/A	-2.193
miR-3473b (and other miRNAs w/seed GGCUGGA)	-1.113	N/A	-1.08
MYCN	N/A	0.037	-2.154
MIR200	N/A	N/A	-2.191
SIX1	-1.235	N/A	0.954
ZC3H12A	1.757	0.429	N/A
carbamylcholine	2.185	N/A	N/A
SOD2	2.183	N/A	N/A
miR-670-5p (miRNAs w/seed UCCCUGA)	-1.026	0.333	-0.824
IGFBP5	0.181	-1.477	-0.522
TGFBR2	-0.739	0.877	0.564
PEX5L	-2.178	N/A	N/A
ACSS2	2.178	N/A	N/A
DDIT3	N/A	-2.178	N/A
FGF	2.172	N/A	N/A
LHCGR	2.169	N/A	N/A
PCMT1	0.277	N/A	-1.89
miR-5094 (miRNAs w/seed AUCAGUG)	-1.528	N/A	-0.632
HMOX2	N/A	-2.157	N/A
E2F1	N/A	-2.154	N/A
HSPA5	2.152	N/A	N/A
GCG	1.416	N/A	-0.73
RBPJ	-0.421	-1.72	N/A
mir-133 (includes others)	N/A	2.138	N/A
Yaf2	-2.138	N/A	N/A
HDAC2	N/A	2.138	0
miR-628-3p (miRNAs w/seed CUAGUAA)	-2.138	N/A	N/A
NKX2-1	1.796	-0.339	N/A
SHH	1.805	N/A	0.33
miR-374b-3p (miRNAs w/seed UUAGCAG)	-2.132	0	N/A
miR-3061-5p (miRNAs w/seed AGUGGGC)	-2.131	N/A	N/A
EGR1	0.934	-1.193	N/A
GSK3	2.125	N/A	N/A
ATF2	2.123	N/A	N/A
miR-6406 (miRNAs w/seed GCGACCU)	N/A	N/A	-2.121
miR-6749-5p (miRNAs w/seed CGGGCCU)	N/A	2.121	N/A
EIF6	2.121	N/A	N/A
CNOT6L	-2.121	N/A	N/A
miR-7676-3p (miRNAs w/seed CCGGUGC)	-2.117	N/A	N/A
miR-6774-3p (miRNAs w/seed CGUGUCC)	-2.117	N/A	N/A
allopurinol	N/A	-2	0.113
miR-7675-5p (miRNAs w/seed UUACGAA)	-2.111	N/A	N/A
miR-711 (miRNAs w/seed GGACCCA)	N/A	N/A	-2.111
SIRT2	2.111	N/A	N/A
miR-1234-3p (and other miRNAs w/seed CGGCCUG)	-1.807	N/A	-0.302
enalapril	N/A	1.195	-0.913
miR-6993-3p (miRNAs w/seed UUGCGUU)	-1.199	N/A	0.905
KLF11	1.649	0.447	N/A
CCN2	N/A	0.986	1.105
AGTRAP	2.09	N/A	N/A
BTG2	-0.835	N/A	-1.254
PSME3	1.238	-0.849	N/A
estradiol-17beta-benzoate	-0.368	0.706	-1.01
pyrrolidine dithiocarbamate	N/A	1.435	-0.648
miR-7658-5p (miRNAs w/seed GUGGGCG)	-2.082	N/A	N/A
miR-4712-5p (and other miRNAs w/seed CCAGUAC)	N/A	-0.816	-1.265
ARNT	2.078	N/A	N/A
TMPRSS2-ERG	N/A	0.378	1.698
AMPK	N/A	0.519	-1.554
sphingosine-1-phosphate	1.457	-0.02	0.594
DIO3	-0.817	N/A	1.25
COLQ	0.065	2	N/A
miR-3680-3p (miRNAs w/seed UUUGCAU)	-2.065	N/A	N/A
miR-1303 (miRNAs w/seed UUAGAGA)	-2.065	N/A	N/A
GNAS	2.061	N/A	N/A
miR-4267 (miRNAs w/seed CCAGCUC)	-2.06	N/A	N/A
KMT2A	2.058	N/A	N/A
miR-3077-3p (and other miRNAs w/seed UGACUCC)	-2.058	N/A	N/A
mir-181 (includes others)	-1.039	1.015	N/A
OGA	-2.051	N/A	N/A
miR-7058-5p (miRNAs w/seed AGAGGGG)	-2.047	N/A	0
Salmonella enterica serotype abortus equi lipopolysaccharide	2.046	N/A	N/A
PGR	-0.083	-0.694	-1.266
miR-7022-3p (miRNAs w/seed CAAGCCU)	-2.041	N/A	N/A
miR-516b-5p (miRNAs w/seed UCUGGAG)	N/A	N/A	-2.041
HNRNPK	2.031	N/A	N/A
FSH	1.867	N/A	0.161
XDH	N/A	-1.749	-0.278
aplidine	0.084	-1.941	N/A
miR-3113-3p (miRNAs w/seed CCUGGCC)	0.135	1.89	N/A
SMAD2/3/SMAD4	N/A	-0.747	1.276
RND3	2.021	N/A	N/A
beta-glycerophosphoric acid	2.019	N/A	N/A
mir-223	-1.568	N/A	-0.449
S1PR1	2.014	N/A	N/A
IGF2	2.007	N/A	N/A
miR-92b-5p (miRNAs w/seed GGGACGG)	-1.65	N/A	-0.354
trans-hydroxytamoxifen	0.189	1.387	-0.426
sGC	2	N/A	N/A
4933425B07Rik NR_046460	N/A	2	N/A
EPHB1	2	N/A	N/A
KIN001-043	N/A	2	N/A
triciribine	2	N/A	N/A
zinc pyrithione	2	N/A	N/A
miR-3163 (miRNAs w/seed AUAAAAU)	-2	N/A	N/A
TOR1AIP1	N/A	-2	N/A
B4GALNT1	2	N/A	N/A
Hamp/Hamp2	N/A	N/A	2
CGP 42112	2	N/A	N/A
TPCA-1	N/A	N/A	-2
miR-3149 (miRNAs w/seed UUGUAUG)	N/A	N/A	-2
GREM1	-2	N/A	N/A
GSX2	-2	N/A	N/A
miR-3924 (miRNAs w/seed UAUGUAU)	N/A	-2	N/A
FDFT1	-2	N/A	N/A
PDE8A	-2	N/A	N/A
LILRB3	2	N/A	N/A
ZNF106	N/A	2	N/A
DYSF	N/A	N/A	2
PDK1	N/A	0	2
tipiracil	-2	N/A	N/A
ST3-Hel2A-2	1.999	N/A	N/A
alvespimycin	-1.998	N/A	N/A
acetic acid	1.998	N/A	N/A
midostaurin	-1.998	N/A	N/A
DDB1	1.994	N/A	N/A
mir-29 (includes others)	-1.78	-0.214	N/A
quisqualic acid	1.993	N/A	N/A
F10	1.993	N/A	N/A
NPPB	-1.993	N/A	N/A
RPS6KA4	1.992	N/A	N/A
imipramine	N/A	N/A	1.992
NQO1	1.938	-0.053	N/A
DYRK1A	N/A	1.987	N/A
EOMES	-0.061	0.853	1.072
LIF	1.794	-0.113	-0.079
methylpiperidinyl-3b-hydroxycholenamide	-1.982	N/A	N/A
hexarelin	1.982	N/A	N/A
COL4A3	N/A	N/A	-1.982
miR-3907 (miRNAs w/seed GGUGCUC)	-1.982	N/A	N/A
RHEB	N/A	N/A	-1.982
thiazolidinedione	N/A	N/A	1.982
TAFAZZIN	0.84	-0.761	-0.381
kaempferol	N/A	N/A	-1.98
bicalutamide	N/A	1.98	N/A
POLR3G	N/A	-1.98	N/A
butylated hydroxytoluene	1.977	N/A	N/A
iodide	-1.974	N/A	N/A
CTCF	N/A	N/A	-1.974
domoic acid	1.972	N/A	N/A
platelet activating factor	1.971	N/A	N/A
ELK4	1.969	N/A	N/A
pirfenidone	N/A	N/A	-1.969
salicylic acid	N/A	1.969	N/A
TIA1	0.302	-1.667	N/A
TIAM1	1.969	N/A	N/A
INSIG2	-1.969	N/A	N/A
miR-344d-2-5p (miRNAs w/seed GUCUGGU)	N/A	N/A	-1.964
PCLAF	N/A	-1.964	N/A
miR-4300 (and other miRNAs w/seed GGGAGCU)	-1.963	N/A	N/A
SLC7A11-AS1	-1.962	N/A	N/A
PTH1R	N/A	N/A	1.96
DLG4	1.96	N/A	N/A
PGF	N/A	-1.96	N/A
ITGB3	N/A	0	1.96
dexamethasone	-1.429	0.159	0.37
miR-7240-5p (miRNAs w/seed UGGAGAG)	-1.958	N/A	N/A
LATS	-1.757	0.2	N/A
RUNX3	-1.733	0.222	N/A
PDGFB	1.954	N/A	N/A
MAP2K4	1.954	N/A	N/A
liraglutide	N/A	N/A	1.953
IFITM3	-0.688	N/A	1.265
IFNA2	1.825	0.128	N/A
E. coli serotype 0127B8 lipopolysaccharide	N/A	1.265	0.687
APP	0.861	-0.57	0.521
CCL20	N/A	-1.951	N/A
histidinol	1.951	N/A	N/A
miR-5104b-5p (and other miRNAs w/seed GGGCCAU)	-1.95	0	N/A
DCLK1	N/A	-1.948	N/A
RXR	N/A	-1.948	N/A
endothelin	1.947	N/A	N/A
MAP3K12	1.943	N/A	N/A
TET2	N/A	1.943	N/A
OTUB1	0.943	-1	N/A
miR-4670-5p (miRNAs w/seed AGCGACC)	-1.941	N/A	N/A
DDR2	N/A	-1.941	N/A
ANXA1	N/A	N/A	-1.941
PAF1	-1.941	N/A	N/A
miR-6407 (miRNAs w/seed GGCUGUC)	N/A	1.941	N/A
MBOAT7	-1.941	N/A	N/A
PSEN1	-1.404	N/A	-0.536
GTF2I	1.939	N/A	N/A
mir-22 (includes others)	N/A	0	-1.938
NOS1	1.488	N/A	0.447
VEGF	N/A	-1.57	-0.364
tacrolimus	-0.185	-1.706	0.039
miR-136-5p (miRNAs w/seed CUCCAUU)	N/A	-1.929	N/A
miR-2139 (miRNAs w/seed GCUGCGC)	-1.926	N/A	N/A
TCF7L1	N/A	0.128	-1.796
C1QA	N/A	-1.923	N/A
ALOX5	-0.125	0.577	1.219
miR-766-3p (miRNAs w/seed CUCCAGC)	-1.921	N/A	N/A
IL11	0.716	1.203	N/A
miR-4700-3p (miRNAs w/seed ACAGGAC)	-1.915	N/A	N/A
cafestol	-1.915	N/A	N/A
arotinoid acid	1.095	N/A	0.819
ML290	N/A	N/A	-1.912
HAND2	N/A	N/A	-1.912
E2F6	-1.912	N/A	N/A
FOXC1	N/A	0.447	1.462
SP3	0.671	-0.814	0.424
2,3 butanedione monoxime	1.331	N/A	0.577
mir-218 (includes others)	N/A	N/A	-1.904
JARID2	0.812	1.091	N/A
COL5A1	-0.898	-1	N/A
miR-8120 (miRNAs w/seed GUGCCUU)	N/A	1.897	N/A
FOXA1	-1.691	N/A	-0.2
erismodegib	N/A	N/A	-1.89
CBX5	-1.89	N/A	N/A
TOX	N/A	-1.89	N/A
miR-5132-5p (miRNAs w/seed CGUGGGG)	-1.89	N/A	N/A
ST-4 SEC2 mutant superantigen	1.89	N/A	N/A
miR-7674-5p (miRNAs w/seed GAGGUGU)	-1.89	N/A	N/A
TIAL1	1.89	N/A	N/A
miR-890 (miRNAs w/seed ACUUGGA)	-1.886	N/A	N/A
EGLN1	-1.668	0.218	N/A
miR-624-5p (miRNAs w/seed AGUACCA)	-1.877	N/A	N/A
TSH	1.877	N/A	N/A
GW9662	-1.686	-0.186	N/A
riluzole	-1.117	N/A	-0.75
ERBB4	0.954	N/A	0.91
methamphetamine	1.862	N/A	N/A
miR-3473f (miRNAs w/seed AAAUAGG)	-1.414	N/A	-0.447
ADCY	1.406	N/A	0.447
miR-6511a-5p (and other miRNAs w/seed AGGCAGA)	-1.852	N/A	N/A
epicatechin	-0.69	N/A	1.155
miR-7216-5p (miRNAs w/seed GGAGAGC)	-1.838	N/A	N/A
LGALS1	-0.316	N/A	1.522
RIPK2	N/A	N/A	1.835
miR-4489 (miRNAs w/seed GGGGCUA)	-1.833	N/A	N/A
fatty acid	1.23	0.059	0.543
BMAL1	-0.868	N/A	-0.961
miR-3177-5p (miRNAs w/seed GUGUACA)	-1.826	N/A	N/A
CLOCK	-1.826	N/A	N/A
miR-6925-5p (miRNAs w/seed GAGGAAG)	-1.824	N/A	N/A
N-methyl-D-aspartate	1.82	N/A	N/A
decitabine	0.967	-0.406	0.446
THRA	-0.415	0.152	1.245
DNMT1	N/A	N/A	-1.811
miR-483-3p (miRNAs w/seed ACUCCUC)	-1.809	N/A	N/A
PRDM2	-1.809	N/A	N/A
miR-702-3p (miRNAs w/seed GCCCACC)	-1.807	N/A	0
palmitic acid	1.059	-0.494	0.252
SLC2A4	1.805	N/A	N/A
SFRP4	1.803	N/A	N/A
DSCAML1	0.522	N/A	1.279
miR-4655-5p (miRNAs w/seed ACCGGGG)	-1.8	N/A	N/A
zinc	-1.798	N/A	N/A
glutamine	-1.795	N/A	N/A
KCNIP3	N/A	N/A	1.792
CTNNBIP1	-1.79	N/A	N/A
miR-526a-5p (and other miRNAs w/seed UCUAGAG)	-1.789	N/A	N/A
cuprizone	-1.266	N/A	0.517
grape seed extract	-1.778	N/A	N/A
GDNF	0.976	N/A	-0.801
cantharidin	0.216	-0.832	0.728
ZEB1	1.751	0.024	N/A
Y 27632	-0.578	1.196	N/A
Am 580	-0.246	N/A	1.528
TCF3	-0.162	N/A	1.61
PDLIM2	-1.771	N/A	N/A
PTEN	-1.153	0.615	N/A
miR-7685-3p (miRNAs w/seed GACUUGG)	-1.768	N/A	N/A
miR-4652-5p (miRNAs w/seed GGGGACU)	-1.588	N/A	-0.18
SATB2	-1.351	N/A	0.416
HOTAIR	N/A	N/A	1.764
DLL1	0.458	-1.165	0.14
NOS3	N/A	-1.761	N/A
CCR2	N/A	0.664	1.095
PPP5C	-1.755	N/A	N/A
IL25	-0.022	1.732	N/A
NANOG	0.605	N/A	1.146
ADCYAP1R1	1.746	N/A	N/A
PD 153035	-1.746	N/A	N/A
IPMK	1.746	N/A	N/A
enterotoxin B	N/A	-0.277	1.463
GTF2IRD1	-0.923	N/A	0.816
ZBTB16	N/A	1.063	0.676
DUSP1	1.737	N/A	N/A
miR-6913-5p (miRNAs w/seed GGGAGAC)	N/A	1.732	N/A
6,7-dinitroquinoxaline-2,3-dione	1.732	N/A	N/A
miR-4443 (miRNAs w/seed UGGAGGC)	N/A	N/A	-1.732
KCNJ2	1.732	N/A	N/A
miR-6510-3p (miRNAs w/seed ACCGACU)	-1.732	N/A	N/A
miR-1231 (miRNAs w/seed UGUCUGG)	-1.732	N/A	N/A
tanespimycin	-1.731	N/A	N/A
DMD	0.664	N/A	-1.067
zoledronic acid	-0.73	1	N/A
miR-1668 (and other miRNAs w/seed AAAGGCC)	-1.729	N/A	N/A
CYP51A1	-1.729	N/A	N/A
miR-7665-3p (miRNAs w/seed GCCAGGU)	N/A	1.726	N/A
PPARA	-0.94	0.784	N/A
CX3CL1	0.258	N/A	1.463
NFATC3	1.721	N/A	N/A
2-deoxyglucose	1.721	N/A	N/A
COP1	0.451	N/A	1.268
JAG1	1.719	N/A	N/A
miR-646 (miRNAs w/seed AGCAGCU)	-1.715	N/A	N/A
PTGS2	0.795	-0.648	-0.267
ghrelin	1.709	N/A	N/A
STAT5A	1.709	N/A	N/A
echinomycin	-1.709	N/A	N/A
miR-12188-5p (and other miRNAs w/seed AGAAGAG)	N/A	-1.706	N/A
miR-6938-3p (miRNAs w/seed CAUCUGG)	-1.706	N/A	N/A
miR-345-3p (miRNAs w/seed CCUGAAC)	-1.698	N/A	N/A
PPARGC1B	1.696	N/A	N/A
miR-141-5p (and other miRNAs w/seed AUCUUCC)	-1.696	N/A	N/A
INPP5D	-1.694	N/A	N/A
PAX5-ELN	0.277	N/A	1.414
cerivastatin	1.69	N/A	N/A
SST	0.476	N/A	-1.208
fingolimod	N/A	N/A	-1.682
histamine	1.378	N/A	-0.304
BPIFB1	-1.681	N/A	N/A
miR-10400-3p (and other miRNAs w/seed UGGGCUC)	-1.677	N/A	N/A
SYK	0.121	-1.554	N/A
miR-298-5p (and other miRNAs w/seed GCAGAGG)	-1.674	N/A	N/A
CSNK2A1	N/A	-1.673	N/A
LACTB	N/A	N/A	-1.673
calmodulin	1.313	N/A	-0.359
LHX2	1.671	N/A	0
ADRA1B	1.671	N/A	N/A
mir-338 (includes others)	-1.67	N/A	N/A
CEP20	1.667	N/A	N/A
HYAL1	N/A	N/A	-1.667
miR-7652-3p (and other miRNAs w/seed CUGGCUU)	N/A	1.667	N/A
MSC	N/A	N/A	1.667
miR-7236-3p (miRNAs w/seed UGGACCG)	N/A	N/A	-1.667
corticosterone	-1.406	N/A	-0.259
VEGFD	1.664	N/A	N/A
acetylcholine	1.664	N/A	N/A
GNB1	N/A	N/A	-1.664
inosine	N/A	-1.664	N/A
Sb202190	N/A	1.664	N/A
KDM8	N/A	-1.664	N/A
fevipiprant	-1.664	N/A	N/A
activin (family)	0.231	0	1.432
tamoxifen	1.122	-0.294	0.246
PTCH1	-1.51	N/A	-0.152
SPRY1	-1.373	N/A	-0.277
KDM3A	N/A	-1.103	-0.547
mir-27 (includes others)	N/A	-1.082	-0.562
SERPINF1	-0.576	1.066	N/A
ciglitazone	0.818	0.611	0.213
IKBKE	1.638	N/A	N/A
miR-6392-5p (miRNAs w/seed CUGGCGC)	N/A	1.633	N/A
Srgn	N/A	N/A	1.633
miR-143-5p (and other miRNAs w/seed GUGCAGU)	N/A	1.633	N/A
ANGPTL8	-1.633	N/A	N/A
LATS1	N/A	N/A	-1.633
ANGPTL3	-1.633	N/A	N/A
PRKG1	N/A	N/A	-1.633
MACROH2A1	N/A	-1.633	N/A
HSP27	N/A	N/A	-1.633
spermine	N/A	-1.633	N/A
daidzein	-0.412	N/A	1.212
RPS6KA5	1.623	N/A	N/A
bisphenol A	1.621	N/A	N/A
anti-benzo(a)pyrene-diol-epoxide	1.62	N/A	N/A
ETV5	N/A	0.114	1.505
miR-6783-5p (miRNAs w/seed AGGGGAA)	-1.612	N/A	N/A
ZMPSTE24	-1.608	N/A	N/A
miR-7682-5p (miRNAs w/seed GGCACGA)	-1.606	N/A	N/A
miR-6726-3p (miRNAs w/seed UCGCCCU)	-1.606	N/A	N/A
Sik1	-1.605	N/A	N/A
MYF6	-1.083	N/A	0.513
prexasertib	0.25	-1.342	N/A
RAF	1.589	N/A	N/A
thyroid hormone	-0.081	N/A	-1.505
paclitaxel	0.803	N/A	0.782
HDAC6	N/A	-0.555	1.026
SNHG11	1.579	N/A	N/A
NCOA1	-1.575	0	N/A
gemcitabine	0.734	-0.835	N/A
ADAM12	0.512	-0.359	0.696
miR-4491 (and other miRNAs w/seed AUGUGGA)	-1.567	N/A	N/A
miR-3165 (miRNAs w/seed GGUGGAU)	-1.567	N/A	N/A
peptidoglycan	1.565	N/A	N/A
tetrodotoxin	-1.559	N/A	N/A
cyanocobalamin	0.171	N/A	1.387
miR-4450 (and other miRNAs w/seed GGGGAUU)	-1.557	N/A	N/A
SGK1	N/A	0.555	1
risperidone	1.555	N/A	N/A
RPS6KB1	1.555	N/A	N/A
diosgenin	1.555	N/A	N/A
EREG	1.555	N/A	N/A
GPR174	1.548	N/A	N/A
EPCAM	-0.475	N/A	1.067
hydroxyurea	N/A	-1.539	N/A
spironolactone	-1.234	N/A	-0.305
IL17A	0.664	-0.688	0.184
SULF2	1.535	N/A	N/A
MAPK8	1.533	N/A	N/A
mir-26 (includes others)	-1.53	N/A	N/A
WNT1	0.66	N/A	0.87
L-serine	1.528	N/A	N/A
USP36	1.527	N/A	N/A
CGA	1.527	N/A	N/A
naringenin	N/A	1.526	N/A
RNF20	-0.621	N/A	0.905
capsaicin	1.525	N/A	N/A
MAOA	1.518	0	N/A
miR-574-5p (miRNAs w/seed GAGUGUG)	-1.516	N/A	N/A
PD184352	-1.515	N/A	N/A
miR-5191 (miRNAs w/seed GGAUAGG)	-1.512	N/A	N/A
ANXA2	-1.509	N/A	N/A
TEAD3	0.728	0.447	0.333
RAG2	N/A	N/A	1.508
miR-891a-5p (miRNAs w/seed GCAACGA)	-1.508	N/A	N/A
HFE	1.504	N/A	N/A
pentobarbital	-1.502	N/A	N/A
FOXN1	N/A	N/A	1.501
HOXA11	N/A	N/A	1.501
miR-7091-5p (miRNAs w/seed UAGGGGU)	N/A	N/A	-1.5
miR-3130-3p (miRNAs w/seed CUGCACC)	-1.5	N/A	N/A
aldosterone	1.197	-0.296	-0.007
miR-1295b-5p (and other miRNAs w/seed ACCCAGA)	N/A	N/A	-1.5
SERPINA3	0.327	N/A	-1.172
REN	N/A	N/A	1.498
CXCR4	0.515	-0.981	N/A
methylnitronitrosoguanidine	1.495	N/A	N/A
STAT1	0.38	-0.368	0.737
miR-7241-5p (miRNAs w/seed CUUGCAU)	0.218	N/A	-1.265
budesonide	-1.482	N/A	N/A
fluphenazine	1.481	N/A	N/A
FALEC	-1.481	N/A	N/A
Mir122a/b	-1.374	N/A	-0.104
CRTC1	0.478	N/A	1
ITGA2	N/A	N/A	1.477
entolimod	N/A	N/A	-1.477
LIPE	0.867	N/A	0.61
BRAF	N/A	-1.473	N/A
miR-9769-5p (miRNAs w/seed GGCACAG)	-0.471	1	N/A
Rhox5	1.464	N/A	N/A
mir-145	N/A	N/A	-1.464
STAT1/3/5 dimer	1.463	N/A	N/A
10-(6'-ubiquinonyl)decyltriphenylphosphonium	-1.463	N/A	N/A
NFASC	1.463	N/A	N/A
ACOX1	N/A	1.463	N/A
ACACB	-1.463	N/A	N/A
DKK1	N/A	0.063	-1.399
miR-4715-5p (miRNAs w/seed AGUUGGC)	-1.461	N/A	N/A
miR-201-3p (miRNAs w/seed GAACAGU)	-1.46	N/A	N/A
bromocriptine	-0.786	N/A	-0.67
nuclear factor 1	N/A	N/A	1.455
FST	0.511	0.557	0.382
taurodeoxycholic acid	N/A	-0.816	-0.632
CASZ1	-0.447	N/A	-1
desmosterol	-1.446	N/A	N/A
miR-3085-5p (miRNAs w/seed GGUGCCA)	N/A	N/A	-1.444
NR4A1	0.58	0.863	N/A
SL 327	-1.437	N/A	N/A
SUPT16H	1.436	N/A	N/A
MAP3K1	1.436	N/A	N/A
DUSP4	-1.432	N/A	N/A
TF	N/A	N/A	-1.432
verteporfin	-0.322	N/A	-1.109
galactosylceramide-alpha	1.429	N/A	N/A
IGF2BP3	1.427	N/A	N/A
ITGA5	1.425	N/A	0
NPR1	N/A	N/A	-1.422
KLF15	N/A	-1.416	N/A
miR-585-5p (miRNAs w/seed UAGCACA)	N/A	1.414	N/A
miR-585-3p (miRNAs w/seed GGGCGUA)	-1.414	N/A	N/A
miR-5585-3p (miRNAs w/seed UGAAUAG)	-1.414	N/A	N/A
miR-3108-3p (and other miRNAs w/seed GUCUAGG)	N/A	N/A	-1.414
miR-100-3p (miRNAs w/seed CAAGCUU)	-1.414	N/A	N/A
miR-215-3p (miRNAs w/seed CUGUCAU)	N/A	-1.414	N/A
miR-3691-5p (miRNAs w/seed GUGGAUG)	N/A	N/A	-1.414
miR-7974 (miRNAs w/seed GGCUGUG)	N/A	N/A	-1.414
HCRT	1.413	N/A	N/A
HNRNPU	N/A	-1.067	0.346
GATA6	1.037	0.376	N/A
torkinib	N/A	1.412	N/A
TAF4B	1.412	N/A	N/A
salirasib	-1.411	N/A	N/A
mir-143	N/A	1.144	0.266
MAP3K8	1.409	N/A	N/A
DRD1	1.409	N/A	N/A
HSD11B2	1.406	N/A	N/A
SCH 58261	-1.405	N/A	N/A
PML	-1.402	N/A	N/A
pioglitazone	-1.212	0.19	N/A
PRKCD	1.142	N/A	0.259
STUB1	N/A	1.4	N/A
miR-7062-5p (and other miRNAs w/seed GGAGGCC)	-1.395	N/A	N/A
N-[(2Z)-3-(4,5-dihydro-1,3-thiazol-2-yl)-1,3-thiazolidin-2-yl idene]-5H dibenzo[a,d][7]annulen-5-amine	1.394	N/A	N/A
miR-505-5p (and other miRNAs w/seed GGAGCCA)	-1.393	N/A	N/A
LDLR	N/A	-1.387	N/A
PSMB8	N/A	N/A	-1.387
DUX4	N/A	N/A	-1.387
diallyl disulfide	-1.387	N/A	N/A
WLS	1.387	N/A	N/A
miR-293-5p (and other miRNAs w/seed CUCAAAC)	N/A	1.387	N/A
nitrofen	-1.387	N/A	N/A
CD200R1	N/A	1.387	N/A
MYZAP	1.387	N/A	N/A
HIVEP3	1.387	N/A	N/A
miR-181d-3p (miRNAs w/seed CACCGGG)	N/A	N/A	-1.387
MEX3A	1.387	N/A	0
miR-5128 (miRNAs w/seed AAUUGGG)	1.387	N/A	N/A
RAS homolog	1.386	N/A	N/A
mir-204 (includes others)	1.281	N/A	-0.104
miR-660-3p (miRNAs w/seed CCUCCUG)	-0.896	N/A	-0.486
glycine	1.379	N/A	N/A
NR5A2	1.376	N/A	N/A
IRF4	N/A	1.374	N/A
miR-425-3p (miRNAs w/seed UCGGGAA)	-1.374	N/A	N/A
miR-7704 (miRNAs w/seed GGGGUCG)	-0.926	N/A	0.447
ketamine	1.369	N/A	N/A
isoproterenol	0.862	N/A	-0.504
SERPINE1	-0.504	-0.861	N/A
NEDD9	1.241	0.123	N/A
TNF (family)	N/A	0.308	1.056
Nkx2-2os	1.363	N/A	N/A
PF4	N/A	N/A	1.363
lisinopril	-1.36	N/A	N/A
pinometostat	0.652	N/A	0.707
adenosine triphosphate	1.353	N/A	N/A
MESP1	1.342	N/A	N/A
Ctcflos	N/A	N/A	1.342
HOXC6	N/A	N/A	1.342
cinnamon powder	-1.342	N/A	N/A
IFNGR1	N/A	-1.342	N/A
POU2AF1	N/A	1.342	N/A
TBXT	N/A	N/A	1.342
infliximab	N/A	1.342	N/A
ponesimod	1.342	N/A	N/A
miR-6994-3p (miRNAs w/seed ACGAUCU)	N/A	N/A	-1.342
miR-6505-5p (miRNAs w/seed UGGAAUA)	N/A	-1.342	N/A
ethidium	-1.342	N/A	N/A
GSTK1	1.342	N/A	N/A
TRPS1	N/A	1.342	N/A
enoxacin	-1.342	N/A	N/A
tridecanoic acid	1.342	N/A	N/A
miR-548ao-5p (and other miRNAs w/seed GAAGUAA)	-1.342	N/A	N/A
miR-769-5p (miRNAs w/seed GAGACCU)	N/A	1.342	N/A
ARAF	1.342	N/A	N/A
miR-6735-3p (miRNAs w/seed GGCCUGU)	-1.342	N/A	N/A
SLC18A2	-1.342	N/A	N/A
PCDH11Y	N/A	N/A	1.342
BCOR	N/A	N/A	-1.342
ZNF217	N/A	N/A	-1.342
IOX2	N/A	N/A	1.342
CDKN1A	N/A	1.34	N/A
POU5F1	0.358	-0.981	N/A
FOSL1	-1.339	N/A	N/A
GAB2	1.334	N/A	N/A
TEAD2	N/A	1	0.333
PRKCB	1.332	N/A	N/A
CALR	N/A	N/A	1.331
trichostatin A	0.256	-1.022	-0.047
IFNB1	-1.325	N/A	N/A
lenalidomide	N/A	N/A	1.322
taurocholic acid	0.504	-0.816	N/A
indisulam	-1.319	N/A	N/A
ERBB3	-0.227	-1.091	N/A
Laminin (complex)	1.315	N/A	N/A
TWIST2	1.311	N/A	N/A
raclopride	1.309	N/A	N/A
HJURP	-1.308	N/A	N/A
miR-7032-3p (and other miRNAs w/seed UCCUCUC)	N/A	1.306	N/A
PER2	-1.305	N/A	N/A
miR-6960-5p (and other miRNAs w/seed AGGAUGA)	-1.305	N/A	N/A
SPHK1	0.051	-1.253	N/A
DACH1	-1.303	N/A	N/A
RETN	0.854	-0.447	N/A
NFAT (family)	1.298	N/A	N/A
miR-532-3p (miRNAs w/seed CUCCCAC)	-1.298	N/A	N/A
DRD2	N/A	-0.728	0.569
miR-6761-5p (and other miRNAs w/seed CUGAGAG)	N/A	N/A	-1.294
miR-5681b (miRNAs w/seed GGUAUUG)	-1.291	N/A	N/A
miR-5134-3p (miRNAs w/seed CGGGUGG)	N/A	N/A	-1.291
COPS5	N/A	1.291	N/A
miR-380-5p (miRNAs w/seed UGGUUGA)	N/A	N/A	-1.291
HDAC4	-0.613	N/A	-0.677
MECOM	0.396	N/A	0.894
miR-4270 (and other miRNAs w/seed CAGGGAG)	-1.287	N/A	N/A
IL6ST	0.763	N/A	0.522
EED	-0.577	N/A	-0.707
miR-6767-5p (miRNAs w/seed CGCAGAC)	-1.279	N/A	N/A
BACH2	N/A	-0.577	0.691
miR-1941-5p (miRNAs w/seed GGGAGAU)	-1.265	N/A	N/A
CD300LF	1.265	N/A	N/A
miR-7068-5p (miRNAs w/seed UGAGGCU)	N/A	N/A	-1.265
CTBP1	-1.265	N/A	N/A
miR-1273c (miRNAs w/seed GCGACAA)	-1.265	N/A	N/A
Pam3-Cys-Ser-Lys4	N/A	-0.728	0.536
THRAP3	1.264	N/A	N/A
RXRA	N/A	-1.263	N/A
DSCAM	0.691	N/A	-0.571
MAPK12	1.257	N/A	N/A
CDH3	-1.093	N/A	-0.164
WWTR1-AS1-204	1.257	N/A	N/A
butyric acid	-0.686	-0.57	N/A
ziprasidone	1.254	N/A	N/A
TNFRSF8	N/A	-1.253	N/A
ozone	-0.027	-1.222	N/A
MIEF2	1.245	N/A	N/A
MRTFA	N/A	-0.427	0.817
ID3	-0.901	-0.149	-0.188
MBTPS1	1.238	N/A	N/A
ATP-gamma-S	N/A	1.231	N/A
triflusal	-1.229	N/A	N/A
FOXJ1	-1.22	N/A	N/A
miR-3144-5p (miRNAs w/seed GGGGACC)	N/A	N/A	-1.219
CXCL12	0.381	-0.831	N/A
pitavastatin	1.209	N/A	N/A
filgrastim	N/A	1.209	N/A
linsidomine	1.207	N/A	N/A
FGF1	-0.87	N/A	-0.336
JAK	0.308	N/A	0.896
VHL	N/A	1.196	N/A
raloxifene	0.565	-0.375	-0.256
PTGFR	1.195	N/A	N/A
propiconazole	1.195	N/A	N/A
3p-hpRNA	N/A	N/A	1.192
CEBPE	N/A	1.192	N/A
Cdc42	-1.187	N/A	N/A
PRKAA	N/A	1.186	N/A
NCOA3	1.102	-0.083	N/A
FLNA	1.182	N/A	N/A
miR-4640-5p (and other miRNAs w/seed GGGCCAG)	-1.182	N/A	N/A
ibuprofen	N/A	0.744	-0.436
LDHA	1.179	N/A	N/A
simvastatin	N/A	1.178	N/A
STAT5B	0.348	-0.361	-0.468
miR-4730 (miRNAs w/seed UGGCGGA)	-1.177	N/A	N/A
DIM-C-pPhOH-3-Cl-5-OCH3	N/A	N/A	-1.177
FGFR3	N/A	N/A	1.172
8-hydroxy-2-(di-n-propylamino)tetralin	-1.172	N/A	N/A
miR-101b-3p (miRNAs w/seed UACAGUA)	-1.172	N/A	N/A
miR-4437 (miRNAs w/seed GGGCUCA)	-1.172	N/A	N/A
CGB3 (includes others)	1.172	N/A	N/A
ASGR1	-1.172	N/A	N/A
TXNIP	-1.168	N/A	N/A
CCND1	N/A	-1.168	N/A
HRAS	0.809	-0.038	0.319
MAP2K2	-1.165	N/A	N/A
SCD	-0.179	0.986	N/A
EXT1	-0.156	-1	N/A
miR-3091-5p (miRNAs w/seed AUGGGUC)	N/A	N/A	-1.155
miR-6356 (miRNAs w/seed CCCCAGA)	N/A	1.155	N/A
PEAR1	N/A	N/A	-1.155
miR-1256 (miRNAs w/seed GGCAUUG)	N/A	N/A	-1.155
TFAM	N/A	-0.447	-0.707
APBA3	1.154	N/A	N/A
miR-4446-3p (miRNAs w/seed AGGGCUG)	-0.367	N/A	-0.784
metformin	0.744	-0.405	N/A
INHA	0.645	N/A	-0.503
NKX2-3	1.148	N/A	N/A
miR-4529-5p (miRNAs w/seed GGCCAUC)	N/A	0	-1.147
miR-1948-5p (miRNAs w/seed UAUGAGU)	-1.147	N/A	N/A
miR-1964-3p (miRNAs w/seed CGACUUC)	-1.147	N/A	N/A
advanced glycation end-products	N/A	-1.143	N/A
5-hydroxytryptamine	N/A	N/A	1.14
TLR2	N/A	-1.137	N/A
TRIM28	0.803	-0.333	N/A
miR-7004-5p (miRNAs w/seed UCCGUGG)	N/A	1.134	N/A
miR-26a-1-3p (and other miRNAs w/seed CUAUUCU)	N/A	1.134	N/A
STRA8	N/A	N/A	1.134
3-deoxy-2-octulosonic acid(2)-lipid A	-1.134	N/A	N/A
IDH1	1.134	N/A	N/A
HSPA9	N/A	N/A	1.134
miR-5625-5p (miRNAs w/seed CCGGAAG)	N/A	1.134	N/A
TEAD4	-0.103	-0.885	0.144
ADIRF-AS1	1.131	N/A	N/A
POSTN	N/A	-1.131	N/A
HMGCR	1.128	N/A	N/A
AIP	-0.843	N/A	-0.277
Fus	1.117	N/A	N/A
BTRC	N/A	-1.117	N/A
miR-1839-3p (miRNAs w/seed GACCUAC)	N/A	N/A	1.117
AGER	1.115	N/A	N/A
GATA3	N/A	0.334	-0.779
RB1	N/A	1.112	N/A
tacedinaline	1.109	N/A	N/A
miR-518a-5p (and other miRNAs w/seed UGCAAAG)	N/A	1.109	N/A
zinc sulfate	1.109	N/A	N/A
FNDC5	N/A	N/A	1.109
pimagedine	N/A	1.109	N/A
TWIST	1.109	N/A	N/A
ALOX15	N/A	N/A	1.109
CST3	1.109	N/A	N/A
ATG16L1	N/A	N/A	1.109
GSK2837808A	-1.109	N/A	N/A
NR1H3	N/A	-1.108	N/A
PLAUR	1.106	N/A	N/A
MAP3K14	N/A	N/A	1.105
FGF19	1.105	N/A	N/A
VGLL3	N/A	N/A	1.103
LPIN1	1.102	N/A	N/A
nifedipine	0.517	N/A	0.577
exenatide	N/A	N/A	1.091
miR-5683 (miRNAs w/seed ACAGAUG)	-1.091	N/A	N/A
miR-2115-5p (miRNAs w/seed GCUUCCA)	N/A	N/A	-1.091
ROR1	N/A	-1.091	0
IRF2BP2	N/A	N/A	-1.086
EFNA2	N/A	0.378	0.707
BCL2	1.083	N/A	N/A
FBN1	N/A	N/A	-1.083
bile acid	1.082	N/A	N/A
SORL1	0	-0.258	0.822
TSHZ3	0.436	0.221	0.422
MAP2K6	-1.076	N/A	N/A
PRKCA	0.9	N/A	0.174
lithium	0.033	N/A	1.04
TP73	0.289	-0.422	0.362
DEF6	1.07	N/A	N/A
miR-7034-5p (and other miRNAs w/seed CCGGGAG)	N/A	N/A	-1.069
miR-490-5p (miRNAs w/seed CAUGGAU)	N/A	N/A	-1.069
JAK1	N/A	-1.069	N/A
HOXA5	0.014	N/A	-1.054
CTF1	N/A	N/A	-1.067
PHEX	N/A	N/A	1.067
UBR1	-1.067	N/A	N/A
SERPINE2	N/A	N/A	-1.067
clodronic acid	N/A	1.067	N/A
RC3H2	N/A	-1.067	N/A
WWTR1-CAMTA1	N/A	-1.067	N/A
DMRT1	-1.067	N/A	N/A
pyruvaldehyde	N/A	-1.067	N/A
NSC23766	N/A	N/A	-1.067
RNF40	N/A	N/A	-1.067
E2F3	N/A	-1.066	N/A
fluoxetine	1.065	N/A	N/A
valproic acid	1.062	N/A	N/A
fenofibrate	-1.062	N/A	N/A
NPPA	-1.061	N/A	N/A
Gcg	1.058	N/A	N/A
CHD8	1.058	N/A	N/A
APOA4	-1.056	N/A	N/A
HNF1B	-0.395	-0.373	-0.283
SPP1	N/A	-1.046	N/A
miR-6956-3p (miRNAs w/seed GACCGGC)	-1.043	N/A	N/A
HDAC7	-1.043	N/A	N/A
NOS	1.039	N/A	N/A
NGFR	-0.066	N/A	0.97
ABCA1	-0.903	0.132	N/A
AGTR1	0.137	N/A	0.896
alitretinoin	-1.033	N/A	N/A
phenylephrine	1.029	N/A	N/A
RPA1	-1.029	N/A	N/A
RASSF1	0.321	N/A	-0.706
cephaloridine	N/A	-1.026	N/A
taurochenodeoxycholate	-0.243	-0.447	-0.333
miR-3162-5p (miRNAs w/seed UAGGGAG)	-1.021	N/A	N/A
trametinib	N/A	0.83	-0.191
SKP2	-1.02	N/A	N/A
AGN194204	N/A	N/A	-1.018
oleic acid	-1.013	N/A	N/A
TNFSF13B	N/A	N/A	-1.012
glycocholic acid	-0.229	-0.447	-0.333
glycodeoxycholic acid	-0.229	-0.447	-0.333
mevalonic acid	-1.009	N/A	N/A
DGAT2	1	N/A	N/A
misoprostol	1	N/A	N/A
STARD5	1	N/A	N/A
1,3-bis(4-hydroxyphenyl)-4-methyl-5-[4-(2-piperidinylethoxy)phenol]-1H-pyrazole	-1	N/A	N/A
KDM3B	N/A	N/A	-1
CYBB	N/A	1	N/A
SERPINA6	1	N/A	N/A
fluocinolone acetonide	N/A	-1	N/A
cilostazol	N/A	-1	N/A
TERT	N/A	1	N/A
miR-7036b-3p (miRNAs w/seed UCCUGGU)	N/A	1	N/A
propionic acid	N/A	N/A	1
POLE2	1	N/A	N/A
IL1F10	N/A	N/A	1
SP110	N/A	1	N/A
DPP4	N/A	1	N/A
dimethyl succinate	-1	N/A	N/A
CYP3A	-1	N/A	N/A
ASXL1	N/A	1	N/A
ADCY5	-1	N/A	N/A
HXL131	1	N/A	N/A
GABA receptor	1	N/A	N/A
ENPP2	N/A	N/A	-1
miR-448-5p (miRNAs w/seed AACAUCC)	N/A	N/A	-1
ANKRD17	1	N/A	N/A
CDR2	1	N/A	N/A
betulinic acid	N/A	1	N/A
SENP2	-1	N/A	N/A
TEK	1	N/A	N/A
sitagliptin	N/A	N/A	-1
MSGN1	-1	N/A	N/A
miR-27b-5p (miRNAs w/seed GAGCUUA)	N/A	1	N/A
miR-5099 (miRNAs w/seed UAGAUCG)	N/A	N/A	-1
PD 123319	N/A	N/A	-1
USP4	N/A	-1	N/A
ZFP91	N/A	N/A	-1
RABGEF1	N/A	1	N/A
wood smoke particle	N/A	N/A	1
2-oxoadipic acid	1	N/A	N/A
SULT1E1	1	N/A	N/A
MAP3K11	1	N/A	N/A
thymidine	-1	N/A	N/A
miR-4790-3p (miRNAs w/seed GAAUGGU)	N/A	N/A	-1
DUSP5	N/A	N/A	-1
ACSL5	N/A	N/A	-1
NUCB2	1	N/A	N/A
miR-7-1-3p (and other miRNAs w/seed AACAAAU)	N/A	1	N/A
RNF146	1	N/A	N/A
S100A6	N/A	-1	N/A
SAFB	N/A	-1	N/A
2-aminoadipic acid	1	N/A	N/A
CYB561A3	N/A	N/A	1
miR-374b-3p (miRNAs w/seed GUUGUAU)	N/A	N/A	-1
miR-136-3p (miRNAs w/seed AUCAUCG)	N/A	1	N/A
miR-3470b (miRNAs w/seed CACUCUG)	-1	N/A	N/A
GLIS2	N/A	1	N/A
ASXL2	0	-1	N/A
IQGAP2	N/A	N/A	-1
AHCY	N/A	1	N/A
RAP1	-1	N/A	N/A
IDH2	1	N/A	N/A
collagenase	N/A	1	N/A
carmustine	1	N/A	N/A
miR-679-3p (miRNAs w/seed GCAAGGU)	N/A	-1	N/A
GRIN2A	-0.996	N/A	N/A
MRTFB	N/A	0.224	0.768
ciprofibrate	N/A	-0.99	N/A
USP39	-0.99	N/A	N/A
NR1D1	0.99	N/A	N/A
tranylcypromine	0.985	N/A	N/A
olaparib	0.985	N/A	N/A
5-N-ethylcarboxamido adenosine	0.984	N/A	N/A
RAR/RXR/retinoic acid	-0.088	N/A	0.896
PBRM1	0.168	N/A	-0.816
miR-468-5p (miRNAs w/seed ACUGAUG)	N/A	N/A	-0.982
SLC18A3	0.8	N/A	0.18
CHROMR	-0.979	N/A	N/A
mir-135 (includes others)	N/A	-0.975	N/A
ATOH8	-0.97	N/A	N/A
DLX1	N/A	-0.97	N/A
NRAS	0.943	-0.027	N/A
FCGR2A	-0.969	N/A	N/A
POU2F2	N/A	0	0.962
ARNT2	-0.143	N/A	-0.816
candesartan	N/A	-0.958	N/A
CIC	-0.844	N/A	-0.113
Hmgb1	0.956	N/A	N/A
PDE4	-0.956	N/A	N/A
RARG	0.477	N/A	-0.478
TCF/LEF	0.952	N/A	N/A
VAV1	0.946	N/A	N/A
miR-4445-3p (and other miRNAs w/seed ACGGCAA)	-0.943	N/A	N/A
IGFBP2	N/A	N/A	0.941
DNA methyltransferase	0.94	N/A	N/A
EPHX2	N/A	N/A	0.937
Ro41-5253	N/A	N/A	-0.933
CXCL8	N/A	-0.933	N/A
SND1	N/A	N/A	0.928
ISL1	0.035	N/A	0.893
mir-140	N/A	N/A	-0.927
momelotinib	0.927	N/A	N/A
E. coli B4 lipopolysaccharide	N/A	-0.927	N/A
TSC1	-0.927	N/A	N/A
APOBEC3B	-0.927	N/A	N/A
THRB	0.356	0.564	N/A
miR-7027-3p (miRNAs w/seed CGGGUUU)	-0.919	N/A	N/A
FBXW7	N/A	0.812	0.099
10E,12Z-octadecadienoic acid	0.655	0.12	0.132
FUS-DDIT3	-0.905	N/A	N/A
IL1R	N/A	N/A	0.896
histone H3	0.896	N/A	N/A
2-pentadecyl-2-oxazoline	0.896	N/A	N/A
ACHE	-0.896	N/A	N/A
SOX9	0.196	N/A	0.7
BMP6	0.701	N/A	0.19
ETV7	-0.889	N/A	N/A
NOS2	-0.886	N/A	N/A
K+	0.766	0.036	-0.084
GLI2	N/A	-0.277	0.606
ELK3	0.883	N/A	N/A
UCA1	-0.883	N/A	N/A
CORT	0.882	N/A	N/A
N-acetyl-L-cysteine	N/A	0.881	N/A
NOTCH	N/A	-0.877	N/A
HSP70	N/A	N/A	0.87
PD 169316	0.87	N/A	N/A
miR-6789-5p (miRNAs w/seed UAGGGGC)	-0.87	N/A	N/A
COL6A1	0.868	N/A	N/A
PDE3A	-0.865	N/A	N/A
TMTC3	0.861	N/A	N/A
PPARD	0.858	N/A	N/A
ZBTB20	-0.111	N/A	0.745
Sch-23390	-0.853	N/A	N/A
miR-6769a-3p (miRNAs w/seed AGCCCCU)	-0.853	N/A	N/A
benzene	0.852	N/A	N/A
crocidolite asbestos	N/A	N/A	0.851
MEF2D	-0.304	-0.547	N/A
VIM	0.851	N/A	N/A
NR1I2	0.85	N/A	N/A
CPE	N/A	N/A	0.849
costunolide	N/A	-0.849	N/A
Mt1	-0.849	N/A	N/A
Ftx	0.849	N/A	N/A
SFRP1	N/A	0.849	N/A
AKT2	N/A	N/A	0.847
SIM2	-0.847	N/A	N/A
FGF8	N/A	N/A	-0.845
ABL1	0.843	N/A	N/A
MYOG	0.842	N/A	N/A
hemoglobin	-0.842	N/A	N/A
ANXA7	0.202	0	-0.632
PIK3CA	0.632	N/A	0.2
miR-4645-3p (miRNAs w/seed GACAGUA)	N/A	N/A	-0.832
miR-500b-3p (miRNAs w/seed CACCCAG)	-0.832	N/A	N/A
SAR1B	-0.831	N/A	N/A
miR-423-5p inhibitor	-0.83	N/A	N/A
panobinostat	N/A	0.83	N/A
PRKCZ	0.822	N/A	N/A
FOXO4	0.822	N/A	N/A
miR-4749-3p (miRNAs w/seed GCCCCUC)	N/A	N/A	-0.822
GCA	0.819	N/A	N/A
BMPR1A	N/A	0.055	0.763
RORC	-0.818	N/A	N/A
NPC1L1	-0.816	N/A	N/A
miR-211-3p (miRNAs w/seed CAGGGAC)	-0.816	N/A	N/A
meds433	N/A	-0.816	N/A
4-(2-aminoethyl)benzenesulfonylfluoride	N/A	N/A	-0.816
PDE	-0.816	N/A	N/A
FMO3	-0.816	N/A	N/A
HOXB4	0.816	N/A	N/A
LRAT	0.816	N/A	N/A
TBX2	N/A	-0.816	N/A
miR-3622a-5p (miRNAs w/seed AGGCACG)	N/A	-0.816	N/A
IL1RN	N/A	0.816	N/A
MYRF	N/A	-0.816	N/A
succinic acid	N/A	N/A	0.816
PDCD5	0.816	N/A	N/A
miR-924 (miRNAs w/seed GAGUCUU)	N/A	-0.816	N/A
miR-343 (and other miRNAs w/seed CUCCCUC)	N/A	0.816	N/A
diphtheria toxin	N/A	N/A	0.816
miR-6838-3p (miRNAs w/seed AGUCCUG)	N/A	-0.816	N/A
miR-219a-2-3p (miRNAs w/seed GAAUUGU)	N/A	-0.816	N/A
miR-3071-3p (miRNAs w/seed UCAUCAA)	-0.816	N/A	N/A
somatostatin, trp(8)-	0.813	N/A	N/A
TGFB2	-0.087	-0.726	N/A
ocifisertib	-0.811	N/A	N/A
ESR1	0.443	0.368	N/A
SIM1	-0.183	N/A	-0.626
miR-5008-5p (miRNAs w/seed GAGGCCC)	-0.808	N/A	N/A
WNT3	0.808	N/A	N/A
miR-6934-3p (miRNAs w/seed CCUCUGC)	0.802	N/A	N/A
LPAR1	0.8	N/A	N/A
NPAS4	0.798	N/A	N/A
FOS	0.461	-0.264	0.07
32-134D	-0.794	N/A	N/A
epinephrine	0.794	N/A	N/A
NR4A2	N/A	N/A	0.794
Pam3-Cys	N/A	N/A	-0.794
gemfibrozil	0.79	N/A	N/A
EFNA3	0	0	-0.788
CCN5	N/A	0	-0.788
ADAMTS18	N/A	N/A	0.788
mir-486 (includes others)	-0.785	N/A	N/A
ADRB3	0.785	N/A	N/A
RTN4	-0.784	N/A	N/A
TEAD	0.704	N/A	0.079
trientine	N/A	N/A	-0.781
MAPKAPK2	0.629	-0.152	N/A
MED16	N/A	0.781	N/A
nitrofurantoin	0.78	N/A	N/A
PROX1	0.778	N/A	N/A
IKBKG	N/A	-0.777	N/A
epigallocatechin-gallate	-0.211	-0.52	-0.044
morphine	0.768	N/A	N/A
pevonedistat	N/A	N/A	0.763
atropine	0.763	N/A	N/A
IL1R1	N/A	-0.762	N/A
NDUFS4	0.762	N/A	N/A
ADIPOR2	N/A	N/A	0.762
ST6GAL1	N/A	-0.283	0.479
di(2-ethylhexyl) phthalate	N/A	-0.762	N/A
S100A8	N/A	0.612	0.15
[truncated: 1,523 more rows]

## Sheet: Upstream Regulators Nac Level 2
© 2000-2024 QIAGEN. All rights reserved.
Upstream Regulators	spec_Flx_res_vs_Control - 2024-08-12 01:56 PM	spec_Flx_Ket_res_vs_Control - 2024-08-12 01:59 PM	spec_Flx_Ket_non_vs_Control - 2024-08-12 02:01 PM
levodopa	-9.744	-6.361	-6.017
miR-4723-5p (and other miRNAs w/seed GGGGGAG)	-3.681	-3.092	3.022
miR-766-5p (and other miRNAs w/seed GGAGGAA)	-3.965	-3.612	-1.246
miR-1249-5p (and other miRNAs w/seed GGAGGGA)	-3.002	-3.769	1.933
miR-185-3p (and other miRNAs w/seed GGGGCUG)	-2.953	-2.652	2.825
miR-1275 (and other miRNAs w/seed UGGGGGA)	-3.123	-2.491	2.715
miR-466d-5p (and other miRNAs w/seed GUGUGUG)	-4.881	-3.426	N/A
miR-296-5p (miRNAs w/seed GGGCCCC)	-3.11	-2.641	2.398
miR-1237-5p (and other miRNAs w/seed GGGGGCG)	-3.398	-2.51	2.128
miR-450b-3p (and other miRNAs w/seed UUGGGGA)	-3.143	-3.132	-1.674
miR-762 (and other miRNAs w/seed GGGCUGG)	-2.751	-2.771	2.275
miR-486-3p (and other miRNAs w/seed GGGGCAG)	-2.441	-2.828	2.462
miR-6756-5p (and other miRNAs w/seed GGGUGGG)	-3.736	-2.708	1.069
miR-1207-5p (and other miRNAs w/seed GGCAGGG)	-2.282	-1.611	3.503
MAPK1	N/A	-3.89	-3.492
miR-34a-5p (and other miRNAs w/seed GGCAGUG)	-3.401	-3.973	N/A
miR-204-5p (and other miRNAs w/seed UCCCUUU)	-3.189	-2.671	-1.51
miR-3103-5p (and other miRNAs w/seed GAGGGAG)	-2.347	-3.799	1.174
8-bromo-cAMP	2.318	2.432	-2.562
miR-328-5p (and other miRNAs w/seed GGGGGGC)	-3.967	-1.723	1.54
miR-138-5p (miRNAs w/seed GCUGGUG)	-2.469	-2.537	2.107
miR-7082-3p (miRNAs w/seed CCCCCCU)	-1.8	-3.13	-2.111
IL4	3.917	2.607	-0.443
Foxp1	-3.317	-3.606	N/A
phenacetin	2.425	2.425	1.98
miR-6895-3p (miRNAs w/seed GUCUCUC)	-2	-2.673	-2.111
WNT3A	2.825	3.945	N/A
miR-6980-5p (and other miRNAs w/seed UGGGGGG)	-2.767	-1.48	2.482
GRIN1	1.732	3.162	1.633
miR-760-3p (and other miRNAs w/seed GGCUCUG)	-2.881	-3.604	N/A
miR-491-5p (and other miRNAs w/seed GUGGGGA)	-2.266	-1.846	2.357
miR-5129-5p (and other miRNAs w/seed UGUGGGG)	-2.541	-2.75	1.126
FKBP10	-3.207	-3.162	N/A
miR-874-5p (miRNAs w/seed GGCCCCA)	-1.452	-2.378	2.492
PRL	3.031	3.272	N/A
bleomycin	2.174	2.293	1.809
miR-3584-5p (and other miRNAs w/seed GGAGGAG)	-2.38	-2.667	1.219
miR-4651 (and other miRNAs w/seed GGGGUGG)	-3.603	-2.548	N/A
miR-4731-5p (miRNAs w/seed GCUGGGG)	-2.926	-3.221	0
erismodegib	-1.89	-1.982	-2.236
cardiotoxin	1.554	1.89	2.646
AHR	-1.909	-3.061	-1.104
miR-3594-5p (and other miRNAs w/seed CCAGGGC)	N/A	-3.212	2.858
miR-6909-5p (miRNAs w/seed AGGGGGG)	-1.941	-3.333	0.784
miR-363-5p (and other miRNAs w/seed GGGUGGA)	-3.149	-2.49	-0.386
miR-6818-5p (miRNAs w/seed UGUGUGA)	-3.13	-2.84	N/A
miR-12183-5p (and other miRNAs w/seed CUUCUUC)	-2.562	-1.553	-1.828
3M-002	2.514	1.63	1.772
glucocorticoid	-1.86	-1.261	-2.782
HTT	3.063	2.839	N/A
miR-6825-5p (and other miRNAs w/seed GGGGAGG)	-1.399	-1.271	3.165
miR-92a-2-5p (miRNAs w/seed GGUGGGG)	-2.556	-1.108	2.169
testosterone	3.208	2.253	0.281
BMP2	3.259	2.441	N/A
miR-17-5p (and other miRNAs w/seed AAAGUGC)	-2.169	-1.756	-1.769
GRIN3A	-3.162	-2.524	N/A
dihydrotestosterone	1.777	2.774	1.132
RGS4	3.153	2.53	N/A
FAS	-1.378	-1.709	2.578
LEPR	3.293	2.36	N/A
tetrabromobisphenol A	3.162	2.449	N/A
SLC16A2	-1.667	-1.633	-2.236
2-amino-5-phosphonovaleric acid	0.266	2.687	2.577
miR-6967-5p (and other miRNAs w/seed AGGGAGG)	-1.946	-1.541	2.013
miR-432-3p (and other miRNAs w/seed UGGAUGG)	-2.077	-2.165	-1.213
CTCF	-1.974	-2.047	-1.423
estrogen	1.478	3.217	-0.729
miR-6846-5p (and other miRNAs w/seed GGGGGCU)	-1.725	-1.26	2.429
miR-1909-3p (and other miRNAs w/seed GCAGGGG)	-1.517	-1.413	2.449
PSMB11	-2.783	-1.078	-1.508
bexarotene	2.846	2.496	N/A
dopamine	-2.003	-0.972	-2.365
NONO	N/A	2.905	2.415
miR-3083-5p (and other miRNAs w/seed GGCUGGG)	-2.286	N/A	3.027
CHROMR	N/A	2.309	3
CCN2	1.105	2.39	1.751
IL13	2.353	2.889	N/A
miR-6867-3p (and other miRNAs w/seed UCUCCCU)	-2.987	-2.239	N/A
methylprednisolone	-2.425	N/A	-2.795
CG	2.071	1.664	-1.471
HDAC	1.085	2.141	1.952
TGF beta	1.723	1.567	-1.881
miR-625-5p (and other miRNAs w/seed GGGGGAA)	-2.37	-1.389	1.396
miR-4532 (miRNAs w/seed CCCGGGG)	-1.4	-1.213	2.53
medroxyprogesterone acetate	2.373	N/A	-2.74
ITGB1	-1.074	-1.797	2.236
miR-3173-5p (and other miRNAs w/seed GCCCUGC)	-2.948	-1.807	0.345
miR-669m-5p (and other miRNAs w/seed GUGUGCA)	-2.082	-3	N/A
ramipril	-2.236	-2.828	N/A
miR-6795-5p (and other miRNAs w/seed GGGGGGA)	-2.744	-1.443	0.866
SP1	2.997	1.958	-0.098
rosiglitazone	-1.379	-1.758	-1.893
miR-410-5p (and other miRNAs w/seed GGUUGUC)	-3.097	N/A	-1.929
lovastatin	-2.095	N/A	-2.906
miR-6835-5p (and other miRNAs w/seed GGGGGUA)	-1.533	-1.183	2.257
miR-6810-5p (and other miRNAs w/seed UGGGGAC)	-2.065	-2.854	0.051
miR-149-3p (and other miRNAs w/seed GGGAGGG)	-2.54	N/A	2.425
miR-8056 (miRNAs w/seed GUGGAUU)	-0.688	-1.941	-2.333
JUN	1.726	2.199	1.035
miR-1343-5p (and other miRNAs w/seed GGGGAGC)	-0.972	-1.265	2.7
plicamycin	-2.024	-2.906	N/A
diethylstilbestrol	2.459	2.47	N/A
miR-5107-5p (miRNAs w/seed GGGCAGA)	-1.818	-3.109	N/A
beta-estradiol	1.795	0.646	-2.476
miR-7150 (miRNAs w/seed UGGCAGG)	-1.443	-1.4	2.065
Tcf7	-2.403	-1.962	-0.537
U0126	-2.26	-0.972	1.67
SMARCA4	2.733	2.134	N/A
CR1L	-2.414	-2.433	N/A
STAT6	2.771	1.279	0.787
miR-5696 (miRNAs w/seed UCAUUUA)	N/A	-2.828	-2
miR-466d (and other miRNAs w/seed UGUGUGU)	-3.204	-1.622	N/A
HADH	2.688	2.137	N/A
PKC	2.133	0.9	-1.791
GLI3	0.64	-1.369	-2.813
miR-6737-5p (and other miRNAs w/seed UGGGGUG)	-2.485	-1.519	0.812
GNRH1	N/A	-2.418	-2.389
miR-3144-5p (miRNAs w/seed GGGGACC)	-1.219	-1.177	2.4
miR-669i (and other miRNAs w/seed GCAUAUA)	-2.309	N/A	-2.449
MAPK3	N/A	-2.36	-2.397
miR-343 (and other miRNAs w/seed CUCCCUU)	-1.997	-1.914	0.839
FYN	-1.982	-2	-0.762
miR-182-5p (and other miRNAs w/seed UUGGCAA)	-4.704	N/A	N/A
miR-3473b (and other miRNAs w/seed GGCUGGA)	-1.08	-1.496	2.117
PNPT1	N/A	-2.449	-2.236
miR-1233-5p (and other miRNAs w/seed GUGGGAG)	N/A	-2.43	2.253
SOX4	2.238	2.443	N/A
MEF2C	-0.287	-1.764	-2.63
THZ1	-2.352	-2.295	N/A
MAP3K14	1.105	1.89	1.65
miR-1291 (and other miRNAs w/seed GGCCCUG)	-2.287	N/A	2.353
alpha catenin	-2.453	-2.177	N/A
TGFB1	2.009	1.989	-0.622
dexamethasone phosphate	-2.63	N/A	-1.982
miR-6751-5p (and other miRNAs w/seed UGGGGGU)	-1.386	-1.852	1.372
PKA	0.353	-1.706	-2.55
miR-669b-5p (miRNAs w/seed GUUUUGU)	-2.711	N/A	-1.897
AGT	1.919	2.669	N/A
atorvastatin	N/A	-1.89	-2.697
TNF (family)	1.056	2.333	1.193
miR-3145-3p (miRNAs w/seed GAUAUUU)	-2.84	-1.732	N/A
SPDEF	-2.121	-2.449	N/A
FOXC2	2.421	2.149	N/A
REST	-2.59	N/A	-1.96
miR-3104-5p (and other miRNAs w/seed AGGGGGC)	-1.166	-0.804	2.58
miR-1296-3p (and other miRNAs w/seed AGUGGGG)	-0.893	-1.358	2.297
miR-637 (and other miRNAs w/seed CUGGGGG)	-1.488	-0.734	2.315
ELOVL3	N/A	1.89	2.646
ERG	2.52	1.945	N/A
COL18A1	-2.53	-1.929	N/A
GATA2	1.452	1.358	1.648
miR-365-3p (and other miRNAs w/seed AAUGCCC)	-1.689	-1.588	-1.175
SOX3	-2.111	-2.333	N/A
miR-153-3p (miRNAs w/seed UGCAUAG)	-2.547	N/A	-1.897
miR-3679-3p (miRNAs w/seed UUCCCCC)	-2.466	-1.961	N/A
CTNNB1	2.327	2.095	N/A
KCNK9	-2.433	-1.982	N/A
Collagen type I (complex)	2.172	2.236	N/A
IL3	1.861	N/A	-2.533
CpG ODN 1826	1.941	N/A	2.412
PLX5622	-3.125	-1.212	N/A
miR-590-3p (miRNAs w/seed AAUUUUA)	-2.333	N/A	-2
IKZF3	-1.732	-2.6	N/A
IRF8	2.369	0.035	1.927
TCF7L1	-1.796	-2.53	N/A
miR-6955-5p (miRNAs w/seed GGGCCUC)	-1.061	-1.8	1.46
NKX2-3	N/A	-2	-2.309
miR-3072 (and other miRNAs w/seed GCCCCCU)	0.191	0.866	3.243
miR-4472 (and other miRNAs w/seed GUGGGGG)	-1.677	-2.043	0.557
IFNG	1.45	0.112	2.711
PF543	-2.58	-1.673	N/A
MEK	-1.219	-1.533	-1.497
miR-6887-3p (miRNAs w/seed CCCCUCC)	N/A	-2.287	1.961
ulixertinib	-2.236	-2	N/A
MYO6	-2.714	N/A	-1.508
ZBTB18	-2.236	-1.951	N/A
miR-673-3p (and other miRNAs w/seed CCGGGGC)	N/A	-1.177	2.985
miR-4292 (and other miRNAs w/seed CCCUGGG)	-1.18	-1.183	1.768
vismodegib	-1.893	N/A	-2.236
PCMT1	-1.89	-2.236	N/A
HAND2	-1.912	-2.213	N/A
carrageenan	1.352	0.531	-2.236
miR-4667-5p (and other miRNAs w/seed CUGGGGA)	-1.92	-0.901	1.296
IRS1	1.497	2.613	N/A
SMAD3	0.265	1.316	-2.502
Ca2+	1.209	-1.803	-1.065
4-hydroxytamoxifen	1.37	2.232	-0.474
BDNF	1.541	-0.615	-1.907
GLI1	1.637	-0.134	2.284
PEAR1	-1.155	-2.887	N/A
miR-4659a-3p (and other miRNAs w/seed UUCUUCU)	-2.183	N/A	-1.857
miR-7045-3p (miRNAs w/seed CUCCCCC)	-1.897	-0.784	1.347
miR-6762-5p (and other miRNAs w/seed GGGGCCA)	-1.99	N/A	2.03
miR-10396b-5p (and other miRNAs w/seed GGCGGGG)	-1.129	N/A	2.887
miR-6761-5p (and other miRNAs w/seed CUGAGAG)	-1.294	-1.287	-1.414
miR-8105 (miRNAs w/seed GGCGACU)	-1.155	-2.828	N/A
COL4A3	-1.982	-1.982	N/A
miR-3189-5p (miRNAs w/seed GCCCCAU)	-1.414	N/A	2.53
miR-29b-3p (and other miRNAs w/seed AGCACCA)	-3.941	N/A	N/A
miR-6752-5p (and other miRNAs w/seed GGGGGUG)	-1.485	-2.453	N/A
miR-6732-5p (and other miRNAs w/seed AGGGGGU)	-1.219	-1.019	1.695
thioacetamide	1.878	2.05	N/A
miR-6929-5p (and other miRNAs w/seed GGGAGGA)	-0.764	-1.127	2.025
LACTB	-1.673	-2.219	N/A
miR-381-5p (miRNAs w/seed GCGAGGU)	-1.886	-1.698	-0.302
SNAI1	2.014	1.868	N/A
quinolinic acid	2.135	1.741	N/A
INS	-1.314	-0.115	-2.441
NTRK1	-1.64	-2.2	N/A
DNMT3A	0.917	0.799	2.111
miR-7649-5p (miRNAs w/seed GACAGCA)	N/A	-3.809	N/A
TGFBR2	0.564	2.136	1.105
NFkB (complex)	0.731	2.395	0.675
CREB1	-0.032	-0.95	-2.817
miR-3105-3p (miRNAs w/seed CUGCUUA)	-1.67	N/A	-2.124
miR-6852-5p (and other miRNAs w/seed CCUGGGG)	N/A	-2.311	1.468
miR-4278 (miRNAs w/seed UAGGGGG)	-1.4	-2.132	-0.243
F2	1.589	1.979	-0.206
miR-671-5p (miRNAs w/seed GGAAGCC)	-1.073	-0.632	2.055
miR-4706 (and other miRNAs w/seed GCGGGGA)	-1.622	N/A	2.138
miR-4721 (and other miRNAs w/seed GAGGGCU)	-1.539	N/A	2.22
IL1A	1.666	1.511	0.579
ethanol	-1.809	-0.06	-1.872
TCF3	1.61	2.126	N/A
LIN28B	1.744	1.982	N/A
HOTAIR	1.764	1.948	N/A
miR-3191-3p (miRNAs w/seed GGGGACG)	1.043	0.728	1.941
AMBRA1	-2.345	-1.342	N/A
CREBBP	1.114	1.667	-0.905
WNT1	0.87	2.804	N/A
tretinoin	1.924	1.748	N/A
miR-7113-5p (and other miRNAs w/seed CCAGGGA)	N/A	-3.671	N/A
tetradecanoylphorbol acetate	1.903	1.079	0.688
forskolin	0.526	-1.237	-1.904
miR-7228-5p (miRNAs w/seed GGCGACC)	N/A	-1.667	2
miR-6724-5p (and other miRNAs w/seed UGGGCCC)	-0.365	N/A	3.3
Immunoglobulin	-0.172	-1.699	-1.788
SNCA	-1.514	-1.828	-0.31
miR-3911 (and other miRNAs w/seed GUGUGGA)	-1.574	-2.078	N/A
ZBTB16	0.676	1.135	1.841
miR-466f (miRNAs w/seed CGUGUGU)	-1.528	N/A	-2.121
ZIC2	1.648	2	N/A
fluticasone propionate	-1.938	0.333	-1.373
miR-7009-5p (miRNAs w/seed UGGGGUC)	N/A	-1.147	2.496
carbon tetrachloride	1.461	2.175	N/A
miR-4743-3p (miRNAs w/seed UUCUGUC)	N/A	-1.633	-2
PRKG1	-1.633	-2	N/A
miR-3085-5p (miRNAs w/seed GGUGCCA)	-1.444	-1.923	0.258
miR-4462 (miRNAs w/seed GACACGG)	-2.111	-1.508	N/A
LDHA	N/A	1.667	1.951
miR-6922-3p (miRNAs w/seed GUUCUGC)	-1.5	-2.111	N/A
miR-891a-3p (miRNAs w/seed GUGGCAC)	-1.213	-1.732	0.632
ML290	-1.912	-1.664	N/A
NPM1	1.606	1.387	-0.577
15-deoxy-delta-12,14 -PGJ 2	N/A	-1.893	-1.673
columbamine	1.667	N/A	1.89
miR-516b-5p (miRNAs w/seed UCUGGAG)	-2.041	-1.5	N/A
TCF12	0.973	1.299	1.268
dexamethasone	0.37	1.074	-2.083
FGF21	-1.465	N/A	-2.061
FGF2	1.123	1.099	-1.3
trinitrobenzenesulfonic acid	N/A	1.521	2
5-N-ethylcarboxamido adenosine	N/A	2.433	1.078
FBN1	-1.083	-2.425	N/A
INHBA	-0.58	N/A	-2.926
NKX2-5	2.41	1.069	N/A
miR-3180-3p (and other miRNAs w/seed GGGGCGG)	-1	N/A	2.475
reserpine	1.504	1.963	N/A
miR-128-1-5p (and other miRNAs w/seed GGGGCCG)	-1.147	N/A	2.317
BCL11B	-1.238	-1.25	-0.975
ARNT2	-0.816	N/A	-2.646
miR-6734-5p (and other miRNAs w/seed UGAGGGG)	-1.48	-1.106	0.855
25-hydroxycholesterol	1.995	N/A	1.44
haloperidol	-0.86	-0.36	-2.206
miR-6515-5p (miRNAs w/seed UGGAGGG)	-1.372	-2.043	N/A
miR-7059-5p (miRNAs w/seed CCGGGGA)	-0.5	-0.577	2.333
miR-4691-5p (and other miRNAs w/seed UCCUCCA)	-1.441	-1.961	N/A
miR-6943-5p (miRNAs w/seed GGGGUGA)	-0.714	0	2.683
SLC6A4	2.607	0.788	N/A
miR-3150a-3p (and other miRNAs w/seed UGGGGAG)	-1.175	-1.377	0.839
miR-7845-5p (miRNAs w/seed AGGGACA)	N/A	-1.155	2.236
ANXA1	-1.941	-1.446	N/A
miR-221-3p (and other miRNAs w/seed GCUACAU)	N/A	-2.101	-1.284
AKT	1.518	1.155	0.707
CREB	2.426	N/A	-0.95
miR-218-5p (and other miRNAs w/seed UGUGCUU)	-3.375	N/A	N/A
ziritaxestat	N/A	-1.134	-2.236
concanavalin a	-2.158	0.705	-0.502
HSPA9	1.134	2.219	N/A
miR-3076-3p (miRNAs w/seed GCACUCU)	N/A	-2.326	-1.027
miR-1247-5p (miRNAs w/seed CCCGUCC)	-2.2	N/A	-1.147
DSCAM	-0.571	-1.508	-1.265
N-[2,2,2-trichloro-1-(2-naphthylamino)ethyl]-2-furamide	-1.667	N/A	-1.667
THBS1	-1.992	-1.342	N/A
miR-212-5p (miRNAs w/seed CCUUGGC)	N/A	-3.331	N/A
THRA	1.245	1.501	0.585
miR-4787-5p (and other miRNAs w/seed CGGGGGU)	N/A	-0.655	2.668
miR-802-3p (and other miRNAs w/seed CGGAGAG)	-2.165	-1.147	0
cycloheximide	0.249	-2.404	-0.642
miR-3189-3p (miRNAs w/seed CCUUGGG)	-3.293	N/A	N/A
MAFB	1.287	0.333	1.667
sunitinib	N/A	-1.302	-1.98
METTL3	1.836	N/A	1.444
estrogen receptor	-2.132	-1.147	N/A
miR-4446-3p (miRNAs w/seed AGGGCUG)	-0.784	-2.041	0.447
miR-3175 (miRNAs w/seed GGGGAGA)	-2.138	-1.131	N/A
poly rI:rC-RNA	1.045	N/A	2.222
birabresib	-1.375	-1.89	N/A
JAK1/2	0.816	-1.732	0.707
HOXA9	1.96	N/A	1.276
IL6	1.458	1.708	0.069
miR-4654 (and other miRNAs w/seed GUGGGAU)	N/A	-2.186	-1.049
TGFBR1	1.06	2.157	N/A
FEV	3.208	N/A	N/A
DIO2	-0.222	-1.526	-1.446
doxorubicin	2.331	N/A	0.853
THZ2	-1.195	-1.982	N/A
miR-1204 (miRNAs w/seed CGUGGCC)	-1.886	-1.291	N/A
miR-7063-5p (miRNAs w/seed UGAGAGG)	-1.528	-1.069	-0.577
miR-1256 (miRNAs w/seed GGCAUUG)	-1.155	N/A	-2
AR	1.973	0.236	0.946
miR-2355-3p (miRNAs w/seed UUGUCCU)	-3.153	N/A	N/A
lenalidomide	1.322	1.822	N/A
miR-5627-5p (and other miRNAs w/seed GAGGGUG)	-2.103	-1.034	N/A
ZEB1	N/A	1.235	1.902
GSTO1	-1.182	-0.8	-1.153
STRA8	1.134	N/A	2
miR-3575 (and other miRNAs w/seed CUGCUGG)	-3.128	N/A	N/A
RIPK2	1.835	N/A	1.29
miR-664-1-5p (and other miRNAs w/seed UGGCUGG)	-1.247	N/A	1.877
miR-1225-3p (miRNAs w/seed GAGCCCC)	-1.177	N/A	1.941
miR-5624-3p (and other miRNAs w/seed UAAGGCA)	-3.11	N/A	N/A
TP63	-1.36	-0.81	-0.936
PDGF-BB	-0.329	-0.705	-2.072
cyclic AMP	1.677	N/A	-1.428
miR-1343-3p (and other miRNAs w/seed UCCUGGG)	-1.219	N/A	1.886
PF4	1.363	1.741	N/A
miR-130b-5p (and other miRNAs w/seed CUCUUUC)	-1.838	-1.265	N/A
miR-881-5p (miRNAs w/seed AGAGAGA)	-3.086	N/A	N/A
ERK	0.264	-0.671	-2.147
miR-6818-3p (miRNAs w/seed UGUCUCU)	N/A	-1.667	-1.414
SIM1	-0.626	N/A	-2.449
PTH	2.371	0.703	N/A
DKK1	-1.399	-1.659	N/A
GCR/glucocorticoid dimer	-2.193	N/A	-0.864
JUNB	0.729	1.016	1.309
ESR2	-0.706	1.482	-0.862
cocaine	0.69	-0.671	-1.689
miR-6721-5p (miRNAs w/seed GGGCAGG)	-0.436	N/A	2.598
miR-3615 (miRNAs w/seed CUCUCGG)	-0.905	-2.121	N/A
IRF2BP2	-1.086	-1.929	N/A
NR3C1	-1.393	N/A	-1.62
HOXA5	-1.054	N/A	-1.956
sphingosine-1-phosphate	0.594	0.811	-1.604
miR-8068 (miRNAs w/seed GUUUGUU)	-3	N/A	N/A
NEUROG3	1.395	1.601	N/A
cytokine	-1.291	-0.777	-0.926
miR-298-5p (and other miRNAs w/seed GCAGAGG)	N/A	-2.353	0.638
miR-132-5p (miRNAs w/seed CCGUGGC)	-1.177	0	1.807
miR-2115-5p (miRNAs w/seed GCUUCCA)	-1.091	N/A	-1.89
HOXC6	1.342	1.633	N/A
HSP27	-1.633	-1.342	N/A
LATS1	-1.633	-1.342	N/A
miR-517a-3p (and other miRNAs w/seed UCGUGCA)	-2.496	N/A	-0.478
KMT2D	1.088	N/A	1.872
SP600125	-2.957	N/A	N/A
SATB1	0.75	N/A	2.2
FOXO3	N/A	-2.357	-0.593
formaldehyde	1.134	-1	-0.816
E. coli B4 lipopolysaccharide	N/A	1.914	1.027
miR-185-5p (and other miRNAs w/seed GGAGAGA)	-2.666	N/A	-0.262
RET	1.845	0.443	-0.64
prostaglandin D2	1.224	N/A	1.698
miR-200b-3p (and other miRNAs w/seed AAUACUG)	N/A	-2.916	N/A
miR-3648 (miRNAs w/seed GCCGCGG)	-1.913	-1	N/A
miR-4648 (miRNAs w/seed GUGGGAC)	-0.5	-0.905	1.508
miR-3960 (and other miRNAs w/seed GCGGCGG)	-0.97	N/A	1.929
NC410	1.265	N/A	1.633
miR-5006-5p (miRNAs w/seed UGCCAGG)	N/A	-1	-1.897
cholecalciferol	2.892	N/A	N/A
miR-5004-3p (miRNAs w/seed UUGGAUU)	-2.887	N/A	N/A
miR-6365 (and other miRNAs w/seed UAGCCUU)	N/A	N/A	-2.886
potassium chloride	0.483	N/A	-2.4
laquinimod	1.161	0.718	1
miR-3112-5p (and other miRNAs w/seed CAUAGAA)	-0.632	N/A	-2.236
amphetamine	0.68	N/A	-2.184
CALR	1.331	1.519	N/A
CPE	0.849	N/A	2
miR-188-5p (and other miRNAs w/seed AUCCCUU)	-0.955	N/A	-1.89
troglitazone	1.129	N/A	-1.714
mifepristone	-1.923	-0.885	-0.035
miR-6748-5p (and other miRNAs w/seed GUGGGUG)	-1.222	-1.618	N/A
liraglutide	1.953	0.882	N/A
SIRT6	-0.819	N/A	2.01
OLFM4-RET	0	-0.707	-2.121
ELAC2	N/A	N/A	2.828
FADD	N/A	N/A	2.828
mtRNase P	N/A	N/A	2.828
APH-1	N/A	-2	-0.816
PBRM1	-0.816	2	N/A
CBFA2T3	-1.912	-0.896	N/A
SMAD2/3/SMAD4	1.276	1.526	N/A
miR-380-5p (miRNAs w/seed UGGUUGA)	-1.291	-1.508	N/A
ISL1	0.893	0.711	1.195
enalapril	-0.913	-1.886	N/A
TAF4	-1.51	-1.287	N/A
MRTFB	0.768	1.546	-0.477
miR-5110 (and other miRNAs w/seed GAGGAGG)	-2.173	N/A	-0.611
miR-4290 (miRNAs w/seed GCCCUCC)	-1.151	N/A	1.633
FGF8	-0.845	0.022	-1.913
ALOX5	1.219	-0.471	1.069
miR-6747-5p (miRNAs w/seed GGGGUGU)	-1.64	-0.707	0.408
vidutolimod	0.18	1.943	0.632
activin (family)	1.432	1.32	N/A
bicuculline	N/A	N/A	-2.746
IGF1	1.414	0.977	-0.354
cuprizone	0.517	0.336	1.89
miR-5580-5p (and other miRNAs w/seed GCUGGCU)	N/A	-2.738	N/A
enterotoxin B	1.463	0.816	-0.447
EPHA2	-0.894	-0.937	-0.894
miR-1899 (miRNAs w/seed GCGAUGG)	-2.714	N/A	N/A
cordycepin	-0.707	N/A	-2
EFNA2	0.707	N/A	2
4-(2-aminoethyl)benzenesulfonylfluoride	-0.816	-1.89	N/A
miR-6505-5p (miRNAs w/seed UGGAAUA)	N/A	-1.89	-0.816
DNMT1	-1.811	-0.652	-0.239
miR-4639-3p (and other miRNAs w/seed CACUCUC)	-2.692	N/A	N/A
miR-328-5p (and other miRNAs w/seed GGGGGCA)	-0.866	N/A	1.826
miR-6777-5p (and other miRNAs w/seed CGGGGAG)	-0.333	N/A	2.357
miR-450a-1-3p (and other miRNAs w/seed UUGGGAA)	N/A	N/A	-2.688
PCDH11Y	1.342	1.342	N/A
miR-3650 (miRNAs w/seed GGUGUGU)	-2.683	N/A	N/A
P2RY14	1.414	0.816	0.447
FOSL1	N/A	1.195	1.48
NGF	0.478	0.499	-1.697
miR-3120-5p (miRNAs w/seed CUGUCUG)	-2.673	N/A	N/A
3p-hpRNA	1.192	N/A	1.477
IL2	1.594	0.993	-0.067
PIAS1	2.653	N/A	N/A
miR-4497 (miRNAs w/seed UCCGGGA)	0	1.265	1.387
LDL	1.693	N/A	0.956
miR-7069-5p (miRNAs w/seed UGGGGGC)	0.577	-0.756	1.313
KAT6A	0.213	2.433	N/A
1-methyl-4-phenyl-1,2,3,6-tetrahydropyridine	-1.174	-1.076	0.395
NEUROD1	1.572	1.067	N/A
CITED2	N/A	N/A	-2.637
PRDM1	-1.756	0.302	-0.577
PIWIL4	2.357	N/A	-0.277
selumetinib	1	1.633	N/A
MSB0011359C	1	N/A	1.633
miR-669c-3p (and other miRNAs w/seed ACACACA)	-2.629	N/A	N/A
STAT1	0.737	-0.593	1.289
miR-7113-3p (miRNAs w/seed CUCCCUG)	-1.46	N/A	1.155
growth hormone	1.695	0.095	-0.821
miR-615-3p (miRNAs w/seed CCGAGCC)	-1.61	-1	N/A
miR-6772-3p (miRNAs w/seed UGCUCCU)	-0.471	-2.138	N/A
entolimod	-1.477	N/A	-1.131
miR-3141 (miRNAs w/seed AGGGCGG)	N/A	0.707	1.89
miR-361-3p (miRNAs w/seed CCCCCAG)	-1.275	-1.31	N/A
EGF	1.079	0.051	-1.448
miR-3121-5p (miRNAs w/seed CCUUUGC)	-0.577	N/A	-2
GMNN	-0.905	-1.667	N/A
miR-12178-3p (and other miRNAs w/seed UUCUGAC)	N/A	-1.506	-1.06
MYOCD	-0.106	-0.539	-1.92
MMP14	N/A	N/A	2.563
LY294002	-2.165	-0.069	0.322
TARDBP	N/A	N/A	-2.556
miR-12202-3p (and other miRNAs w/seed CUUCUCU)	N/A	N/A	-2.548
miR-6901-5p (miRNAs w/seed GCAGGAA)	-2.547	N/A	N/A
GDF2	-0.671	0.085	-1.789
miR-6765-3p (miRNAs w/seed CACCUGG)	-2.53	N/A	N/A
miR-6541 (miRNAs w/seed ACAGGCA)	N/A	-2.53	N/A
miR-423-5p (and other miRNAs w/seed GAGGGGC)	N/A	-0.125	2.403
miR-6529-3p (and other miRNAs w/seed CUGUGCC)	N/A	-2.528	N/A
miR-6913-5p (miRNAs w/seed GGGAGAC)	N/A	N/A	2.523
PTGER4	N/A	-1.912	-0.61
miR-3170 (and other miRNAs w/seed UGGGGUU)	-1.177	-1.342	0
AMPK	-1.554	N/A	-0.963
miR-7056-5p (and other miRNAs w/seed GUGGAGG)	-2.515	N/A	N/A
IL1B	-1.331	0.645	0.538
Ttc39aos1	N/A	N/A	-2.514
citarinostat	-2.236	N/A	-0.277
homocysteine	2.401	N/A	0.11
TGFB3	2.504	N/A	N/A
miR-1955-5p (miRNAs w/seed GUCCCAG)	N/A	-2.5	N/A
miR-6923-3p (miRNAs w/seed CACUCCC)	-2.5	N/A	N/A
miR-7036a-3p (miRNAs w/seed CGUCCUC)	-2.5	N/A	N/A
aldosterone	-0.007	0.985	-1.507
PPARG	-1.016	N/A	-1.477
miR-4656 (and other miRNAs w/seed GGGCUGA)	-2.491	N/A	N/A
miR-3070-5p (and other miRNAs w/seed GCCCCUG)	0.137	0	2.353
PRDM16	2.213	0.277	N/A
CIITA	0.662	-0.91	0.917
estradiol-17beta-benzoate	-1.01	-0.186	-1.291
hexachlorobenzene	N/A	0.853	1.633
MYB	N/A	1.646	0.837
tert-butyl-hydroquinone	2.478	N/A	N/A
miR-579-3p (and other miRNAs w/seed UCAUUUG)	-1.134	-1.342	N/A
miR-4652-5p (miRNAs w/seed GGGGACU)	-0.18	-1.606	0.688
insulin	0.229	N/A	-2.242
miR-134-3p (and other miRNAs w/seed UGUGGGC)	-0.909	-1.56	N/A
GPER1	1.888	N/A	-0.58
NOTCH1	1.237	1.225	N/A
puromycin aminonucleoside	N/A	1.457	1
clozapine	0.116	-0.128	-2.207
miR-5682 (miRNAs w/seed UAGCACC)	N/A	-2.449	N/A
Srgn	1.633	N/A	0.816
miR-2681-3p (miRNAs w/seed AUCAUGG)	N/A	N/A	-2.449
LLGL2	0	-0.816	-1.633
BBP-398	N/A	N/A	2.449
LAPTM5	N/A	-2.449	N/A
actinonin	-0.447	N/A	-2
DAP3	0.447	N/A	2
laminaran	0.447	N/A	2
NRG1	N/A	N/A	-2.444
TSC1	N/A	1.205	1.237
APEX1	N/A	N/A	-2.433
ROCK1	2.433	N/A	N/A
miR-3473c (and other miRNAs w/seed CUCUCCA)	-2.428	N/A	N/A
KCNIP3	1.792	0.633	N/A
miR-6746-3p (miRNAs w/seed AGCCGCC)	-0.302	0	2.121
SHH	0.33	2.092	N/A
ezetimibe	N/A	N/A	-2.415
SPRING1	N/A	N/A	-2.415
STAT3	1.051	-0.094	-1.269
deferasirox	2.135	0.277	N/A
EIF2AK2	N/A	N/A	2.412
miR-4782-5p (and other miRNAs w/seed UCUGGAU)	-1.5	-0.905	N/A
miR-6952-5p (miRNAs w/seed UGGUGGG)	N/A	-2.4	N/A
miR-6801-3p (and other miRNAs w/seed CCCCUGC)	N/A	N/A	2.4
pyrrolidine dithiocarbamate	-0.648	N/A	-1.751
RRAS2	0.962	0.853	-0.577
miR-1914-3p (and other miRNAs w/seed GAGGGGU)	0.324	0.6	1.46
EP300	0.637	1.744	N/A
FOXO4	N/A	-1.757	0.622
miR-1969 (miRNAs w/seed AGAUGGA)	0	-1.667	0.707
MAP2K1	-0.069	-0.326	-1.977
Calcineurin (complex)	1.661	0.526	0.185
CCR2	1.095	1.265	N/A
DUSP1	N/A	N/A	-2.36
TCF7L2	0.1	0.306	-1.954
QKI	N/A	N/A	-2.359
CSF3	0.781	-1.257	-0.318
miR-6912-5p (miRNAs w/seed ACAGGGA)	-2.353	N/A	N/A
IL17A	0.184	1.302	0.866
mir-27 (includes others)	-0.562	0.889	0.901
bucladesine	0.548	0.267	-1.529
miR-6994-3p (miRNAs w/seed ACGAUCU)	-1.342	-1	N/A
NCOA2	1.362	N/A	-0.972
I-BET-151	-2.333	N/A	N/A
dalfampridine	N/A	N/A	-2.333
miR-548ag (and other miRNAs w/seed AAGGUAA)	N/A	-2.333	N/A
miR-6953-3p (miRNAs w/seed UGACCCA)	N/A	N/A	-2.333
EGR1	N/A	1.822	-0.508
MAPK	1.134	N/A	-1.195
YAP/TAZ	0.119	1.27	-0.937
EDN1	1.814	N/A	-0.511
manganese	-2.324	N/A	N/A
NORAD	1.508	0.816	N/A
miR-3657 (and other miRNAs w/seed GUGUCCC)	N/A	-2.324	N/A
CSF1	N/A	N/A	-2.323
CHD4	-1.36	-0.956	N/A
ESRRA	0.933	0.562	-0.82
miR-712-5p (miRNAs w/seed UCCUUCA)	N/A	N/A	-2.309
miR-1185-5p (and other miRNAs w/seed GAGGAUA)	N/A	-2.309	N/A
miR-5091 (miRNAs w/seed CGGAGAC)	-2.309	N/A	N/A
miR-616-3p (miRNAs w/seed GUCAUUG)	-2.309	N/A	N/A
miR-466q (miRNAs w/seed UGCACAC)	N/A	N/A	-2.309
miR-6979-5p (miRNAs w/seed GGGAGGC)	N/A	N/A	2.309
ciglitazone	0.213	-0.045	-2.049
DIO3	1.25	1.055	N/A
miR-1285-3p (and other miRNAs w/seed CUGGGCA)	0.879	N/A	1.424
miR-666-5p (miRNAs w/seed GCGGGCA)	-1	-0.302	1
mir-210	-2.293	N/A	N/A
lactic acid	2.286	N/A	N/A
miR-2110 (and other miRNAs w/seed UGGGGAA)	N/A	-2.284	N/A
DSCAML1	1.279	-1	0
miR-4476 (and other miRNAs w/seed AGGAAGG)	-1.679	N/A	0.6
nifedipine	0.577	1.599	-0.103
NOTCH3	0.864	1.401	N/A
miR-5108 (miRNAs w/seed UAGAGCA)	-0.632	-0.816	-0.816
MRTFA	0.817	1.155	0.277
CD44	0.622	1.616	N/A
Cux1	N/A	2.236	N/A
SS18	N/A	2.236	N/A
RAC1	2.236	N/A	N/A
miR-3929 (and other miRNAs w/seed AGGCUGA)	N/A	-2.236	N/A
miR-604 (miRNAs w/seed GGCUGCG)	N/A	0	2.236
TMPO	2.236	N/A	N/A
miR-5572 (miRNAs w/seed UUGGGGU)	-1.604	N/A	-0.632
miR-3101-5p (miRNAs w/seed GUACCAU)	N/A	-2.236	N/A
vancomycin	N/A	1.323	0.911
SRF	-0.188	0	-2.042
topotecan	-2.228	N/A	N/A
Ap1	1.873	N/A	0.355
PDGFC	N/A	2.224	N/A
miR-125b-1-3p (miRNAs w/seed CGGGUUA)	-1.069	-1.155	N/A
USP37	2.219	N/A	N/A
BMPR1B	2.219	N/A	N/A
PD98059	-1.773	N/A	0.443
mocetinostat	2.213	N/A	N/A
MRPL12	N/A	N/A	2.207
MIR200	-2.191	N/A	N/A
kainic acid	-0.027	-0.354	-1.807
leukotriene D4	N/A	N/A	-2.186
ERK1/2	1.831	N/A	-0.354
miR-4428 (miRNAs w/seed AAGGAGA)	N/A	N/A	-2.183
miR-7216-3p (miRNAs w/seed GGAAUUU)	N/A	N/A	-2.183
eplerenone	0.2	N/A	-1.981
miR-6729-3p (miRNAs w/seed CAUCCCC)	N/A	-0.277	1.897
miR-3612 (and other miRNAs w/seed GGAGGCA)	-1.82	-0.354	N/A
INSIG1	-0.731	N/A	1.442
calcitriol	1.431	0.615	-0.12
miR-661 (miRNAs w/seed GCCUGGG)	-1.98	N/A	0.186
SORL1	0.822	1.342	N/A
norepinephrine	0.257	0.671	-1.23
miR-7052-5p (miRNAs w/seed GUGGGAA)	-0.522	-1.633	N/A
GRIN2A	N/A	N/A	2.145
palmitic acid	0.252	-1.89	N/A
miR-2861 (and other miRNAs w/seed GGGCCUG)	N/A	N/A	2.138
GW3965	2.138	N/A	N/A
miR-5187-5p (miRNAs w/seed GGGAUGA)	N/A	-2.138	N/A
miR-2392 (miRNAs w/seed AGGAUGG)	N/A	-2.137	N/A
ADAMTS18	0.788	1.342	N/A
miR-12192-5p (and other miRNAs w/seed GUGGGGU)	N/A	0.354	1.768
miR-6406 (miRNAs w/seed GCGACCU)	-2.121	N/A	N/A
PAX5-ELN	1.414	0.707	N/A
SOX1	N/A	-2.121	N/A
metribolone	N/A	N/A	-2.118
levothyroxine	1.318	0.799	N/A
ALKBH7	0.132	N/A	1.98
miR-7221-5p (miRNAs w/seed GUCUCUU)	N/A	-2.111	N/A
miR-1930-5p (miRNAs w/seed CCUCCAU)	N/A	-2.111	N/A
miR-711 (miRNAs w/seed GGACCCA)	-2.111	N/A	N/A
miR-6774-3p (miRNAs w/seed CGUGUCC)	N/A	-2.111	N/A
miR-148a-3p (and other miRNAs w/seed CAGUGCA)	-2.103	N/A	N/A
RNF5	-2.102	N/A	N/A
ESR1	N/A	2.101	N/A
miR-6418-5p (miRNAs w/seed CAGGGGA)	N/A	-0.657	1.429
IRF3	N/A	N/A	2.085
miR-4764-5p (miRNAs w/seed GGAUGUG)	N/A	-1.508	0.577
APP	0.521	N/A	1.562
FOXO1	-0.024	-1.888	-0.166
GATA1	2.074	N/A	N/A
miR-6738-3p (miRNAs w/seed UUCUGCC)	-2.065	N/A	N/A
miR-544-3p (and other miRNAs w/seed UUCUGCA)	-2.059	N/A	N/A
miR-7058-5p (miRNAs w/seed AGAGGGG)	0	-1.095	0.962
phorbol esters	1.744	N/A	0.306
miR-4749-3p (miRNAs w/seed GCCCCUC)	-0.822	-1.225	N/A
miR-7658-3p (miRNAs w/seed CCACCUU)	-0.632	-1.414	N/A
propylthiouracil	-2.046	N/A	N/A
miR-6813-3p (miRNAs w/seed ACCUUGG)	-1.667	-0.378	N/A
miR-1538 (and other miRNAs w/seed GGCCCGG)	-2.041	0	N/A
miR-147a (miRNAs w/seed UGUGUGG)	-0.905	-1.134	N/A
POU4F2	0.213	-0.816	1
FGFR3	1.172	0.849	N/A
JAK	0.896	N/A	-1.109
IFNAR1	0.079	N/A	1.924
HMGA1	-0.427	-0.954	0.621
PF-3893787	N/A	N/A	2
MALT1	N/A	N/A	2
wood smoke particle	1	N/A	-1
SUCNR1	N/A	2	N/A
miR-1895 (miRNAs w/seed CCCCGAG)	N/A	0	2
SAV1	N/A	-2	N/A
(-)-norephedrine	N/A	N/A	-2
DUSP5	-1	N/A	1
AHSG	N/A	2	N/A
miR-3944-3p (miRNAs w/seed UCGGGCU)	N/A	0	2
alpha-amanitin	-2	N/A	N/A
ritonavir	N/A	N/A	-2
DYSF	2	N/A	N/A
Hamp/Hamp2	2	N/A	N/A
miR-6398 (miRNAs w/seed UCAAUGA)	N/A	N/A	-2
Yaf2	N/A	-2	N/A
miR-644a (miRNAs w/seed GUGUGGC)	N/A	-2	N/A
IQGAP2	-1	-1	N/A
STS	2	N/A	N/A
TPCA-1	-2	N/A	N/A
miR-3149 (miRNAs w/seed UUGUAUG)	-2	N/A	N/A
ROR1	0	N/A	-2
trientine	-0.781	-1.214	N/A
IgE	1.679	N/A	0.316
arotinoid acid	0.819	-1.176	N/A
ARHGAP5	N/A	1.987	N/A
acyclic retinoid	N/A	-1.987	N/A
SF3B1	N/A	1.987	N/A
KRAS	-1.428	-0.557	N/A
PRKDC	N/A	1.982	N/A
KLF4	N/A	1.982	N/A
ADCYAP1R1	N/A	N/A	-1.982
FDFT1	N/A	N/A	1.982
PDE4	N/A	1.982	N/A
RHEB	-1.982	N/A	N/A
CTBP2	N/A	N/A	1.982
thiazolidinedione	1.982	N/A	N/A
Gm35986	N/A	N/A	1.98
PEX5L	N/A	N/A	1.98
fatostatin	N/A	N/A	1.977
PRKCD	0.259	1.07	0.644
TRIM21	N/A	N/A	-1.97
PTHLH	1.969	N/A	N/A
CHRM1	N/A	N/A	-1.969
PAX3	N/A	1.969	N/A
MMP2	N/A	N/A	1.969
bevacizumab	1.026	0.943	N/A
miR-3943 (miRNAs w/seed AGCCCCC)	N/A	0.688	1.279
miR-344d-2-5p (miRNAs w/seed GUCUGGU)	-1.964	N/A	N/A
LGR4	N/A	1.964	N/A
INSIG2	N/A	N/A	1.964
miR-6880-5p (miRNAs w/seed GGUGGAG)	N/A	-1.964	N/A
miR-468-5p (miRNAs w/seed ACUGAUG)	-0.982	-0.982	N/A
PPARD	N/A	N/A	-1.963
PTH1R	1.96	N/A	N/A
IRF1	N/A	N/A	1.958
SREBP	N/A	N/A	-1.951
miR-3108-3p (and other miRNAs w/seed GUCUAGG)	-1.414	-0.535	N/A
miR-3062-3p (and other miRNAs w/seed GGGGACA)	N/A	-1.947	N/A
methimazole	-1.009	-0.937	N/A
miR-501-3p (and other miRNAs w/seed AUGCACC)	-1.946	N/A	N/A
miR-3199 (and other miRNAs w/seed GGGACUG)	-1.406	-0.539	N/A
miR-7661-5p (miRNAs w/seed AGAAAGA)	-1.941	N/A	N/A
PTX3	0.348	1.593	N/A
mir-22 (includes others)	-1.938	N/A	N/A
miR-3909 (and other miRNAs w/seed GUCCUCU)	N/A	-1.138	0.798
chloropromazine	0.798	N/A	-1.131
miR-214-5p (miRNAs w/seed GCCUGUC)	N/A	-1.923	N/A
IL4R	0.577	0	-1.342
SERPINE1	N/A	N/A	-1.912
PIK3R1	N/A	N/A	-1.912
IL22	N/A	N/A	1.912
miR-3144-3p (miRNAs w/seed UAUACCU)	N/A	N/A	-1.912
APLN	0.831	1.073	N/A
mir-218 (includes others)	-1.904	N/A	N/A
RETNLB	0.263	1.64	N/A
FOXA2	N/A	-0.718	1.183
miR-6244 (miRNAs w/seed GGGGCGU)	N/A	-1.897	N/A
miR-6720-3p (miRNAs w/seed GCGCCUG)	N/A	-1.897	N/A
miR-3471 (miRNAs w/seed GAGAUCC)	N/A	-1.897	N/A
FFAR3	-0.152	-1.744	N/A
RAR/RXR/retinoic acid	0.896	1	N/A
miR-687 (miRNAs w/seed UAUCCUG)	N/A	N/A	-1.89
PTGER2	N/A	N/A	1.89
miR-3185 (miRNAs w/seed GAAGAAG)	N/A	-1.89	N/A
TWF1	N/A	N/A	1.89
miR-517-5p (miRNAs w/seed CUCUAGA)	N/A	N/A	-1.89
HSP70	0.87	0.816	0.2
miR-4768-3p (and other miRNAs w/seed CAGGAGA)	N/A	N/A	-1.886
miR-4468 (miRNAs w/seed GAGCAGA)	-1.886	N/A	N/A
interferon alpha	N/A	0.931	0.951
IL11	N/A	1.877	N/A
LMO2	N/A	1.877	N/A
lithium chloride	0	N/A	-1.876
IFNA2	N/A	N/A	1.874
ERBB4	0.91	N/A	-0.963
IL33	1.177	N/A	0.695
miR-3068-5p (miRNAs w/seed UGGAGUU)	-0.607	N/A	-1.265
F3	0.307	N/A	-1.562
lipopolysaccharide	1.363	N/A	-0.499
TLR7	N/A	1.437	-0.42
TRA2B	0.766	1.091	N/A
miR-6987-5p (miRNAs w/seed GGGACAG)	N/A	-1.219	0.632
PTPN1	0.67	1.172	N/A
ATP2B2	0.707	1.134	N/A
TNF	0.3	0.895	0.645
miR-31-5p (and other miRNAs w/seed GGCAAGA)	N/A	-1.838	N/A
INSR	N/A	N/A	-1.833
miR-1938 (miRNAs w/seed GGUGGGA)	N/A	-0.365	1.46
BMP10	-0.243	0.577	-1
corticosterone	-0.259	0.816	-0.739
miR-1306-5p (miRNAs w/seed CACCUCC)	N/A	0.871	0.943
miR-133a-3p (and other miRNAs w/seed UUGGUCC)	-1.811	N/A	N/A
miR-4642 (miRNAs w/seed UGGCAUC)	-1.807	N/A	N/A
miR-7668-3p (miRNAs w/seed GGUGCAG)	N/A	-1.807	N/A
miR-6132 (and other miRNAs w/seed GCAGGGC)	-1.807	N/A	N/A
trichostatin A	-0.047	-1.54	0.219
PDX1	0.708	0.522	-0.566
MSTN	-1.795	N/A	N/A
LDB1	0.223	1.569	N/A
L-glutamic acid	N/A	N/A	-1.79
miR-5008-5p (miRNAs w/seed GAGGCCC)	N/A	N/A	1.789
miR-5621-3p (miRNAs w/seed GGGCCCU)	N/A	-1.789	N/A
miR-3473h-5p (and other miRNAs w/seed AGGGGCU)	N/A	N/A	1.789
SB-431542	-1.016	-0.769	N/A
HDAC1	-1.69	N/A	0.094
MECP2	1.781	N/A	N/A
SOX9	0.7	1.077	N/A
miR-184 (and other miRNAs w/seed GGACGGA)	-1.771	N/A	N/A
miR-193b-5p (miRNAs w/seed GGGGUUU)	N/A	N/A	1.771
NOG	-1.211	-0.557	N/A
GHR	-1.752	N/A	N/A
phenylbutazone	N/A	0.943	0.808
2,3 butanedione monoxime	0.577	1.172	N/A
miR-4688 (and other miRNAs w/seed AGGGGCA)	N/A	N/A	1.744
hydrocortisone	-1.742	N/A	N/A
CX3CL1	1.463	N/A	-0.277
L-triiodothyronine	-0.764	-0.115	-0.856
SMAD7	-1.732	N/A	N/A
miR-3171 (miRNAs w/seed GAUGUAU)	-1.732	N/A	N/A
rosuvastatin	N/A	N/A	-1.732
miR-4443 (miRNAs w/seed UGGAGGC)	-1.732	N/A	N/A
BMP7	1.032	0.696	N/A
cantharidin	0.728	-1	N/A
IRGM	N/A	N/A	-1.726
p38 MAPK	1.263	N/A	0.458
SKIC2	-0.378	N/A	1.342
gentamicin C	0.707	0.632	0.378
PTF1A	1.715	N/A	N/A
ZBTB10	-0.077	N/A	1.63
miR-3962 (miRNAs w/seed GGUAGUA)	N/A	-1	-0.707
TMPRSS2-ERG	1.698	N/A	N/A
miR-6902-3p (miRNAs w/seed CAUGUGA)	-1.698	N/A	N/A
miR-511-3p (miRNAs w/seed AUGUGUA)	-1.461	-0.229	N/A
fingolimod	-1.682	N/A	N/A
miR-499b-5p (miRNAs w/seed CAGACUU)	-1.678	N/A	N/A
miR-4779 (miRNAs w/seed AGGAGGG)	-1.677	N/A	N/A
IL7	N/A	1.32	-0.353
cytochalasin D	-1.671	N/A	N/A
HYAL1	-1.667	N/A	N/A
miR-1258 (miRNAs w/seed GUUAGGA)	N/A	-1.667	N/A
MSC	1.667	N/A	N/A
miR-7042-5p (miRNAs w/seed AGAGACA)	N/A	-1.667	N/A
miR-648 (miRNAs w/seed AGUGUGC)	N/A	-1.667	N/A
amlexanox	-1.667	N/A	N/A
miR-5002-3p (miRNAs w/seed GACUGCC)	N/A	N/A	1.667
miR-7236-3p (miRNAs w/seed UGGACCG)	-1.667	N/A	N/A
miR-3066-5p (miRNAs w/seed UGGUUGC)	N/A	-1.664	N/A
GNB1	-1.664	N/A	N/A
miR-4481 (and other miRNAs w/seed GAGUGGG)	-1.655	N/A	N/A
PKM	N/A	N/A	-1.654
AGTR1	0.896	0.747	N/A
PGR	-1.266	-0.376	N/A
ZBTB20	0.745	-0.896	N/A
SNAI2	N/A	N/A	1.64
TNFSF13B	-1.012	-0.32	0.302
miR-6936-3p (miRNAs w/seed GGCGCGC)	N/A	-1.633	N/A
MACROH2A1	N/A	-1.633	0
miR-7673-5p (miRNAs w/seed UUGACUG)	1.633	N/A	N/A
miR-700-3p (miRNAs w/seed ACGCGGG)	N/A	-1.633	N/A
miR-7846-3p (miRNAs w/seed AGCGGAG)	N/A	N/A	1.633
PHGDH	N/A	N/A	1.631
MAPK8	N/A	N/A	-1.619
SSTR2	-1.614	N/A	N/A
RNF20	0.905	N/A	0.707
miR-205-5p (and other miRNAs w/seed CCUUCAU)	N/A	N/A	-1.612
miR-627-3p (miRNAs w/seed CUUUUCU)	-1.604	N/A	N/A
miR-6865-3p (and other miRNAs w/seed CACCCUC)	N/A	N/A	1.604
miR-6538 (miRNAs w/seed GCGGGCU)	-1.604	N/A	N/A
miR-6851-3p (miRNAs w/seed GGCCCUU)	N/A	-1.604	0
miR-7072-5p (miRNAs w/seed AGGGGAG)	N/A	N/A	1.604
GDNF	-0.801	-0.798	N/A
IL1	0.201	N/A	-1.397
miR-6962-3p (miRNAs w/seed AUCUGCC)	N/A	-1.265	0.333
melatonin	N/A	1.589	N/A
IL5	N/A	N/A	-1.589
UBE2I	0.389	N/A	1.195
miR-342-5p (and other miRNAs w/seed GGGGUGC)	N/A	-1.584	N/A
mir-31 (includes others)	-1.577	N/A	N/A
SMAD1	1.572	N/A	N/A
miR-4768-5p (and other miRNAs w/seed UUCUCUC)	N/A	N/A	-1.571
androgen	-0.039	-0.971	-0.557
miR-7671-5p (miRNAs w/seed GGCUCCG)	N/A	0.302	1.265
miR-96-5p (and other miRNAs w/seed UUGGCAC)	N/A	-1.567	N/A
valproic acid	N/A	N/A	1.567
NFE2L2	N/A	N/A	-1.559
MMP9	N/A	N/A	1.554
miR-5615-3p (miRNAs w/seed GUCUCAG)	N/A	-1.554	N/A
prostaglandin E2	-1.061	N/A	-0.493
miR-6900-5p (miRNAs w/seed GCCAGGA)	-1.553	N/A	N/A
JAG1	N/A	1.48	0.072
CREM	0.578	N/A	-0.973
actinomycin D	-1.551	N/A	N/A
EFNA3	-0.788	N/A	0.762
TFAP4	0.647	0.896	N/A
SMAD4	0.433	-1.108	N/A
EPO	N/A	N/A	-1.541
TBX5	-0.545	-0.993	N/A
miR-6165 (miRNAs w/seed AGCAGGA)	-1.528	N/A	N/A
Am 580	1.528	N/A	N/A
K-252	-1.526	0	N/A
LGALS1	1.522	N/A	N/A
SMARCA2	0.113	N/A	1.406
JAK2	-0.447	1.067	N/A
RAG2	1.508	N/A	N/A
miR-3137 (miRNAs w/seed CUGUAGC)	-1.508	N/A	N/A
miR-452-3p (miRNAs w/seed CAGUCUC)	N/A	-1.508	N/A
miR-7031-3p (miRNAs w/seed ACCCUCU)	N/A	N/A	1.508
LHX1	0.718	0.788	N/A
thyroid hormone	-1.505	N/A	N/A
ETV5	1.505	N/A	N/A
EGR2	N/A	-0.17	-1.334
CTBP1	N/A	N/A	1.501
HOXA11	1.501	N/A	N/A
FOXN1	1.501	N/A	N/A
miR-7091-5p (miRNAs w/seed UAGGGGU)	-1.5	N/A	N/A
miR-1295b-5p (and other miRNAs w/seed ACCCAGA)	-1.5	N/A	N/A
CIC	-0.113	0.277	1.109
REN	1.498	N/A	N/A
FTO	1.198	0.296	N/A
EIF4EBP2	N/A	N/A	-1.493
E. coli serotype 0127B8 lipopolysaccharide	0.687	0.796	N/A
miR-665 (and other miRNAs w/seed CCAGGAG)	-1.482	N/A	N/A
KLF15	N/A	N/A	-1.48
miR-6752-3p (miRNAs w/seed CCCUGCC)	-1.48	N/A	N/A
GNRH	N/A	N/A	-1.478
TAS1R3	-1.477	N/A	N/A
ITGA2	1.477	N/A	N/A
H89	-0.67	-0.331	0.476
miR-504-3p (and other miRNAs w/seed GGGAGAG)	-1.474	N/A	N/A
BMP4	0.751	0.723	N/A
EPRS1	N/A	1.474	N/A
NGF	1.47	N/A	N/A
CSF2	N/A	N/A	-1.466
mir-145	-1.464	N/A	N/A
FOXC1	1.462	N/A	N/A
tunicamycin	N/A	N/A	1.46
NFIX	1.458	N/A	N/A
MAP2K5	N/A	N/A	-1.455
nuclear factor 1	1.455	N/A	N/A
ADRB2	1.455	N/A	N/A
VEGF	-0.364	0.445	-0.645
miR-7004-3p (miRNAs w/seed CCACUCC)	-1.147	N/A	0.302
NOS1	0.447	N/A	-1
miR-3084-5p (and other miRNAs w/seed UUGAAGG)	N/A	N/A	-1.446
mir-142 (includes others)	-1.445	N/A	N/A
TFE3	1.444	N/A	N/A
AGN194204	-1.018	N/A	-0.42
CCN1	N/A	0.707	-0.728
TF	-1.432	N/A	N/A
BMP6	0.19	-1.234	N/A
NPR1	-1.422	N/A	N/A
lomustine	0.707	0.333	0.378
HDAC6	1.026	-0.391	N/A
MED13	-1.414	N/A	N/A
miR-7219-3p (miRNAs w/seed AUCCGGG)	N/A	-1.414	N/A
miR-7108-3p (miRNAs w/seed CCCGCCC)	-1.414	0	N/A
miR-3691-5p (miRNAs w/seed GUGGAUG)	-1.414	N/A	N/A
NEUROG1	N/A	1.414	N/A
NRAS	N/A	N/A	-1.414
miR-7974 (miRNAs w/seed GGCUGUG)	-1.414	N/A	N/A
miR-7686-5p (miRNAs w/seed CUUCCAC)	N/A	N/A	-1.414
entinostat	N/A	N/A	-1.412
MAP2K1/2	N/A	N/A	-1.41
TIMP3	N/A	1.408	N/A
ABCG1	N/A	N/A	-1.408
7-ketocholesterol	N/A	N/A	1.406
miR-6734-3p (miRNAs w/seed CCUUCCC)	N/A	-1.4	N/A
miR-4300 (and other miRNAs w/seed GGGAGCU)	N/A	N/A	1.4
simvastatin	N/A	N/A	-1.397
miR-7090-5p (miRNAs w/seed CUCAGAG)	-1.393	N/A	N/A
SB203580	-0.538	0.855	N/A
RUNX2	1.388	N/A	N/A
USP18	N/A	1.387	N/A
GNAQ	1.387	N/A	N/A
PSMB8	-1.387	N/A	N/A
DUX4	-1.387	N/A	N/A
miR-181d-3p (miRNAs w/seed CACCGGG)	-1.387	N/A	N/A
cyanocobalamin	1.387	N/A	N/A
miR-10394-5p (and other miRNAs w/seed CUGCAGG)	N/A	-1.387	N/A
BCL3	N/A	N/A	1.387
SB 216763	N/A	N/A	-1.387
TLX3	1.387	N/A	N/A
ETV6	N/A	-0.693	-0.693
TNFSF12	-1.385	N/A	N/A
mir-29 (includes others)	N/A	-1.382	N/A
EOMES	1.072	-0.308	N/A
carbenoxolone	-0.246	N/A	1.131
mir-223	-0.449	-0.907	N/A
WNT5A	0.547	0.535	-0.27
sodium arsenite	N/A	N/A	-1.348
miR-25-5p (miRNAs w/seed GGCGGAG)	-1.344	N/A	N/A
nitrofen	N/A	-1.342	N/A
RABGEF1	N/A	N/A	1.342
4933425B07Rik NR_046460	N/A	N/A	1.342
RXRG	N/A	N/A	1.342
CDK2	N/A	1.342	N/A
Ctcflos	1.342	N/A	N/A
miR-513b-3p (miRNAs w/seed AAUGUCA)	N/A	N/A	-1.342
bombesin	N/A	1.342	N/A
miR-7664-3p (miRNAs w/seed CUCUUAG)	N/A	N/A	-1.342
ATP7B	N/A	N/A	-1.342
arimoclomol	N/A	1.342	N/A
SMAD2/3	1.342	N/A	N/A
Pick1	1.342	N/A	N/A
SEMA7A	N/A	1.342	N/A
TBXT	1.342	N/A	N/A
MEX3A	0	N/A	1.342
ZAP70	N/A	N/A	-1.342
miR-6134 (miRNAs w/seed GAGGUGG)	N/A	N/A	1.342
miR-548ao-3p (miRNAs w/seed AAGACCG)	N/A	1.342	N/A
miR-619-3p (miRNAs w/seed ACCUGGA)	N/A	N/A	-1.342
ethionine	N/A	0	1.342
miR-6371 (miRNAs w/seed UCAAGUG)	N/A	N/A	-1.342
HES1	-1.342	N/A	N/A
BCOR	-1.342	N/A	N/A
miR-6982-3p (miRNAs w/seed GGCCCCU)	N/A	-1.342	N/A
ZNF217	-1.342	N/A	N/A
IOX2	1.342	N/A	N/A
TEAD4	0.144	1.195	N/A
mycophenolic acid	0.632	0.707	N/A
RELB	-0.477	N/A	-0.861
2-bromoethylamine	N/A	0.436	0.896
SOX2	0.733	0.599	N/A
CNTF	0.022	1.304	N/A
SMARCA5	-0.508	-0.384	0.429
CDKN2A	N/A	-1.315	N/A
miR-2682-3p (and other miRNAs w/seed GCCUCUU)	-1.313	N/A	N/A
POR	N/A	N/A	1.311
RELA	0.628	N/A	-0.677
D-glucose	1.305	N/A	N/A
TNFSF11	0.7	-0.506	-0.097
TRH	1.299	N/A	N/A
miR-466n-5p (miRNAs w/seed UGUGUGC)	-1.291	N/A	N/A
miR-7017-3p (miRNAs w/seed CCCUGCU)	N/A	N/A	1.291
miR-1843b-5p (miRNAs w/seed UGGAGGU)	N/A	-1.291	N/A
miR-5134-3p (miRNAs w/seed CGGGUGG)	-1.291	N/A	N/A
miR-5088-3p (miRNAs w/seed CCCUUCU)	-1.291	N/A	N/A
PRKCB	N/A	N/A	-1.287
losartan potassium	N/A	-1.286	N/A
Gm12602	N/A	0.152	1.131
ERBB3	N/A	1.281	N/A
miR-1293 (and other miRNAs w/seed GGGUGGU)	N/A	-1.279	N/A
miR-7704 (miRNAs w/seed GGGGUCG)	0.447	-0.832	N/A
miR-669k-5p (miRNAs w/seed GUGCAUG)	-1.279	N/A	N/A
miR-6827-5p (miRNAs w/seed GGGAGCC)	N/A	N/A	1.279
SST	-1.208	0.068	N/A
TNFRSF1B	N/A	N/A	1.276
FGF	N/A	N/A	-1.268
COP1	1.268	N/A	N/A
miR-7049-3p (miRNAs w/seed GCAGCCC)	-0.187	-1	-0.078
miR-7068-5p (miRNAs w/seed UGAGGCU)	-1.265	N/A	N/A
miR-545-3p (miRNAs w/seed CAGCAAA)	N/A	-1.265	N/A
IFITM3	1.265	N/A	N/A
miR-4502 (and other miRNAs w/seed CUGAUGA)	N/A	N/A	-1.265
miR-8112 (miRNAs w/seed CUCCGCC)	-1.265	N/A	N/A
olanzapine	-0.158	N/A	-1.107
miR-499-3p (and other miRNAs w/seed ACAUCAC)	-1.265	N/A	N/A
miR-6830-5p (miRNAs w/seed CAAGGAA)	N/A	-1.265	N/A
miR-2139 (miRNAs w/seed GCUGCGC)	N/A	-1.265	N/A
miR-7241-5p (miRNAs w/seed CUUGCAU)	-1.265	N/A	N/A
miR-4712-5p (and other miRNAs w/seed CCAGUAC)	-1.265	N/A	N/A
POMC	1.262	N/A	N/A
miR-217-5p (and other miRNAs w/seed ACUGCAU)	N/A	N/A	-1.257
CFTR	N/A	N/A	-1.254
BTG2	-1.254	N/A	N/A
SPHK1	N/A	N/A	-1.253
progesterone	0.678	0.567	N/A
miR-3941 (and other miRNAs w/seed UACACAC)	-1.245	N/A	N/A
LEP	N/A	1.129	0.11
beta-carotene	-1.238	N/A	N/A
halofuginone	N/A	-1.236	N/A
MAPK11	1.231	N/A	N/A
triamterene	N/A	0.853	0.378
IgG	-0.896	N/A	-0.334
GATA6	N/A	1.229	N/A
NFAT5	0.458	-0.094	0.673
GATA4	0.172	-1.053	N/A
miR-331-3p (miRNAs w/seed CCCCUGG)	N/A	N/A	1.213
miR-7655-5p (miRNAs w/seed GGCCCAC)	N/A	-1.213	N/A
daidzein	1.212	N/A	N/A
Brd4	1.209	N/A	N/A
HDAC4	-0.677	N/A	-0.524
mir-185	N/A	N/A	1.199
miR-5621-5p (miRNAs w/seed GGAGGUC)	N/A	1.199	N/A
ADCYAP1	1.08	0.116	N/A
MTTP	N/A	N/A	1.195
ascorbic acid	1.194	N/A	N/A
deoxycorticosterone acetate/potassium chloride/sodium chloride	N/A	1.192	N/A
okadaic acid	-0.543	N/A	-0.647
NANOG	1.146	0.041	N/A
miR-7036a-5p (miRNAs w/seed GCGGGGU)	0	0.277	0.905
miR-7226-3p (miRNAs w/seed GACACAG)	N/A	0.277	0.905
colchicine	1.181	N/A	N/A
IL18	N/A	N/A	1.18
miR-4434 (and other miRNAs w/seed GGAGAAG)	-1.177	N/A	N/A
DIM-C-pPhOH-3-Cl-5-OCH3	-1.177	N/A	N/A
MITF	N/A	1.173	N/A
SERPINA3	-1.172	N/A	N/A
sterol	N/A	N/A	1.171
MTA1	-0.276	N/A	-0.894
(+)-MK-801	-1.168	N/A	N/A
1810019D21Rik	-0.5	0.333	-0.333
PDGF/AA	-1.158	N/A	N/A
miR-3091-5p (miRNAs w/seed AUGGGUC)	-1.155	N/A	N/A
miR-3200-3p (miRNAs w/seed ACCUUGC)	-1.155	N/A	N/A
epicatechin	1.155	N/A	N/A
salmonella minnesota R595 lipopolysaccharides	-0.007	1.072	0.074
Sb202190	N/A	1.152	N/A
miR-5705 (miRNAs w/seed GUUUCGG)	-0.333	N/A	-0.816
5-O-mycolyl-beta-araf-(1->2)-5-O-mycolyl-alpha-araf-(1->1')-glycerol	-0.243	-0.905	0
miR-223-5p (miRNAs w/seed GUGUAUU)	-1.147	N/A	N/A
miR-541-3p (and other miRNAs w/seed GGUGGGC)	-0.59	N/A	0.557
miR-4529-5p (miRNAs w/seed GGCCAUC)	-1.147	0	N/A
TCF20	1.147	N/A	N/A
ELK1	N/A	N/A	-1.142
HIF1A	1.142	N/A	N/A
HIC1	-0.672	-0.469	N/A
5-hydroxytryptamine	1.14	N/A	N/A
miR-6845-3p (and other miRNAs w/seed CUCUCCU)	N/A	N/A	-1.138
PRKAA2	N/A	N/A	-1.136
miR-7234-5p (miRNAs w/seed UGUUUUC)	-1.134	N/A	N/A
PD173074	N/A	1.134	N/A
dexmedetomidine	N/A	-1.134	N/A
ACSS2	N/A	N/A	-1.134
miR-6902-5p (miRNAs w/seed UCCUCAC)	N/A	-1.134	N/A
HDAC2	0	N/A	1.134
SH3TC2	N/A	N/A	-1.134
LEF1	-0.915	N/A	0.218
cisplatin	N/A	N/A	1.131
LG100268	N/A	N/A	-1.131
fenamic acid	N/A	0.552	0.57
miR-4716-3p (and other miRNAs w/seed AGGGGGA)	N/A	-1.121	N/A
miR-1839-3p (miRNAs w/seed GACCUAC)	1.117	N/A	N/A
CASP4	N/A	N/A	1.114
ALOX15	1.109	N/A	N/A
FNDC5	1.109	N/A	N/A
verteporfin	-1.109	N/A	N/A
ATG16L1	1.109	N/A	N/A
bisindolylmaleimide iv	-1.109	N/A	N/A
miR-505-5p (and other miRNAs w/seed GGAGCCA)	N/A	N/A	1.107
ST6GAL1	0.479	0.625	N/A
mir-204 (includes others)	-0.104	1	N/A
VGLL3	1.103	N/A	N/A
N-acetylmuramyl-L-alanyl-D-isoglutamine	1.103	N/A	N/A
F2R	N/A	N/A	-1.095
LAMC1	N/A	-1.091	N/A
exenatide	1.091	N/A	N/A
sodium chloride	N/A	0.963	0.122
miR-4308 (and other miRNAs w/seed CCCUGGA)	-1.079	N/A	N/A
TP73	0.362	0.714	N/A
palbociclib	0.927	0.149	0
JQ1	N/A	-1.072	N/A
miR-490-5p (miRNAs w/seed CAUGGAU)	-1.069	N/A	N/A
miR-7671-3p (miRNAs w/seed AGCGGGC)	-1.069	N/A	N/A
miR-6929-3p (miRNAs w/seed AGGUGCU)	-1.069	N/A	N/A
NR1H2	N/A	N/A	-1.069
miR-4640-3p (miRNAs w/seed ACCCCCU)	N/A	N/A	1.069
miR-7034-5p (and other miRNAs w/seed CCGGGAG)	-1.069	N/A	N/A
miR-6919-3p (miRNAs w/seed CUCCUCC)	0	0	1.069
pemetrexed	N/A	1.067	N/A
CTF1	-1.067	N/A	N/A
niraparib	N/A	N/A	1.067
PHEX	1.067	N/A	N/A
S100A4	N/A	1.067	N/A
SERPINE2	-1.067	N/A	N/A
NSC23766	-1.067	N/A	N/A
acetaldehyde	1.067	N/A	N/A
EPCAM	1.067	N/A	N/A
herbimycin	N/A	N/A	1.067
DMD	-1.067	N/A	N/A
RNF40	-1.067	N/A	N/A
picrotoxin	1.067	N/A	N/A
miR-702-5p (and other miRNAs w/seed UGAGUGG)	N/A	N/A	1.066
HMG20A	N/A	N/A	-1.066
KLF2	-1.062	N/A	N/A
DANCR	-1.053	N/A	N/A
miR-2355-5p (miRNAs w/seed UCCCCAG)	-0.365	N/A	0.688
ERBB2	-0.557	0.491	N/A
LTBR	0.447	0.152	0.447
BCR-ABL1	N/A	N/A	-1.044
miR-1894-5p (miRNAs w/seed UCUCCCC)	N/A	-1.043	N/A
PPP3CB	1.041	N/A	N/A
miR-7676-3p (miRNAs w/seed CCGGUGC)	N/A	0.333	0.707
lithium	1.04	N/A	N/A
XDH	-0.278	N/A	-0.762
calcineurin A	0.277	0.762	N/A
IKBKE	N/A	N/A	1.038
LMNA	-1.035	N/A	N/A
ABCB4	N/A	-1.029	N/A
miR-719 (miRNAs w/seed UCUCGGC)	N/A	-0.632	-0.378
TRIM38	-1.009	N/A	N/A
pCPT-cAMP	0.94	N/A	-0.064
TREM1	0.853	-0.151	N/A
sitagliptin	-1	N/A	N/A
miR-5099 (miRNAs w/seed UAGAUCG)	-1	N/A	N/A
PD 123319	-1	N/A	N/A
miR-4796-5p (miRNAs w/seed GUCUAUA)	-1	N/A	N/A
CASZ1	-1	N/A	N/A
CYP7A1	N/A	N/A	-1
CRTC1	1	N/A	N/A
KDM3B	-1	N/A	N/A
CYBB	N/A	N/A	1
FAR1	N/A	-1	N/A
ZFP91	-1	N/A	N/A
mir-802	-1	N/A	N/A
CD300LF	N/A	N/A	-1
PXDN	-1	N/A	N/A
miR-4281 (miRNAs w/seed GGUCCCG)	N/A	N/A	1
AHI1	N/A	-1	N/A
miR-6890-5p (miRNAs w/seed AUGGGGU)	N/A	1	N/A
OSCAR	N/A	N/A	1
TMP269	N/A	N/A	-1
miR-4445-5p (miRNAs w/seed GAUUGUU)	-1	N/A	N/A
miR-4790-3p (miRNAs w/seed GAAUGGU)	-1	N/A	N/A
diethylnitrosamine	N/A	1	N/A
ACSL5	-1	N/A	N/A
propionic acid	1	N/A	N/A
IL1F10	1	N/A	N/A
STK11	N/A	N/A	-1
immethridine	N/A	1	N/A
miR-4707-5p (miRNAs w/seed CCCCGGC)	N/A	N/A	1
HGS	N/A	N/A	-1
RGFP966	N/A	1	N/A
miR-5579-5p (miRNAs w/seed AUGGUAC)	N/A	-1	N/A
vanillin	N/A	N/A	1
CYB561A3	1	N/A	N/A
miR-374b-3p (miRNAs w/seed GUUGUAU)	-1	N/A	N/A
KCNJ10	N/A	1	N/A
ENPP2	-1	N/A	N/A
miR-448-5p (miRNAs w/seed AACAUCC)	-1	N/A	N/A
phosphate	N/A	N/A	-1
branched chain amino acids	N/A	-1	N/A
SGK1	1	N/A	N/A
DDX4	N/A	N/A	1
CXCR3	N/A	-1	N/A
FGFR2	N/A	0.998	N/A
crocidolite asbestos	0.851	-0.145	N/A
DRD2	0.569	-0.426	N/A
SP3	0.424	-0.568	N/A
MAPK14	-0.428	-0.529	0.029
AIP	-0.277	-0.707	N/A
PI3K (complex)	0.977	N/A	N/A
ADAMTSL2	-0.971	N/A	N/A
FcER1	N/A	-0.97	N/A
NGFR	0.97	N/A	N/A
miR-3605-5p (and other miRNAs w/seed GAGGAUG)	N/A	N/A	-0.964
NFkB (family)	N/A	N/A	0.963
POU2F2	0.962	N/A	N/A
MMP1	0.961	N/A	N/A
BMAL1	-0.961	N/A	N/A
EZH2	-0.054	0.904	N/A
cholic acid	N/A	N/A	0.956
HEIH	0.956	N/A	N/A
SIX1	0.954	N/A	N/A
glutamine	N/A	0.954	N/A
TFAP2C	0.157	0.796	N/A
tacrolimus	0.039	-0.351	-0.563
ADIPOQ	N/A	N/A	0.95
ITK	0	0.113	-0.835
OGA	N/A	-0.946	N/A
IGFBP2	0.941	N/A	N/A
EPHX2	0.937	N/A	N/A
filgrastim	N/A	0.936	0
Ro41-5253	-0.933	N/A	N/A
SND1	0.928	N/A	N/A
PAX5	0.928	N/A	N/A
mir-140	-0.927	N/A	N/A
TWIST2	N/A	N/A	-0.927
DGCR8	-0.923	N/A	N/A
miR-6881-5p (miRNAs w/seed GGGGUAA)	-0.655	-0.258	N/A
nitric oxide	N/A	N/A	-0.91
CEBPA	0.36	-0.549	N/A
miR-3963 (miRNAs w/seed GUAUCCC)	N/A	-0.905	N/A
HFE	N/A	N/A	0.905
miR-1203 (miRNAs w/seed CCGGAGC)	N/A	N/A	0.905
miR-6391 (miRNAs w/seed GAGGCAC)	N/A	N/A	0.905
miR-6993-3p (miRNAs w/seed UUGCGUU)	0.905	N/A	N/A
SREBF1	N/A	N/A	0.896
IL1R	0.896	N/A	N/A
miR-6847-3p (miRNAs w/seed GCUCAUG)	-0.447	-0.447	N/A
miR-548au-3p (miRNAs w/seed GGCAGUU)	-0.894	N/A	N/A
miR-324-5p (miRNAs w/seed GCAUCCC)	N/A	N/A	0.894
MECOM	0.894	N/A	N/A
LRP5	-0.637	-0.246	N/A
fatty acid	0.543	N/A	-0.332
CALCA	-0.542	N/A	0.333
RUNX3	N/A	-0.873	N/A
decitabine	0.446	0.427	N/A
hydrogen peroxide	N/A	N/A	-0.867
arsenic trioxide	N/A	N/A	0.864
IFI16	N/A	N/A	0.863
temozolomide	N/A	N/A	0.849
S1PR3	0.849	N/A	N/A
AKT2	0.847	N/A	N/A
RAF1	N/A	-0.262	-0.58
platelet activating factor	N/A	N/A	0.836
miR-4713-3p (miRNAs w/seed GGGAUCC)	N/A	-0.832	N/A
miR-6840-5p (miRNAs w/seed CCCCCGG)	N/A	-0.832	N/A
SALL4	N/A	0.832	N/A
chloroquine	N/A	0.832	N/A
miR-4645-3p (miRNAs w/seed GACAGUA)	-0.832	N/A	N/A
MM-589	-0.104	-0.726	N/A
PTC-209	-0.104	-0.726	N/A
miR-92a-1-5p (miRNAs w/seed GGUUGGG)	N/A	-0.828	N/A
LIN28A	0.825	N/A	N/A
miR-670-5p (miRNAs w/seed UCCCUGA)	-0.824	N/A	N/A
ARID1A	0.821	N/A	N/A
mir-34 (includes others)	-0.82	N/A	N/A
TLR3	-0.818	N/A	N/A
RC3H1	N/A	N/A	-0.816
miR-3925-5p (miRNAs w/seed AGAGAAC)	N/A	-0.816	N/A
CDC42	0.816	N/A	N/A
miR-4444 (miRNAs w/seed UCGAGUU)	N/A	-0.816	N/A
miR-6237 (miRNAs w/seed UAAGGAU)	N/A	N/A	-0.816
NR5A2	N/A	N/A	-0.816
succinic acid	0.816	N/A	N/A
VPC-220010	N/A	-0.816	N/A
miR-2909 (miRNAs w/seed UUAGGGC)	N/A	-0.816	N/A
diphtheria toxin	0.816	N/A	N/A
miR-3687 (and other miRNAs w/seed CCGGACA)	N/A	N/A	0.816
SOX7	N/A	0.816	N/A
GTF2IRD1	0.816	N/A	N/A
miR-7210-3p (miRNAs w/seed UAUAUGU)	N/A	N/A	-0.816
IRS2	0.507	N/A	-0.305
CAMK4	0.808	N/A	N/A
STAT5B	-0.468	-0.338	N/A
NR4A2	0.794	N/A	N/A
Pam3-Cys	-0.794	N/A	N/A
miR-1268a (and other miRNAs w/seed GGGCGUG)	N/A	N/A	-0.791
ELAVL1	N/A	N/A	0.791
miR-8071 (and other miRNAs w/seed GGUGGAC)	-0.712	N/A	-0.077
captopril	N/A	0	0.788
CCN5	-0.788	N/A	N/A
ASCL1	-0.208	0.577	N/A
miR-5011-3p (and other miRNAs w/seed UGCAUGG)	-0.784	N/A	N/A
IL27	N/A	N/A	0.783
paclitaxel	0.782	N/A	N/A
GATA3	-0.779	N/A	N/A
salicylic acid	N/A	N/A	-0.776
miR-6925-3p (miRNAs w/seed CCCCUUU)	-0.775	N/A	N/A
Sik1	N/A	0.775	N/A
miR-7065-5p (miRNAs w/seed GUGUAGC)	N/A	-0.775	N/A
miR-1302 (and other miRNAs w/seed UGGGACA)	N/A	-0.775	N/A
miR-6859-3p (miRNAs w/seed GACCCCC)	N/A	N/A	0.775
AKT1	N/A	-0.055	-0.719
PSEN1	-0.536	N/A	-0.227
pevonedistat	0.763	N/A	N/A
BMPR1A	0.763	N/A	N/A
SSB	N/A	N/A	-0.762
HRAS	0.319	0.251	0.192
PDYN	N/A	-0.762	N/A
SIRT2	N/A	N/A	-0.762
ADIPOR2	0.762	N/A	N/A
miR-4707-3p (miRNAs w/seed GCCCGCC)	-0.756	N/A	N/A
miR-660-3p (miRNAs w/seed CCUCCUG)	-0.486	0.266	N/A
riluzole	-0.75	N/A	N/A
MAPK7	0.745	N/A	N/A
allopurinol	0.113	0.632	0
TCR (complex)	N/A	N/A	-0.744
GCG	-0.73	N/A	N/A
dorsomorphin	-0.728	N/A	N/A
CD5	N/A	N/A	-0.728
NR3C2	N/A	0.725	N/A
torkinib	N/A	N/A	0.724
IKZF1	-0.722	N/A	N/A
IL15	N/A	N/A	-0.716
MYD88	N/A	N/A	0.714
1-(ethylthio)-4-(2-phenylethyl)-4H-spiro[benzo[h][1,2,4]triazolo[4,3-a]quinazoline-6,1'-cyclohexan]-5(7H)-one	-0.707	N/A	N/A
miR-4433a-3p (miRNAs w/seed CAGGAGU)	N/A	N/A	0.707
miR-6846-3p (miRNAs w/seed GACCCCU)	N/A	N/A	0.707
miR-3193 (miRNAs w/seed CCUGCGU)	N/A	N/A	-0.707
miR-5708 (miRNAs w/seed UGAGCGA)	-0.707	N/A	N/A
MFGE8	-0.707	0	N/A
SPIB	N/A	0.707	N/A
miR-669g (miRNAs w/seed GCAUUGU)	N/A	0.707	N/A
EED	-0.707	N/A	N/A
miR-6973a-5p (miRNAs w/seed ACGGUGG)	N/A	-0.707	N/A
miR-4285 (miRNAs w/seed CGGCGAG)	-0.707	N/A	N/A
IRF9	N/A	N/A	-0.707
miR-5626-5p (miRNAs w/seed CCCCAUC)	N/A	N/A	-0.707
TFAM	-0.707	N/A	N/A
pinometostat	0.707	N/A	N/A
miR-5193 (miRNAs w/seed CCUCCUC)	N/A	-0.707	N/A
RNF31	-0.707	N/A	N/A
RASSF1	-0.706	N/A	N/A
LIF	-0.079	0.172	0.452
miR-466b-5p (and other miRNAs w/seed AUGUGUG)	-0.639	-0.057	N/A
ADAM12	0.696	N/A	N/A
CYP19A1	0.562	-0.133	N/A
BACH2	0.691	N/A	N/A
miR-3151-5p (and other miRNAs w/seed GUGGGGC)	N/A	N/A	0.688
TLR	N/A	0.686	N/A
memantine	0.68	N/A	N/A
cyclosporin A	N/A	0.321	-0.352
bromocriptine	-0.67	N/A	N/A
miR-197-5p (and other miRNAs w/seed GGGUAGA)	-0.408	-0.258	N/A
TEAD	0.079	N/A	-0.585
BARX2	0.663	N/A	N/A
triamcinolone acetonide	0.427	0.234	N/A
miR-10524-5p (and other miRNAs w/seed AGGAUGC)	-0.659	N/A	N/A
EGFR	0.657	N/A	N/A
MET	-0.285	0.37	N/A
HRG	0.655	N/A	N/A
FSH	0.161	0.489	N/A
propranolol	0.64	N/A	N/A
OLIG2	0.64	N/A	N/A
miR-8097 (miRNAs w/seed ACAAGGA)	-0.64	N/A	N/A
miR-5094 (miRNAs w/seed AUCAGUG)	-0.632	N/A	N/A
miR-1963 (miRNAs w/seed GGGACGA)	N/A	-0.632	N/A
miR-1910-5p (miRNAs w/seed CAGUCCU)	N/A	N/A	-0.632
taurodeoxycholic acid	-0.632	N/A	N/A
miR-3135a (miRNAs w/seed GCCUAGG)	N/A	N/A	-0.632
miR-669a-5p (and other miRNAs w/seed GUUGUGU)	N/A	N/A	0.632
ANXA7	-0.632	N/A	N/A
miR-1250-5p (miRNAs w/seed CGGUGCU)	N/A	-0.632	N/A
FST	0.382	0.249	N/A
N-acetyl-L-cysteine	N/A	N/A	-0.629
miR-4323 (miRNAs w/seed AGCCCCA)	-0.626	N/A	N/A
RAD21	0.625	N/A	N/A
miR-12194-3p (and other miRNAs w/seed CUGUGGG)	N/A	-0.62	N/A
miR-7213-5p (miRNAs w/seed CUGGGUC)	N/A	-0.62	N/A
EIF4EBP1	N/A	N/A	-0.611
LIPE	0.61	N/A	N/A
GLI2	0.606	N/A	N/A
miR-3183 (and other miRNAs w/seed CCUCUCU)	-0.6	N/A	N/A
epigallocatechin-gallate	-0.044	N/A	-0.552
EFNB2	0.594	N/A	N/A
ASAH1	-0.592	N/A	N/A
miR-412-5p (miRNAs w/seed GGUCGAC)	0.258	0.333	N/A
bis(4-hydroxyphenyl)sulfone	0.581	N/A	N/A
histamine	-0.304	N/A	-0.277
cadmium	N/A	N/A	0.581
PRNP	N/A	0.579	0
miR-6983-5p (miRNAs w/seed UGGAAGG)	N/A	N/A	0.577
silibinin	N/A	N/A	-0.576
PTGS2	-0.267	N/A	0.308
ISG15	N/A	0.573	N/A
miR-7676-5p (miRNAs w/seed GGGCAGU)	N/A	N/A	-0.57
MGA	N/A	-0.57	N/A
trametinib	-0.191	N/A	0.378
NEDD9	N/A	N/A	-0.563
WNT11	0.562	N/A	N/A
STK26	-0.557	N/A	N/A
miR-5134-5p (miRNAs w/seed UGGCAGA)	N/A	0.557	N/A
galactosylceramide-alpha	N/A	N/A	-0.555
FOXA1	-0.2	0.187	-0.168
FBXO32	-0.553	N/A	N/A
BCL2L1	N/A	N/A	0.547
KDM3A	-0.547	N/A	N/A
ARHGAP31	0.547	N/A	N/A
miR-7010-5p (and other miRNAs w/seed GGAAAGG)	0.538	N/A	N/A
Pam3-Cys-Ser-Lys4	0.536	N/A	N/A
miR-1941-5p (miRNAs w/seed GGGAGAU)	N/A	-0.535	N/A
miR-425-3p (miRNAs w/seed UCGGGAA)	N/A	0.535	N/A
miR-6803-3p (miRNAs w/seed CCCUCGC)	-0.535	N/A	N/A
miR-3620-3p (and other miRNAs w/seed CACCCUG)	N/A	N/A	0.535
miR-6755-5p (miRNAs w/seed AGGGUAG)	-0.535	N/A	N/A
miR-1273h-5p (and other miRNAs w/seed UGGGAGG)	N/A	N/A	0.527
FOXL2	-0.526	N/A	N/A
IL6ST	0.522	N/A	N/A
IGFBP5	-0.522	N/A	N/A
EGR3	0.52	N/A	N/A
EML4-ALK	N/A	N/A	0.513
MYF6	0.513	N/A	N/A
NB73	0.508	N/A	N/A
isoproterenol	-0.504	N/A	N/A
TSC22D3	-0.075	0.277	-0.152
INHA	-0.503	N/A	N/A
ZC3H12A	N/A	-0.5	N/A
TAF7L	-0.059	0.373	-0.068
miR-4675 (and other miRNAs w/seed GGGCUGU)	N/A	N/A	0.5
miR-6786-5p (miRNAs w/seed CGGUGGG)	-0.5	N/A	N/A
TUG1	0.497	N/A	N/A
SOX10	N/A	-0.492	N/A
miR-5619-5p (miRNAs w/seed GUCACUA)	0.389	0.102	N/A
ID3	-0.188	0.302	N/A
miR-939-3p (miRNAs w/seed CCUGGGC)	0	N/A	0.489
miR-7039-5p (miRNAs w/seed GAGGGAU)	-0.489	N/A	N/A
ABCA1	N/A	N/A	0.479
SMAD5	0.478	N/A	N/A
MEIS2	0.478	N/A	N/A
RARG	-0.478	N/A	N/A
miR-7222-3p (miRNAs w/seed CCAGGAC)	N/A	0.471	N/A
cyclophosphamide	N/A	0.103	0.368
tributyrin	0.469	N/A	N/A
RAB2A	0.468	N/A	N/A
PPARGC1B	N/A	N/A	0.461
ID2	-0.452	0	N/A
TGFA	0.223	0.225	N/A
ADCY	0.447	N/A	N/A
miR-7703 (miRNAs w/seed UGCACUC)	N/A	N/A	0.447
CRNDE	N/A	N/A	-0.447
PCYT1A	N/A	0.447	N/A
SIN3A	N/A	-0.447	N/A
BAHCC1	0.447	N/A	N/A
ADGRE2	N/A	0.447	N/A
miR-10b-3p (miRNAs w/seed CAGAUUC)	N/A	N/A	0.447
BLM	N/A	0.447	N/A
MNT	N/A	0.447	N/A
miR-3473f (miRNAs w/seed AAAUAGG)	-0.447	N/A	N/A
nilvadipine	N/A	-0.447	N/A
APC	0.447	N/A	N/A
miR-8055 (miRNAs w/seed UUUGAGC)	N/A	N/A	0.447
miR-2137 (miRNAs w/seed CCGGCGG)	N/A	-0.447	N/A
Scd2	N/A	N/A	0.447
L-carnitine	-0.447	N/A	N/A
PKG	-0.447	N/A	N/A
SL 327	N/A	N/A	0.447
collagenase	N/A	N/A	-0.447
miR-6503-3p (miRNAs w/seed GGACUAG)	N/A	N/A	0.447
PBX1	0.44	N/A	N/A
desmopressin	N/A	-0.44	N/A
ibuprofen	-0.436	N/A	N/A
Salmonella enterica serotype abortus equi lipopolysaccharide	N/A	0.434	N/A
miR-679-5p (and other miRNAs w/seed GACUGUG)	N/A	N/A	-0.434
miR-7044-3p (and other miRNAs w/seed UGCAGCC)	N/A	N/A	0.433
NFKBIA	N/A	N/A	-0.431
S100A8	0.15	0.277	0
ZNF503	0	-0.426	N/A
trans-hydroxytamoxifen	-0.426	N/A	N/A
TSHZ3	0.422	N/A	N/A
LCN2	0.419	N/A	N/A
PRKACA	0.417	N/A	N/A
SATB2	0.416	N/A	N/A
miR-3084a-3p (and other miRNAs w/seed UCUGCCA)	-0.415	N/A	N/A
GFI1	-0.407	N/A	N/A
miR-597-3p (and other miRNAs w/seed GGUUCUC)	N/A	0.407	N/A
CHUK	N/A	0.404	N/A
spironolactone	-0.305	0.094	N/A
RARA	N/A	0.398	N/A
Mir122a/b	-0.104	N/A	0.293
TO-901317	0.396	N/A	N/A
AXIN1	-0.391	N/A	N/A
S-nitrosoglutathione	0.381	N/A	N/A
TAFAZZIN	-0.381	N/A	0
TSPO	N/A	N/A	0.378
miR-6068 (miRNAs w/seed CUGCGAG)	N/A	-0.378	N/A
BTNL2	N/A	-0.378	N/A
L-arginine	N/A	N/A	-0.378
NVP-TAE684	N/A	0.378	N/A
TRAF3IP2	0.378	N/A	N/A
Nppb	-0.378	0	N/A
NGEF	N/A	N/A	0.378
miR-320-5p (and other miRNAs w/seed CCUUCUC)	N/A	-0.378	N/A
pembrolizumab	0.378	N/A	N/A
siponimod	N/A	0.378	N/A
miR-465b-3p (and other miRNAs w/seed AUCAGGG)	N/A	N/A	-0.378
miR-503-3p (miRNAs w/seed GGGUAUU)	-0.378	N/A	N/A
VCAN	0.366	N/A	N/A
POU4F1	0.251	0.113	N/A
deferoxamine	-0.171	N/A	-0.19
TP53	0.359	N/A	N/A
calmodulin	-0.359	N/A	N/A
miR-92b-5p (miRNAs w/seed GGGACGG)	-0.354	N/A	N/A
IL12 (family)	N/A	-0.287	0.066
LM22B-10	0.351	N/A	N/A
miR-667-3p (miRNAs w/seed GACACCU)	N/A	N/A	-0.35
NFKB2	0.347	N/A	N/A
HNRNPU	0.346	N/A	N/A
FOXP3	N/A	N/A	-0.343
N-nitro-L-arginine methyl ester	N/A	N/A	-0.342
STAT	N/A	N/A	0.339
dinoprost	-0.338	N/A	N/A
FGF1	-0.336	N/A	N/A
PARK7	N/A	0.336	N/A
lapatinib	-0.174	-0.16	N/A
glycodeoxycholic acid	-0.333	N/A	N/A
meds433	N/A	N/A	0.333
miR-6898-5p (miRNAs w/seed GUAAGGG)	N/A	N/A	-0.333
miR-639 (miRNAs w/seed UCGCUGC)	N/A	N/A	0.333
taurochenodeoxycholate	-0.333	0	N/A
miR-4501 (and other miRNAs w/seed AUGUGAC)	0.333	N/A	N/A
miR-4693-3p (miRNAs w/seed GAGAGUG)	N/A	N/A	0.333
TEAD2	0.333	N/A	N/A
TEAD3	0.333	N/A	N/A
glycocholic acid	-0.333	N/A	N/A
PRKCQ	N/A	N/A	-0.313
NFATC2	N/A	N/A	-0.308
xanthine	0.305	N/A	N/A
miR-1263 (miRNAs w/seed UGGUACC)	N/A	N/A	0.302
miR-3928-5p (and other miRNAs w/seed GAAGCUC)	0.302	N/A	N/A
miR-1233-3p (miRNAs w/seed GAGCCCU)	N/A	-0.302	N/A
miR-1946a (miRNAs w/seed GCCGGGC)	N/A	N/A	0.302
miR-7976 (miRNAs w/seed GCCCUGA)	N/A	N/A	0.302
miR-6511a-3p (and other miRNAs w/seed CUCACCA)	N/A	-0.302	N/A
miR-1234-3p (and other miRNAs w/seed CGGCCUG)	-0.302	N/A	N/A
miR-4520-2-3p (miRNAs w/seed UUGGACA)	N/A	-0.302	N/A
CYLD-AS1	0.302	N/A	N/A
ML323	0.294	N/A	N/A
CD9	-0.293	N/A	N/A
MAP3K8	N/A	N/A	-0.285
oleic acid	N/A	N/A	-0.284
COMMD3-BMI1	N/A	0.283	N/A
INHBB	0.283	N/A	N/A
HNF1B	-0.283	N/A	N/A
isoprenaline	0.282	N/A	N/A
NPC1	N/A	N/A	-0.282
miR-6915-3p (miRNAs w/seed AACUUCC)	N/A	N/A	-0.277
fluoxetine	N/A	N/A	0.277
SPRY1	-0.277	N/A	N/A
DSP	N/A	-0.277	N/A
miR-6880-3p (miRNAs w/seed CGCCUUC)	-0.277	N/A	N/A
ATF1	0.277	N/A	N/A
miR-6933-3p (miRNAs w/seed GGUGUUU)	N/A	-0.277	N/A
miR-3187-3p (miRNAs w/seed UGGCCAU)	0.277	N/A	N/A
TIMP1	N/A	0.277	N/A
miR-194-1-3p (miRNAs w/seed CAGUGGA)	N/A	-0.277	N/A
tributyltin	0.057	-0.213	N/A
mir-143	0.266	N/A	N/A
miR-6976-5p (and other miRNAs w/seed AGGGAAG)	N/A	-0.265	N/A
PPP2CA	N/A	N/A	-0.263
KLF5	-0.262	N/A	N/A
miR-593-3p (miRNAs w/seed GUCUCUG)	-0.258	0	N/A
raloxifene	-0.256	N/A	N/A
alpha-tocopherol	0.254	N/A	N/A
miR-4695-5p (and other miRNAs w/seed AGGAGGC)	N/A	N/A	-0.253
BCL6	N/A	N/A	0.251
NQO1	N/A	N/A	0.251
tamoxifen	0.246	N/A	N/A
RARB	-0.246	N/A	N/A
ECSIT	N/A	N/A	-0.243
valsartan	N/A	-0.243	N/A
NFAT (family)	N/A	N/A	0.239
TLR2	N/A	N/A	-0.235
miR-7515 (miRNAs w/seed GAAGGGA)	N/A	-0.229	N/A
miR-6982-5p (miRNAs w/seed UGGAGGA)	N/A	N/A	0.229
MTORC1	N/A	N/A	0.221
miR-485-3p (and other miRNAs w/seed UCAUACA)	-0.221	N/A	N/A
ATXN1	N/A	N/A	0.218
miR-6758-5p (and other miRNAs w/seed AGAGAGG)	0.218	N/A	N/A
miR-18a-3p (and other miRNAs w/seed CUGCCCU)	N/A	N/A	0.218
CD38	N/A	N/A	0.212
PITX2	-0.211	N/A	N/A
OTUB1	N/A	0.2	N/A
PIK3CA	0.2	0	N/A
ALDH1A2	N/A	-0.2	N/A
NFKB1	N/A	N/A	-0.198
S100A9	N/A	N/A	-0.194
IFN gamma	N/A	N/A	-0.194
Klrk1	-0.095	-0.095	N/A
KDM6B	-0.188	N/A	N/A
TERF2IP	-0.186	N/A	N/A
Bay 11-7082	N/A	N/A	-0.184
SLC18A3	0.18	N/A	N/A
PRKCA	0.174	N/A	N/A
mir-101 (includes others)	-0.169	N/A	N/A
CDH3	-0.164	N/A	N/A
DICER1	0.161	N/A	N/A
lysophosphatidylcholine	N/A	N/A	-0.156
FDX1	N/A	N/A	0.152
PTCH1	-0.152	N/A	N/A
GSX2	N/A	0.152	N/A
FSHR	N/A	N/A	-0.152
FOXP4	-0.152	N/A	N/A
FOXG1	N/A	-0.147	N/A
miR-7041-5p (miRNAs w/seed GAGGGAA)	N/A	N/A	-0.144
NR0B2	N/A	N/A	0.14
DLL1	0.14	N/A	N/A
HMOX1	0.137	N/A	N/A
10E,12Z-octadecadienoic acid	0.132	N/A	N/A
SMO	-0.132	N/A	N/A
nitroarginine	N/A	N/A	0.132
HNF4G	0.128	N/A	N/A
CCL5	N/A	N/A	0.128
miR-4486 (miRNAs w/seed CUGGGCG)	N/A	N/A	-0.128
asoprisnil	-0.128	N/A	N/A
6-formylindolo[3,2-b]carbazole	-0.121	N/A	N/A
chenodeoxycholic acid	N/A	N/A	-0.119
alpha-ketoglutaramate	N/A	N/A	-0.113
EFNA1	-0.113	N/A	N/A
FOS	0.07	0.043	N/A
taurocholic acid	N/A	0.113	N/A
EWSR1-FLI1	-0.111	N/A	N/A
methylphenidate	-0.105	N/A	N/A
morphine	N/A	0.104	N/A
dimethyl n-oxalyl-glycine	-0.1	N/A	N/A
FBXW7	0.099	N/A	N/A
dehydroisoandrosterone	0.095	N/A	N/A
MAP2K6	N/A	N/A	-0.094
NFATC4	0.09	N/A	N/A
miR-7033-3p (miRNAs w/seed GCCUCCA)	-0.084	N/A	N/A
K+	-0.084	N/A	N/A
acetate	N/A	N/A	-0.083
ionomycin	0.032	N/A	0.046
miR-451b (miRNAs w/seed GGGAGCA)	N/A	N/A	0.077
miR-1231-3p (miRNAs w/seed GCCCUGU)	N/A	N/A	-0.077
vorinostat	N/A	N/A	-0.074
lipoxin A4	N/A	-0.068	N/A
ALDH1A1	0.068	N/A	N/A
MEF2D	N/A	-0.067	N/A
KISS1	N/A	N/A	0.064
WWTR1	N/A	N/A	0.063
TSH	N/A	0.059	N/A
ETS2	N/A	N/A	0.059
ADORA2A	0.059	N/A	N/A
SIRT1	N/A	N/A	0.046
ATOH1	-0.043	N/A	N/A
PPARA	N/A	N/A	-0.029
MAPT	-0.015	N/A	N/A
dextran sulfate	N/A	-0.015	N/A
U 50488H	N/A	N/A	N/A
DGUOK	N/A	N/A	N/A
BC-11	N/A	N/A	N/A
Laminin5	N/A	N/A	N/A
NEDD4	N/A	N/A	N/A
enterolactone	N/A	N/A	N/A
GSK0660	N/A	N/A	N/A
miR-6392-5p (miRNAs w/seed CUGGCGC)	N/A	0	N/A
Hsf4	N/A	N/A	N/A
EBI3	N/A	N/A	0
triacetin	N/A	N/A	N/A
LCOR	N/A	N/A	N/A
miR-27b-5p (miRNAs w/seed GAGCUUA)	N/A	0	N/A
miR-548b-3p (miRNAs w/seed AAGAACC)	0	N/A	N/A
omeprazole	N/A	N/A	N/A
ADRA2	N/A	N/A	N/A
COMT	N/A	N/A	N/A
aplidine	N/A	N/A	N/A
emetine	N/A	N/A	N/A
LDLR	N/A	N/A	0
CHGA	N/A	N/A	N/A
BMAL1:CLOCK,NPAS2:PER2 gene	N/A	N/A	N/A
non-esterified fatty acid	N/A	N/A	N/A
ST8SIA4	N/A	N/A	N/A
OPRK	N/A	N/A	N/A
tyrphostin AG 1478	0	N/A	N/A
PRF1	N/A	N/A	N/A
lestaurtinib	N/A	N/A	N/A
NRTN	N/A	N/A	N/A
miR-4686 (miRNAs w/seed AUCUGCU)	N/A	N/A	0
PCSK1	N/A	N/A	N/A
Rps15a-ps4	N/A	N/A	N/A
HSF2	N/A	N/A	N/A
L1CAM	N/A	N/A	N/A
BMAL1:CLOCK,NPAS2:CRY1 gene	N/A	N/A	N/A
6-OH-BDE-47	N/A	N/A	N/A
CRY1	N/A	N/A	N/A
MTF1 dimer:12Zn2+:HMGCR gene	N/A	N/A	N/A
borrelia burgdorferi strain B31 peptidoglycan	N/A	N/A	N/A
naltrindole	N/A	N/A	N/A
LGK-974	N/A	N/A	N/A
LRRC4	N/A	N/A	N/A
TTYH3	N/A	N/A	N/A
PER1	N/A	N/A	N/A
STK24	0	N/A	N/A
FBN2	N/A	N/A	N/A
GAB1	N/A	N/A	N/A
miR-7049-5p (miRNAs w/seed CUGAAGG)	N/A	N/A	0
eprosartan	N/A	N/A	N/A
N-hydroxy-N'-(4-butyl-2-methylphenyl)formamidine	N/A	N/A	N/A
MBNL3	N/A	N/A	N/A
RYK	N/A	N/A	N/A
NU 7442	N/A	N/A	N/A
PPP2R2A	N/A	N/A	N/A
N4BP1	N/A	N/A	N/A
PCDHB14	N/A	N/A	N/A
N6-benzoyl-cAMP	N/A	N/A	N/A
RELN	N/A	N/A	N/A
JMJD1C	N/A	N/A	N/A
MINDY1	N/A	N/A	N/A
beta-cyclodextrin	N/A	N/A	N/A
SHBG	N/A	N/A	N/A
Carlr	N/A	N/A	N/A
BRINP1	N/A	N/A	N/A
MRPL14	N/A	N/A	N/A
GNAI1	N/A	N/A	N/A
POMGNT1	N/A	N/A	N/A
malolactomycin D	N/A	N/A	N/A
nigella sativa extract	N/A	N/A	N/A
TYRO3	N/A	N/A	N/A
PPP1CA	N/A	N/A	N/A
C9	N/A	N/A	N/A
carbonyl cyanide p-(trifluoromethoxy)phenylhydrazone	N/A	N/A	N/A
AFF1	N/A	N/A	N/A
BAPTA	N/A	N/A	N/A
KRT17	N/A	N/A	N/A
STAT1/2	N/A	N/A	N/A
4-methylcatechol	N/A	N/A	N/A
SLC26A1	N/A	N/A	N/A
ubiquinone 9	N/A	N/A	N/A
SMAD	N/A	N/A	N/A
ASARM-PO4	N/A	N/A	N/A
PLAAT4	N/A	N/A	N/A
OLIG1	N/A	N/A	N/A
PSMC1	N/A	N/A	N/A
maraviroc	N/A	N/A	N/A
SIGMAR1	N/A	N/A	N/A
ethyl methanesulfonate	N/A	N/A	N/A
GALNT6	N/A	N/A	N/A
RDH10	N/A	N/A	N/A
compound 48/80	N/A	N/A	N/A
ZBTB16-RARA	N/A	N/A	N/A
WIN 55,212-2	N/A	N/A	N/A
NPC1L1	N/A	N/A	N/A
(NPAS4:ARNTL,NPAS4:ARNT,NPAS4:ARNT2):IQSEC3 gene	N/A	N/A	N/A
bestatin	N/A	N/A	N/A
EVA1C	N/A	N/A	N/A
LINC	N/A	N/A	N/A
sGC	N/A	N/A	N/A
CXCL16	N/A	N/A	N/A
CD99	N/A	N/A	N/A
rhesus theta-defensin 1	N/A	N/A	N/A
acetic acid	N/A	N/A	N/A
T 0070907	N/A	N/A	N/A
AP-1 dimers:ARC gene	N/A	N/A	N/A
RAB22A	N/A	N/A	N/A
RUNX1:CBFB:PRKCB gene	N/A	N/A	N/A
TAC peptide	N/A	N/A	N/A
KMT2C	N/A	N/A	N/A
istradefylline	N/A	N/A	N/A
ASH2L	N/A	N/A	N/A
ethosuximide	N/A	N/A	N/A
TFAP2A,TFAP2C homodimers:ESR1 Gene	N/A	N/A	N/A
PADI2	N/A	N/A	N/A
darusentan	N/A	N/A	N/A
farnesyltransferase inhibitor	N/A	N/A	N/A
cortisone acetate	N/A	N/A	N/A
ARHGEF3	N/A	N/A	N/A
glucose oxidase	N/A	N/A	N/A
FZD6	N/A	N/A	N/A
phytoestrogen	N/A	N/A	N/A
farglitazar	N/A	N/A	N/A
HIF1A-AS3	N/A	N/A	N/A
MYBPHL	N/A	N/A	N/A
NCGC00186528	N/A	N/A	N/A
GREM1	N/A	N/A	N/A
SERPINA6	N/A	N/A	N/A
CACNA2D1	N/A	N/A	N/A
bilirubin	N/A	N/A	N/A
SOCS2	N/A	N/A	N/A
miR-6716-3p (miRNAs w/seed CCGAACU)	N/A	0	N/A
C8orf76	N/A	N/A	N/A
COL11A1	N/A	N/A	N/A
MT-TM	N/A	N/A	N/A
PTCD1	N/A	N/A	N/A
SPINT1	N/A	N/A	N/A
TMEM184A	N/A	N/A	N/A
quinapril	N/A	N/A	N/A
MRAS	N/A	N/A	N/A
20S-hydroxyvitamin-d3	N/A	N/A	N/A
SF1	N/A	N/A	N/A
EMX2	N/A	N/A	N/A
CYP21A2	N/A	N/A	N/A
PLA2G4E	N/A	N/A	N/A
LSS	N/A	N/A	N/A
2-mercaptoethylguanidine	N/A	N/A	N/A
(20S,23)-dihydroxyvitamin D3	N/A	N/A	N/A
fosinopril	N/A	N/A	N/A
chlorisondamine	N/A	N/A	N/A
biotin	N/A	N/A	N/A
pentylenetetrazol	N/A	N/A	N/A
CERS6-AS1	N/A	N/A	N/A
NYX-PCSK9i	N/A	N/A	N/A
PLD3	N/A	N/A	N/A
RPS3	N/A	N/A	N/A
edratide	N/A	N/A	N/A
ifenprodil	N/A	N/A	N/A
CLEC6A	N/A	N/A	N/A
1,4,5-IP3	N/A	N/A	N/A
clonazepam	N/A	N/A	N/A
D-2-amino-5-phosphonovaleric acid	N/A	N/A	N/A
TRIM27	N/A	N/A	N/A
SOD2	N/A	N/A	N/A
N(2)-(gamma-D-glutamyl)-meso-2,2'-diaminopimelic acid	N/A	N/A	N/A
phenyl-N-tert-butylnitrone	N/A	N/A	N/A
miR-3174 (miRNAs w/seed AGUGAGU)	N/A	N/A	0
CAPN3	N/A	N/A	N/A
SB-505124	N/A	N/A	N/A
RANBP3L	N/A	0	N/A
8-phenyltheophylline	N/A	N/A	N/A
betamethasone	0	N/A	N/A
IL17RA	N/A	N/A	N/A
LY-3009120	N/A	N/A	N/A
ADRA1A	N/A	N/A	N/A
SIRT	N/A	N/A	N/A
NKX3-1	N/A	N/A	N/A
PLCE1	N/A	N/A	N/A
cholesterol sulfate	N/A	N/A	N/A
DRD5	N/A	N/A	N/A
FOXE1	N/A	N/A	N/A
CADM1	N/A	N/A	N/A
P4HA2	N/A	N/A	N/A
PTPRCAP	N/A	N/A	N/A
2-oxoadipic acid	N/A	N/A	N/A
WNT7A	N/A	N/A	N/A
S100A2	N/A	N/A	N/A
NPAS1	N/A	N/A	N/A
salinomycin	N/A	N/A	N/A
1-methylspermidine	N/A	N/A	N/A
GCA	N/A	N/A	N/A
RASGRP3	N/A	N/A	N/A
icariin	N/A	N/A	N/A
ST8SIA2	N/A	N/A	N/A
ecdysterone	N/A	N/A	N/A
PNKP	N/A	N/A	N/A
ST8SIA1	N/A	N/A	N/A
ODN-A151	N/A	N/A	N/A
CCBE1	N/A	N/A	N/A
5A apoA-I mimetic peptide	N/A	N/A	N/A
COL17A1	N/A	N/A	N/A
CCDC50	N/A	N/A	N/A
PENK	N/A	N/A	N/A
CLTC	N/A	N/A	N/A
VIPAS39	N/A	N/A	N/A
EPHB1	N/A	N/A	N/A
PER2	N/A	N/A	N/A
NKX3-2	N/A	N/A	N/A
nitrendipine	N/A	N/A	N/A
SRRM1	N/A	N/A	N/A
DRD1	N/A	N/A	N/A
FGF19	N/A	N/A	N/A
MAP7	N/A	N/A	N/A
SLC25A1	N/A	N/A	N/A
PP2A	N/A	N/A	N/A
androstanol	N/A	N/A	N/A
typhoid vaccine Ty21a	N/A	N/A	N/A
GFRA2	N/A	N/A	N/A
tricresyl phosphate	N/A	N/A	N/A
ELK4	N/A	N/A	N/A
IFNGR	N/A	N/A	N/A
THSD4	N/A	N/A	N/A
camostat	N/A	N/A	N/A
Gzmb	N/A	N/A	N/A
cyclometalated iridium III metal complex 1A	N/A	N/A	N/A
RBM14	N/A	N/A	N/A
IL31	N/A	N/A	N/A
SGCE	N/A	N/A	N/A
mir-134	N/A	N/A	N/A
XMU-MP-1	N/A	N/A	N/A
EDNRA	N/A	N/A	N/A
TCF	N/A	N/A	N/A
RALGAPA1	N/A	N/A	N/A
Mir23a/b/c	N/A	N/A	N/A
amlodipine	N/A	N/A	N/A
GDF7	N/A	N/A	N/A
foretinib	N/A	N/A	N/A
SUCO	N/A	N/A	N/A
miR-658 (miRNAs w/seed GCGGAGG)	N/A	N/A	0
N-methylscopolamine	N/A	N/A	N/A
mitochondria-targeted paraquat	N/A	N/A	N/A
vinorelbine	N/A	N/A	N/A
GABRB2	N/A	N/A	N/A
TRIM54	N/A	N/A	N/A
19,20-epoxydocosapentaenoic acid	N/A	N/A	N/A
IGF2	N/A	N/A	N/A
fedratinib	N/A	N/A	N/A
HOXD11	N/A	N/A	N/A
IKBKB-DT	N/A	N/A	N/A
SCX	N/A	N/A	N/A
GNB2	N/A	N/A	N/A
POLRMT	N/A	N/A	N/A
FUS-ERG	N/A	N/A	N/A
PSMD4	N/A	N/A	N/A
miR-7666-5p (miRNAs w/seed UAGCCCG)	N/A	N/A	N/A
EGR4	N/A	N/A	N/A
TPX2	N/A	N/A	N/A
F2RL1	N/A	N/A	N/A
IPCEF1	N/A	N/A	N/A
SPIN1	N/A	N/A	N/A
GRB7	N/A	N/A	N/A
broussoflavonol b	N/A	N/A	N/A
FADS2	N/A	N/A	N/A
nefazodone	N/A	N/A	N/A
2810408I11Rik	N/A	N/A	N/A
ssRNA40	N/A	N/A	N/A
GPR68	N/A	N/A	N/A
SOX21-AS1	N/A	N/A	N/A
DUB	N/A	N/A	N/A
NFIB	N/A	N/A	N/A
vaccenic acid	N/A	N/A	N/A
ZNF410	N/A	N/A	N/A
EHD3	N/A	N/A	N/A
HTR2C	N/A	N/A	N/A
HI-TOPK32	N/A	N/A	N/A
miR-298 (miRNAs w/seed GCAGAAG)	N/A	N/A	0
MMP8	N/A	N/A	N/A
FZD2	N/A	N/A	N/A
ADORA1	N/A	N/A	N/A
4alpha-phorbol 12,13-didecanoate	N/A	N/A	N/A
DBN1	N/A	N/A	N/A
FEZF2	N/A	N/A	N/A
SSRP1	N/A	N/A	N/A
WDR73	N/A	N/A	N/A
CYP2J2	N/A	N/A	N/A
NELFE	N/A	N/A	N/A
GALNS	N/A	N/A	N/A
bumetanide	N/A	N/A	N/A
RUNX1-IT1	N/A	N/A	N/A
bardoxolone methyl	N/A	N/A	N/A
MKX	N/A	N/A	N/A
Nrxn3	N/A	N/A	N/A
IL36A	N/A	N/A	N/A
ADCY3	N/A	N/A	N/A
IL17F dimer	N/A	N/A	N/A
SNAP23	N/A	N/A	N/A
STK4	N/A	N/A	N/A
PDGF-DD	N/A	0	N/A
sulfonylurea	N/A	N/A	N/A
KAT8	N/A	N/A	N/A
CpG ODN 2216	N/A	N/A	N/A
EGR1 gene:EGR1	N/A	N/A	N/A
Tnxa-ps1	N/A	N/A	N/A
selegiline	N/A	N/A	N/A
AMELX	N/A	N/A	N/A
NR1H3 mRNA:miR-613 RISC	N/A	N/A	N/A
morphiceptin	N/A	N/A	N/A
IFN type 1	N/A	N/A	N/A
DBI	N/A	N/A	N/A
RPS6KA5	N/A	N/A	N/A
BAIAP3	N/A	N/A	N/A
anacardic acid	N/A	N/A	N/A
histone H2B	N/A	N/A	N/A
INSM1	N/A	N/A	N/A
RGS7	N/A	N/A	N/A
MIR4728	N/A	N/A	N/A
AGL	N/A	N/A	N/A
CITED1	N/A	N/A	N/A
loganin	N/A	N/A	N/A
[truncated: 666 more rows]

## Sheet: Canonical pathways PFC level 1
© 2000-2024 QIAGEN. All rights reserved.
Canonical Pathways	spec_Susceptible_vs_Control - 2024-08-12 02:06 PM	spec_Flx_res_vs_Control - 2024-08-12 02:10 PM	spec_Ket_x_vs_Control - 2024-08-12 02:08 PM
Pulmonary Fibrosis Idiopathic Signaling Pathway	2.251	4.41	4.025
IL-4 Signaling	2.287	3.667	3.317
IL-8 Signaling	3.938	3.266	1.897
Collagen biosynthesis and modifying enzymes	2.041	3.528	3.464
ID1 Signaling Pathway	2.433	3.53	2.828
Signaling by PDGF	2.357	3.638	2.646
Wound Healing Signaling Pathway	2.734	3.507	2.357
FAK Signaling	2.387	3.459	2.746
Integrin cell surface interactions	1.698	3.138	3.742
Tumor Microenvironment Pathway	2.082	3.528	2.673
O-linked glycosylation	3	2.828	2.236
Extracellular matrix organization	0.174	4.226	3.5
Nitric Oxide Signaling in the Cardiovascular System	3.893	2.324	1.342
eNOS Signaling	3.212	2.4	1.897
Hepatic Fibrosis Signaling Pathway	2.466	2.941	1.886
BMP signaling pathway	2.887	2.333	2
GP6 Signaling Pathway	1.406	2.667	3.051
HOTAIR Regulatory Pathway	1.095	3.545	2.333
Role of Osteoclasts in Rheumatoid Arthritis Signaling Pathway	1.543	3.207	2.132
Regulation of Insulin-like Growth Factor (IGF) transport and uptake by IGFBPs	-0.378	3	3.317
CREB Signaling in Neurons	2.314	1.877	2.502
Collagen chain trimerization	1.069	2.558	3
Pulmonary Healing Signaling Pathway	2.517	1.976	2.121
Cardiac Hypertrophy Signaling (Enhanced)	2.658	1.723	2.183
Renin-Angiotensin Signaling	2.694	2.5	1.342
Pathogen Induced Cytokine Storm Signaling Pathway	0.544	2.774	3.153
Response to elevated platelet cytosolic Ca2+	1.177	2.449	2.828
Hereditary Breast Cancer Signaling	1.151	3.13	2.111
NCAM signaling for neurite out-growth	1.961	2.183	2.236
Calcium Signaling	2.673	1	2.646
Opioid Signaling Pathway	2.862	1.443	1.897
Oxytocin in Brain Signaling Pathway	1.576	2.132	2.449
Collagen degradation	0	2.985	3.162
Atherosclerosis Signaling	-1.069	2.828	2.236
Factors Promoting Cardiogenesis in Vertebrates	1.938	2.191	2
Phospholipase C Signaling	3.175	1.043	1.89
Chronic Myeloid Leukemia Signaling	2.165	2.592	1.265
Synaptogenesis Signaling Pathway	2.518	1.457	1.807
Interleukin-4 and Interleukin-13 signaling	1.606	2.524	1.633
ILK Signaling	2.064	2.294	1.387
Molecular Mechanisms of Cancer	1.336	2.126	2.271
Eicosanoid Signaling	1.709	1.021	3
Docosahexaenoic Acid (DHA) Signaling	2.363	1.581	1.732
Acetylcholine Receptor Signaling Pathway	2.474	1.667	1.508
Apelin Endothelial Signaling Pathway	2.744	1.789	1
Role of JAK family kinases in IL-6-type Cytokine Signaling	2.683	2.84	N/A
Post-translational protein phosphorylation	-0.192	2.673	2.646
Growth Hormone Signaling	2.668	2.84	N/A
CXCR4 Signaling	2.53	1.46	1.508
Antiproliferative Role of Somatostatin Receptor 2	2.496	3	N/A
Endothelin-1 Signaling	2.429	1.826	1.155
BBSome Signaling Pathway	1.748	1.953	1.698
Breast Cancer Regulation by Stathmin1	1.136	2.363	1.789
Potassium Channels	-1.067	-2.828	1.342
Glioma Invasiveness Signaling	1.604	1.732	1.89
Phagosome Formation	-0.466	2.449	2.268
S100 Family Signaling Pathway	1.067	2.463	1.633
Neurovascular Coupling Signaling Pathway	1.287	-1.715	2.121
Assembly of collagen fibrils and other multimeric structures	-0.447	2.132	2.53
Serotonin Receptor Signaling	2.028	1.359	1.706
Thrombopoietin Signaling	2.4	2.673	N/A
G Beta Gamma Signaling	3.363	1.698	N/A
Oxytocin Signaling Pathway	1.627	1.265	2.138
Protein Kinase A Signaling	2.919	0.566	1.528
Elastic fibre formation	0	2.646	2.236
Interferon gamma signaling	1	2.84	1
Xenobiotic Metabolism PXR Signaling Pathway	0.447	2.132	2.236
Orexin Signaling Pathway	1.806	1.298	1.667
Binding and Uptake of Ligands by Scavenger Receptors	2.121	2.646	N/A
P2Y Purinergic Receptor Signaling Pathway	2.596	1.46	0.707
Class A/1 (Rhodopsin-like receptors)	1.361	2.287	1.069
Extra-nuclear estrogen signaling	2.6	2.111	N/A
Glioblastoma Multiforme Signaling	0.333	2.043	2.333
Amyotrophic Lateral Sclerosis Signaling	1.915	1.147	1.633
Colorectal Cancer Metastasis Signaling	0.911	2.475	1.291
EPH-Ephrin signaling	0.87	1.897	1.89
IL-15 Production	0.617	1.387	2.646
Endocannabinoid Developing Neuron Pathway	2.53	1.698	0.378
Ephrin Receptor Signaling	2.714	0.535	1.342
Role of NFAT in Cardiac Hypertrophy	2.286	0.87	1.414
TGF-β Signaling	2.449	2.121	N/A
Synaptic Long Term Depression	2.357	0.557	1.633
Gα12/13 Signaling	0.343	2.294	1.89
GABA receptor activation	2.041	-0.832	1.633
Signaling by MET	1.633	1.732	1.134
Netrin Signaling	1.457	1.4	1.633
GNRH Signaling	2.359	0.853	1.265
Natural Killer Cell Signaling	2.16	1.3	1
Neuropathic Pain Signaling in Dorsal Horn Neurons	2.534	0.577	1.342
Thrombin Signaling	2.16	0.557	1.732
Cholecystokinin/Gastrin-mediated Signaling	2.335	0.943	1.134
Cardiac Hypertrophy Signaling	2.177	1.061	1.155
Synaptic Long Term Potentiation	2.546	-0.209	1.633
CCR5 Signaling in Macrophages	2.496	1.89	N/A
Sertoli Cell-Sertoli Cell Junction Signaling	1.65	1.441	1.265
RHOGDI Signaling	-1.121	1.091	-2.121
Degradation of the extracellular matrix	-0.447	1.387	2.333
Autism Signaling Pathway	0.64	2.214	1.134
α-Adrenergic Signaling	2.711	1.265	N/A
G-Protein Coupled Receptor Signaling	0.8	1.155	1.976
Th1 Pathway	0	2.5	1.342
UVA-Induced MAPK Signaling	2.828	1	N/A
Signaling by TGF-beta Receptor Complex	0.471	2	1.342
G alpha (i) signalling events	1.313	1.061	1.414
Gαq Signaling	2.058	1.279	0.447
Role of Macrophages, Fibroblasts and Endothelial Cells in Rheumatoid Arthritis	0.697	2.236	0.832
Gαi Signaling	2.846	0.894	0
Vasopressin regulates renal water homeostasis via Aquaporins	1.732	1	1
Cell surface interactions at the vascular wall	0.577	0.5	2.646
Th2 Pathway	-1.706	2	0
Sperm Motility	1.3	1	1.342
Macrophage Alternative Activation Signaling Pathway	0	2.502	1.134
G alpha (q) signalling events	2.335	1.225	0
Chemokine Signaling	2.524	0	1
Actin Cytoskeleton Signaling	0.617	1.147	1.732
Glutaminergic Receptor Signaling Pathway (Enhanced)	0.945	0.944	1.604
Amyloid fiber formation	-0.577	2.449	0.447
Relaxin Signaling	1.961	1.5	0
GPER1 signaling	1.732	0.378	1.342
RAF-independent MAPK1/3 activation	-1	-0.447	-2
Dopamine-DARPP32 Feedback in cAMP Signaling	1.82	-0.192	1.414
Melatonin Signaling	2.6	0.775	N/A
Neutrophil Extracellular Trap Signaling Pathway	-1.492	-0.927	-0.943
Sphingosine-1-phosphate Signaling	1.225	1.225	0.905
Mitochondrial L-carnitine Shuttle Pathway	-2.333	-1	N/A
L1CAM interactions	2.887	0.426	N/A
CDK5 Signaling	0.845	1.147	1.265
Opioid Signalling	2.191	0.229	0.816
Fanconi Anemia Pathway	-1.134	1	1
Formation of Fibrin Clot (Clotting Cascade)	N/A	1.134	2
cAMP-mediated signaling	1.287	-0.316	1.508
Gastrin-CREB signalling pathway via PKC and MAPK	2.646	0.447	N/A
RAR Activation	2.155	0.7	0.229
Dermatan Sulfate Biosynthesis (Late Stages)	1.155	1.89	N/A
Xenobiotic Metabolism CAR Signaling Pathway	0	1.043	2
Dermatan Sulfate Biosynthesis	1.147	1.89	N/A
Insulin Secretion Signaling Pathway	1.565	0.632	0.832
Neuroprotective Role of THOP1 in Alzheimer's Disease	-2.111	-0.905	N/A
MAPK targets/ Nuclear events mediated by MAP kinases	1.291	0.707	-1
Adrenomedullin signaling pathway	0.816	0.73	1.387
Chondroitin Sulfate Biosynthesis (Late Stages)	1.291	1.633	N/A
Activation of kainate receptors upon glutamate binding	2.53	0.378	N/A
GPCR-Mediated Integration of Enteroendocrine Signaling Exemplified by an L Cell	-1.877	-0.688	0.333
Mouse Embryonic Stem Cell Pluripotency	0.174	2.673	N/A
G alpha (12/13) signalling events	-0.928	0.577	1.342
Semaphorin interactions	1.029	1	0.816
GPCR-Mediated Nutrient Sensing in Enteroendocrine Cells	1.219	0.209	1.414
Triacylglycerol Degradation	-2.828	0	N/A
Gustation Pathway	1.511	-0.174	1.134
Role of Chondrocytes in Rheumatoid Arthritis Signaling Pathway	0.686	1.213	0.905
Neuroinflammation Signaling Pathway	0.272	2.197	0.333
Dopamine Receptor Signaling	1.265	0.707	0.816
Chondroitin Sulfate Biosynthesis	1.147	1.633	N/A
Apelin Cardiomyocyte Signaling Pathway	0.557	-0.209	2
Dendritic Cell Maturation	-1.3	1	0.447
Cardiac conduction	0.164	-1.569	1
Sleep NREM Signaling Pathway	-0.309	-1.414	-1
Endocannabinoid Cancer Inhibition Pathway	-1.043	-1.043	-0.632
BEX2 Signaling Pathway	0.577	2.111	N/A
Leptin Signaling in Obesity	0.632	2	N/A
Striated Muscle Contraction	1.265	1.342	N/A
Endocannabinoid Neuronal Synapse Pathway	1.697	0.18	0.707
GABAergic Receptor Signaling Pathway (Enhanced)	1.236	-1	0.333
Integration of energy metabolism	0.426	-2.138	0
Gαs Signaling	0.87	0.655	1
Cell junction organization	1.3	1.213	N/A
Syndecan interactions	0.816	1.667	N/A
Heme signaling	0.577	1.897	N/A
Reelin Signaling in Neurons	1.067	1.387	N/A
Intrinsic Prothrombin Activation Pathway	N/A	2.449	N/A
Keratinization	-0.302	2.111	N/A
Glutamate Receptor Signaling	2.357	0	N/A
nNOS Signaling in Skeletal Muscle Cells	0.943	1.414	N/A
Activation of NMDA receptors and postsynaptic events	2.294	0	N/A
G alpha (z) signalling events	1.291	0	1
NFE2L2 regulating anti-oxidant/detoxification enzymes	N/A	2.236	N/A
Corticotropin Releasing Hormone Signaling	1.64	0.192	-0.378
Myogenesis	1.387	0.816	N/A
Oxytocin in Spinal Neurons Signaling Pathway	-0.535	-1.667	N/A
Apelin Adipocyte Signaling Pathway	-0.426	0.943	0.816
LPS/IL-1 Mediated Inhibition of RXR Function	0.535	1.633	N/A
Activation of Matrix Metalloproteinases	-0.816	1.342	N/A
Signaling by NODAL	0.816	1.342	N/A
GADD45 Signaling	2.132	0	N/A
γ-linolenate Biosynthesis II (Animals)	-2.121	N/A	N/A
Fatty Acid Activation	-2.121	N/A	N/A
IL-1 Signaling	1.069	1	N/A
WNT/β-catenin Signaling	-1.406	0.209	0.447
Adrenergic Receptor Signaling Pathway (Enhanced)	1.155	-0.186	0.707
Putrescine Degradation III	0.378	1.633	N/A
Dopamine Degradation	0.378	1.633	N/A
RHO GTPases activate PKNs	0	N/A	2
Regulation of RUNX1 Expression and Activity	2	N/A	N/A
Sertoli Cell-Germ Cell Junction Signaling Pathway (Enhanced)	0.25	1.461	-0.277
Aryl Hydrocarbon Receptor Signaling	1.134	0.832	N/A
ROBO SLIT Signaling Pathway	-1.093	-0.832	0
Nephrin family interactions	1.897	N/A	N/A
Dilated Cardiomyopathy Signaling Pathway	0.801	-0.784	0.302
Effects of PIP2 hydrolysis	-1.069	0.816	N/A
Gap Junction Signaling	0.417	0.98	0.471
PI3K Cascade	0.5	-1.342	N/A
Heparan Sulfate Biosynthesis (Late Stages)	-1.091	0.707	N/A
NGF-stimulated transcription	0.277	1.508	N/A
Class B/2 (Secretin family receptors)	-1.091	0.229	0.447
Pyridoxal 5'-phosphate Salvage Pathway	0.626	1.134	N/A
Phosphatidylglycerol Biosynthesis II (Non-plastidic)	-1.732	N/A	N/A
Assembly and cell surface presentation of NMDA receptors	0.688	-1	N/A
CDX Gastrointestinal Cancer Signaling Pathway	0.898	-0.392	0.378
Fatty Acid α-oxidation	0	1.633	N/A
Glutamate binding, activation of AMPA receptors and synaptic plasticity	1.265	0.333	N/A
Heparan Sulfate Biosynthesis	-0.816	0.707	N/A
Semaphorin Neuronal Repulsive Signaling Pathway	0.412	-0.728	0.378
Signaling by BMP	1.508	N/A	N/A
Immunoregulatory interactions between a Lymphoid and a non-Lymphoid cell	0.277	0.775	0.447
IL-17A Signaling in Gastric Cells	1.414	N/A	N/A
TR/RXR Activation	-0.174	0.218	1
Histamine Degradation	0	1.342	N/A
Cellular Effects of Sildenafil (Viagra)	-0.662	-0.299	-0.365
DAG and IP3 signaling	1	-0.302	0
CDP-diacylglycerol Biosynthesis I	-1.265	N/A	N/A
Inhibition of Matrix Metalloproteases	0.816	0.447	N/A
WNT/SHH Axonal Guidance Signaling Pathway	0.277	0.365	0.577
White Adipose Tissue Browning Pathway	-0.149	-0.209	0.816
Synaptic adhesion-like molecules	-0.333	-0.816	N/A
Class C/3 (Metabotropic glutamate/pheromone receptors)	1.134	N/A	N/A
Antioxidant Action of Vitamin C	0.243	-0.832	N/A
Phenylalanine Degradation IV (Mammalian, via Side Chain)	-1	N/A	N/A
Formation of axial mesoderm	1	N/A	N/A
Tumoricidal Function of Hepatic Natural Killer Cells	1	N/A	N/A
WNT/Ca+ pathway	0.655	-0.277	N/A
Neurexins and neuroligins	0.2	-0.632	N/A
RHO GTPases Activate NADPH Oxidases	-0.816	0	N/A
G alpha (s) signalling events	0.48	0	0.302
Hematoma Resolution Signaling Pathway	0	0	0.707
Microautophagy Signaling Pathway	0.688	N/A	N/A
Beta-catenin independent WNT signaling	0.18	0.5	N/A
SNARE Signaling Pathway	0.283	0	0.302
Superpathway of Citrulline Metabolism	0	0.447	N/A
Coagulation System	N/A	0.447	0
nNOS Signaling in Neurons	0.333	0	N/A
Taurine Biosynthesis	N/A	N/A	N/A
Tight Junction Signaling	N/A	N/A	N/A
Phenylalanine Degradation I (Aerobic)	N/A	N/A	N/A
Xenobiotic Metabolism Signaling	N/A	N/A	N/A
Butyrophilin (BTN) family interactions	N/A	N/A	N/A
Agranulocyte Adhesion and Diapedesis	N/A	N/A	N/A
rRNA processing	N/A	N/A	N/A
Axonal Guidance Signaling	N/A	N/A	N/A
Transcriptional regulation of testis differentiation	N/A	N/A	N/A
GABA Receptor Signaling	N/A	N/A	N/A
Mechanisms of Viral Exit from Host Cells	N/A	N/A	N/A
Semaphorin Signaling in Neurons	N/A	N/A	N/A
Thyroid Hormone Metabolism I (via Deiodination)	N/A	N/A	N/A
Role of Osteoblasts, Osteoclasts and Chondrocytes in Rheumatoid Arthritis	N/A	N/A	N/A
Phosphatidylethanolamine Biosynthesis III	N/A	N/A	N/A
Airway Inflammation in Asthma	N/A	N/A	N/A
Platelet Aggregation (Plug Formation)	N/A	N/A	N/A
Vitamin-C Transport	N/A	0	N/A
Transmission across Electrical Synapses	N/A	N/A	N/A
Acetylcholine binding and downstream events	N/A	N/A	N/A
Regulation of NFE2L2 gene expression	N/A	N/A	N/A
Th1 and Th2 Activation Pathway	N/A	N/A	N/A
Proline catabolism	N/A	N/A	N/A
Uridine-5'-phosphate Biosynthesis	N/A	N/A	N/A
Thyronamine and Iodothyronamine Metabolism	N/A	N/A	N/A
Intestinal absorption	N/A	N/A	N/A
NFE2L2 regulating TCA cycle genes	N/A	N/A	N/A
Circadian Rhythm Signaling	N/A	N/A	N/A
Pathogenesis of Multiple Sclerosis	N/A	N/A	N/A
Proline Degradation	N/A	N/A	N/A
Metabolism of Angiotensinogen to Angiotensins	N/A	N/A	N/A
Leucine Degradation I	0	N/A	N/A
Airway Pathology in Chronic Obstructive Pulmonary Disease	N/A	N/A	N/A
Role of MAPK Signaling in the Pathogenesis of Influenza	N/A	N/A	N/A
Interleukin-10 signaling	N/A	N/A	N/A
T Helper Cell Differentiation	N/A	N/A	N/A
Autoimmune Thyroid Disease Signaling	N/A	N/A	N/A
Citrulline-Nitric Oxide Cycle	N/A	N/A	N/A
Hepatic Fibrosis / Hepatic Stellate Cell Activation	N/A	N/A	N/A

## Sheet: Upstream Regulators PFC Level 1
© 2000-2024 QIAGEN. All rights reserved.
Upstream Regulators	spec_Susceptible_vs_Control - 2024-08-12 02:06 PM	spec_Flx_res_vs_Control - 2024-08-12 02:10 PM	spec_Ket_x_vs_Control - 2024-08-12 02:08 PM
miR-6756-5p (and other miRNAs w/seed GGGUGGG)	6.161	-5.702	-4.523
miR-6752-5p (and other miRNAs w/seed GGGGGUG)	5.495	-5.973	-4.796
miR-4651 (and other miRNAs w/seed GGGGUGG)	5.669	-5.848	-4.713
miR-296-5p (miRNAs w/seed GGGCCCC)	6.922	-4.322	-4.597
miR-3083-5p (and other miRNAs w/seed GGCUGGG)	4.529	-5	-4.998
miR-3104-5p (and other miRNAs w/seed AGGGGGC)	5.297	-4.351	-3.787
miR-149-3p (and other miRNAs w/seed GGGAGGG)	6.721	-6.261	N/A
miR-1207-5p (and other miRNAs w/seed GGCAGGG)	7.23	-5.262	N/A
miR-486-3p (and other miRNAs w/seed GGGGCAG)	7.451	-4.936	N/A
miR-3594-5p (and other miRNAs w/seed CCAGGGC)	5.59	-2.91	-3.8
miR-185-3p (and other miRNAs w/seed GGGGCUG)	6.142	-4.85	N/A
miR-762 (and other miRNAs w/seed GGGCUGG)	6.544	-4.388	N/A
miR-6825-5p (and other miRNAs w/seed GGGGAGG)	4.741	-6.026	N/A
miR-6721-5p (miRNAs w/seed GGGCAGG)	7	-3.682	N/A
miR-5107-5p (miRNAs w/seed GGGCAGA)	2.54	-3.874	-4.146
miR-1237-5p (and other miRNAs w/seed GGGGGCG)	6.706	-3.634	N/A
miR-6132 (and other miRNAs w/seed GCAGGGC)	6.077	-4.196	N/A
miR-7108-3p (miRNAs w/seed CCCGCCC)	3.796	-2.596	-3.742
miR-29b-3p (and other miRNAs w/seed AGCACCA)	-3.453	-3.628	-2.878
miR-637 (and other miRNAs w/seed CUGGGGG)	5.178	-4.76	N/A
miR-10396b-5p (and other miRNAs w/seed GGCGGGG)	7.131	-2.724	N/A
AGT	0.502	4.206	5.087
miR-1909-3p (and other miRNAs w/seed GCAGGGG)	5.872	-3.903	N/A
miR-466d-5p (and other miRNAs w/seed GUGUGUG)	-7.761	-1.941	N/A
miR-128-1-5p (and other miRNAs w/seed GGGGCCG)	5.185	-4.504	N/A
calmodulin	4.391	3.047	1.982
YAP1	2.76	3.774	2.876
miR-6732-5p (and other miRNAs w/seed AGGGGGU)	2.472	-3.361	-3.536
miR-6846-5p (and other miRNAs w/seed GGGGGCU)	6.014	-3.272	N/A
miR-744-5p (and other miRNAs w/seed GCGGGGC)	5.799	-3.458	N/A
JAK1/2	2.626	4.379	2.236
miR-3062-3p (and other miRNAs w/seed GGGGACA)	2.022	-4.341	-2.858
miR-423-5p (and other miRNAs w/seed GAGGGGC)	4.196	-4.955	N/A
TWIST1	2.015	4.046	2.997
miR-92a-2-5p (miRNAs w/seed GGUGGGG)	4.369	-4.678	N/A
miR-6762-5p (and other miRNAs w/seed GGGGCCA)	5.111	-3.919	N/A
miR-874-5p (miRNAs w/seed GGCCCCA)	6.968	-1.947	N/A
triptolide	-4.098	-2.06	-2.753
TCF20	4.382	3.8	0.707
ESR1	6.734	1.025	1.114
miR-6929-5p (and other miRNAs w/seed GGGAGGA)	2.594	-2.397	-3.852
miR-328-5p (and other miRNAs w/seed GGGGGGC)	3.518	-5.315	N/A
MRTFB	3.963	2.506	2.309
miR-3180-3p (and other miRNAs w/seed GGGGCGG)	6.047	-2.661	N/A
miR-4731-5p (miRNAs w/seed GCUGGGG)	5.786	-2.88	N/A
miR-5110 (and other miRNAs w/seed GAGGAGG)	N/A	-4.026	-4.6
beta-estradiol	2.305	4.084	2.195
NPM1	1.852	3.364	3.357
PPARGC1A	-3.783	-2.964	-1.727
miR-3072 (and other miRNAs w/seed GCCCCCU)	6.095	-2.375	N/A
miR-6852-5p (and other miRNAs w/seed CCUGGGG)	5.304	-3.157	N/A
LAPTM5	-2.714	-3.035	-2.646
PD98059	-2.247	-3.636	-2.437
CCR2	N/A	4.079	4.231
FOXM1	2.939	3.151	2.186
miR-7062-5p (and other miRNAs w/seed GGAGGCC)	3.338	-2.846	-2.052
WNT3A	3.46	2.021	2.68
SPDEF	-2.846	-3.575	-1.667
PSMB11	-2.287	-3.464	-2.333
miR-6781-5p (miRNAs w/seed GGGCCGG)	6.053	-2.03	N/A
TGF beta	2.238	3.623	2.131
miR-466d (and other miRNAs w/seed UGUGUGU)	-5.533	-2.406	N/A
TEAD3	3.578	2.309	2
NTRK1	-5.754	-0.951	-1.138
IL4	N/A	4.118	3.621
diethylstilbestrol	2.423	3.112	2.164
HGF	4.727	2.437	0.533
miR-5090 (and other miRNAs w/seed CGGGGCA)	4.61	-3.042	N/A
miR-4292 (and other miRNAs w/seed CCCUGGG)	3.993	-3.638	N/A
miR-491-5p (and other miRNAs w/seed GUGGGGA)	4.406	-3.188	N/A
LY294002	-2.825	-2.999	-1.767
miR-1343-5p (and other miRNAs w/seed GGGGAGC)	4.19	-3.398	N/A
miR-6724-5p (and other miRNAs w/seed UGGGCCC)	4.281	-0.632	-2.673
MET	2.932	2.836	1.787
miR-4706 (and other miRNAs w/seed GCGGGGA)	5.367	N/A	-2.183
miR-6795-5p (and other miRNAs w/seed GGGGGGA)	3.98	-3.498	N/A
columbamine	2.183	2.646	2.646
TGFB2	2.791	2.098	2.455
EDN1	2.182	3.108	2.047
carbon tetrachloride	2.188	3.4	1.695
miR-6916-5p (and other miRNAs w/seed AGGAGGA)	-1.889	-2.698	-2.683
FKBP10	-1.941	-2.5	-2.828
THZ1	N/A	-3.764	-3.5
TBX3	3.407	3.848	N/A
miR-6829-5p (miRNAs w/seed GGGCUGC)	4.93	-2.286	N/A
MRTFA	2.927	2.572	1.644
miR-4532 (miRNAs w/seed CCCGGGG)	5.253	-1.89	N/A
TGFB1	1.469	3.68	1.982
miR-92a-1-5p (miRNAs w/seed GGUUGGG)	-2.112	-2.169	-2.837
miR-2861 (and other miRNAs w/seed GGGCCUG)	4.336	-2.704	N/A
miR-6835-5p (and other miRNAs w/seed GGGGGUA)	3.811	-3.199	N/A
VEGF	2.649	2.469	1.876
bisindolylmaleimide I	-2.199	-2.388	-2.395
miR-4723-5p (and other miRNAs w/seed GGGGGAG)	2.458	-4.497	N/A
FGF2	2.45	2.957	1.531
EWSR1-FLI1	-3.506	-1.862	-1.522
miR-3912-5p (miRNAs w/seed UGUCCAU)	-3	-2	-1.89
miR-342-5p (and other miRNAs w/seed GGGGUGC)	3.647	-3.238	N/A
miR-6354 (miRNAs w/seed GCCCUGG)	N/A	-4.004	-2.84
miR-6798-5p (miRNAs w/seed CAGGGGG)	3.892	-2.889	N/A
GRIN3A	-3.328	1.715	1.667
let-7 (includes others)	-2.49	-2.308	-1.911
miR-1956-3p (and other miRNAs w/seed GGCUGGC)	3.407	-3.3	N/A
miR-6887-3p (miRNAs w/seed CCCCUCC)	4.714	-1.99	N/A
miR-7064-3p (and other miRNAs w/seed AGGGCCC)	4.506	-2.188	N/A
CTNNB1	1.906	2.18	2.608
MECP2	4.033	2.652	N/A
DIO2	-2.957	-2.656	1.069
OSM	2.621	2.134	1.911
miR-1896 (and other miRNAs w/seed GGUGGGU)	4.044	-2.61	N/A
miR-5131 (and other miRNAs w/seed GGCGCCC)	2.402	-2.04	-2.145
ISLR	2.396	1.951	2.236
miR-34a-5p (and other miRNAs w/seed GGCAGUG)	-2.549	-4.021	N/A
miR-4688 (and other miRNAs w/seed AGGGGCA)	3.72	-2.841	N/A
miR-3584-5p (and other miRNAs w/seed GGAGGAG)	N/A	-3.108	-3.411
sphingosine-1-phosphate	2.763	2.079	1.676
miR-7056-5p (and other miRNAs w/seed GUGGAGG)	-0.071	-3.007	-3.415
decitabine	1.316	2.77	2.364
miR-3175 (miRNAs w/seed GGGGAGA)	2.852	-3.534	N/A
SFRP1	-2.375	-2	-1.982
SMAD3	1.775	2.874	1.704
ROCK1	1.782	2.324	2.236
miR-361-3p (miRNAs w/seed CCCCCAG)	3.222	-3.066	N/A
miR-194-3p (and other miRNAs w/seed CAGUGGG)	2.857	-1.179	-2.231
miR-615-3p (miRNAs w/seed CCGAGCC)	1.762	-2.333	-2.111
miR-4667-5p (and other miRNAs w/seed CUGGGGA)	3.656	-2.545	N/A
CNR1	2.545	2.116	1.51
phytohemagglutinin	N/A	2.665	3.503
miR-664-1-5p (and other miRNAs w/seed UGGCUGG)	N/A	-3.522	-2.629
miR-341-5p (miRNAs w/seed GGUCGGC)	-1.8	-2.714	-1.633
miR-6980-5p (and other miRNAs w/seed UGGGGGG)	2.835	-3.311	N/A
TEAD4	2.625	1.99	1.526
apigenin	-3.17	-2.939	N/A
miR-881-3p (and other miRNAs w/seed ACUGUGU)	-2.791	1.481	-1.792
miR-1249-5p (and other miRNAs w/seed GGAGGGA)	1.128	-4.936	N/A
miR-150-3p (miRNAs w/seed UGGUACA)	-3.318	N/A	-2.72
PEAR1	N/A	-3	-3
TIMP1	2.111	2.538	1.342
miR-5627-5p (and other miRNAs w/seed GAGGGUG)	3.275	-2.709	N/A
WNT1	0.885	2.145	2.95
miR-3613-3p (miRNAs w/seed CAAAAAA)	-5.963	N/A	N/A
silibinin	-1.866	-1.699	-2.392
miR-3474 (and other miRNAs w/seed CCUGGGA)	N/A	-3.244	-2.688
miR-363-5p (and other miRNAs w/seed GGGUGGA)	3.661	-2.264	N/A
2-amino-5-phosphonovaleric acid	2.093	1.848	1.942
TEAD2	3.771	2.111	N/A
miR-3093-5p (miRNAs w/seed GCACCCC)	2.794	-0.926	-2.138
bleomycin	N/A	3.292	2.537
miR-3070-5p (and other miRNAs w/seed GCCCCUG)	1.841	-3.974	N/A
aspirin	N/A	-2.55	-3.257
miR-6777-5p (and other miRNAs w/seed CGGGGAG)	3.796	-2	N/A
ILK	1.839	1.939	1.976
CSF2	2.279	2.862	0.61
APOE	N/A	-4.644	-1.105
RB1	-2.479	-0.998	2.259
miR-3144-5p (miRNAs w/seed GGGGACC)	4.044	-1.677	N/A
alpha catenin	N/A	-2.118	-3.543
U0126	-2.926	-2.344	-0.372
F2	1.518	2.449	1.667
SOX4	3.102	1.972	-0.531
IFNG	N/A	3.459	2.14
8-bromo-cAMP	1.968	2.607	1.019
TP63	-1.377	-2.039	-2.172
STEAP3	-2.688	-2.891	N/A
miR-669i (and other miRNAs w/seed GCAUAUA)	-3.128	N/A	-2.449
miR-3191-3p (miRNAs w/seed GGGGACG)	3.153	-2.414	N/A
EGF	2.678	2.415	0.472
FOXC2	2.234	1.007	2.319
MKNK1	1.073	2.548	1.929
miR-214-3p (and other miRNAs w/seed CAGCAGG)	1.989	-3.547	N/A
miR-92b-5p (miRNAs w/seed GGGACGG)	2.795	-2.722	N/A
miR-7676-5p (miRNAs w/seed GGGCAGU)	1.913	-3.603	N/A
miR-141-3p (and other miRNAs w/seed AACACUG)	-2.6	N/A	-2.852
miR-12183-5p (and other miRNAs w/seed CUUCUUC)	-5.442	N/A	N/A
VEGFA	N/A	2.786	2.655
IGF2BP3	1.886	1.576	1.969
miR-4529-3p (miRNAs w/seed UUGGACU)	-3.922	-1.5	N/A
miR-184 (and other miRNAs w/seed GGACGGA)	1.94	-3.471	N/A
miR-6840-5p (miRNAs w/seed CCCCCGG)	2.263	-3.138	N/A
miR-1913 (miRNAs w/seed CUGCCCC)	3.889	-1.508	N/A
miR-6752-3p (miRNAs w/seed CCCUGCC)	3.491	-1.896	N/A
miR-204-5p (and other miRNAs w/seed UCCCUUU)	-2.927	-2.428	N/A
miR-3200-3p (miRNAs w/seed ACCUUGC)	-3.53	-1.807	N/A
PTPRR	N/A	-3.207	-2.121
miR-450b-3p (and other miRNAs w/seed UUGGGGA)	-1.474	-1.375	-2.472
miR-4767 (miRNAs w/seed GCGGGCG)	4.025	N/A	-1.265
ADAM17	N/A	2.84	2.449
PRKCB	2.025	1.857	1.39
IL13	N/A	2.241	3.03
miR-7082-5p (miRNAs w/seed ACGGGCA)	1.964	-1.414	-1.89
miR-6737-5p (and other miRNAs w/seed UGGGGUG)	2.54	-2.708	N/A
miR-6801-3p (and other miRNAs w/seed CCCCUGC)	2.744	-2.48	N/A
SLC16A2	-2.347	-2.861	N/A
TRIM38	N/A	-2.866	-2.335
TAF4	-2.253	-2.945	N/A
verteporfin	-2.525	-2.66	N/A
miR-5710 (miRNAs w/seed CUUGGGA)	-2.4	N/A	-2.781
miR-4736 (and other miRNAs w/seed GGCAGGU)	2.961	-2.202	N/A
miR-4300 (and other miRNAs w/seed GGGAGCU)	2.325	-2.832	N/A
CDK5	2.361	2.766	N/A
miR-4472 (and other miRNAs w/seed GUGGGGG)	3.025	-2.096	N/A
MAP3K1	2.707	2.382	0
HMG20A	1.956	3.13	N/A
miR-6982-3p (miRNAs w/seed GGCCCCU)	4.111	-0.973	N/A
PRDM1	-1.849	-3.228	N/A
TGFBR2	3.946	-0.857	-0.25
RETNLB	N/A	3.153	1.89
miR-1908-3p (miRNAs w/seed CGGCCGC)	3.333	-1.698	N/A
miR-542-5p (miRNAs w/seed CGGGGAU)	3.136	N/A	-1.89
miR-6782-5p (and other miRNAs w/seed AGGGGUG)	2.109	-2.911	N/A
zeaxanthin dipalmitate	-2.273	-2.746	N/A
SIRT6	-2.346	-2.672	N/A
HTT	-0.204	2.927	1.879
miR-4258 (miRNAs w/seed CCCGCCA)	2.592	-2.414	N/A
miR-5193 (miRNAs w/seed CCUCCUC)	2.81	-2.183	N/A
SOX7	2.333	0.632	2
insulin	2.519	2.372	0.061
ramipril	N/A	-3.053	-1.89
PKC	2.949	1.992	N/A
PRKD1	2.517	2.42	N/A
F3	3.015	-1.533	0.387
bucladesine	-1.836	-1.207	-1.878
MAP3K14	N/A	2.116	2.803
SMAD7	N/A	-2.485	-2.433
F7	2.588	1.201	-1.114
miR-10400-5p (and other miRNAs w/seed GGCGGCG)	4.901	N/A	N/A
MYOC	2.138	2	0.762
F2R	2.478	0.32	2.087
miR-511-3p (miRNAs w/seed AUGUGUA)	-1.917	2.114	-0.853
SF3B1	N/A	2.643	2.233
MEF2D	2.091	2.782	N/A
PRL	N/A	4.329	0.544
SORL1	N/A	2.188	2.683
focal adhesion kinase	2.425	2.4	N/A
thalidomide	-2.17	-0.922	-1.732
valproic acid	1.484	1.523	1.807
levodopa	-0.637	-2.183	-1.989
JUN	N/A	3.502	1.286
miR-344a-5p (and other miRNAs w/seed CAGGCUC)	2.262	-2.516	N/A
miR-3063-3p (miRNAs w/seed GAGGAAU)	-2.359	N/A	-2.4
miR-19b-3p (and other miRNAs w/seed GUGCAAA)	-3.429	1.319	N/A
miR-3065-5p (and other miRNAs w/seed CAACAAA)	-4.744	N/A	N/A
RAC1	N/A	2.786	1.954
miR-6409 (and other miRNAs w/seed GCGGGUG)	1.609	-3.13	N/A
miR-3075 (and other miRNAs w/seed GUCUGGG)	N/A	-2.412	-2.324
miR-6933-3p (miRNAs w/seed GGUGUUU)	-3.004	N/A	-1.723
miR-1892 (miRNAs w/seed UUUGGGG)	-2.383	N/A	-2.339
RRAS2	2.596	2.117	N/A
miR-96-5p (and other miRNAs w/seed UUGGCAC)	-4.693	N/A	N/A
miR-453 (and other miRNAs w/seed GGUUGCC)	-2.784	-0.465	-1.387
miR-12192-5p (and other miRNAs w/seed GUGGGGU)	2.828	-1.807	N/A
SB-431542	N/A	-2.82	-1.796
NFIC	N/A	1.877	2.714
SMAD2	N/A	2.622	1.969
MAP2K5	2.402	2.187	N/A
ETS1	N/A	2.182	2.401
AXIN1	-2.391	-2.19	N/A
CR1L	N/A	-2.358	-2.219
TET2	N/A	2.827	1.744
TERT	-2.391	2.178	N/A
kainic acid	2.145	1.939	0.484
NORAD	1.846	2.72	N/A
STX18	N/A	2.065	2.496
SPZ1	2.381	2.174	N/A
miR-6967-5p (and other miRNAs w/seed AGGGAGG)	1.322	-3.233	N/A
mifepristone	-2.168	-1.491	-0.893
L-cystine	N/A	2.902	1.633
CLIC4	3.162	1.36	N/A
FHL2	2.977	N/A	1.526
miR-5129-5p (and other miRNAs w/seed UGUGGGG)	1.52	-2.978	N/A
miR-6747-5p (miRNAs w/seed GGGGUGU)	1.818	-2.661	N/A
miR-4486 (miRNAs w/seed CUGGGCG)	2.357	-2.121	N/A
nicotine	2.96	1.516	N/A
miR-6515-5p (miRNAs w/seed UGGAGGG)	1.98	-2.48	N/A
miR-3148 (miRNAs w/seed GGAAAAA)	-4.459	N/A	N/A
miR-4743-5p (miRNAs w/seed GGCCGGA)	4.438	N/A	N/A
inosine	N/A	2.429	2
ID1	N/A	2.418	2.008
miR-122-5p (miRNAs w/seed GGAGUGU)	N/A	-1.828	-2.597
COL18A1	N/A	-3.186	-1.238
miR-6717-5p (miRNAs w/seed GGCGAUG)	N/A	-2.53	-1.89
miR-4481 (and other miRNAs w/seed GAGUGGG)	2.627	-1.792	N/A
diphtheria toxin	N/A	2.514	1.89
fatostatin	-2.414	N/A	-1.982
morphine	3.075	1.317	N/A
PTH	1.753	1.738	0.899
BDNF	2.627	0.565	-1.193
miR-1306-5p (miRNAs w/seed CACCUCC)	2.718	-1.659	N/A
BRD4	N/A	1.45	2.923
SP1	N/A	2.372	1.999
AKT	1.794	0.779	1.795
acyclic retinoid	-1.974	-2.391	N/A
EHMT1	-2.558	1.807	N/A
miR-125b-1-3p (miRNAs w/seed CGGGUUA)	-2.746	-1.606	N/A
lactacystin	3.176	1.169	N/A
IGFBP2	2.273	1.308	0.753
miR-182-5p (and other miRNAs w/seed UUGGCAA)	-4.33	N/A	N/A
miR-3109-3p (and other miRNAs w/seed AGGGCCA)	2.742	-1.582	N/A
miR-6810-5p (and other miRNAs w/seed UGGGGAC)	1.803	-2.521	N/A
miR-626 (and other miRNAs w/seed GCUGUCU)	-1.82	-2.502	N/A
miR-4267 (miRNAs w/seed CCAGCUC)	2.138	-1.877	0.302
JQ1	-2.849	-1.462	N/A
miR-6859-3p (miRNAs w/seed GACCCCC)	4.007	N/A	0.302
bexarotene	1.116	1.804	1.387
JNK	1.846	1.652	0.795
PI3K (complex)	2.56	1.003	0.729
miR-3173-5p (and other miRNAs w/seed GCCCUGC)	2.348	-1.922	N/A
APP	-0.137	1.765	2.365
medroxyprogesterone acetate	N/A	3.005	1.262
crocidolite asbestos	1.824	2.412	N/A
SNHG20	2.231	1.996	N/A
VCAN	3.204	0.055	0.968
3-methylcholanthrene	1.857	2.365	N/A
miR-6912-5p (miRNAs w/seed ACAGGGA)	-2.452	-1.768	N/A
POMC	1.89	1.692	-0.635
lisinopril	-1.89	-0.936	-1.387
lactic acid	1.967	2.098	0.147
SSTR2	-0.837	-2.114	-1.254
miR-4260 (and other miRNAs w/seed UUGGGGC)	2.385	-1.817	N/A
ROCK2	N/A	2.209	1.987
miR-466f (miRNAs w/seed CGUGUGU)	-2.777	-1.4	N/A
GDNF	1.77	2.406	N/A
PTC-209	N/A	-2.034	-2.138
NR4A3	N/A	-2.71	-1.452
miR-6982-5p (miRNAs w/seed UGGAGGA)	-1.8	-2.359	N/A
CD40LG	N/A	2.538	1.619
NFE2L2	N/A	2.49	1.663
bicuculline	1.96	N/A	-2.183
miR-322-3p (miRNAs w/seed AACAUGA)	-2.138	N/A	-2
miR-669c-3p (and other miRNAs w/seed ACACACA)	-2.653	-1.482	N/A
Bvht	N/A	1.89	2.236
ML290	-2	-2.121	N/A
ALDH1A2	N/A	-2.138	-1.982
miR-466b-5p (and other miRNAs w/seed AUGUGUG)	-3.927	0.189	N/A
miR-708-5p (and other miRNAs w/seed AGGAGCU)	-2.236	-1.88	N/A
hyaluronic acid	N/A	2.175	1.94
miR-153-5p (miRNAs w/seed CAUUUUU)	-4.111	N/A	N/A
indole-3-carbinol	-2.8	-1.308	N/A
miR-3185 (miRNAs w/seed GAAGAAG)	-1.279	-2.828	N/A
CXCL8	N/A	1.924	2.183
DIO3	1.836	0.417	1.849
acetaminophen	N/A	1.949	2.138
N-nitro-L-arginine methyl ester	N/A	2.255	1.832
miR-1914-3p (and other miRNAs w/seed GAGGGGU)	4.082	N/A	N/A
RUNX2	N/A	2.145	1.937
miR-4763-5p (miRNAs w/seed GCCUGCC)	4.079	N/A	N/A
SB 216763	1.875	2.2	N/A
adenosine	2.596	1.321	0.156
miR-6743-3p (miRNAs w/seed GCCGCUC)	2.263	-1.807	N/A
HSPA9	1.929	2.138	N/A
HBEGF	1.881	2.182	N/A
miR-4515 (miRNAs w/seed GGACUGG)	-2.177	-1.886	N/A
miR-1296-3p (and other miRNAs w/seed AGUGGGG)	3.319	-0.743	N/A
miR-669b-5p (miRNAs w/seed GUUUUGU)	-4.061	N/A	N/A
miR-25-5p (miRNAs w/seed GGCGGAG)	4.053	N/A	N/A
L-triiodothyronine	-3.052	-1	N/A
miR-570-3p (miRNAs w/seed GAAAACA)	-4.049	N/A	N/A
miR-1956 (and other miRNAs w/seed GUCCAGG)	2.027	-2.021	N/A
trinitrobenzenesulfonic acid	N/A	2.772	1.276
IL6R	N/A	1.616	2.425
CG	2.389	1.342	0.3
LH	2.19	1.838	N/A
miR-3060-3p (miRNAs w/seed CAUAGCA)	N/A	-2.138	-1.89
miR-328-5p (and other miRNAs w/seed GGGGGCA)	2.613	-1.408	N/A
dexmedetomidine	N/A	-1.664	-2.343
IKBKB	N/A	2.18	1.827
CYBB	2	1	1
PDCD5	2	2	N/A
miR-671-5p (miRNAs w/seed GGAAGCC)	2.91	-1.089	N/A
HMGA1	-1.928	-0.723	-1.342
miR-6880-5p (miRNAs w/seed GGUGGAG)	N/A	-1.808	-2.183
MM-589	N/A	-1.846	-2.138
methotrexate	-2.276	-1.685	N/A
TCF	1.964	1.996	N/A
EGR1	N/A	1.899	2.061
EIF5A2	2.021	1.937	N/A
miR-6786-3p (miRNAs w/seed GACGCCC)	3.138	N/A	-0.816
CALR	N/A	1.985	1.967
ERK1/2	1.245	1.913	0.791
anandamide	2.034	1.915	N/A
miR-3113-3p (miRNAs w/seed CCUGGCC)	2.462	-1.48	N/A
GLIS1	N/A	2.408	1.528
ZEB1	N/A	2.343	1.588
IL17A	N/A	2.105	1.817
miR-545-3p (miRNAs w/seed CAGCAAA)	-3.907	N/A	N/A
rolipram	1.98	1.562	0.365
PROCR	2.2	1.706	N/A
miR-6871-5p (miRNAs w/seed AUGGGAG)	-3.904	N/A	N/A
gefitinib	-1.765	-2.136	N/A
miR-5617-3p (miRNAs w/seed AGGCGGC)	0.302	-2.887	-0.707
miR-669k-5p (miRNAs w/seed GUGCAUG)	-1.993	1.134	-0.765
miR-3649 (miRNAs w/seed GGGACCU)	2.16	-1.732	N/A
obeticholic acid	N/A	-1.938	-1.953
SMAD2/3/SMAD4	1.757	2.13	N/A
PLCB1	1.938	1.938	N/A
BMP2	N/A	2.061	1.814
SP600125	N/A	-1.869	-2.002
PIWIL4	1.897	1.961	N/A
triamcinolone acetonide	-2.39	-0.32	1.145
methylselenic acid	-1.912	-1.937	N/A
SREBF1	1.583	2.265	N/A
AIP	N/A	1.846	2
lithium chloride	2.347	1.498	N/A
PTF1A	1.845	N/A	2
miR-6952-5p (miRNAs w/seed UGGUGGG)	-0.681	-3.162	N/A
trans-hydroxytamoxifen	N/A	-1.784	-2.052
miR-4787-5p (and other miRNAs w/seed CGGGGGU)	3.828	N/A	N/A
KLF5	N/A	2.024	1.803
PML	-2.357	-1.465	N/A
SNHG11	1.633	2.189	N/A
miR-6864-5p (miRNAs w/seed UGAAGGG)	N/A	-2.4	-1.414
SLCO1C1	-2.023	-1.791	N/A
miR-3941 (and other miRNAs w/seed UACACAC)	-3.721	0.088	N/A
PPP1R1B	2.262	1.532	N/A
enalapril	N/A	-2.925	-0.863
FBXW7	-1.2	-2.587	N/A
roscovitine	N/A	-2.786	-1
NS-398	N/A	-1.816	-1.964
miR-18a-3p (and other miRNAs w/seed CUGCCCU)	2.074	-1.705	N/A
tretinoin	N/A	2.216	1.557
NOS3	-1.964	-1.793	N/A
miR-377-5p (and other miRNAs w/seed GAGGUUG)	2.1	-1.648	N/A
miR-7659-5p (miRNAs w/seed GGAGCCG)	2.333	N/A	-1.414
PDGFB	N/A	2.22	1.525
miR-4286 (miRNAs w/seed CCCCACU)	1.852	-1.89	N/A
IL2	2.114	1.626	N/A
miR-19b-1-5p (and other miRNAs w/seed GUUUUGC)	-2.867	-0.846	N/A
miR-1893 (and other miRNAs w/seed GCGCGGG)	3.712	N/A	N/A
miR-7036b-3p (miRNAs w/seed UCCUGGU)	N/A	-1.807	-1.897
EWSR1	1.992	1.706	N/A
NR3C2	N/A	1.936	1.751
miR-151-3p (and other miRNAs w/seed UAGACUG)	-3.655	N/A	N/A
KDM3A	N/A	1.988	1.664
genistein	-1.835	0.952	0.859
miR-6371 (miRNAs w/seed UCAAGUG)	N/A	-2.646	-1
prostaglandin E2	N/A	1.83	1.813
miR-6778-3p (miRNAs w/seed GCCUCCC)	N/A	-3.641	N/A
MMP9	N/A	1.922	1.718
CDKN1A	-2.08	-1.557	N/A
GLI2	N/A	2.204	1.432
xanthohumol	-2	-1.633	N/A
ARID1A	0.891	2.191	0.55
N-Ac-Leu-Leu-norleucinal	2.081	N/A	1.544
miR-1915-3p (and other miRNAs w/seed CCCAGGG)	3.624	N/A	N/A
mir-802	-3.621	N/A	N/A
ADCY	1.98	1.633	N/A
miR-7030-3p (miRNAs w/seed UUGCUCU)	-2.268	1.342	N/A
miR-654-5p (miRNAs w/seed GGUAAGC)	-1.789	-1	-0.816
NRP1	2.097	N/A	1.498
miR-1273h-5p (and other miRNAs w/seed UGGGAGG)	2.113	-1.481	N/A
Ca2+	N/A	1.587	-2.007
INS	2.251	-1.33	N/A
miR-6874-5p (and other miRNAs w/seed UGGAGCU)	2.947	0.63	N/A
miR-3943 (miRNAs w/seed AGCCCCC)	3.255	0.316	N/A
fluoxetine	1.906	N/A	-1.664
QKI	1.589	N/A	1.974
PAX7	2.691	0.872	N/A
FEV	3.176	-0.386	N/A
miR-515-3p (and other miRNAs w/seed AGUGCCU)	-3.552	N/A	N/A
WNT	1.219	1.195	1.131
lipopolysaccharide	N/A	2.27	1.269
miR-4271 (and other miRNAs w/seed GGGGAAG)	1.493	-2.044	N/A
miR-7036a-3p (miRNAs w/seed CGUCCUC)	N/A	-1.414	-2.121
pentoxifylline	N/A	-2.4	-1.131
staurosporine	-1.891	-1.134	0.493
miR-3665 (miRNAs w/seed GCAGGUG)	3.151	-0.365	N/A
miR-6998-5p (miRNAs w/seed UGGGCAG)	1.376	-2.137	N/A
SLC15A4	N/A	2.587	0.923
miR-6903-3p (miRNAs w/seed GUGUGUC)	-2.955	-0.547	N/A
miR-1900 (and other miRNAs w/seed GCCGCCC)	3.498	N/A	N/A
benzyl isothiocyanate	-1.985	N/A	-1.513
AHCY	N/A	-1.514	-1.982
TRH	1.091	-0.993	-1.412
TNF	N/A	2.513	0.979
MIF	2.171	N/A	1.317
miR-4721 (and other miRNAs w/seed GAGGGCU)	3.102	-0.383	N/A
miR-323-5p (and other miRNAs w/seed GGUGGUC)	0.918	-2.563	N/A
mir-133 (includes others)	-0.856	-0.951	-1.673
NGF	1.475	1.452	0.547
Pam3-Cys-Ser-Lys4	N/A	1.432	2.031
CREB1	-2.183	0.438	-0.841
CSF1	2.05	1.056	-0.351
ADRB	-0.313	-1.143	-2
TRPS1	N/A	-2.449	-1
miR-7671-3p (miRNAs w/seed AGCGGGC)	2.502	-0.943	N/A
FOXC1	N/A	1.083	2.36
PDX1	2.25	-1.19	N/A
miR-293-3p (miRNAs w/seed GUGCCGC)	N/A	-1.807	-1.633
LEF1	2.149	1.291	N/A
GATA6	1.92	1.516	N/A
T3/TR/RXR	-2.068	-1.362	N/A
SNAI1	0.735	1.387	1.295
miR-190a-3p (miRNAs w/seed UAUAUAU)	-2.6	N/A	-0.816
SNCA	-0.873	1.872	0.662
mirdametinib	N/A	-1.068	-2.335
miR-6956-3p (miRNAs w/seed GACCGGC)	3.4	N/A	N/A
THBS1	2.049	N/A	1.342
miR-6943-5p (miRNAs w/seed GGGGUGA)	1.826	-1.565	N/A
PI3K (family)	2.433	0.949	N/A
TAFAZZIN	1.918	1.201	0.261
dasatinib	-1.839	N/A	-1.536
CDK (family)	2	1.372	N/A
SOX11	2.081	1.284	N/A
miR-3145-3p (miRNAs w/seed GAUAUUU)	-3.363	N/A	N/A
IFNB1	-2.545	-0.376	-0.438
KMT2D	2.611	0.743	N/A
PCBP2	N/A	1.369	1.98
miR-7069-5p (miRNAs w/seed UGGGGGC)	3.218	0.128	N/A
fenofibrate	-1.804	1.534	N/A
miR-660-3p (miRNAs w/seed CCUCCUG)	N/A	-3.333	N/A
phorbol esters	1.884	1.183	-0.265
miR-625-5p (and other miRNAs w/seed GGGGGAA)	-0.911	-2.413	N/A
S1PR4	N/A	3.317	N/A
fluocinolone acetonide	-1.807	-1.508	N/A
daidzein	1.807	1.5	N/A
PDGFRB	N/A	1.981	1.325
NEUROG3	2.556	0.191	0.557
aflatoxin B1	N/A	1.698	1.606
Y 27632	-2.143	N/A	-1.141
miR-153-3p (miRNAs w/seed UGCAUAG)	-2.236	-1.046	N/A
PTEN	-2.091	0.833	-0.356
SRF	1.776	1.351	0.149
miR-330-5p (and other miRNAs w/seed CUCUGGG)	N/A	-3.266	N/A
rifampin	N/A	3.265	N/A
miR-4531 (miRNAs w/seed UGGAGAA)	-2.263	N/A	-1
PARPBP	2.121	1.134	N/A
MAOA	1.858	1.394	N/A
miR-6511a-3p (and other miRNAs w/seed CUCACCA)	-2.524	-0.728	N/A
miR-3473h-5p (and other miRNAs w/seed AGGGGCU)	3.25	N/A	N/A
miR-4783-5p (miRNAs w/seed GCGCGCC)	1.633	-1.604	N/A
urethane	-2.176	1.054	N/A
miR-504-3p (and other miRNAs w/seed GGGAGAG)	-0.741	-2.489	N/A
miR-1668 (and other miRNAs w/seed AAAGGCC)	-1.924	-1.3	N/A
WNT5A	-2.438	-0.221	0.556
eplerenone	N/A	-2.016	-1.195
NEUROD2	1.698	1.501	N/A
TGFB3	N/A	1.62	1.566
PGR	N/A	-2.059	-1.12
AKT1	N/A	1.991	1.183
molybdenum disulfide	N/A	-1.671	-1.5
4-hydroxytamoxifen	N/A	-0.46	-2.711
miR-546 (miRNAs w/seed UGGUGGC)	N/A	-3.162	N/A
benzo(a)pyrene	-2.959	0.2	N/A
aldosterone	N/A	1.457	1.702
ZFTA-RELA	N/A	1.265	1.89
miR-6813-3p (miRNAs w/seed ACCUUGG)	-3.153	0	N/A
NOX4	N/A	1.856	1.297
D-fructose	N/A	2.224	0.927
miR-5006-5p (miRNAs w/seed UGCCAGG)	3.151	N/A	N/A
maneb	3.144	N/A	N/A
pyridaben	3.144	N/A	N/A
mir-29 (includes others)	N/A	-3.144	N/A
HOXA10	N/A	-2.502	-0.632
miR-4710 (miRNAs w/seed GGUGAGG)	3.13	N/A	N/A
RAF1	N/A	2.758	0.368
fingolimod	N/A	-3.122	N/A
indomethacin	-2.38	N/A	-0.738
bis(4-hydroxyphenyl)sulfone	1.822	1.292	N/A
PP2/AG1879 tyrosine kinase inhibitor	N/A	-1.591	-1.513
Collagen type I (complex)	N/A	3.09	N/A
miR-1934-5p (and other miRNAs w/seed CUGGUCC)	N/A	-3.088	N/A
tributyltin	1.738	-0.258	-1.091
NEDD9	-2.324	-0.426	0.333
miR-6767-5p (miRNAs w/seed CGCAGAC)	N/A	-0.832	-2.236
hydrogen peroxide	N/A	2.003	1.053
miR-3648 (miRNAs w/seed GCCGCGG)	3.055	N/A	N/A
NFkB (complex)	N/A	1.048	2.007
miR-4314 (and other miRNAs w/seed UCUGGGA)	N/A	-3.051	N/A
STAT1	N/A	3.014	0.033
crizotinib	-2.243	-0.795	N/A
FOXO1	1.885	1.152	N/A
miR-4476 (and other miRNAs w/seed AGGAAGG)	-1.155	-1.878	N/A
miR-532-3p (miRNAs w/seed CUCCCAC)	0.958	-2.074	N/A
GNRH	0.467	-0.633	-1.927
isoprenaline	1.215	-0.466	-1.342
amlexanox	0.426	-1.462	-1.134
MIAT	2.54	-0.478	N/A
dihydrotestosterone	0.324	1.318	1.374
miR-6499-5p (miRNAs w/seed CGGGCGC)	3.015	N/A	N/A
emodin	-1.794	-1.206	N/A
miR-6733-3p (and other miRNAs w/seed CAGUGUC)	-2.881	0.119	N/A
miR-1252-5p (miRNAs w/seed GAAGGAA)	-3	N/A	N/A
Irgm1	N/A	-3	N/A
PKA	N/A	-1.289	-1.706
PDGF (complex)	N/A	2.043	0.952
miR-221-5p (and other miRNAs w/seed CCUGGCA)	N/A	-2.993	N/A
miR-205-5p (and other miRNAs w/seed CCUUCAU)	N/A	2.067	0.923
dimethyl n-oxalyl-glycine	N/A	2.988	N/A
RORA	-2.052	-0.936	N/A
miR-126a-3p (and other miRNAs w/seed CGUACCG)	1.937	1.047	N/A
DMD	-1.855	-1.129	N/A
miR-3671 (miRNAs w/seed UCAAAUA)	-2.982	N/A	N/A
ADRB1	-1.982	-1	N/A
halofuginone	N/A	-1	-1.981
miR-1275 (and other miRNAs w/seed UGGGGGA)	0.877	-2.1	N/A
PDGF-BB	N/A	2.399	-0.577
ANGPT1	N/A	-0.78	-2.19
Hbb-b1	-2.309	N/A	0.64
miR-122b-5p (miRNAs w/seed UUAGUGU)	-2.4	-0.535	N/A
miR-712-3p (miRNAs w/seed GCGAGUC)	2.357	0.577	N/A
NLRX1	2.556	-0.217	0.156
FGFR1	N/A	2.922	N/A
miR-5046 (miRNAs w/seed GCUCCCG)	2.921	N/A	N/A
miR-6869-3p (miRNAs w/seed GCCGCGC)	2.921	N/A	N/A
NPR1	N/A	-2.918	N/A
LDB1	N/A	0.648	2.267
IL27	N/A	2.913	N/A
DSCAML1	0.457	-0.557	1.89
EIF2AK2	N/A	2.892	N/A
miR-6996-3p (miRNAs w/seed GGUGUCU)	N/A	N/A	-2.891
SOX9	N/A	1.334	1.556
miR-185-5p (and other miRNAs w/seed GGAGAGA)	-2.89	N/A	N/A
miR-3150a-3p (and other miRNAs w/seed UGGGGAG)	N/A	-2.889	N/A
miR-5011-3p (and other miRNAs w/seed UGCAUGG)	N/A	2.887	N/A
LAMA4	N/A	N/A	-2.887
miR-1250-3p (miRNAs w/seed CAUUUUC)	-2.6	-0.277	N/A
LGALS3	1.837	0.826	0.208
PPP1R13L	2.219	0.651	N/A
astressin 2B	-1.176	-1.693	N/A
CALCA	1.837	0.951	0.075
miR-659-3p (miRNAs w/seed UUGGUUC)	-2.524	-0.336	N/A
aldesleukin	N/A	2.859	N/A
miR-4479 (miRNAs w/seed GCGCGGC)	2.846	N/A	N/A
miR-7053-3p (miRNAs w/seed UCCUGUG)	-1.761	-1.082	N/A
BMPR1A	N/A	-2.365	-0.478
sodium chloride	N/A	1.515	1.327
tetrabromobisphenol A	N/A	2.84	N/A
miR-95-5p (miRNAs w/seed CAAUAAA)	-2.837	N/A	N/A
PAK2	2.496	0.333	N/A
miR-7656-3p (miRNAs w/seed CAGGCUG)	N/A	N/A	-2.828
H1f1	N/A	2.449	0.378
miR-891b (miRNAs w/seed GCAACUU)	-2.449	N/A	-0.378
H1-6	N/A	2.449	0.378
(R)-2-(4-chlorophenyl)-2-oxo-1-phenylethyl quinoline-2-carboxylate	0.816	-2	N/A
cocaine	0.656	2.038	0.117
PITX2	-1.403	1.245	0.158
pimagedine	N/A	-2.804	N/A
VEGFB	-2.242	-0.56	N/A
miR-4713-5p (miRNAs w/seed UCUCCCA)	N/A	-1.414	-1.387
growth hormone	N/A	2.685	0.113
quercetin	N/A	2.253	-0.543
miR-27a-3p (and other miRNAs w/seed UCACAGU)	-2.56	-0.229	N/A
PF4	N/A	0.642	2.144
G protein alpha i	N/A	2.782	N/A
dimethyl fumarate	N/A	2.781	N/A
lysophosphatidic acid	N/A	1.994	0.785
PPARA:RXRA Coactivator	N/A	2.779	N/A
DICER1	-2.021	-0.752	N/A
PRKAA2	N/A	N/A	-2.771
miR-3069-5p (miRNAs w/seed UGGCAGU)	-2.064	-0.707	N/A
miR-2110 (and other miRNAs w/seed UGGGGAA)	-0.616	-2.152	N/A
potassium chloride	2.091	0.67	N/A
ERG	2.248	0.507	N/A
miR-3073a-5p (and other miRNAs w/seed UGGUCAC)	N/A	-2.75	N/A
taurochenodeoxycholate	N/A	-1.929	-0.816
NFkB (family)	N/A	1.072	1.673
ADIPOQ	-1.79	0.198	0.756
miR-135a-1-3p (and other miRNAs w/seed AUAGGGA)	-2.335	0.408	N/A
RNF5	N/A	-0.851	-1.89
miR-3960 (and other miRNAs w/seed GCGGCGG)	2.731	N/A	N/A
REST	-0.972	0.867	-0.891
LGR4	N/A	2.449	0.277
Ap1	N/A	2.034	0.692
NR1I3	N/A	2.726	N/A
IL1R1	N/A	1.982	0.739
CCN2	N/A	2.719	N/A
TMPRSS2-ERG	0.546	0.756	1.414
miR-3202 (miRNAs w/seed GGAAGGG)	N/A	-2.714	N/A
TFRC	N/A	-2.714	N/A
miR-585-3p (miRNAs w/seed GGGCGUA)	2.711	N/A	N/A
miR-130a-5p (miRNAs w/seed CUCUUUU)	-2.709	N/A	N/A
LMNA	0.509	-2.2	N/A
SAFB	N/A	-1.706	1
miR-132-5p (miRNAs w/seed CCGUGGC)	2.482	0.223	N/A
HDAC1	N/A	-1.634	1.065
ethanol	0.908	0.744	1.047
EGR2	1.357	1.341	N/A
filgrastim	N/A	-2.692	N/A
miR-149-5p (miRNAs w/seed CUGGCUC)	N/A	-2.691	N/A
NOTCH3	N/A	-1.479	-1.209
BMAL1	N/A	-0.706	-1.982
EZH2	-0.464	-0.627	-1.595
zinc protoporphyrin IX	-2	-0.676	N/A
IL6	N/A	1.955	0.716
IL1A	N/A	2.056	0.615
miR-5681b (miRNAs w/seed GGUAUUG)	-2.668	N/A	N/A
citarinostat	N/A	-1.667	1
miR-7066-5p (miRNAs w/seed GGGUUGG)	N/A	-2.667	N/A
COLQ	2.041	-0.144	-0.478
NR3C1	-1.895	-0.526	-0.241
DKK1	-1.793	N/A	-0.864
miR-1204 (miRNAs w/seed CGUGGCC)	2.654	N/A	N/A
cholecalciferol	N/A	1.75	-0.902
TLR7	1.921	0.73	N/A
wortmannin	N/A	-1.832	-0.818
ADAMTSL2	N/A	-1.649	-1
corticosterone	N/A	-1.503	1.144
NEU3	N/A	-2.646	N/A
miR-298 (miRNAs w/seed GCAGAAG)	N/A	N/A	-2.646
GLB1	N/A	-2.646	N/A
SEMA7A	N/A	2.646	N/A
DRD2	N/A	1.816	0.829
miR-382-3p (miRNAs w/seed AUCAUUC)	-2.36	-0.282	N/A
succinic acid	N/A	-1.984	0.655
BMPR2	N/A	-0.213	2.425
miR-669m-5p (and other miRNAs w/seed GUGUGCA)	-2.204	0.429	N/A
SOD2	1.764	-0.864	N/A
ETV7	N/A	-2.626	N/A
rottlerin	N/A	-2.616	N/A
LMO2	N/A	0.542	2.065
thioctic acid	N/A	-1.908	-0.692
Fc gamma receptor	N/A	2.598	N/A
MAPK8	N/A	0.938	-1.66
miR-8065 (miRNAs w/seed GUAGGAA)	-2.596	N/A	N/A
STAT4	N/A	2.595	N/A
ALOX5	1.556	-1.036	N/A
miR-4423-5p (miRNAs w/seed GUUGCCU)	-2.117	-0.471	N/A
N-acetyl-L-cysteine	N/A	-2.303	-0.284
memantine	-2.127	-0.458	N/A
ITGAV	N/A	2.215	0.37
PAX6	1.794	-0.148	0.64
PFKFB3	N/A	1.592	0.988
CSF1R	N/A	2.578	N/A
miR-6753-5p (miRNAs w/seed ACCAGGG)	0.128	-2.449	N/A
MAP3K5	N/A	2.576	N/A
phencyclidine	1.114	1.459	N/A
LHX1	N/A	0.336	2.236
OLR1	N/A	1.475	1.091
CX3CL1	N/A	2.561	N/A
THPO	N/A	1.825	0.728
KLF6	N/A	2.552	N/A
INHA	-0.321	0.049	-2.18
VDR	1.756	N/A	-0.789
miR-1198-5p (miRNAs w/seed AUGUGUU)	N/A	2.539	N/A
miR-6396 (miRNAs w/seed GGGCCUU)	1.961	0.243	0.333
CLEC4A	N/A	2.53	N/A
miR-4727-3p (miRNAs w/seed UAGUGGG)	N/A	N/A	-2.53
GSR	N/A	-2.53	N/A
miR-378g (miRNAs w/seed CUGGGCU)	2.524	N/A	N/A
EGFR	N/A	1.338	1.185
MAVS	-2.137	N/A	0.378
miR-7091-3p (miRNAs w/seed GUGGCUU)	N/A	N/A	-2.515
SB203580	N/A	-2.43	0.084
ferulic acid	2.236	0.277	N/A
alpha-ketoglutaramate	N/A	-1.616	-0.895
RXRA	-1.098	-1.407	N/A
miR-542-5p (and other miRNAs w/seed UCGGGGA)	N/A	-1.091	-1.414
HRAS	N/A	1.147	1.355
miR-6748-5p (and other miRNAs w/seed GUGGGUG)	1.054	-1.445	N/A
SUCNR1	N/A	1.492	1
NPY	N/A	-0.535	-1.948
ATM	2.133	0.347	N/A
10E,12Z-octadecadienoic acid	N/A	2.478	N/A
SMARCE1	-0.469	-2	N/A
AGER	N/A	0.665	1.803
ELOVL3	N/A	0.832	1.633
NR5A2	N/A	2.463	N/A
mir-143	N/A	-0.489	-1.969
MAP2K1/2	N/A	1.699	-0.751
MESP1	2.449	N/A	N/A
acetaldehyde	N/A	2.449	N/A
HMGXB4	N/A	2.449	N/A
PXDN	-2	0.447	N/A
KCNIP3	N/A	-0.463	1.982
PIM2	-1.974	-0.469	N/A
ALOX15	N/A	2.441	N/A
CXCR4	1.328	1.109	N/A
PTK2	1.846	N/A	-0.591
dexamethasone phosphate	N/A	-2.433	N/A
niacinamide	N/A	N/A	-2.433
retinol	N/A	2.433	N/A
irbesartan	N/A	-2.429	N/A
progesterone	0.922	-0.087	1.419
streptozocin	N/A	1.57	0.858
3-deazaneplanocin	-1.812	-0.614	N/A
PDGFC	N/A	2.426	N/A
PRKG1	N/A	-2.425	N/A
PDYN	-2.421	N/A	N/A
GLI1	0.514	-0.291	1.613
oligomycin	-2.414	N/A	N/A
CIC	N/A	-1.664	-0.749
platelet activating factor	N/A	2.13	0.28
TCF7L1	N/A	-0.943	-1.463
miR-1537-5p (miRNAs w/seed GCUGUAA)	-2.401	N/A	N/A
PLAT	N/A	2.401	N/A
miR-6978-3p (miRNAs w/seed CGGCUUC)	N/A	-2.4	N/A
SQSTM1	N/A	2.391	N/A
LACTB	-0.44	-0.563	-1.387
KLF15	-2.213	-0.173	N/A
hemoglobin	N/A	2.385	N/A
FOSL1	N/A	N/A	2.385
COL9A1	N/A	0.168	-2.213
miR-3063-5p (and other miRNAs w/seed GGAGAUC)	-2.321	0.058	N/A
methylprednisolone	N/A	-2.378	N/A
bromodeoxyuridine	N/A	2.375	N/A
cantharidin	-0.302	-0.07	-2
(+)-MK-801	N/A	-2.371	N/A
birabresib	-0.143	-1.265	-0.963
baicalein	-2.368	N/A	0
trichostatin A	0.448	1.447	-0.472
miR-4308 (and other miRNAs w/seed CCCUGGA)	N/A	-2.364	N/A
estrogen	N/A	1.49	0.871
IRF8	N/A	1.558	0.797
miR-6734-3p (miRNAs w/seed CCUUCCC)	0.465	-1.89	N/A
HIF1A	N/A	2.354	N/A
K+	N/A	-1.151	-1.199
CFTR	-2.099	-0.246	N/A
RIGI	N/A	1.864	0.478
miR-3183 (and other miRNAs w/seed CCUCUCU)	N/A	-2.335	N/A
miR-7015-5p (miRNAs w/seed CUGUGCA)	-2.242	0.093	N/A
SLC22A5	N/A	2.333	N/A
PRKCZ	N/A	2.333	N/A
miR-7019-3p (miRNAs w/seed CACCUUG)	N/A	2.333	N/A
N6AMT1	N/A	2.331	N/A
tetrodotoxin	0.664	1.664	N/A
ZNF217	-2.324	0	N/A
GPER1	N/A	-0.179	-2.136
miR-9769-5p (miRNAs w/seed GGCACAG)	0.338	-1.976	N/A
dexamethasone	0.005	0.091	2.213
miR-9-5p (and other miRNAs w/seed CUUUGGU)	N/A	N/A	-2.308
glycochenodeoxycholate	N/A	-1.929	-0.378
glycodeoxycholic acid	N/A	-1.929	-0.378
letrozole	N/A	-2.305	N/A
PIK3R1	N/A	1.923	-0.378
miR-344d-2-5p (miRNAs w/seed GUCUGGU)	-2.3	N/A	N/A
CHUK	N/A	2.005	0.291
prostaglandin D2	N/A	1.213	1.067
puerarin	N/A	1.516	0.762
ERK	N/A	2.277	N/A
N-[(2Z)-3-(4,5-dihydro-1,3-thiazol-2-yl)-1,3-thiazolidin-2-yl idene]-5H dibenzo[a,d][7]annulen-5-amine	1.926	-0.35	N/A
isoproterenol	N/A	2.265	N/A
NLRP12	N/A	-1.195	-1.067
cycloheximide	N/A	-0.884	-1.359
TGFBR1	N/A	0.035	2.207
miR-6979-5p (miRNAs w/seed GGGAGGC)	2.03	0.209	N/A
KDM3B	N/A	N/A	-2.236
L-arginine	N/A	2.236	N/A
OLFM4-RET	N/A	N/A	-2.236
UDP-D-glucose	-2.236	N/A	N/A
quinidine	N/A	-2.236	N/A
EDNRA	N/A	2.236	N/A
coal tar	N/A	2.236	N/A
IGF1	N/A	1.623	0.608
TRIM28	N/A	2.231	0
RAR/RXR/retinoic acid	2.227	N/A	N/A
Brd4	N/A	2.224	N/A
TGFB1I1	N/A	-2.22	N/A
GMNN	-1.886	N/A	-0.333
triciribine	N/A	2.219	N/A
SOX3	-1.886	N/A	-0.333
ADAM15	2.219	N/A	N/A
SOX1	-1.886	N/A	-0.333
miR-3117-5p (miRNAs w/seed GACACUA)	-1.941	-0.277	N/A
butylated hydroxyanisol	N/A	2.217	N/A
kaempferol	N/A	-2.216	N/A
ziprasidone	2.213	N/A	N/A
2-acetylaminofluorene	N/A	2.213	N/A
etoposide	-2.106	0.106	N/A
FSH	1.959	-0.249	N/A
CFLAR	N/A	-2.207	N/A
DPP4	2.207	N/A	N/A
cyclopiazonic acid	2.207	N/A	N/A
ADGRE2	N/A	1.387	0.816
miR-128-3p (and other miRNAs w/seed CACAGUG)	-2.202	N/A	N/A
deferasirox	N/A	2.2	N/A
RORC	1.979	0.22	N/A
NCF1	N/A	0.218	1.98
miR-331-3p (miRNAs w/seed CCCCUGG)	N/A	-2.197	N/A
TFAP2C	N/A	0.197	-2
HDAC3	N/A	1.031	1.165
ANXA1	N/A	-2.195	N/A
kynurenine	N/A	2.195	N/A
POU2F1	N/A	2.19	N/A
SPRYD7	N/A	-2.186	N/A
miR-6840-3p (miRNAs w/seed CCCAGGA)	N/A	-2.183	N/A
miR-1469 (miRNAs w/seed UCGGCGC)	2.183	N/A	N/A
TCF/LEF	N/A	2.18	N/A
DIM-C-pPhOH-3-Cl-5-OCH3	-2.18	N/A	N/A
luteolin	-2.178	N/A	N/A
4-hydroxynonenal	N/A	2.177	N/A
CCK	1.859	-0.317	N/A
L-685,458	N/A	-2.173	N/A
TO-901317	N/A	2.173	N/A
miR-204-3p (and other miRNAs w/seed CUGGGAA)	N/A	-2.168	N/A
thioacetamide	N/A	1.306	0.861
TXNRD1	N/A	-2.164	N/A
tetrachlorodibenzodioxin	N/A	-0.581	1.577
ZBTB10	N/A	2.154	N/A
OGA	N/A	0.448	-1.706
DLL1	N/A	2.147	N/A
BMP10	N/A	1.368	0.777
SCX	N/A	-2.144	N/A
JAG1	N/A	0.93	-1.213
miR-7045-3p (miRNAs w/seed CUCCCCC)	0	-2.138	N/A
LAS1L	N/A	-2.138	N/A
miR-1963 (miRNAs w/seed GGGACGA)	N/A	N/A	-2.138
phorbol 12,13-didecanoate	N/A	-2.135	N/A
miR-3575 (and other miRNAs w/seed CUGCUGG)	0	-2.132	N/A
finasteride	2.132	N/A	N/A
PAX5	N/A	-1	-1.131
STAT3	N/A	0.948	1.183
fulvestrant	N/A	-1.303	0.828
miR-489-5p (miRNAs w/seed GUCGUAU)	-2.121	N/A	N/A
miR-4520-5p (miRNAs w/seed CUGCGUG)	N/A	N/A	-2.121
ZNF281	N/A	2.121	N/A
cytokine	N/A	1.427	0.687
miR-1343-3p (and other miRNAs w/seed UCCUGGG)	N/A	-2.111	N/A
RPA1	-2.109	N/A	N/A
spironolactone	N/A	-0.885	-1.219
propionic acid	N/A	0.816	1.287
FFAR3	-1.202	N/A	-0.896
semaxinib	N/A	1.003	1.091
MAPK14	N/A	-1.633	-0.456
CD44	N/A	2.087	N/A
ZIC2	0.949	0.568	0.57
IL33	N/A	2.082	N/A
ETV6	N/A	-2.067	N/A
miR-465b-3p (and other miRNAs w/seed AUCAGGG)	2.065	N/A	N/A
LYN	N/A	-2.061	N/A
oxaliplatin	N/A	-2.061	N/A
miR-349 (and other miRNAs w/seed AGCCCUG)	2.058	N/A	N/A
palbociclib	-1.931	-0.127	N/A
miR-7653-5p (miRNAs w/seed AAGGGGC)	N/A	-2.058	N/A
miR-214-5p (miRNAs w/seed GCCUGUC)	N/A	-2.058	N/A
pidnarulex	N/A	2.055	N/A
melatonin	N/A	1.492	0.563
POU4F1	0.976	-0.926	-0.152
ESR2	N/A	0.945	1.106
PPRC1	N/A	-0.707	-1.342
torkinib	N/A	-1.721	0.327
WWTR1	N/A	1.359	0.689
RUNX3	-1.583	-0.463	N/A
sodium bisulfide	1.895	0.148	N/A
miR-4757-5p (and other miRNAs w/seed GGCCUCU)	N/A	-2.043	N/A
miR-4293 (miRNAs w/seed AGCCUGA)	-2.043	N/A	N/A
miR-616-3p (miRNAs w/seed GUCAUUG)	-2.041	0	N/A
IFI16	N/A	2.041	N/A
miR-4712-5p (and other miRNAs w/seed CCAGUAC)	-2.041	N/A	N/A
miR-1293 (and other miRNAs w/seed GGGUGGU)	2.038	N/A	N/A
BNIP3L	N/A	2.034	N/A
Secretase gamma	-1.98	0.053	N/A
doxorubicin	N/A	2.031	N/A
1,4-bis[2-(3,5-dichloropyridyloxy)]benzene	N/A	2.03	N/A
miR-7012-5p (and other miRNAs w/seed AGGAGAG)	N/A	-2.03	N/A
plicamycin	N/A	-2.027	N/A
DLG4	1.954	0.068	N/A
TFAP2A	N/A	1.444	0.57
FOXD1	1.29	0.722	N/A
miR-7058-5p (miRNAs w/seed AGAGGGG)	1.106	-0.905	N/A
TGFA	N/A	0.495	-1.516
TSC1	N/A	-2.008	N/A
PRKCD	N/A	N/A	2.007
sunitinib	N/A	0.172	-1.834
TNFRSF1B	N/A	1.08	0.923
PCTP	N/A	-2	N/A
miR-6973a-3p (miRNAs w/seed ACUCUAA)	N/A	N/A	-2
lnc-C5orf42-1	N/A	2	N/A
AGK	N/A	-2	N/A
DUSP4	N/A	2	N/A
cepharanthine	N/A	2	N/A
IDO1	N/A	N/A	2
METTL4	N/A	2	N/A
ulixertinib	N/A	-2	N/A
PEA15	2	N/A	N/A
miR-4804-5p (miRNAs w/seed UGGACGG)	N/A	-2	N/A
neratinib	N/A	-2	N/A
1'-acetoxychavicol acetate	N/A	-2	N/A
KCNJ10	N/A	N/A	2
PF543	N/A	N/A	-2
RPS6KA5	1.999	N/A	N/A
SALL4	-0.197	1.225	0.577
MRPL12	1.998	N/A	N/A
UBE2E2	N/A	1.998	N/A
GSTP1	N/A	-1.997	N/A
MTO1	N/A	-1.997	N/A
mir-541	N/A	1.997	N/A
ZNF503	0.083	1.912	N/A
NR1H4	N/A	-0.698	1.296
MIR129	-1.994	N/A	N/A
RPS6KA4	1.992	N/A	N/A
LRP6	N/A	1.991	N/A
CD200	N/A	1.982	N/A
S100A12	N/A	1.982	N/A
GCLC	-1.982	N/A	N/A
PANX1	1.982	N/A	N/A
ARHGAP5	N/A	1.982	N/A
dipyridamole	N/A	-1.982	N/A
FANCC	N/A	1.982	N/A
tiron	-1.982	0	N/A
TEX11	-1.982	N/A	N/A
POU3F1	N/A	1.982	N/A
NOSTRIN	N/A	N/A	-1.981
CASP8	N/A	N/A	-1.98
NCGC00186528	N/A	-1.98	N/A
picropodophyllin	-1.98	N/A	N/A
SMAD2/3/4	N/A	1.98	N/A
S1PR3	1.98	N/A	N/A
YY1	N/A	1.496	0.479
2-chloroadenosine	N/A	-1.972	N/A
TRAF3	N/A	-0.971	-1
adavosertib	-1.924	N/A	-0.046
perindopril	N/A	-1.97	N/A
SLC6A3	1.97	N/A	N/A
C5	N/A	1.97	N/A
TERC	N/A	1.969	N/A
GPX1	N/A	-1.969	N/A
AGAP2-AS1	N/A	1.969	N/A
2-(p-hydroxyanilino)-4-(p-chlorophenyl) thiazole	N/A	1.969	N/A
trans-stilbene oxide	N/A	1.969	N/A
propylthiouracil	-0.431	-1.09	-0.447
CLEC11A	1.967	N/A	N/A
concanamycin A	N/A	1.964	N/A
adenine	N/A	1.964	N/A
TLX3	N/A	-1.964	N/A
ADM	N/A	N/A	-1.963
AGTRAP	N/A	1.963	N/A
miR-6516-3p (miRNAs w/seed UCAUGUA)	-1.961	N/A	N/A
NGEF	1.961	N/A	N/A
miR-449c-3p (miRNAs w/seed UGCUAGU)	-1.961	N/A	N/A
EXT1	N/A	1.961	N/A
elastase	N/A	1.96	N/A
G007-LK	N/A	-1.958	N/A
PTGS2	N/A	1.144	0.812
mir-223	-0.752	-0.069	-1.134
FBN1	N/A	-0.8	-1.154
S-equol	N/A	1.953	N/A
phosphate	N/A	1.246	-0.707
ELF3	N/A	1.951	N/A
STAT5B	N/A	1.863	0.087
TIAM1	N/A	1.949	N/A
DDX17	N/A	1.949	N/A
2,5-bis(5-hydroxymethyl-2-thienyl)furan	N/A	1.948	N/A
CREM	N/A	0.884	1.062
miR-6990-5p (and other miRNAs w/seed CCAGGGU)	1.943	N/A	N/A
Immunoglobulin	N/A	-0.902	-1.041
SFTPA1	N/A	-1.941	N/A
CDH3	N/A	-1.941	N/A
bromobenzene	N/A	1.941	N/A
HDAC6	N/A	1.941	N/A
quetiapine	1.941	N/A	N/A
miR-3675-3p (miRNAs w/seed AUCUCUA)	N/A	1.941	N/A
clozapine	1.937	N/A	N/A
saracatinib	N/A	-1.936	N/A
CEBPD	0.959	0.251	0.725
JAK1	N/A	1.788	0.147
RGFP966	N/A	-0.739	-1.195
tetradecanoylphorbol acetate	N/A	1.177	0.756
CUL3	N/A	-1.929	N/A
TWNK	1.929	N/A	N/A
TREX1	N/A	-1.923	N/A
IL12B	N/A	0.832	1.091
SP2509	-1.376	-0.541	N/A
FAS	N/A	-1.916	N/A
epicatechin	N/A	1.914	N/A
MEIS2	N/A	1.913	N/A
LMNB1	-1.912	N/A	N/A
Laminin (complex)	-1.912	N/A	N/A
LRIG1	-1.912	N/A	N/A
IGF2BP1	N/A	N/A	1.912
phenacetin	N/A	1.912	N/A
SU6656	N/A	-1.912	N/A
ACTN4	N/A	1.911	N/A
IRAK1	N/A	-1.909	N/A
tyrphostin AG490	N/A	-1.908	N/A
5-N-ethylcarboxamido adenosine	N/A	1.907	N/A
HADH	1.46	N/A	0.447
mir-17 (includes others)	N/A	-1.905	N/A
STAT3/STAT3	N/A	1.839	0.063
TLR	N/A	-0.706	-1.195
PLX5622	N/A	-1.891	N/A
FAM117B	N/A	1.89	N/A
miR-3141 (miRNAs w/seed AGGGCGG)	1.89	N/A	N/A
HCAR1	N/A	1.89	N/A
EGLN	N/A	-1.888	N/A
candesartan	N/A	-1.347	-0.539
hydrocortisone	-1.519	0.125	-0.242
IKBKG	N/A	1.305	0.579
EHF	N/A	1.88	N/A
miR-6070 (miRNAs w/seed CGGUUCC)	1.877	N/A	N/A
nitric oxide	N/A	0.998	-0.874
ACOX1	N/A	-1.867	N/A
PTPN2	0.621	1.237	N/A
PRKAA	N/A	-1.85	N/A
miR-5699-5p (miRNAs w/seed GCCCCAA)	1.838	N/A	N/A
CYLD-AS1	N/A	1.387	-0.447
kanamycin A	N/A	-1.828	N/A
KLF2	N/A	-0.45	1.378
HOTAIR	N/A	1.804	-0.022
miR-3126-5p (and other miRNAs w/seed GAGGGAC)	N/A	-1.826	N/A
miR-4318 (miRNAs w/seed ACUGUGG)	-1.826	N/A	N/A
MSTN	-0.398	-0.802	-0.625
KLF11	N/A	-1.825	N/A
Foxp1	0.207	1.616	N/A
mir-218 (includes others)	-1.774	-0.049	N/A
miR-4747-5p (and other miRNAs w/seed GGGAAGG)	1.821	N/A	N/A
Ro41-5253	N/A	-1.809	N/A
IL1B	N/A	1.391	-0.414
trehalose	1.802	N/A	N/A
miR-6244 (miRNAs w/seed GGGGCGU)	1.8	N/A	N/A
palmitic acid	N/A	1.76	-0.038
nelfinavir	-1.798	N/A	0
miR-766-5p (and other miRNAs w/seed GGAGGAA)	-1.795	N/A	N/A
estradiol-17beta-benzoate	1.269	0.523	0
estrogen receptor	N/A	-0.05	-1.739
SIRT1	N/A	-1.787	N/A
CDC20	-0.786	N/A	1
miR-604 (miRNAs w/seed GGCUGCG)	1.786	N/A	N/A
4-(2-aminoethyl)benzenesulfonylfluoride	N/A	0.441	-1.342
MMP14	N/A	1.336	-0.447
KNG1	1.778	N/A	N/A
metyrapone	N/A	-0.342	-1.432
ETS2	N/A	1.643	-0.128
KN 93	N/A	-1.767	N/A
miR-3657 (and other miRNAs w/seed GUGUCCC)	N/A	-1.766	N/A
miR-4708-5p (miRNAs w/seed GAGAUGC)	-0.378	-1.387	N/A
BARX2	0.587	1.178	N/A
mir-23 (includes others)	N/A	-1.764	N/A
pyrrolidine dithiocarbamate	N/A	-1.764	N/A
iron	N/A	0.711	1.051
BPIFB1	N/A	-1.761	N/A
DSCAM	1.758	0	N/A
GAB2	1.751	N/A	N/A
STAT5A	N/A	0.751	-1
SOX6	N/A	-1.75	N/A
C1QA	N/A	1.747	N/A
C1QBP	1.746	N/A	N/A
beta-naphthoflavone	N/A	1.744	N/A
miR-3080-5p (and other miRNAs w/seed GAAGCGC)	1.743	N/A	N/A
histone deacetylase	-1.265	0.478	N/A
USP1	N/A	1.741	N/A
ISG15	N/A	0.673	1.067
S100A8	N/A	0.759	-0.981
NOTCH1	N/A	1.011	0.722
miR-1307-5p (miRNAs w/seed CGACCGG)	1.732	N/A	N/A
ITPR2	N/A	1.732	N/A
AMBRA1	N/A	-1.732	N/A
ADCYAP1	1.316	0.392	-0.021
olanzapine	1.555	N/A	0.174
hexachlorobenzene	N/A	1.726	N/A
cyclophosphamide	N/A	-0.971	-0.754
deoxycorticosterone acetate	N/A	1.722	N/A
methimazole	-1.559	-0.163	N/A
zVAD-FMK	N/A	1.72	N/A
mibolerone	N/A	N/A	1.718
chloroquine	N/A	1.715	N/A
proteasome inhibitor	N/A	1.715	N/A
FSHB	N/A	-1.709	N/A
CTNNB1/TCF	N/A	1.709	N/A
TINCR	N/A	1.709	N/A
INHBB	N/A	1.709	N/A
calyculin A	N/A	1.706	N/A
ERBB2	N/A	0.7	-1.003
NAMPT	N/A	0.73	0.969
miR-1539 (miRNAs w/seed CCUGCGC)	0	-1.698	N/A
ITGB6	N/A	1.694	N/A
azoxymethane	N/A	1.684	N/A
ABCB4	N/A	-1.683	N/A
KEAP1	N/A	-1.676	N/A
valsartan	N/A	-1.215	0.456
CAV1	N/A	N/A	1.671
ILKAP	N/A	-1.671	N/A
RBM47	N/A	-1.394	-0.277
miR-381-5p (miRNAs w/seed GCGAGGU)	1.67	N/A	N/A
sesaminol	N/A	1.667	N/A
HOXB13	N/A	-1.667	N/A
IL12 (complex)	N/A	0.516	1.149
SP3	N/A	-1.461	0.204
CD86	N/A	-1.664	N/A
dorsomorphin	N/A	N/A	-1.664
GNB1	N/A	-1.664	N/A
etanercept	N/A	-1.664	N/A
PRNP	N/A	N/A	-1.664
GRM	1.664	N/A	N/A
arsenite	N/A	1.661	N/A
miR-6867-3p (and other miRNAs w/seed UCUCCCU)	N/A	-1.659	N/A
cholic acid	N/A	1.657	N/A
sorafenib	N/A	-1.656	N/A
LDL	N/A	1.655	N/A
NR4A2	N/A	0.065	-1.59
EP300	N/A	0.613	1.041
NFKBIA	N/A	1.649	0.004
EOMES	N/A	0.433	1.219
taurodeoxycholic acid	N/A	-1.411	-0.239
SUPT16H	N/A	1.648	N/A
miR-574-5p (miRNAs w/seed GAGUGUG)	-1.644	N/A	N/A
miR-1226-5p (and other miRNAs w/seed UGAGGGC)	N/A	-1.644	N/A
CNTF	N/A	1.643	N/A
interferon alpha	N/A	1.636	N/A
PKNOX2	N/A	1.633	N/A
miR-6729-3p (miRNAs w/seed CAUCCCC)	N/A	-1.633	N/A
miR-3195 (miRNAs w/seed GCGCCGG)	N/A	N/A	-1.633
fluoromethyl 2,2-difluoro-1-(trifluoromethyl)vinyl ether	N/A	1.633	N/A
miR-34a-3p (miRNAs w/seed AAUCAGC)	N/A	N/A	1.633
HDAC	1.499	-0.132	N/A
XDH	N/A	0.425	1.206
p38 MAPK	N/A	0.848	0.781
PRKN	-1.041	N/A	-0.588
flupenthixol	1.622	N/A	N/A
miR-3909 (and other miRNAs w/seed GUCCUCU)	N/A	-1.62	N/A
tamibarotene	N/A	1.616	N/A
NLGN1	N/A	1.616	N/A
colistin	N/A	-1.614	N/A
PAX3	N/A	1.612	N/A
NCOA3	N/A	1.609	N/A
meds433	N/A	1.606	N/A
miR-1233-3p (miRNAs w/seed GAGCCCU)	N/A	-1.606	N/A
miR-3121-5p (miRNAs w/seed CCUUUGC)	N/A	1.604	N/A
TIMP3	N/A	-1.599	N/A
metformin	N/A	-1.445	-0.154
lithium	1.598	N/A	N/A
9,10-dimethyl-1,2-benzanthracene	N/A	1.594	N/A
IRF2BP2	N/A	-1.588	N/A
diethylnitrosamine	N/A	1.583	N/A
tyrphostin AG 1478	N/A	-0.58	-1
raloxifene	N/A	-0.868	0.711
NFATC1	N/A	1.579	N/A
lysophosphatidylinositol	N/A	0.577	1
S100A9	N/A	0.915	-0.659
SMAD1	N/A	1.573	N/A
metronidazole	N/A	-1.571	N/A
ciprofibrate	N/A	1.571	N/A
LIF	-0.242	-0.285	1.042
miR-6511a-5p (and other miRNAs w/seed AGGCAGA)	N/A	-1.569	N/A
miR-1273h-3p (miRNAs w/seed UGCAGAC)	-1.569	N/A	N/A
P2RY2	N/A	1.567	N/A
PLIN5	N/A	1.567	N/A
AKT inhibitor VIII	N/A	1.567	N/A
miR-137-3p (miRNAs w/seed UAUUGCU)	-0.034	1.526	N/A
plerixafor	N/A	-1.558	N/A
GATA4	N/A	-0.671	-0.883
buthionine sulfoximine	N/A	1.551	N/A
NR1H3	N/A	1.547	N/A
PD173074	N/A	0.728	0.816
miR-3094-5p (miRNAs w/seed GUUGGGG)	-0.129	-1.41	N/A
miR-3061-5p (miRNAs w/seed AGUGGGC)	N/A	-1.537	N/A
ADRB2	-0.847	-0.684	N/A
GCG	1.411	0.119	N/A
NFKB2	N/A	1.527	N/A
IL11	N/A	0	1.521
miR-568 (miRNAs w/seed UGUAUAA)	N/A	1.518	N/A
vorinostat	N/A	N/A	-1.518
MTDH	N/A	1.516	N/A
MFAP5	N/A	1.513	N/A
norepinephrine	-0.343	-0.248	-0.92
tamoxifen	N/A	-1.107	-0.404
PDLIM2	0.311	-1.199	N/A
SAHM1	N/A	-1.508	N/A
miR-4279 (miRNAs w/seed UCUCCUC)	N/A	-0.928	-0.577
RELA	N/A	1.504	N/A
SELP	N/A	1.504	N/A
ciglitazone	N/A	-1.126	0.378
PP1	N/A	-1.504	0
AGN194204	0.217	1.284	N/A
miR-933 (miRNAs w/seed GUGCGCA)	N/A	-1.5	N/A
miR-695 (miRNAs w/seed GAUUGGG)	N/A	1.5	N/A
hemin	N/A	1.496	N/A
STING1	N/A	1.494	N/A
POU5F1	N/A	0.838	0.656
TLR4	N/A	1.49	N/A
UTP	N/A	1.487	N/A
OPRK1	-1.481	N/A	N/A
DNMT1	N/A	-0.586	0.895
fasudil	N/A	-1.48	N/A
PIK3CA	N/A	1.471	N/A
FGFR2	N/A	1.17	0.295
PPIF	N/A	-1.291	-0.174
PBRM1	N/A	-1.463	N/A
Z-IETD-FMK	1.461	N/A	N/A
miR-6742-3p (miRNAs w/seed CCUGGGU)	N/A	-1.461	N/A
miR-7652-3p (and other miRNAs w/seed CUGGCUU)	N/A	-1.46	N/A
miR-7072-5p (miRNAs w/seed AGGGGAG)	N/A	-1.46	N/A
mannitol	N/A	1.455	N/A
MUC4	N/A	1.452	N/A
BTG2	N/A	-1.452	N/A
TLR2	N/A	N/A	1.452
TSHZ3	0	0.495	0.956
puromycin aminonucleoside	N/A	1.45	N/A
miR-6749-3p (miRNAs w/seed UCCUCCC)	1.449	N/A	N/A
PLK1	N/A	1.448	N/A
miR-30c-1-3p (and other miRNAs w/seed UGGGAGA)	N/A	-0.183	-1.265
SPP1	N/A	N/A	1.447
SHCBP1	N/A	1.446	N/A
miR-293-5p (and other miRNAs w/seed CUCAAAC)	-1.443	N/A	N/A
CIITA	N/A	-0.459	-0.984
miR-432-3p (and other miRNAs w/seed UGGAUGG)	-1.437	N/A	N/A
miR-669g (miRNAs w/seed GCAUUGU)	N/A	1.437	N/A
KISS1	N/A	-1.432	N/A
CARTPT	1.119	0	-0.313
Tetanospasmin	-1.432	N/A	N/A
SLPI	N/A	-1.432	N/A
KDM4A	N/A	1.432	N/A
5-hydroxytryptamine	N/A	0.565	-0.863
MAK683	N/A	1.428	N/A
USP37	N/A	0.849	0.577
GCN2iB	N/A	1.425	N/A
8-chlorophenylthio-adenosine 3',5'-cyclic monophosphate	N/A	0.448	-0.975
VANGL1	N/A	1.422	N/A
miR-6901-5p (miRNAs w/seed GCAGGAA)	-0.766	-0.655	N/A
miR-1247-5p (miRNAs w/seed CCCGUCC)	1.419	N/A	N/A
glucocorticoid	N/A	-0.58	-0.839
KCNK9	N/A	-1.414	N/A
TET3	N/A	-1.414	N/A
GPR151	N/A	1.414	N/A
5-azacytidine	1.413	N/A	N/A
miR-10524-5p (and other miRNAs w/seed AGGAUGC)	-1.413	N/A	N/A
CSF3	N/A	1.412	N/A
miR-3547 (and other miRNAs w/seed GAGCACC)	N/A	-1.411	N/A
embelin	-1.41	N/A	N/A
imiquimod	N/A	1.407	N/A
CXCL12	N/A	1.402	N/A
2-arachidonoylglycerol	N/A	1.4	N/A
NCOR1	N/A	N/A	1.4
PTGES	N/A	1.4	N/A
miR-550a-5p (and other miRNAs w/seed GUGCCUG)	N/A	-1.4	N/A
AHR	N/A	-1.164	-0.234
SLC2A1	N/A	-1.395	N/A
miR-3084-5p (and other miRNAs w/seed UUGAAGG)	N/A	1.394	N/A
5-O-mycolyl-beta-araf-(1->2)-5-O-mycolyl-alpha-araf-(1->1')-glycerol	N/A	0.163	1.23
SIX1	0.682	N/A	-0.707
miR-1948-5p (miRNAs w/seed UAUGAGU)	N/A	1.387	N/A
POU2AF1	N/A	N/A	1.387
DNMT3A	N/A	-1.193	0.194
LY6E	N/A	1.387	N/A
3,4,5,3',4'-pentachlorobiphenyl	N/A	1.383	N/A
propranolol	N/A	0.756	0.625
TRAF3IP2	N/A	1.373	N/A
ZBTB18	N/A	-1.373	N/A
tacrolimus	N/A	0.896	0.475
NRAS	N/A	-1.37	N/A
ESRRA	N/A	1.364	N/A
GRP	N/A	1.362	N/A
miR-6762-3p (miRNAs w/seed GGCUGCU)	1.359	N/A	N/A
dinoprost	N/A	-0.105	1.253
MYO6	N/A	-0.447	-0.905
ARID2	N/A	-0.905	0.447
TP73	-0.718	0.631	N/A
miR-596 (miRNAs w/seed AGCCUGC)	-1.347	N/A	N/A
mir-144	-1.345	N/A	N/A
COP1	N/A	1.343	N/A
cisplatin	0.174	1.169	N/A
Muc1	N/A	1.342	N/A
MRPL14	1.342	N/A	N/A
miR-6878-5p (miRNAs w/seed GGGAGAA)	N/A	-1.342	N/A
miR-3174 (miRNAs w/seed AGUGAGU)	N/A	N/A	-1.342
miR-6955-3p (miRNAs w/seed CACCUGU)	N/A	N/A	-1.342
Hbb-b2	N/A	N/A	1.342
EED	N/A	1.342	N/A
MALSU1	1.342	N/A	N/A
KIF1B	N/A	-1.342	N/A
PHACTR1	N/A	0.687	-0.655
FAR1	N/A	-1.342	N/A
TD139	N/A	-1.342	N/A
carbonyl cyanide m-chlorophenyl hydrazone	N/A	N/A	-1.342
SLC18A2	1.342	N/A	N/A
SB204990	N/A	-1.342	N/A
PAK1	N/A	1.339	N/A
CGS 21680	N/A	1.329	N/A
DDB2	N/A	-1.329	N/A
4-octyl itaconate	N/A	1.325	N/A
AGTR1	N/A	0.392	-0.931
BMP6	N/A	1.322	N/A
TG	0.518	N/A	0.803
ZC3H12A	N/A	0.647	-0.671
LIPE	N/A	-1.316	N/A
JAK2	N/A	1.314	N/A
pCPT-cAMP	1.314	N/A	N/A
MEOX2	N/A	-1.313	N/A
miR-152-5p (miRNAs w/seed GGUUCUG)	-1.313	N/A	N/A
HTR2A	1.307	N/A	N/A
PML-RARA	N/A	-1.307	N/A
ACSS2	-1.305	N/A	N/A
EGR3	N/A	1.304	N/A
CEBPA	N/A	-0.657	-0.645
MMP2	N/A	1.3	N/A
miR-6529-3p (and other miRNAs w/seed CUGUGCC)	N/A	-1.298	N/A
SIM1	N/A	-0.12	1.177
diethylmaleate	N/A	1.292	N/A
REN	N/A	1.288	N/A
mir-455 (includes others)	N/A	-1.287	N/A
ARID4B	N/A	N/A	1.287
MED13	N/A	-1.286	N/A
D-glucose	N/A	1.28	N/A
CTNS	-1.279	N/A	N/A
spermine nitric oxide complex	N/A	1.274	N/A
ERF	N/A	1.271	N/A
miR-4640-3p (miRNAs w/seed ACCCCCU)	1.27	N/A	N/A
ARL6IP1	N/A	-1.265	N/A
RHO	N/A	N/A	-1.265
cephaloridine	N/A	1.264	N/A
zerumbone	N/A	-1.264	N/A
BDKRB2	N/A	-1.257	N/A
TFAP4	N/A	N/A	1.254
KDM1A	N/A	1.253	N/A
RBPJ	N/A	0.372	-0.88
sotorasib	N/A	-1.248	N/A
mir-2392	-1.248	N/A	N/A
FNIP1	N/A	1.246	N/A
LEP	N/A	1.175	-0.068
isotretinoin	N/A	1.24	N/A
histamine	N/A	-0.266	-0.973
ZC3H12C	N/A	-1.238	N/A
IgG	N/A	-0.9	0.333
TGM2	N/A	1.232	N/A
KLF4	N/A	-0.367	-0.865
buparlisib	N/A	-1.23	N/A
JUNB	N/A	1.229	N/A
mir-320 (includes others)	N/A	-1.226	N/A
VHL	N/A	-1.225	N/A
nitrofurantoin	N/A	-1.225	N/A
IL15	N/A	1.223	N/A
RARA	N/A	0.998	-0.222
CREB	N/A	1.22	N/A
piceatannol	N/A	-1.219	N/A
ethoxyquin	N/A	1.217	N/A
miR-6802-3p (miRNAs w/seed UCACCCC)	1.214	N/A	N/A
ZNF507	1.213	N/A	N/A
miR-7031-3p (miRNAs w/seed ACCCUCU)	N/A	1.213	N/A
miR-7083-3p (miRNAs w/seed CUGCUCU)	N/A	-1.213	N/A
miR-6788-3p (miRNAs w/seed UCGCCAC)	1.213	N/A	N/A
PRKCI	N/A	-1.211	N/A
SATB1	N/A	1.21	N/A
BAPTA-AM	N/A	N/A	-1.206
FTO	N/A	0.872	0.334
SMARCB1	N/A	1.204	N/A
NCOA2	N/A	1.2	N/A
MAP2K1	N/A	1.195	0.004
DKK4	N/A	-1.199	N/A
FBP1	-1.199	N/A	N/A
PARP1	N/A	1.195	N/A
miR-1233-5p (and other miRNAs w/seed GUGGGAG)	-0.335	-0.859	N/A
ADAMTS18	-0.483	0.711	N/A
N(6)-(3-iodobenzyl)-5'-N-methylcarboxamidoadenosine	N/A	-1.192	N/A
ABCB10	N/A	1.192	N/A
LATS	N/A	-0.745	-0.447
ferric ammonium citrate	N/A	1.192	N/A
FOXA2	N/A	0.722	0.469
RUNX1	N/A	1.19	N/A
laquinimod	N/A	1.19	N/A
pentylenetetrazol	N/A	1.188	N/A
tazemetostat	-0.885	-0.3	N/A
SMARCA5	N/A	0.632	0.552
STAT5A/B	N/A	-1.182	N/A
SOX17	N/A	N/A	1.181
miR-3189-5p (miRNAs w/seed GCCCCAU)	1.18	N/A	N/A
PPP3CB	N/A	1.179	N/A
GJA1	N/A	1.178	N/A
RLN2	N/A	1.177	N/A
xanthine	N/A	1.176	N/A
collagen alpha1	N/A	1.176	N/A
MEK	N/A	-0.246	-0.927
triflusal	N/A	-1.172	N/A
Go 6976	N/A	N/A	-1.172
AURKA	N/A	1.17	N/A
IL10RA	N/A	0.562	0.607
SCGB1A1	N/A	-1.165	N/A
miR-672-3p (miRNAs w/seed CACACAG)	N/A	-1.163	N/A
NF2	N/A	-1.163	N/A
MYOD1	0.153	0.179	0.83
nitroprusside	N/A	N/A	-1.159
BCL11B	N/A	1.158	N/A
miR-7068-5p (miRNAs w/seed UGAGGCU)	N/A	-1.155	N/A
okadaic acid	N/A	1.155	N/A
miR-471-5p (miRNAs w/seed ACGUAGU)	1.155	N/A	N/A
miR-642a-5p (miRNAs w/seed UCCCUCU)	N/A	1.155	N/A
EBI3	N/A	N/A	1.154
SMO	N/A	1.154	N/A
VANGL2	-1.154	N/A	N/A
histone deacetylase inhibitor	N/A	1.151	N/A
miR-6375 (miRNAs w/seed AAUUGGC)	-0.333	-0.816	N/A
miR-4633-3p (and other miRNAs w/seed GGAGCUA)	N/A	1.147	N/A
MSI2	N/A	1.145	N/A
actinomycin D	N/A	-0.793	0.346
TLN1	N/A	1.134	N/A
NSUN3	1.134	N/A	N/A
SELPLG	N/A	1.134	N/A
VH032	N/A	1.134	N/A
miR-412-5p (miRNAs w/seed GGUCGAC)	N/A	N/A	-1.134
miR-211-3p (miRNAs w/seed CAAGGAC)	N/A	-1.134	N/A
IKZF1	N/A	-1.134	N/A
IOX2	N/A	1.134	N/A
miR-7578 (miRNAs w/seed AUGGCUC)	N/A	N/A	-1.134
FITM2	1.134	N/A	N/A
PIAS1	0.396	0.737	N/A
EPAS1	N/A	1.132	N/A
pevonedistat	N/A	N/A	-1.131
RXR	N/A	1.131	N/A
isoliquiritigenin	N/A	-1.131	N/A
F10	N/A	1.131	N/A
forskolin	N/A	0.174	-0.956
FKBP5	N/A	1.129	N/A
TOPBP1	N/A	-1.129	N/A
GSTO1	N/A	-0.102	1.026
HMGCR	1.128	N/A	N/A
E. coli B4 lipopolysaccharide	N/A	1.127	N/A
S1PR2	N/A	1.127	N/A
LRPPRC	-1.123	N/A	N/A
NR1I2	N/A	1.122	N/A
ERBB3	N/A	0.037	1.084
MEDAG	N/A	1.119	N/A
androgen	N/A	-1.116	N/A
mir-24 (includes others)	N/A	-1.114	N/A
mir-132 (includes others)	N/A	1.114	N/A
BRAF	N/A	-1.114	N/A
ASCL1	-0.059	-1.053	0
SAV1	N/A	-1.109	N/A
miR-1941-5p (miRNAs w/seed GGGAGAU)	N/A	N/A	-1.108
choline	N/A	-1.108	N/A
miR-28b (and other miRNAs w/seed GGAGCUC)	N/A	1.106	N/A
TNFRSF8	N/A	-1.105	N/A
indican	N/A	1.105	N/A
miR-3189-3p (miRNAs w/seed CCUUGGG)	1.104	N/A	N/A
SDC1	1.103	N/A	N/A
pyrogallol	1.103	N/A	N/A
TP53	N/A	0.92	-0.182
PRKACA	N/A	-1.097	N/A
miR-3679-3p (miRNAs w/seed UUCCCCC)	-1.095	N/A	N/A
32-134D	N/A	-1.093	N/A
HOXC8	N/A	-1.093	N/A
KIT	N/A	-1.091	N/A
1-chloro-2,4-dinitrobenzene	N/A	1.091	N/A
miR-4273 (and other miRNAs w/seed UGUUCUC)	1.091	N/A	N/A
FST	N/A	N/A	-1.091
TRAF7	N/A	-1.091	N/A
salvianolic acid A	N/A	1.091	N/A
evodiamine	N/A	-1.091	N/A
miR-4703-3p (miRNAs w/seed GUAGUUG)	-1.091	N/A	N/A
STAT3 inhibitor VI	N/A	-1.089	N/A
miR-4323 (miRNAs w/seed AGCCCCA)	1.089	N/A	N/A
SOX2	N/A	0.073	1.014
miR-7039-5p (miRNAs w/seed GAGGGAU)	-1.087	N/A	N/A
TRAF2	N/A	-1.023	-0.063
PIN1	N/A	1.085	N/A
H1-2	N/A	-1.082	N/A
GDF9	N/A	1.073	N/A
actinonin	-1.069	N/A	N/A
LTBR	N/A	N/A	1.067
PLAU	N/A	N/A	1.067
UGCG	N/A	1.067	N/A
KRT80	1.067	N/A	N/A
TRAF4	N/A	1.067	N/A
CFH	N/A	1.067	N/A
ADIRF-AS1	N/A	1.067	N/A
CD163	N/A	-1.067	N/A
ebselen	N/A	-1.067	N/A
resolvin D2	N/A	-1.067	N/A
ITGA9	N/A	1.067	N/A
LY6K	N/A	1.067	N/A
aprepitant	N/A	-1.066	N/A
SNAI2	N/A	0.8	0.266
IL1	N/A	0.845	0.22
GDF2	N/A	1.063	N/A
SIM2	N/A	-1.061	N/A
GRIN1	N/A	-1.058	N/A
ACVR1C	1.056	N/A	N/A
DGCR8	N/A	-1.056	N/A
3-beta,17-beta-androstanediol	N/A	1.053	N/A
ID2	N/A	-0.394	-0.655
PPP2CA	N/A	-0.609	0.44
ZEB2	N/A	1.046	N/A
PPARG	N/A	1.045	N/A
PIM3	N/A	-1.044	N/A
acriflavine	N/A	-1.044	N/A
miR-7218-5p (miRNAs w/seed GCAGGGU)	N/A	-1.043	N/A
15-deoxy-delta-12,14 -PGJ 2	N/A	-0.883	0.16
DEF6	N/A	N/A	1.043
miR-4433b-5p (miRNAs w/seed UGUCCCA)	N/A	-1.043	N/A
TSC22D3	N/A	-1.042	N/A
PTHLH	N/A	N/A	1.039
2-hydroxy-1-naphthylaldehyde isonicotinoyl hydrazone	-1.039	N/A	N/A
ITGB1	N/A	1.016	-0.02
mir-182	N/A	1.034	N/A
SKIC2	0.728	0.302	N/A
TMPRSS6	N/A	-1.029	N/A
17-alpha-ethinylestradiol	N/A	1.024	N/A
CYP19A1	N/A	1.017	N/A
NGF	N/A	-1.014	N/A
PAX8	N/A	1.012	N/A
losartan potassium	N/A	-1.01	N/A
simvastatin	N/A	-1.01	N/A
GW501516	N/A	1.009	N/A
RXRB	-1.005	N/A	N/A
ALK	N/A	1.003	N/A
NFKB1	N/A	1.002	N/A
DUSP1	N/A	-0.196	-0.805
LGK-974	N/A	-1	N/A
YWHAQ	N/A	1	N/A
miR-6083 (miRNAs w/seed UUAUAUC)	N/A	-1	N/A
miR-6716-3p (miRNAs w/seed CCGAACU)	-1	N/A	N/A
4933425B07Rik NR_046460	N/A	N/A	1
COL17A1	N/A	-1	N/A
miR-878-5p (miRNAs w/seed AUCUAGU)	N/A	N/A	-1
miR-127 prodrug	N/A	-1	N/A
miR-4444 (miRNAs w/seed UCGAGUU)	N/A	N/A	-1
CEP120	N/A	1	N/A
iron dextran	N/A	1	N/A
9-ethyl-9H-carbazole-3-carbaldehyde	N/A	1	N/A
largazole	N/A	-1	N/A
CPXM1	N/A	1	N/A
GCR/glucocorticoid	N/A	1	N/A
oxonic acid	N/A	1	N/A
NDUFS4	N/A	-1	N/A
TMPO	N/A	1	N/A
STRA8	N/A	-1	N/A
hexane	N/A	-1	N/A
ENPP2	N/A	1	N/A
FRMD6	N/A	-1	N/A
miR-6919-3p (miRNAs w/seed CUCCUCC)	N/A	-1	N/A
RLIM	N/A	1	N/A
STAT6	N/A	1	N/A
ifenprodil	-1	N/A	N/A
risedronic acid	1	N/A	N/A
enterotoxin B	N/A	1	N/A
KDM4C	N/A	N/A	1
RFC4	N/A	1	N/A
PRDM5	-1	N/A	N/A
Eldr	N/A	N/A	1
GCLM	-1	N/A	N/A
BRAT1	1	N/A	N/A
endothelin	N/A	1	N/A
SLC25A5	1	N/A	N/A
parathyroid hormone-related protein	N/A	N/A	-1
low molecular weight heparin	1	N/A	N/A
relaxin	N/A	1	N/A
bicalutamide	N/A	N/A	-1
Col17a1	N/A	-1	N/A
LPIN1	1	N/A	N/A
DAG1	N/A	1	N/A
RBM5-AS1	N/A	1	N/A
acrylamide	1	N/A	N/A
Meg3	N/A	-1	N/A
GFM2	1	N/A	N/A
S100A16	-0.998	N/A	N/A
RAS	N/A	0.954	-0.043
GSK3	N/A	0.997	N/A
PAWR	-0.996	N/A	N/A
diallyl disulfide	N/A	0.991	N/A
FOXP3	N/A	0.99	N/A
HOXA9	0.032	-0.954	N/A
GATA2	N/A	0.52	0.466
ALKBH7	0.984	N/A	N/A
GNRH1	N/A	0.981	N/A
HAND1	-0.981	N/A	N/A
fenamic acid	N/A	0.976	N/A
miR-1200 (miRNAs w/seed UCCUGAG)	0.973	N/A	N/A
miR-4446-3p (miRNAs w/seed AGGGCUG)	N/A	-0.973	N/A
Fus	-0.972	N/A	N/A
cerivastatin	N/A	-0.28	-0.692
BLM	N/A	-0.971	N/A
CHD8	-0.971	N/A	N/A
CNOT3	N/A	0.97	N/A
miR-670-5p (miRNAs w/seed UCCCUGA)	N/A	0.97	N/A
TYK2	N/A	0.968	N/A
DCN	N/A	-0.854	0.114
heparin	N/A	N/A	-0.967
KCNJ2	0.964	N/A	N/A
miR-3661 (and other miRNAs w/seed GACCUGG)	N/A	-0.962	N/A
OXT	N/A	-0.962	N/A
miR-5133 (miRNAs w/seed CUGGAGC)	0.962	N/A	N/A
THRB	N/A	0.035	0.923
ibuprofen	N/A	-0.958	N/A
MSX2	N/A	0.956	N/A
butyric acid	N/A	-0.729	0.225
ICAM1	N/A	0.954	N/A
IgE	N/A	0.954	N/A
SULF2	N/A	0.954	N/A
isobutylmethylxanthine	N/A	0.648	-0.305
lenalidomide	N/A	-0.95	N/A
retinoid	N/A	-0.949	N/A
TAC1	N/A	0.947	N/A
CREBBP	N/A	0.351	-0.594
NGFR	0.944	N/A	N/A
MAPK12	N/A	-0.943	N/A
thyroid hormone	0.087	-0.129	0.727
RBL1	N/A	-0.942	N/A
ERBB4	-0.312	0.193	0.43
miR-137-5p (miRNAs w/seed CGGGUAU)	-0.927	N/A	N/A
calcitriol	N/A	0.712	0.212
cobalt chloride	N/A	0.923	N/A
ALKBH1	0.923	N/A	N/A
TNF (family)	N/A	0.921	N/A
SRC	N/A	0.778	0.143
LAIR1	N/A	0.917	N/A
NCOR2	N/A	-0.913	N/A
NKX2-1	N/A	-0.308	-0.605
SOX10	N/A	0.912	N/A
PRDM16	N/A	-0.909	N/A
SLIGRL-NH2	N/A	0.908	N/A
lomustine	N/A	0.905	N/A
miR-5697 (miRNAs w/seed CAAGUAG)	0.905	N/A	N/A
miR-190a-3p (miRNAs w/seed CUAUAUA)	N/A	0.905	N/A
MEX3A	N/A	0.905	N/A
miR-4661-5p (miRNAs w/seed ACUAGCU)	N/A	-0.905	N/A
DAP3	0.905	N/A	N/A
PPP3R1	N/A	0.905	N/A
antide	-0.904	N/A	N/A
pioglitazone	N/A	-0.903	N/A
anti-benzo(a)pyrene-diol-epoxide	N/A	0.903	N/A
PIP5K1A	N/A	0.898	N/A
miR-3677-3p (miRNAs w/seed UCGUGGG)	-0.898	N/A	N/A
SATB2	-0.705	N/A	0.192
LRPAP1	N/A	0.896	N/A
proteasome inhibitor PSI	N/A	0.896	N/A
XIAP	N/A	0.896	N/A
miR-6761-5p (and other miRNAs w/seed CUGAGAG)	N/A	0.889	N/A
rotenone	N/A	-0.883	N/A
3-nitropropionic acid	N/A	0.879	N/A
ANXA2	N/A	0.873	N/A
miR-7213-5p (miRNAs w/seed CUGGGUC)	0.871	N/A	N/A
MAP2K3	N/A	0.864	N/A
NR2F2	N/A	0.863	N/A
KRAS	N/A	-0.657	-0.205
STK40	N/A	-0.415	0.447
IRAK3	N/A	0.861	N/A
DGCR5	-0.861	N/A	N/A
ADRB3	-0.86	N/A	N/A
everolimus	N/A	0.856	N/A
EGLN1	N/A	-0.855	N/A
SRC (family)	N/A	0.854	N/A
VHL E3 ligase	N/A	-0.854	N/A
POU4F2	N/A	0.853	N/A
2-bromoethylamine	N/A	0.853	N/A
RNF20	-0.853	N/A	N/A
caffeic acid phenethyl ester	N/A	-0.853	N/A
LRP1	N/A	-0.699	0.152
GNAQ	-0.119	0.73	N/A
PGK1	0.849	N/A	N/A
GADD45G	-0.849	N/A	N/A
EPHB2	-0.849	N/A	N/A
7-nitroindazole	0	0.849	N/A
PPBP	N/A	0.849	N/A
temsirolimus	N/A	-0.849	N/A
PAPOLA	-0.849	N/A	N/A
AKR1B1	N/A	0.849	N/A
BMP4	N/A	-0.596	-0.251
captopril	N/A	-0.847	N/A
miR-466n-5p (miRNAs w/seed UGUGUGC)	N/A	N/A	-0.841
miR-700-5p (miRNAs w/seed AAGGCUC)	N/A	-0.209	-0.632
HES1	N/A	-0.841	N/A
THRA	N/A	0.84	N/A
MYBL2	0.84	N/A	N/A
TLR9	N/A	0.836	N/A
SPI1	N/A	0.833	N/A
miR-5702 (miRNAs w/seed GAGUCAG)	N/A	-0.832	0
miR-4732-5p (miRNAs w/seed GUAGAGC)	N/A	-0.832	N/A
ELAC2	0.832	N/A	N/A
miR-3618-5p (miRNAs w/seed GUGAUUU)	N/A	0.832	N/A
VTN	N/A	0.832	N/A
IL12A	N/A	0.832	N/A
miR-507 (and other miRNAs w/seed UUUGCAC)	-0.832	N/A	N/A
miR-8112 (miRNAs w/seed CUCCGCC)	N/A	-0.832	N/A
3M-002	N/A	-0.832	N/A
mtRNase P	0.832	N/A	N/A
LINC00662	N/A	0.828	N/A
MAPK3	N/A	-0.616	0.211
KITLG	N/A	0.826	N/A
LDLR	N/A	-0.823	N/A
HSP27	N/A	0.822	N/A
SMARCA4	N/A	0.82	N/A
epigallocatechin-gallate	N/A	-0.585	-0.234
2,4-dinitrophenol-ovalbumin conjugate	N/A	0.816	N/A
SERPINF1	N/A	-0.816	N/A
miR-1843b-3p (miRNAs w/seed CGAUCGU)	0	-0.816	N/A
SPRY1	N/A	0.816	N/A
IKZF2	N/A	-0.816	N/A
RYR2	N/A	-0.816	N/A
miR-4431 (miRNAs w/seed CGACUCU)	N/A	-0.816	N/A
THZ2	N/A	-0.816	N/A
HOXD10	N/A	N/A	-0.816
SOD1	N/A	-0.816	N/A
BMP	N/A	0.816	N/A
miR-770-3p (miRNAs w/seed UGGGCCU)	N/A	N/A	-0.816
MSB0011359C	N/A	N/A	0.816
miR-7211-5p (miRNAs w/seed CUUUCCC)	N/A	N/A	-0.816
RET	N/A	0.662	0.152
STAT	N/A	0.335	-0.468
miR-518c-5p (miRNAs w/seed CUCUGGA)	0.801	N/A	N/A
RARG	N/A	0.429	0.371
bevacizumab	N/A	-0.308	0.492
SMAD4	N/A	-0.005	0.795
LEPR	N/A	-0.495	-0.302
fluticasone propionate	N/A	0.795	N/A
naloxone	0.794	N/A	N/A
CDKN2A	N/A	-0.135	-0.659
CYP1B1	N/A	0.791	N/A
bardoxolone methyl	N/A	-0.789	N/A
taurocholic acid	N/A	N/A	-0.788
N-[2,2,2-trichloro-1-(2-naphthylamino)ethyl]-2-furamide	-0.784	N/A	N/A
Tcf7	N/A	0.782	N/A
PDGF-AB	N/A	0.78	N/A
CRH	N/A	-0.779	N/A
ID3	N/A	-0.322	-0.456
NUDT21	0.777	N/A	N/A
oblimersen	N/A	0.777	N/A
MED16	N/A	-0.775	N/A
RANBP3L	0.471	-0.302	N/A
LPAR1	0.307	0.465	N/A
ITGB3	N/A	N/A	0.772
TRA2B	N/A	0.766	N/A
clodronic acid	N/A	N/A	0.765
SNHG12	N/A	0.762	N/A
miR-6770-3p (miRNAs w/seed UGGCGGC)	0.762	N/A	N/A
BGLAP	N/A	-0.762	N/A
CTBP	N/A	0.762	N/A
MSX1	N/A	0.762	N/A
IL25	N/A	-0.761	N/A
activin (family)	0.04	0.292	0.426
RBP4	N/A	-0.757	N/A
TFF3	0.755	N/A	N/A
HDAC2	N/A	-0.752	N/A
DLX2	N/A	-0.751	N/A
brefeldin A	-0.749	N/A	N/A
miR-380-3p (miRNAs w/seed AUGUAAU)	-0.748	N/A	N/A
HMOX1	N/A	-0.201	-0.543
selumetinib	N/A	-0.744	N/A
MAPK	N/A	0.742	N/A
TNFSF11	N/A	0.239	0.499
MAPK8IP1	-0.737	N/A	N/A
POLDIP2	N/A	-0.73	N/A
U73122	N/A	N/A	-0.73
EPHA2	N/A	-0.729	N/A
GADD45A	N/A	-0.728	N/A
NSUN6	0.728	N/A	N/A
RBCK1	N/A	0.728	N/A
miR-5191 (miRNAs w/seed GGAUAGG)	N/A	0.728	N/A
miR-7021-5p (miRNAs w/seed UAGGAGU)	N/A	-0.728	N/A
COL5A1	N/A	N/A	-0.728
INHBA	N/A	N/A	0.727
RARB	N/A	0.721	N/A
NEDD8	N/A	0.714	N/A
DDIT4	N/A	0.714	N/A
SH42	N/A	0.707	N/A
miR-6970-3p (miRNAs w/seed CACGCCA)	N/A	-0.707	N/A
miR-3135a (miRNAs w/seed GCCUAGG)	-0.707	N/A	N/A
calcineurin A	N/A	0.707	N/A
TRIM71	0	0.707	N/A
RUNX1-RUNX1T1	N/A	0.707	N/A
ARHGAP31	N/A	-0.707	N/A
NANOG	N/A	N/A	-0.707
MCC950	N/A	0.704	N/A
N6-cyclopentyladenosine	-0.702	N/A	N/A
PLCL1	N/A	0.692	N/A
cyclic AMP	N/A	-0.117	0.574
miR-7674-5p (miRNAs w/seed GAGGUGU)	N/A	0.688	N/A
RGS4	N/A	-0.688	N/A
ZBTB20	N/A	0.687	N/A
CASZ1	N/A	-0.687	N/A
amphetamine	0.185	-0.501	N/A
MYD88	N/A	0.685	N/A
miR-5121 (miRNAs w/seed GCUUGUG)	N/A	0.684	N/A
KAT2A	-0.682	N/A	N/A
NOTCH	N/A	-0.68	N/A
N-methyl-D-aspartate	N/A	N/A	-0.672
USP28	N/A	0.672	N/A
TNFRSF1A	N/A	0.671	N/A
CARM1	-0.44	0.223	N/A
paclitaxel	N/A	0.023	-0.64
miR-5187-5p (miRNAs w/seed GGGAUGA)	-0.662	N/A	N/A
ADAR	N/A	-0.378	0.277
monensin	-0.651	N/A	N/A
bryostatin 1	N/A	0.65	N/A
TAF7L	N/A	0.647	N/A
FOXP4	-0.647	N/A	N/A
steroid	N/A	-0.068	-0.577
PPP5C	N/A	0.64	N/A
prexasertib	N/A	-0.64	N/A
WWOX	N/A	-0.64	N/A
ISL1	N/A	-0.636	N/A
HOXA4	-0.635	N/A	N/A
CLEC4G	N/A	0.632	N/A
Pick1	N/A	-0.632	N/A
miR-1296-5p (miRNAs w/seed UAGGGCC)	0.632	N/A	N/A
miR-4750-5p (miRNAs w/seed UCGGGCG)	N/A	-0.632	N/A
RNF31	N/A	0.632	N/A
aroclor 1254	-0.628	N/A	N/A
eicosapentaenoic acid	N/A	0.628	N/A
histone H3	N/A	0.625	N/A
Bay 11-7082	N/A	-0.62	N/A
miR-540-3p (and other miRNAs w/seed GGUCAGA)	-0.62	N/A	N/A
dopamine	-0.473	0.145	N/A
IFN gamma	N/A	-0.614	N/A
E. coli serotype 0127B8 lipopolysaccharide	N/A	0.613	N/A
YBX1	N/A	0.091	0.52
Pcnt	0.61	N/A	N/A
miR-802-3p (and other miRNAs w/seed CGGAGAG)	-0.608	N/A	N/A
IHH	N/A	0.607	N/A
rosiglitazone	N/A	-0.605	N/A
mir-3622 (includes others)	N/A	0.6	N/A
AICAR	N/A	N/A	-0.6
miR-7846-3p (miRNAs w/seed AGCGGAG)	0.6	N/A	N/A
PTPN1	N/A	0.6	N/A
NAD+	N/A	0.596	N/A
TNFSF13B	N/A	0.595	N/A
PRC2	N/A	0.592	N/A
miR-7150 (miRNAs w/seed UGGCAGG)	N/A	-0.59	N/A
ZBTB16	N/A	-0.588	N/A
TAL1	0.584	N/A	N/A
SIRT3	-0.584	N/A	N/A
CSNK2B	N/A	0.577	N/A
cardiotoxin	N/A	0.577	N/A
miR-6812-3p (miRNAs w/seed CGCUCUU)	N/A	-0.577	N/A
miR-548m (miRNAs w/seed AAAGGUA)	N/A	0.577	N/A
DSP	N/A	-0.577	N/A
miR-4761-5p (miRNAs w/seed CAAGGUG)	N/A	0.577	N/A
Gcg	N/A	-0.577	N/A
FFAR1	N/A	-0.577	N/A
haloperidol	0.575	N/A	N/A
HNF1B	N/A	N/A	-0.573
MTA1	0.572	N/A	N/A
miR-3103-5p (and other miRNAs w/seed GAGGGAG)	0.57	N/A	N/A
RCAN1	N/A	0.496	-0.069
SUB1	0.116	-0.447	N/A
TNC	N/A	0.563	0
IFNA4	N/A	0.563	N/A
NQO1	0.563	N/A	N/A
TNFSF10	N/A	N/A	-0.562
TNFSF12	N/A	0.557	N/A
TCF12	N/A	0.556	N/A
calcimycin	N/A	N/A	0.556
JTE-013	N/A	0.555	N/A
muristerone A	N/A	-0.555	N/A
thiostrepton	N/A	0.555	N/A
6-methyl-2-(phenylethynyl)pyridine	-0.555	N/A	N/A
KCNJ11	-0.555	N/A	N/A
bosentan	N/A	-0.555	N/A
NDN	N/A	0.555	N/A
testosterone	N/A	0.554	N/A
ADAM12	N/A	0.44	0.113
SPHK1	N/A	0.269	-0.283
phenobarbital	N/A	0.549	N/A
HAND2	N/A	-0.548	N/A
AIM2	N/A	-0.547	N/A
CRTC3	-0.547	N/A	N/A
H89	N/A	0.003	0.544
HLX	N/A	0.193	0.351
OGT	N/A	-0.066	0.478
ANGPTL4	N/A	0.542	N/A
Rbx1	N/A	0.093	0.447
miR-4434 (and other miRNAs w/seed GGAGAAG)	N/A	-0.539	N/A
NLRP3	N/A	-0.538	N/A
miR-550a-3p (and other miRNAs w/seed GUCUUAC)	N/A	-0.538	N/A
allyl sulfide	N/A	-0.537	N/A
EPHB4	N/A	0.536	N/A
miR-6499-3p (miRNAs w/seed GCAGUGU)	N/A	0.535	N/A
miR-548ag (and other miRNAs w/seed AAGGUAA)	N/A	0.535	N/A
SCH772984	-0.534	N/A	N/A
gentamicin	N/A	-0.534	N/A
FUS-DDIT3	N/A	-0.378	0.152
S-nitroso-N-acetyl-DL-penicillamine	N/A	-0.529	N/A
di-2-pyridylketone 4-cyclohexyl-4-methyl-3-thiosemicarbazone	N/A	-0.522	N/A
TERF2IP	N/A	-0.522	N/A
SIRT1 inhibitor III	N/A	0.515	N/A
SND1	N/A	0.514	N/A
Klrk1	N/A	-0.514	N/A
RASSF1	N/A	-0.514	N/A
SHH	N/A	0.512	N/A
mir-155	N/A	-0.511	N/A
PTX3	N/A	0.119	0.391
1-methyl-4-phenylpyridinium	N/A	0.51	N/A
SSB	N/A	-0.509	N/A
NFATC2	N/A	0.507	N/A
cytochalasin D	-0.507	N/A	N/A
CEBPB	N/A	0.09	0.415
prostaglandin A1	N/A	0.505	N/A
GFI1	N/A	-0.504	N/A
NR5A1	N/A	N/A	-0.504
CHRM1	0.503	N/A	N/A
SERPINE1	N/A	-0.324	-0.177
miR-1324 (miRNAs w/seed CAGACAG)	N/A	-0.5	N/A
AR	N/A	0.498	N/A
NFAT5	N/A	0.496	N/A
IL32	N/A	N/A	0.493
atorvastatin	N/A	-0.492	N/A
ROCK	N/A	0.492	N/A
miR-3076-5p (miRNAs w/seed ACAGGGG)	0.492	N/A	N/A
phenylephrine	N/A	-0.492	N/A
PIK3CG	N/A	-0.489	N/A
VASP	N/A	0.485	N/A
miR-605-5p (miRNAs w/seed AAAUCCC)	N/A	-0.478	N/A
cinnamaldehyde	N/A	N/A	0.478
miR-5586-5p (miRNAs w/seed AUCCAGC)	N/A	-0.477	N/A
Hif1	N/A	0.475	N/A
NC410	N/A	0.471	0
miR-7084-3p (miRNAs w/seed CCUCUGA)	-0.471	N/A	N/A
SERPINB7	N/A	0.471	N/A
concanavalin a	N/A	0.471	N/A
OTX2	N/A	0.469	N/A
miR-7063-5p (miRNAs w/seed UGAGAGG)	-0.469	N/A	N/A
AICDA	-0.463	N/A	N/A
HJURP	N/A	0.463	N/A
ceramide	N/A	0.463	N/A
CEACAM1	0.333	-0.128	N/A
NEUROG1	-0.218	0.243	N/A
arotinoid acid	N/A	0.46	N/A
promegestone	N/A	-0.46	N/A
6-hydroxydopamine	N/A	-0.459	N/A
ACVRL1	N/A	-0.454	N/A
edratide	-0.447	0	N/A
miR-6759-3p (miRNAs w/seed GACCUUU)	N/A	N/A	0.447
[truncated: 1,406 more rows]

## Sheet: Canonical pathways PFC level 2
© 2000-2024 QIAGEN. All rights reserved.
Canonical Pathways	spec_Flx_res_vs_Control - 2024-08-12 02:10 PM	spec_Flx_Ket_res_vs_Control - 2024-08-12 02:12 PM	spec_Flx_Ket_non_vs_Control - 2024-08-12 02:13 PM
Extracellular matrix organization	4.226	4.596	5.032
Pulmonary Fibrosis Idiopathic Signaling Pathway	4.41	3.857	4.123
Integrin cell surface interactions	3.138	4.271	4.902
Neutrophil degranulation	3.96	3.656	4.65
IL-4 Signaling	3.667	4.017	3.983
Collagen biosynthesis and modifying enzymes	3.528	4.082	3.656
Regulation of Insulin-like Growth Factor (IGF) transport and uptake by IGFBPs	3	3.5	4.271
Wound Healing Signaling Pathway	3.507	3.307	3.647
Tumor Microenvironment Pathway	3.528	3.157	3.773
Collagen degradation	2.985	3.9	3.4
Pathogen Induced Cytokine Storm Signaling Pathway	2.774	3.162	4.202
Role of Osteoclasts in Rheumatoid Arthritis Signaling Pathway	3.207	3.592	3.25
Signaling by PDGF	3.638	3.357	3
Human Embryonic Stem Cell Pluripotency	3.157	2.858	3.683
FAK Signaling	3.459	2.357	3.839
Elastic fibre formation	2.646	3	4
Response to elevated platelet cytosolic Ca2+	2.449	3.9	3.286
IL-8 Signaling	3.266	2.324	4.004
Post-translational protein phosphorylation	2.673	3.051	3.8
GP6 Signaling Pathway	2.667	3.8	2.897
Atherosclerosis Signaling	2.828	3.357	3.13
Collagen chain trimerization	2.558	3.578	3
Glycosaminoglycan metabolism	2.53	2.309	3.9
Binding and Uptake of Ligands by Scavenger Receptors	2.646	2.828	3.162
HEY1 Signaling Pathway	2.982	3.207	2.414
Molecular Mechanisms of Cancer	2.126	2.086	4.287
HOTAIR Regulatory Pathway	3.545	2.668	2.2
Role of JAK family kinases in IL-6-type Cytokine Signaling	2.84	2.309	3.207
Role of NFAT in Regulation of the Immune Response	2.357	1.941	3.889
Ephrin B Signaling	2.828	2.236	3.051
Th1 Pathway	2.5	3.051	2.524
Ovarian Cancer Signaling	3	2.646	2.309
Assembly of collagen fibrils and other multimeric structures	2.132	3.441	2.353
Interleukin-4 and Interleukin-13 signaling	2.524	2.065	3.3
Phagosome Formation	2.449	1.723	3.682
Macrophage Alternative Activation Signaling Pathway	2.502	2.683	2.667
HIF1α Signaling	2.043	2.828	2.967
Chronic Myeloid Leukemia Signaling	2.592	1.89	3.328
Intrinsic Prothrombin Activation Pathway	2.449	2.646	2.646
Hepatic Fibrosis Signaling Pathway	2.941	2	2.794
Antiproliferative Role of Somatostatin Receptor 2	3	2.236	2.496
NCAM signaling for neurite out-growth	2.183	3	2.4
Potassium Channels	-2.828	-3.153	-1.414
Factors Promoting Cardiogenesis in Vertebrates	2.191	2.4	2.795
Interferon gamma signaling	2.84	1.387	3.13
Complement cascade	2.236	2.646	2.449
IL-17 Signaling	3	2.138	2.132
Colorectal Cancer Metastasis Signaling	2.475	1.961	2.667
Estrogen-Dependent Breast Cancer Signaling	3	1.89	2.138
Degradation of the extracellular matrix	1.387	3.207	2.4
S100 Family Signaling Pathway	2.463	1.455	3.051
Keratinization	2.111	2	2.828
Thyroid Cancer Signaling	3.606	1.508	1.807
Gα12/13 Signaling	2.294	2.309	2.268
Acute Phase Response Signaling	2.138	2.309	2.324
IL-15 Production	1.387	2.496	2.887
Breast Cancer Regulation by Stathmin1	2.363	1.664	2.741
Regulation of the Epithelial Mesenchymal Transition by Growth Factors Pathway	2.5	1.886	2.353
CREB Signaling in Neurons	1.877	1.604	3.252
Estrogen Receptor Signaling	2.137	1.671	2.769
Pulmonary Healing Signaling Pathway	1.976	1.706	2.874
Signaling by MET	1.732	2.714	2.065
Syndecan interactions	1.667	2.53	2.309
eNOS Signaling	2.4	1.897	2.2
O-linked glycosylation	2.828	2.714	0.853
Neuroinflammation Signaling Pathway	2.197	1.342	2.655
Thrombopoietin Signaling	2.673	1.342	2.138
Renin-Angiotensin Signaling	2.5	1.414	2.132
Role of Macrophages, Fibroblasts and Endothelial Cells in Rheumatoid Arthritis	2.236	1.616	2.138
Synaptogenesis Signaling Pathway	1.457	1.372	3.108
Apelin Endothelial Signaling Pathway	1.789	1.941	2.191
fMLP Signaling in Neutrophils	1.807	1.633	2.449
Transport of bile salts and organic acids, metal ions and amine compounds	1.387	2.138	2.357
PFKFB4 Signaling Pathway	1.89	2.449	1.508
Osteoarthritis Pathway	1.225	2.982	1.616
Growth Hormone Signaling	2.84	1.667	1.291
Class A/1 (Rhodopsin-like receptors)	2.287	0.962	2.53
Role of NANOG in Mammalian Embryonic Stem Cell Pluripotency	2.236	2	1.414
Cardiac Hypertrophy Signaling (Enhanced)	1.723	1.298	2.619
Putrescine Degradation III	1.633	2	2
Dopamine Degradation	1.633	2	2
Glioblastoma Multiforme Signaling	2.043	1.606	1.976
BBSome Signaling Pathway	1.953	1.029	2.626
Autism Signaling Pathway	2.214	1.633	1.761
IGF-1 Signaling	2.53	1.89	1.155
Eicosanoid Signaling	1.021	1.976	2.425
Oxytocin in Brain Signaling Pathway	2.132	1.069	2.197
Phospholipase C Signaling	1.043	1.698	2.556
Amyotrophic Lateral Sclerosis Signaling	1.147	2.121	1.964
Endothelin-1 Signaling	1.826	1.414	1.982
Cell surface interactions at the vascular wall	0.5	2.357	2.294
Formation of Fibrin Clot (Clotting Cascade)	1.134	1.633	2.333
Docosahexaenoic Acid (DHA) Signaling	1.581	1.706	1.697
p70S6K Signaling	2.065	1.667	1.225
Dendritic Cell Maturation	1	2.132	1.808
Leukocyte Extravasation Signaling	2.065	0.832	2.043
Endocannabinoid Developing Neuron Pathway	1.698	1.155	2.043
Retinoid metabolism and transport	1.134	1.633	2.111
G-Protein Coupled Receptor Signaling	1.155	0.611	3.035
Cardiac conduction	-1.569	-1.46	-1.732
Sleep NREM Signaling Pathway	-1.414	-0.775	-2.556
Th2 Pathway	2	0.832	1.877
Immunoregulatory interactions between a Lymphoid and a non-Lymphoid cell	0.775	1.387	2.5
PCP (Planar Cell Polarity) Pathway	1.265	1.265	2.111
CDK5 Signaling	1.147	1.941	1.528
Transcriptional Regulatory Network in Embryonic Stem Cells	1.46	1.213	1.826
Chondroitin Sulfate Degradation (Metazoa)	2	N/A	2.449
CCR5 Signaling in Macrophages	1.89	N/A	2.53
Xenobiotic Metabolism PXR Signaling Pathway	2.132	1.897	0.192
CXCR4 Signaling	1.46	1.291	1.461
14-3-3-mediated Signaling	1.147	1.387	1.671
Opioid Signaling Pathway	1.443	0.557	2.177
G alpha (i) signalling events	1.061	1.147	1.897
WNT/β-catenin Signaling	0.209	1.732	2.132
Glioma Invasiveness Signaling	1.732	1.265	1.069
Leptin Signaling in Obesity	2	1.342	0.707
G Protein Signaling Mediated by Tubby	0.577	-0.447	2.985
PI3K Signaling in B Lymphocytes	1.964	0.302	1.732
P2Y Purinergic Receptor Signaling Pathway	1.46	0.832	1.667
G alpha (s) signalling events	0	-1.291	2.646
Cachexia Signaling Pathway	0.48	-0.853	2.517
Serotonin Receptor Signaling	1.359	0.662	1.763
Glutaminergic Receptor Signaling Pathway (Enhanced)	0.944	0.962	1.86
Activation of Matrix Metalloproteinases	1.342	1	1.342
Calcium Signaling	1	1.213	1.461
Oxytocin in Spinal Neurons Signaling Pathway	-1.667	-1	-1
PPARα/RXRα Activation	-1.789	-0.277	-1.512
Melatonin Signaling	0.775	1.667	1.091
Heme signaling	1.897	N/A	1.633
L1CAM interactions	0.426	1.291	1.8
Myelination Signaling Pathway	1.938	0.649	0.896
RAF-independent MAPK1/3 activation	-0.447	-1.134	-1.897
Orexin Signaling Pathway	1.298	0.784	1.387
Ephrin Receptor Signaling	0.535	-0.333	2.6
Antigen Presentation Pathway	N/A	1.342	2.121
IL-1 Signaling	1	N/A	2.449
Integration of energy metabolism	-2.138	-1.265	0
RAF/MAP kinase cascade	-1.347	-1.147	0.896
Oxytocin Signaling Pathway	1.265	0.392	1.732
Vasopressin regulates renal water homeostasis via Aquaporins	1	-0.447	1.941
Interconversion of nucleotide di- and triphosphates	1	1.342	1
Beta-catenin independent WNT signaling	0.5	1.265	1.569
Cardiac Hypertrophy Signaling	1.061	1	1.265
Dermatan Sulfate Biosynthesis (Late Stages)	1.89	N/A	1.414
Relaxin Signaling	1.5	0	1.789
Melanocyte Development and Pigmentation Signaling	1.291	0.632	1.279
tRNA processing in the mitochondrion	N/A	N/A	3.162
Acetylcholine Receptor Signaling Pathway	1.667	0.471	1.021
Role of NFAT in Cardiac Hypertrophy	0.87	1.091	1.18
Activin Inhibin Signaling Pathway	2.353	0.243	0.507
Neutrophil Extracellular Trap Signaling Pathway	-0.927	-1.234	-0.918
Folate Signaling Pathway	1.265	N/A	1.807
LXR/RXR Activation	0.577	1.414	1.069
Sphingosine-1-phosphate Signaling	1.225	1.291	0.539
Thrombin Signaling	0.557	1.342	1.121
Gαq Signaling	1.279	0	1.732
Gαi Signaling	0.894	0.535	1.569
Signaling by NODAL	1.342	N/A	1.633
Antioxidant Action of Vitamin C	-0.832	-1.414	-0.728
GNRH Signaling	0.853	0.258	1.859
Dilated Cardiomyopathy Signaling Pathway	-0.784	-1.604	0.577
GPER1 signaling	0.378	-0.447	2.138
Gαs Signaling	0.655	-0.243	2.041
Synaptic Long Term Depression	0.557	1	1.372
Sperm Motility	1	1.265	0.655
Cholecystokinin/Gastrin-mediated Signaling	0.943	0.277	1.698
NGF-stimulated transcription	1.508	-1	0.378
Signaling by Rho Family GTPases	0.756	-0.688	1.441
GABA receptor activation	-0.832	-1.134	0.894
α-Adrenergic Signaling	1.265	N/A	1.508
Synaptic Long Term Potentiation	-0.209	1.069	1.461
UVA-Induced MAPK Signaling	1	1.265	0.471
Class B/2 (Secretin family receptors)	0.229	0.277	2.183
Adrenomedullin signaling pathway	0.73	0.392	1.543
PI3K Cascade	-1.342	-1	-0.302
Neuropathic Pain Signaling in Dorsal Horn Neurons	0.577	1	1.061
Platelet homeostasis	0.832	0.577	1.213
Aryl Hydrocarbon Receptor Signaling	0.832	-0.378	1.387
Protein Kinase A Signaling	0.566	0.898	1.132
Gap Junction Signaling	0.98	0.354	1.25
Neurovascular Coupling Signaling Pathway	-1.715	0.2	-0.667
WNT/Ca+ pathway	-0.277	1.414	0.853
CCR3 Signaling in Eosinophils	0.905	1.134	0.5
Dopamine Receptor Signaling	0.707	0.816	1
Assembly and cell surface presentation of NMDA receptors	-1	N/A	1.508
TEC Kinase Signaling	1.213	0	1.279
cAMP-mediated signaling	-0.316	-0.756	1.414
Basal Cell Carcinoma Signaling	0.632	1.134	0.707
Corticotropin Releasing Hormone Signaling	0.192	0	2.263
Dermatan Sulfate Degradation (Metazoa)	N/A	N/A	2.449
G alpha (z) signalling events	0	-1	1.414
Insulin Secretion Signaling Pathway	0.632	0.408	1.361
MSP-RON Signaling in Macrophages Pathway	1.941	0	0.447
Sertoli Cell-Sertoli Cell Junction Signaling	1.441	0.655	0.283
Apelin Liver Signaling Pathway	N/A	2	0.378
Role of JAK2 in Hormone-like Cytokine Signaling	1.342	0.707	0.302
LPS/IL-1 Mediated Inhibition of RXR Function	1.633	N/A	0.632
NFE2L2 regulating anti-oxidant/detoxification enzymes	2.236	N/A	N/A
RAR Activation	0.7	-0.169	1.364
Synaptic adhesion-like molecules	-0.816	N/A	1.414
G alpha (q) signalling events	1.225	0	1
Endocannabinoid Cancer Inhibition Pathway	-1.043	-0.5	-0.667
Activation of kainate receptors upon glutamate binding	0.378	N/A	1.732
GABAergic Receptor Signaling Pathway (Enhanced)	-1	-0.243	0.845
Formation of axial mesoderm	N/A	N/A	2
Airway Pathology in Chronic Obstructive Pulmonary Disease	N/A	N/A	2
Microautophagy Signaling Pathway	N/A	1	1
WNT/SHH Axonal Guidance Signaling Pathway	0.365	0.853	0.781
Dopamine-DARPP32 Feedback in cAMP Signaling	-0.192	0.775	1.029
Chemokine Signaling	0	0.632	1.342
Neuroprotective Role of THOP1 in Alzheimer's Disease	-0.905	-0.333	-0.707
Glycolysis I	N/A	N/A	1.89
Gustation Pathway	-0.174	1.043	-0.667
Opioid Signalling	0.229	-0.302	1.347
Xenobiotic Metabolism CAR Signaling Pathway	1.043	0.632	0.2
Systemic Lupus Erythematosus in T Cell Signaling Pathway	0.557	1.279	0
Cell junction organization	1.213	0.378	0.229
GPCR-Mediated Integration of Enteroendocrine Signaling Exemplified by an L Cell	-0.688	-0.905	0.218
Sleep REM Signaling Pathway	0.577	-0.632	0.535
Phospholipases	0.333	1.134	-0.277
IL-10 Signaling	0.655	-0.5	-0.577
Apelin Adipocyte Signaling Pathway	0.943	0.333	0.447
CDX Gastrointestinal Cancer Signaling Pathway	-0.392	0.426	0.898
Inhibition of Matrix Metalloproteases	0.447	0.447	0.816
Cellular Effects of Sildenafil (Viagra)	-0.299	-0.525	-0.847
Glutamate Receptor Signaling	0	N/A	1.633
Fatty Acid α-oxidation	1.633	N/A	N/A
Endocannabinoid Neuronal Synapse Pathway	0.18	0.471	0.973
MAPK targets/ Nuclear events mediated by MAP kinases	0.707	0	0.905
Parkinson's Signaling Pathway	0.801	0.626	0.143
Natural Killer Cell Signaling	1.3	0	0.186
RHOGDI Signaling	1.091	0	-0.392
G-protein beta:gamma signalling	0.447	0	1
Complement System	1	0	-0.447
Superpathway of Citrulline Metabolism	0.447	N/A	1
Gastrin-CREB signalling pathway via PKC and MAPK	0.447	N/A	1
Activation of NMDA receptors and postsynaptic events	0	1.134	0.302
Transport of inorganic cations/anions and amino acids/oligopeptides	0.277	-0.258	0.894
Adrenergic Receptor Signaling Pathway (Enhanced)	-0.186	0	1.183
White Adipose Tissue Browning Pathway	-0.209	0	1.134
Histamine Degradation	1.342	N/A	N/A
WNT ligand biogenesis and trafficking	0.447	0.447	0.447
DAG and IP3 signaling	-0.302	-1	0
D-myo-inositol (1,4,5)-Trisphosphate Biosynthesis	-0.816	0	-0.333
Gluconeogenesis I	N/A	N/A	1.134
FGF Signaling	-0.302	0.378	0.447
3-phosphoinositide Degradation	-0.471	-0.229	0.392
Pancreatic Secretion Signaling Pathway	0	0.784	0.283
Hematoma Resolution Signaling Pathway	0	-0.5	-0.522
UDP-N-acetyl-D-galactosamine Biosynthesis II	N/A	N/A	1
GDP-mannose Biosynthesis	N/A	N/A	1
Metabolism of Angiotensinogen to Angiotensins	N/A	1	N/A
Olfactory Signaling Pathway	N/A	N/A	1
Glutamate binding, activation of AMPA receptors and synaptic plasticity	0.333	N/A	0.632
D-myo-inositol (1,4,5,6)-Tetrakisphosphate Biosynthesis	-0.728	-0.229	0
D-myo-inositol (3,4,5,6)-tetrakisphosphate Biosynthesis	-0.728	-0.229	0
Superpathway of Inositol Phosphate Compounds	-0.784	0	-0.156
TR/RXR Activation	0.218	0.258	-0.408
D-myo-inositol-5-phosphate Metabolism	-0.853	0	0
3-phosphoinositide Biosynthesis	-0.447	-0.218	-0.186
Role of Osteoblasts in Rheumatoid Arthritis Signaling Pathway	-0.186	0.408	0.18
GPCR-Mediated Nutrient Sensing in Enteroendocrine Cells	0.209	0	0.557
FOXO-mediated transcription of oxidative stress, metabolic and neuronal genes	N/A	0	-0.707
PIP3 activates AKT signaling	0.218	-0.258	-0.18
Apelin Cardiomyocyte Signaling Pathway	-0.209	-0.258	-0.18
Aldosterone Signaling in Epithelial Cells	0.5	0	0
Vitamin-C Transport	0	N/A	0.447
RHOBTB3 ATPase cycle	N/A	N/A	-0.447
RHO GTPases Activate NADPH Oxidases	0	N/A	0.378
SNARE Signaling Pathway	0	-0.243	0
Taurine Biosynthesis	N/A	N/A	N/A
Alanine metabolism	N/A	N/A	N/A
Phenylalanine Degradation I (Aerobic)	N/A	N/A	N/A
Alanine Degradation III	N/A	N/A	N/A
Xenobiotic Metabolism Signaling	N/A	N/A	N/A
Agranulocyte Adhesion and Diapedesis	N/A	N/A	N/A
rRNA processing	N/A	N/A	N/A
Axonal Guidance Signaling	N/A	N/A	N/A
Transcriptional regulation of testis differentiation	N/A	N/A	N/A
Alanine Biosynthesis II	N/A	N/A	N/A
GABA Receptor Signaling	N/A	N/A	N/A
Semaphorin Signaling in Neurons	N/A	N/A	N/A
Extrinsic Prothrombin Activation Pathway	N/A	N/A	N/A
Thyroid Hormone Metabolism I (via Deiodination)	N/A	N/A	N/A
Role of Osteoblasts, Osteoclasts and Chondrocytes in Rheumatoid Arthritis	N/A	N/A	N/A
Airway Inflammation in Asthma	N/A	N/A	N/A
Choline catabolism	N/A	N/A	N/A
Regulation of the Epithelial-Mesenchymal Transition Pathway	N/A	N/A	N/A
Apelin Muscle Signaling Pathway	N/A	N/A	0
mRNA Editing	N/A	N/A	N/A
Transmission across Electrical Synapses	N/A	N/A	N/A
Regulation of NFE2L2 gene expression	N/A	N/A	N/A
Th1 and Th2 Activation Pathway	N/A	N/A	N/A
Calcium Transport I	N/A	N/A	N/A
Proline catabolism	N/A	N/A	N/A
Trehalose Degradation II (Trehalase)	N/A	N/A	N/A
Glucose and Glucose-1-phosphate Degradation	N/A	N/A	N/A
B Cell Development	N/A	N/A	N/A
GDP-glucose Biosynthesis	N/A	N/A	N/A
Thyronamine and Iodothyronamine Metabolism	N/A	N/A	N/A
NFE2L2 regulating TCA cycle genes	N/A	N/A	N/A
Circadian Rhythm Signaling	N/A	N/A	N/A
Proline Degradation	N/A	N/A	N/A
Erythrocytes take up carbon dioxide and release oxygen	N/A	N/A	N/A
Granulocyte Adhesion and Diapedesis	N/A	N/A	N/A
Peptide hormone biosynthesis	N/A	N/A	0
UDP-N-acetyl-D-glucosamine Biosynthesis II	N/A	N/A	N/A
T Helper Cell Differentiation	N/A	N/A	N/A
Graft-versus-Host Disease Signaling	N/A	N/A	N/A
Autoimmune Thyroid Disease Signaling	N/A	N/A	N/A
Citrulline-Nitric Oxide Cycle	N/A	N/A	N/A
Hepatic Fibrosis / Hepatic Stellate Cell Activation	N/A	N/A	N/A

## Sheet: Upstream Regulators PFC Level 2
© 2000-2024 QIAGEN. All rights reserved.
Upstream Regulators	spec_Flx_res_vs_Control - 2024-08-12 02:10 PM	spec_Flx_Ket_res_vs_Control - 2024-08-12 02:12 PM	spec_Flx_Ket_non_vs_Control - 2024-08-12 02:13 PM
miR-4651 (and other miRNAs w/seed GGGGUGG)	-5.848	-4.031	-9.803
miR-149-3p (and other miRNAs w/seed GGGAGGG)	-6.261	-3.796	-7.395
miR-4723-5p (and other miRNAs w/seed GGGGGAG)	-4.497	-3.766	-8.495
miR-1249-5p (and other miRNAs w/seed GGAGGGA)	-4.936	-3.725	-7.723
miR-423-5p (and other miRNAs w/seed GAGGGGC)	-4.955	-4.075	-7.189
miR-1207-5p (and other miRNAs w/seed GGCAGGG)	-5.262	-2.949	-7.455
miR-3083-5p (and other miRNAs w/seed GGCUGGG)	-5	-3.543	-7.055
miR-6825-5p (and other miRNAs w/seed GGGGAGG)	-6.026	N/A	-9.368
miR-92a-2-5p (miRNAs w/seed GGUGGGG)	-4.678	-3.035	-7.659
AGT	4.206	5.133	5.886
miR-6752-5p (and other miRNAs w/seed GGGGGUG)	-5.973	N/A	-8.769
miR-6756-5p (and other miRNAs w/seed GGGUGGG)	-5.702	N/A	-8.134
miR-3062-3p (and other miRNAs w/seed GGGGACA)	-4.341	-3.909	-5.2
THZ1	-3.764	-5.39	-4.23
CCR2	4.079	4.419	4.622
miR-762 (and other miRNAs w/seed GGGCUGG)	-4.388	-2.018	-6.619
miR-328-5p (and other miRNAs w/seed GGGGGGC)	-5.315	N/A	-7.487
JAK1/2	4.379	3.464	4.796
IL4	4.118	3.387	4.737
TWIST1	4.046	4.093	3.996
miR-6732-5p (and other miRNAs w/seed AGGGGGU)	-3.361	-2.734	-5.96
TCF20	3.8	3.5	4.747
miR-6835-5p (and other miRNAs w/seed GGGGGUA)	-3.199	-2.491	-6.247
miR-1909-3p (and other miRNAs w/seed GCAGGGG)	-3.903	-2.17	-5.853
APOE	-4.644	-3.459	-3.763
miR-6737-5p (and other miRNAs w/seed UGGGGUG)	-2.708	-3.018	-6.116
miR-296-5p (miRNAs w/seed GGGCCCC)	-4.322	-2.255	-5.219
miR-6721-5p (miRNAs w/seed GGGCAGG)	-3.682	-2.363	-5.74
TGFB1	3.68	3.725	4.363
SORL1	2.188	4.529	4.989
miR-486-3p (and other miRNAs w/seed GGGGCAG)	-4.936	N/A	-6.728
miR-3473b (and other miRNAs w/seed GGCUGGA)	-3.782	-2.973	-4.889
miR-3104-5p (and other miRNAs w/seed AGGGGGC)	-4.351	-0.901	-6.29
miR-4640-5p (and other miRNAs w/seed GGGCCAG)	-3.543	-2.722	-5.27
miR-185-3p (and other miRNAs w/seed GGGGCUG)	-4.85	N/A	-6.571
PEAR1	-3	-4.264	-4.146
miR-1275 (and other miRNAs w/seed UGGGGGA)	-2.1	-2.24	-6.898
miR-637 (and other miRNAs w/seed CUGGGGG)	-4.76	N/A	-6.295
miR-128-1-5p (and other miRNAs w/seed GGGGCCG)	-4.504	N/A	-6.269
carbon tetrachloride	3.4	3.366	3.815
PRL	4.329	3.09	3.059
miR-6132 (and other miRNAs w/seed GCAGGGC)	-4.196	-1.336	-4.756
ADAM17	2.84	3.018	4.427
SPDEF	-3.575	-3.051	-3.575
bleomycin	3.292	3.219	3.665
beta-estradiol	4.084	2.543	3.538
miR-491-5p (and other miRNAs w/seed GUGGGGA)	-3.188	N/A	-6.873
TBX3	3.848	3.314	2.888
LAPTM5	-3.035	-3.357	-3.638
miR-6967-5p (and other miRNAs w/seed AGGGAGG)	-3.233	-1.079	-5.705
PSMB11	-3.464	-3.077	-3.433
YAP1	3.774	3.026	3.134
IFNG	3.459	2.449	4.024
miR-6795-5p (and other miRNAs w/seed GGGGGGA)	-3.498	N/A	-6.364
diethylstilbestrol	3.112	3.552	3.186
miR-1237-5p (and other miRNAs w/seed GGGGGCG)	-3.634	N/A	-6.208
aspirin	-2.55	-3.732	-3.554
miR-6929-5p (and other miRNAs w/seed GGGAGGA)	-2.397	-2.256	-5.158
miR-3584-5p (and other miRNAs w/seed GGAGGAG)	-3.108	-2.654	-4.006
miR-6980-5p (and other miRNAs w/seed UGGGGGG)	-3.311	N/A	-6.452
MRTFB	2.506	3.604	3.411
ramipril	-3.053	-3.302	-3.148
miR-6762-5p (and other miRNAs w/seed GGGGCCA)	-3.919	N/A	-5.545
SREBF1	2.265	3.342	3.837
miR-1343-5p (and other miRNAs w/seed GGGGAGC)	-3.398	-1.049	-4.945
tetrabromobisphenol A	2.84	2.887	3.638
JUN	3.502	3.014	2.834
MRTFA	2.572	3.167	3.535
FKBP10	-2.5	-3.771	-3
miR-34a-5p (and other miRNAs w/seed GGCAGUG)	-4.021	N/A	-5.234
miR-342-5p (and other miRNAs w/seed GGGGUGC)	-3.238	N/A	-5.993
miR-3175 (miRNAs w/seed GGGGAGA)	-3.534	N/A	-5.688
miR-5627-5p (and other miRNAs w/seed GAGGGUG)	-2.709	-2.33	-4.183
ANGPT2	2.703	3.787	2.724
PD98059	-3.636	-2.161	-3.411
verteporfin	-2.66	-3.396	-3.11
PSEN1	-2.813	-3.204	-3.133
CCN2	2.719	2.882	3.549
NPR1	-2.918	-2.92	-3.215
miR-361-3p (miRNAs w/seed CCCCCAG)	-3.066	-1.9	-4.025
MECP2	2.652	2.482	3.853
phytohemagglutinin	2.665	3.042	3.243
miR-6952-5p (miRNAs w/seed UGGUGGG)	-3.162	-1.644	-4.061
medroxyprogesterone acetate	3.005	2.489	3.346
TRIM38	-2.866	-2.751	-3.213
RETNLB	3.153	1.897	3.761
MKNK1	2.548	1.976	4.271
COL18A1	-3.186	-1.615	-3.977
2-amino-5-phosphonovaleric acid	1.848	3.343	3.572
alpha catenin	-2.118	-3.288	-3.315
8-bromo-cAMP	2.607	1.91	4.185
decitabine	2.77	3.803	2.116
HMG20A	3.13	3	2.523
Brd4	2.224	2.968	3.456
columbamine	2.646	2.646	3.317
inosine	2.429	2.967	3.201
miR-664-1-5p (and other miRNAs w/seed UGGCUGG)	-3.522	-1.791	-3.235
triptolide	-2.06	-3.104	-3.384
TGF beta	3.623	1.981	2.929
calmodulin	3.047	2.14	3.312
VEGFA	2.786	2.15	3.529
mir-29 (includes others)	-3.144	-2.856	-2.448
PPARGC1A	-2.964	-2.583	-2.838
miR-6846-5p (and other miRNAs w/seed GGGGGCU)	-3.272	N/A	-5.108
miR-625-5p (and other miRNAs w/seed GGGGGAA)	-2.413	N/A	-5.946
rottlerin	-2.616	-2.602	-3.11
miR-92a-1-5p (miRNAs w/seed GGUUGGG)	-2.169	-1.938	-4.214
PRDM1	-3.228	-2.022	-3.02
CD44	2.087	2.984	3.199
SP1	2.372	2.13	3.725
miR-5110 (and other miRNAs w/seed GAGGAGG)	-4.026	N/A	-4.18
fingolimod	-3.122	-2.362	-2.721
ursolic acid	-2.157	-2.562	-3.464
trinitrobenzenesulfonic acid	2.772	2.159	3.244
CSF2	2.862	2.483	2.825
miR-5129-5p (and other miRNAs w/seed UGUGGGG)	-2.978	N/A	-5.167
miR-4271 (and other miRNAs w/seed GGGGAAG)	-2.044	-2.008	-4.079
miR-466d-5p (and other miRNAs w/seed GUGUGUG)	-1.941	-1.93	-4.251
SF3B1	2.643	2.631	2.815
NFE2L2	2.49	2.264	3.328
miR-6852-5p (and other miRNAs w/seed CCUGGGG)	-3.157	N/A	-4.921
PKM	2.439	3.151	2.453
miR-4731-5p (miRNAs w/seed GCUGGGG)	-2.88	-1.246	-3.913
ROCK1	2.324	2.976	2.698
hyaluronic acid	2.175	2.505	3.306
S1PR4	3.317	1.89	2.714
miR-546 (miRNAs w/seed UGGUGGC)	-3.162	-1.961	-2.797
miR-744-5p (and other miRNAs w/seed GCGGGGC)	-3.458	N/A	-4.447
miR-293-3p (miRNAs w/seed GUGCCGC)	-1.807	-3.051	-2.982
CR1L	-2.358	-3.148	-2.331
EDN1	3.108	1.338	3.382
roscovitine	-2.786	-2.401	-2.6
miR-466d (and other miRNAs w/seed UGUGUGU)	-2.406	-2.143	-3.236
LY294002	-2.999	-2.019	-2.744
FGF2	2.957	2.107	2.692
SEMA7A	2.646	2.449	2.646
dimethyl n-oxalyl-glycine	2.988	1.816	2.932
CLEC4A	2.53	2.53	2.673
SB-431542	-2.82	-2.266	-2.632
HTT	2.927	2.558	2.214
TEAD3	2.309	2.714	2.673
Collagen type I (complex)	3.09	2.019	2.571
LIPA	-2.598	-2.121	-2.954
rifampin	3.265	2.599	1.782
SMAD3	2.874	2.192	2.554
ETS1	2.182	2.645	2.791
VEGF	2.469	2.131	2.998
miR-3070-5p (and other miRNAs w/seed GCCCCUG)	-3.974	N/A	-3.615
miR-6782-5p (and other miRNAs w/seed AGGGGUG)	-2.911	N/A	-4.636
miR-6998-5p (miRNAs w/seed UGGGCAG)	-2.137	-1.569	-3.833
eplerenone	-2.016	-2.57	-2.952
STEAP3	-2.891	-2.335	-2.309
miR-4292 (and other miRNAs w/seed CCCUGGG)	-3.638	N/A	-3.882
PSEN2	-2.72	-2.642	-2.141
let-7 (includes others)	-2.308	-2.109	-3.086
TEAD2	2.111	2.714	2.673
ML290	-2.121	-2.813	-2.538
PRKG1	-2.425	-2.425	-2.621
SSTR2	-2.114	-2.892	-2.463
F2	2.449	1.433	3.55
MET	2.836	1.607	2.966
miR-3594-5p (and other miRNAs w/seed CCAGGGC)	-2.91	N/A	-4.477
benzene	-2.709	-2.309	-2.359
miR-6987-5p (miRNAs w/seed GGGACAG)	-3.781	N/A	-3.586
FGFR1	2.922	2.886	1.552
IL27	2.913	2.247	2.194
IL13	2.241	2.236	2.876
EDNRA	2.236	2.646	2.449
PLX5622	-1.891	-1.871	-3.552
miR-3126-5p (and other miRNAs w/seed GAGGGAC)	-1.826	-2.558	-2.92
D-fructose	2.224	2.438	2.635
hexachlorobenzene	1.726	2.714	2.84
NPM1	3.364	1.225	2.661
HOXA10	-2.502	-2.53	-2.205
TIMP1	2.538	2.331	2.35
poly rI:rC-RNA	2.819	1.576	2.821
diphtheria toxin	2.514	2.72	1.976
NOX4	1.856	2.26	3.086
EIF3E	-2.449	-2.138	-2.538
ZEB1	2.343	2.645	2.137
ALOX15	2.441	2.23	2.443
NEU3	-2.646	-2	-2.449
LRP6	1.991	2.297	2.796
miR-3075 (and other miRNAs w/seed GUCUGGG)	-2.412	-1.89	-2.771
IKBKB	2.18	2.406	2.477
acyclic retinoid	-2.391	-1.893	-2.771
miR-4656 (and other miRNAs w/seed GGGCUGA)	-3.363	N/A	-3.681
SIRT6	-2.672	-2.305	-2.066
miR-4667-5p (and other miRNAs w/seed CUGGGGA)	-2.545	N/A	-4.465
GSR	-2.53	-2	-2.449
trichloroethylene	-2.53	-2.309	-2.138
SUCNR1	1.492	2.646	2.828
MAP3K14	2.116	2.697	2.142
DIO2	-2.656	-1.707	-2.57
GLIS1	2.408	2.043	2.475
GLI2	2.204	1.947	2.762
Fc gamma receptor	2.598	1.914	2.4
IL6	1.955	1.706	3.25
PDGFC	2.426	2.134	2.349
ceruletide	2.103	1.603	3.191
KLF5	2.024	2.48	2.385
PTPRR	-3.207	N/A	-3.674
EWSR1-FLI1	-1.862	-2.568	-2.444
enalapril	-2.925	-1.917	-2.028
miR-5617-3p (miRNAs w/seed AGGCGGC)	-2.887	-0.535	-3.4
NPPB	-2.2	-2.415	-2.2
HIF1A	2.354	2.004	2.448
miR-6943-5p (miRNAs w/seed GGGGUGA)	-1.565	-1.333	-3.9
hedgehog	2.607	1.969	2.191
focal adhesion kinase	2.4	2.184	2.182
TAF4	-2.945	-1.92	-1.883
STAT1	3.014	1.704	2.017
lipopolysaccharide	2.27	1.287	3.173
levodopa	-2.183	-3.104	-1.435
miR-7676-5p (miRNAs w/seed GGGCAGU)	-3.603	N/A	-3.111
PRKDC	1.97	2.416	2.327
acetaldehyde	2.449	1.912	2.345
miR-6810-5p (and other miRNAs w/seed UGGGGAC)	-2.521	N/A	-4.178
TLR4	1.49	2.485	2.722
miR-4472 (and other miRNAs w/seed GUGGGGG)	-2.096	N/A	-4.579
epicatechin	1.914	2.982	1.771
RAC1	2.786	1.851	2.028
CX3CL1	2.561	1.94	2.153
FZD7	2.219	2	2.433
IL17F	2.343	2.343	1.938
CTNNB1	2.18	1.929	2.514
3-methylcholanthrene	2.365	2.111	2.143
MIR200	-1.947	-2.229	-2.441
MACROH2A1	-1.94	-2.138	-2.537
miR-10396b-5p (and other miRNAs w/seed GGCGGGG)	-2.724	N/A	-3.881
NS-398	-1.816	-2.607	-2.158
ACOX1	-1.867	-2.714	-2
SNHG11	2.189	1.98	2.395
ID1	2.418	2.114	2.032
miR-3180-3p (and other miRNAs w/seed GGGGCGG)	-2.661	N/A	-3.9
bisindolylmaleimide I	-2.388	-1.98	-2.171
SMAD7	-2.485	-2.162	-1.88
silibinin	-1.699	-2.143	-2.683
PRKD1	2.42	2.05	2.05
RAF1	2.758	2.179	1.582
deoxycorticosterone acetate	1.722	2.391	2.384
RRAS2	2.117	2.183	2.191
ERK1/2	1.913	1.697	2.872
MMP9	1.922	2.034	2.521
ulixertinib	-2	-2.236	-2.236
KLF6	2.552	1.689	2.228
miR-6798-5p (miRNAs w/seed CAGGGGG)	-2.889	N/A	-3.578
miR-7020-5p (miRNAs w/seed GGGAUGG)	-3.244	N/A	-3.207
pyrrolidine dithiocarbamate	-1.764	-1.826	-2.846
MEIS2	1.913	2.355	2.158
ARHGAP5	1.982	2.216	2.216
MIRLET7	-1.964	-2.236	-2.2
dexmedetomidine	-1.664	-2.689	-2.047
nitroarginine	1.982	2.2	2.216
TFEB	2.544	1.598	2.233
sphingosine-1-phosphate	2.079	1.649	2.645
adenine	1.964	1.982	2.425
TERT	2.178	2	2.191
G protein alpha i	2.782	0.962	2.625
miR-4300 (and other miRNAs w/seed GGGAGCU)	-2.832	-0.707	-2.828
AHCY	-1.514	-2.63	-2.202
NR4A3	-2.71	-2.081	-1.523
FAS	-1.916	-2.685	-1.707
pentoxifylline	-2.4	-1.294	-2.61
TXNRD1	-2.164	-2	-2.138
BMP2	2.061	1.535	2.677
GDNF	2.406	1.303	2.559
miR-4755-3p (miRNAs w/seed GCCAGGC)	-3.357	-2.897	N/A
miR-29b-3p (and other miRNAs w/seed AGCACCA)	-3.628	-2.613	N/A
IL1A	2.056	2.175	2.007
METTL4	2	2	2.236
ALDH1A2	-2.138	-2.63	-1.463
immethridine	-2	-1.89	-2.333
IRF2BP2	-1.588	-2.354	-2.261
IGF1	1.623	1.752	2.828
SMARCE1	-2	-2.2	-2
miR-6778-3p (miRNAs w/seed GCCUCCC)	-3.641	N/A	-2.557
molybdenum disulfide	-1.671	-2.191	-2.333
miR-5090 (and other miRNAs w/seed CGGGGCA)	-3.042	N/A	-3.151
phenacetin	1.912	2.138	2.138
aldosterone	1.457	2.15	2.579
CALR	1.985	1.977	2.215
thioacetamide	1.306	2.394	2.476
miR-3649 (miRNAs w/seed GGGACCU)	-1.732	-1.964	-2.466
TEAD4	1.99	2.082	2.088
mifepristone	-1.491	-2.833	-1.832
miR-1896 (and other miRNAs w/seed GGUGGGU)	-2.61	N/A	-3.543
miR-5011-3p (and other miRNAs w/seed UGCAUGG)	2.887	0.846	2.414
LAMA4	N/A	-3.266	-2.874
AIP	1.846	2.121	2.168
metformin	-1.445	-2.121	-2.569
tretinoin	2.216	2.258	1.618
SLC22A5	2.333	1.633	2.121
PLAT	2.401	1.264	2.401
miR-4688 (and other miRNAs w/seed AGGGGCA)	-2.841	N/A	-3.199
NFIC	1.877	1.886	2.268
zeaxanthin dipalmitate	-2.746	-1.147	-2.132
BRD4	1.45	2.31	2.262
dexamethasone phosphate	-2.433	-1.664	-1.912
ESRRA	1.364	2.929	1.713
puromycin aminonucleoside	1.45	2.222	2.331
STX18	2.065	2.138	1.8
branched chain amino acids	-2	-2	-2
ANXA1	-2.195	-1.948	-1.851
CSF1R	2.578	1.446	1.969
HMGXB4	2.449	1.633	1.897
irbesartan	-2.429	-1.309	-2.223
CHUK	2.005	1.598	2.35
obeticholic acid	-1.938	-1.98	-2.032
bexarotene	1.804	1.989	2.157
AMBRA1	-1.732	-2.228	-1.983
NCGC00186528	-1.98	-1.981	-1.981
miR-3103-5p (and other miRNAs w/seed GAGGGAG)	N/A	N/A	-5.932
2-chloroadenosine	-1.972	-1.972	-1.972
PTGS1	2.2	1.516	2.2
thalidomide	-0.922	-2.425	-2.559
MEOX2	-1.313	-2.191	-2.402
EGR1	1.899	2.031	1.954
GRIN3A	1.715	1.886	2.263
miR-6747-5p (miRNAs w/seed GGGGUGU)	-2.661	N/A	-3.201
methylselenic acid	-1.937	-1.98	-1.937
miR-6777-5p (and other miRNAs w/seed CGGGGAG)	-2	N/A	-3.841
sodium chloride	1.515	1.538	2.788
isoproterenol	2.265	0.794	2.78
mir-1 (includes others)	N/A	-2.682	-3.151
estrogen	1.49	2.034	2.306
curcumin	N/A	-3.05	-2.776
RIGI	1.864	1.767	2.179
MAOA	1.394	1.664	2.752
retinol	2.433	1.982	1.387
pirfenidone	-2.18	-1.775	-1.841
mannitol	1.455	1.941	2.4
CD40LG	2.538	0.813	2.415
IL17A	2.105	1.742	1.919
cycloheximide	-0.884	-2.892	-1.985
PFKFB3	1.592	1.961	2.201
SMAD1	1.573	2.213	1.964
ERK	2.277	1.132	2.333
CNR1	2.116	1.359	2.26
miR-6760-5p (miRNAs w/seed AGGGAGA)	-2.335	N/A	-3.394
CXCL8	1.924	1.915	1.889
WNT1	2.145	2.328	1.253
amlexanox	-1.462	-2.523	-1.739
SPRYD7	-2.186	-1.432	-2.105
miR-3144-5p (miRNAs w/seed GGGGACC)	-1.677	-1.461	-2.582
miR-1956-3p (and other miRNAs w/seed GGCUGGC)	-3.3	N/A	-2.411
PTPN2	1.237	1.524	2.95
iron	0.711	2.619	2.377
E. coli B4 lipopolysaccharide	1.127	2.511	2.064
ciprofibrate	1.571	2.343	1.786
tetradecanoylphorbol acetate	1.177	2.329	2.192
BMPR1A	-2.365	-1.648	-1.62
SUZ12	-2	-1.934	-1.673
miR-3072 (and other miRNAs w/seed GCCCCCU)	-2.375	-1.434	-1.797
SLC15A4	2.587	N/A	3.002
HSPA9	2.138	1.744	1.706
NR3C2	1.936	1.77	1.878
U0126	-2.344	-1.34	-1.882
tyrphostin AG490	-1.908	-1.258	-2.4
wortmannin	-1.832	-1.081	-2.631
PGR	-2.059	-1.443	-2.027
miR-328-5p (and other miRNAs w/seed GGGGGCA)	-1.408	N/A	-4.111
FGF8	2.008	1.498	2.011
semaxinib	1.003	2.178	2.325
PTC-209	-2.034	-1.884	-1.588
N-acetyl-L-cysteine	-2.303	-1.727	-1.473
miR-6829-5p (miRNAs w/seed GGGCUGC)	-2.286	N/A	-3.212
Irgm1	-3	N/A	-2.465
IL2	1.626	1.275	2.559
laquinimod	1.19	2.324	1.941
LIN28A	2.223	1.334	1.896
halofuginone	-1	-2.234	-2.208
dihydrotestosterone	1.318	2.251	1.87
miR-5008-5p (miRNAs w/seed GAGGCCC)	-2.874	N/A	-2.562
IFITM3	N/A	-2.514	-2.887
miR-7039-5p (miRNAs w/seed GAGGGAU)	N/A	-2.014	-3.363
miR-7091-5p (miRNAs w/seed UAGGGGU)	-2.53	N/A	-2.828
SOX9	1.334	1.974	2.048
JQ1	-1.462	-1.605	-2.289
GSK2816126	N/A	2.03	3.317
miR-221-5p (and other miRNAs w/seed CCUGGCA)	-2.993	-2.353	N/A
FBXW7	-2.587	-1.456	-1.299
methylprednisolone	-2.378	-2.128	-0.832
PDGFB	2.22	1.296	1.822
BNIP3L	2.034	0.788	2.514
PI3K (complex)	1.003	1.896	2.431
aflatoxin B1	1.698	3	0.625
fenamic acid	0.976	2.246	2.1
SPZ1	2.174	1.462	1.666
miR-450b-3p (and other miRNAs w/seed UUGGGGA)	-1.375	N/A	-3.925
miR-6864-5p (miRNAs w/seed UGAAGGG)	-2.4	N/A	-2.887
TCF7L2	N/A	-1.977	-3.309
STAT3	0.948	1.58	2.748
PKC	1.992	1.201	2.082
PDGF (complex)	2.043	1.086	2.138
miR-7036a-3p (miRNAs w/seed CGUCCUC)	-1.414	-2.324	-1.528
miR-4449 (miRNAs w/seed GUCCCGG)	N/A	-1.604	-3.651
anandamide	1.915	0.954	2.385
ZBTB18	-1.373	-1.668	-2.211
miR-7653-3p (miRNAs w/seed CCCUACU)	-2.53	-2.714	N/A
NR1I3	2.726	N/A	2.514
caffeic acid phenethyl ester	-0.853	-2.003	-2.369
ADAMTSL2	-1.649	-1.96	-1.606
IL6R	1.616	1.397	2.2
miR-4260 (and other miRNAs w/seed UUGGGGC)	-1.817	N/A	-3.389
PPARA:RXRA Coactivator	2.779	2.425	N/A
candesartan	-1.347	-1.699	-2.153
OSM	2.134	1.65	1.409
2-bromoethylamine	0.853	2.155	2.173
DCLK1	1.912	1.489	1.775
aldesleukin	2.859	N/A	2.312
GPR151	1.414	1.414	2.333
SB203580	-2.43	-0.562	-2.155
miR-5193 (miRNAs w/seed CCUCCUC)	-2.183	N/A	-2.964
liraglutide	-1.979	-1.951	-1.214
HGF	2.437	0.87	1.833
TLX3	-1.964	-1.477	-1.698
MEX3A	0.905	2.121	2.111
deferasirox	2.2	0.896	2.039
MM-589	-1.846	-1.884	-1.405
emodin	-1.206	-2.386	-1.541
TCF7L1	-0.943	-2.034	-2.144
insulin	2.372	1.267	1.475
miR-3183 (and other miRNAs w/seed CCUCUCU)	-2.335	-0.816	-1.947
ILK	1.939	1.31	1.847
EFNA3	N/A	2.449	2.646
GLB1	-2.646	N/A	-2.449
kynurenine	2.195	1.285	1.6
losartan potassium	-1.01	-1.688	-2.38
miR-4655-3p (miRNAs w/seed CCCUCGU)	-2.714	N/A	-2.357
androgen	-1.116	-1.811	-2.132
daidzein	1.5	1.508	2.047
PF543	N/A	-2.333	-2.714
N-[2,2,2-trichloro-1-(2-naphthylamino)ethyl]-2-furamide	N/A	-2.333	-2.711
WNT3A	2.021	1.267	1.749
miR-7653-5p (miRNAs w/seed AAGGGGC)	-2.058	N/A	-2.967
miR-6840-5p (miRNAs w/seed CCCCCGG)	-3.138	-1.886	N/A
miR-566 (and other miRNAs w/seed GGCGCCU)	-2	N/A	-3.024
buparlisib	-1.23	-1.342	-2.449
thioctic acid	-1.908	-1.269	-1.832
IL10RA	0.562	2.898	1.547
plicamycin	-2.027	0.606	-2.37
SIRT1	-1.787	-1.393	-1.819
cuprizone	N/A	1.292	3.696
torkinib	-1.721	-1.03	-2.236
miR-4481 (and other miRNAs w/seed GAGUGGG)	-1.792	N/A	-3.176
REN	1.288	1.953	1.724
sotorasib	-1.248	-1.342	-2.373
miR-1934-5p (and other miRNAs w/seed CUGGUCC)	-3.088	-1.867	N/A
miR-205-5p (and other miRNAs w/seed CCUUCAU)	2.067	1.266	1.611
CUL3	-1.929	-1.912	-1.086
TGM2	1.232	1.593	2.095
RARA	0.998	2.004	1.911
TAFAZZIN	1.201	1.71	1.991
ITGAV	2.215	0.982	1.681
MXI1	-1.919	-0.784	-2.16
miR-1956 (and other miRNAs w/seed GUCCAGG)	-2.021	N/A	-2.84
miR-673-3p (and other miRNAs w/seed CCGGGGC)	-1.897	N/A	-2.964
TNF	2.513	0.978	1.369
gentamicin C	N/A	2.53	2.324
EPRS1	-1.976	-1.446	-1.43
PIP5K1A	0.898	1.976	1.977
AGTRAP	1.963	1.588	1.3
crocidolite asbestos	2.412	-0.555	1.882
PCDH11Y	2.219	N/A	2.63
valsartan	-1.215	-2.021	-1.599
Foxp1	1.616	1.664	1.554
LEP	1.175	0.983	2.676
miR-6781-5p (miRNAs w/seed GGGCCGG)	-2.03	N/A	-2.794
miR-6748-5p (and other miRNAs w/seed GUGGGUG)	-1.445	N/A	-3.365
GDF11	N/A	2.208	2.6
pimagedine	-2.804	-2	N/A
IgG	-0.9	-2.056	-1.848
HOXB13	-1.667	-2	-1.134
trans-hydroxytamoxifen	-1.784	-1.175	-1.823
taurochenodeoxycholate	-1.929	-0.711	-2.138
SLC16A2	-2.861	-0.103	-1.814
miR-3192-5p (miRNAs w/seed CUGGGAG)	-2.694	N/A	-2.082
SIX5	N/A	2.414	2.343
zinc protoporphyrin IX	-0.676	-1.941	-2.132
TP63	-2.039	-1.169	-1.541
MAP3K5	2.576	N/A	2.173
ITGB6	1.694	1.519	1.519
methotrexate	-1.685	-1.069	-1.976
miR-615-3p (miRNAs w/seed CCGAGCC)	-2.333	N/A	-2.395
IGFBP5	1.783	1.14	1.784
SMAD2	2.622	2.085	N/A
PAX5	-1	-1.68	-2.02
4-phenylbutyric acid	N/A	-2.243	-2.457
HCAR1	1.89	1.667	1.134
FHL2	N/A	2.204	2.486
IGF2BP1	N/A	2.121	2.562
meds433	1.606	1.604	1.46
miR-7045-3p (miRNAs w/seed CUCCCCC)	-2.138	N/A	-2.524
miR-12192-5p (and other miRNAs w/seed GUGGGGU)	-1.807	N/A	-2.849
calyculin A	1.706	2.236	0.711
kaempferol	-2.216	N/A	-2.429
nicotine	1.516	1.305	1.821
GSN	N/A	2.423	2.216
GAST	1.77	1.012	1.841
miR-101-3p (and other miRNAs w/seed ACAGUAC)	3.015	N/A	1.606
PIWIL4	1.961	0.243	2.414
miR-7072-5p (miRNAs w/seed AGGGGAG)	-1.46	N/A	-3.157
HAS2	N/A	2.2	2.414
lomustine	0.905	1.897	1.807
JUNB	1.229	1.905	1.473
S100A4	1.969	1.516	1.118
NFKB2	1.527	1.64	1.434
miR-7036a-5p (miRNAs w/seed GCGGGGU)	N/A	-2.324	-2.268
JNK	1.652	1.108	1.829
IgE	0.954	1.28	2.347
CD38	N/A	2.292	2.287
CDK5	2.766	N/A	1.808
TRPS1	-2.449	-2.121	N/A
miR-4751 (miRNAs w/seed GAGGACC)	-3.162	N/A	-1.4
KDM3A	1.988	N/A	2.562
EGFR	1.338	1.428	1.765
mir-455 (includes others)	-1.287	-1.498	-1.744
miR-7012-5p (and other miRNAs w/seed AGGAGAG)	-2.03	-0.209	-2.287
miR-7058-5p (miRNAs w/seed AGAGGGG)	-0.905	N/A	-3.615
LIPE	-1.316	-1.48	-1.718
vorinostat	N/A	-2.129	-2.385
Go 6976	N/A	-1.723	-2.784
CD274	2.074	0.555	1.876
mir-23 (includes others)	-1.764	-1.723	-1.015
dasatinib	N/A	-2.26	-2.24
miR-466f (miRNAs w/seed CGUGUGU)	-1.4	N/A	-3.087
TET2	2.827	0.372	1.283
taurodeoxycholic acid	-1.411	-0.711	-2.36
FAR1	-1.342	-2	-1.134
quinidine	-2.236	N/A	-2.236
E2F1	2.697	N/A	1.774
miR-125b-1-3p (miRNAs w/seed CGGGUUA)	-1.606	N/A	-2.858
CSF1	1.056	1.219	2.185
TLR	-0.706	-1.772	-1.977
PRKCZ	2.333	N/A	2.121
hydrogen peroxide	2.003	1.64	0.811
NFkB (complex)	1.048	0.504	2.899
miR-1273h-5p (and other miRNAs w/seed UGGGAGG)	-1.481	N/A	-2.969
HAND1	N/A	-2	-2.449
TYK2	0.968	1.223	2.258
glycochenodeoxycholate	-1.929	-0.711	-1.807
miR-450a-5p (and other miRNAs w/seed UUUGCGA)	-2.138	-2.309	N/A
glycodeoxycholic acid	-1.929	-0.711	-1.807
ZIC2	0.568	2.304	1.572
lysophosphatidic acid	1.994	0.497	1.948
miR-137-3p (miRNAs w/seed UAUUGCU)	1.526	1.972	0.934
ESRRG	N/A	2.137	2.294
N-nitro-L-arginine methyl ester	2.255	2.174	N/A
MDK	2.2	2.219	N/A
BMPER	N/A	-1.98	-2.429
Bay 11-7082	-0.62	-1.802	-1.983
STAT3/STAT3	1.839	0.736	1.83
minocycline	N/A	-1.782	-2.619
AIF1	N/A	2.2	2.2
KDM4B	2.216	N/A	2.178
SMAD2/3/SMAD4	2.13	0.956	1.289
SOX6	-1.75	-1.38	-1.244
isotretinoin	1.24	2.157	0.975
HRG	N/A	2.449	1.915
PPP1R1B	1.532	1.007	1.823
SQSTM1	2.391	N/A	1.969
miR-331-3p (miRNAs w/seed CCCCUGG)	-2.197	N/A	-2.16
miR-451b (miRNAs w/seed GGGAGCA)	-2.082	-2.268	N/A
TMPO	1	2	1.342
OXT	-0.962	-1.236	-2.143
ZFTA-RELA	1.265	1.134	1.941
trichostatin A	1.447	1.6	1.286
CCL2	N/A	2.073	2.254
10E,12Z-octadecadienoic acid	2.478	1.846	N/A
IHH	0.607	1.707	2.006
RUNX2	2.145	0.681	1.493
ESR1	1.025	2.218	1.075
T3/TR/RXR	-1.362	-1.044	-1.91
IL11	0	1.929	2.385
miR-6901-5p (miRNAs w/seed GCAGGAA)	-0.655	-2.082	-1.57
N6AMT1	2.331	1.975	N/A
cholic acid	1.657	0.775	1.869
letrozole	-2.305	N/A	-1.995
FOSL1	N/A	2.217	2.08
miR-6378 (miRNAs w/seed GGUUCAC)	-2.111	N/A	-2.183
TO-901317	2.173	-0.472	1.644
lithium chloride	1.498	0.906	1.879
doxorubicin	2.031	0.799	1.447
cobalt chloride	0.923	1.845	1.509
GNAS	N/A	-1.845	-2.429
ARID1A	2.191	1.429	0.653
MNT	-2.121	N/A	-2.138
benzyl isothiocyanate	N/A	-1.975	-2.284
miR-1839-3p (miRNAs w/seed GACCUAC)	-2.538	-1.706	N/A
STAT5B	1.863	0.677	1.702
HAVCR2	N/A	-2	-2.236
(R)-2-(4-chlorophenyl)-2-oxo-1-phenylethyl quinoline-2-carboxylate	-2	N/A	-2.236
SFTPA1	-1.941	-0.905	-1.387
cytokine	1.427	0.631	2.174
FBXL6	N/A	1.89	2.333
indole-3-carbinol	-1.308	-0.692	-2.219
miR-3675-3p (miRNAs w/seed AUCUCUA)	1.941	0.333	1.941
miR-4529-3p (miRNAs w/seed UUGGACU)	-1.5	-2.714	N/A
MAP3K1	2.382	1.831	N/A
butylated hydroxyanisol	2.217	N/A	1.977
anacardic acid	N/A	-1.98	-2.213
2-acetylaminofluorene	2.213	N/A	1.98
miR-1255b-5p (and other miRNAs w/seed GGAUGAG)	-2.183	-2	N/A
amlodipine	N/A	-2.219	-1.964
fatostatin	N/A	-2.2	-1.982
miR-6914-3p (miRNAs w/seed CUGUCCA)	-2.502	N/A	-1.667
spironolactone	-0.885	-1.641	-1.637
xanthine	1.176	1.493	1.493
miR-511-3p (miRNAs w/seed AUGUGUA)	2.114	N/A	2.047
IL33	2.082	0.548	1.53
LGR4	2.449	-0.294	1.406
GSK3	0.997	2.119	1.033
BPIFB1	-1.761	N/A	-2.384
SAV1	-1.109	-2.236	-0.798
TIAM1	1.949	N/A	2.19
corticosterone	-1.503	-1.329	-1.306
CTNNB1/TCF	1.709	N/A	2.425
triamterene	N/A	2.137	1.996
ZBTB10	2.154	N/A	1.978
NFATC1	1.579	0.78	1.773
FOXC1	1.083	1.08	1.966
PITX2	1.245	0.899	1.983
HOTAIR	1.804	1.357	0.964
epigallocatechin-gallate	-0.585	-1.105	-2.427
S1PR2	1.127	1.029	1.961
miR-4308 (and other miRNAs w/seed CCCUGGA)	-2.364	N/A	-1.75
NAMPT	0.73	2.052	1.331
miR-1946a (miRNAs w/seed GCCGGGC)	-2.309	N/A	-1.8
desoxycorticosterone	N/A	1.925	2.183
MAPK12	-0.943	-2.219	-0.943
growth hormone	2.685	-0.083	1.332
dimethylnitrosamine	0.138	2.157	1.803
PRKAA2	N/A	-2.004	-2.094
calcineurin A	0.707	1.912	1.463
CDKN1A	-1.557	-1.592	-0.929
cardiotoxin	0.577	1.897	1.604
IGF2BP3	1.576	0.201	2.301
vitamin E	N/A	-2.228	-1.849
miR-3547 (and other miRNAs w/seed GAGCACC)	-1.411	-2.665	N/A
D-glucose	1.28	1.629	1.164
TRIM28	2.231	1.291	0.547
lactic acid	2.098	0.611	1.357
ethanol	0.744	1.702	1.619
AKT1	1.991	0.762	1.303
ROCK2	2.209	1.837	N/A
tamibarotene	1.616	2.415	N/A
Bvht	1.89	2.138	N/A
miR-194-3p (and other miRNAs w/seed CAGUGGG)	-1.179	-1.294	-1.553
filgrastim	-2.692	-0.509	-0.818
PRKCB	1.857	2.154	N/A
PCTP	-2	N/A	-2
miR-4701-5p (and other miRNAs w/seed UGGCCAC)	-2.5	-1.5	N/A
C9	N/A	2	2
AC261066	N/A	-2	-2
HIRA	N/A	2	2
miR-8112 (miRNAs w/seed CUCCGCC)	-0.832	-1.667	-1.5
SMARCB1	1.204	1.786	1.008
TCF	1.996	N/A	1.996
NCF1	0.218	2.425	1.348
MEF2D	2.782	0.534	0.673
POU3F1	1.982	N/A	2
linsitinib	N/A	-1.987	-1.987
AKT inhibitor VIII	1.567	2.4	N/A
NR1H3	1.547	0.963	1.457
eprosartan	N/A	-1.982	-1.982
CREB3L1	N/A	1.982	1.982
miR-1233-5p (and other miRNAs w/seed GUGGGAG)	-0.859	N/A	-3.098
miR-4736 (and other miRNAs w/seed GGCAGGU)	-2.202	N/A	-1.748
ABCB4	-1.683	-2.265	N/A
bucladesine	-1.207	-1.617	-1.116
OVOL2	N/A	-2.061	-1.869
APP	1.765	1.359	0.806
GJA1	1.178	1.331	1.42
FAM3C	N/A	-1.964	-1.964
NR5A2	2.463	0.514	0.949
CHROMR	2.867	1.058	N/A
PDLIM2	-1.199	-0.971	-1.746
DRD2	1.816	1.311	0.788
PDGFRB	1.981	0.808	1.124
SFRP1	-2	-1.912	N/A
EGLN	-1.888	-0.262	-1.761
miR-7974 (miRNAs w/seed GGCUGUG)	-1.768	N/A	-2.143
AICAR	N/A	-1.873	-2.034
NLGN1	1.616	0.97	1.32
COL5A1	N/A	-1.915	-1.987
HDAC6	1.941	0.518	1.437
SP600125	-1.869	-2.025	N/A
miR-4489 (miRNAs w/seed GGGGCUA)	N/A	-1.347	-2.546
TFAP2A	1.444	1.309	1.136
OLR1	1.475	0.994	1.42
MAPK14	-1.633	-1.851	-0.402
miR-516b-5p (miRNAs w/seed UCUGGAG)	-2.353	-1.528	N/A
miR-6783-5p (miRNAs w/seed AGGGGAA)	-1.768	N/A	-2.111
mtRNase P	N/A	N/A	3.873
S-adenosylmethionine	N/A	-1.484	-2.383
GNE-987	-1.951	N/A	-1.914
miR-9-5p (and other miRNAs w/seed CUUUGGU)	N/A	-1.511	-2.352
TGFB2	2.098	0.65	1.113
phorbol 12,13-didecanoate	-2.135	N/A	-1.724
TFRC	-2.714	N/A	-1.143
ibuprofen	-0.958	-1.066	-1.831
NORAD	2.72	1.134	N/A
RGFP966	-0.739	-1.687	-1.426
NFAT5	0.496	1.379	1.971
MAPK3	-0.616	-2.322	-0.9
TRH	-0.993	-2.379	-0.461
miR-4757-5p (and other miRNAs w/seed GGCCUCU)	-2.043	-1.789	N/A
CDH3	-1.941	N/A	-1.89
diethylnitrosamine	1.583	N/A	2.241
MAP2K1	1.195	1.514	1.101
BMP10	1.368	0.857	1.576
1,4-bis[2-(3,5-dichloropyridyloxy)]benzene	2.03	1.768	N/A
EIF5A2	1.937	0.842	1.019
IL1	0.845	1.478	1.47
C1QA	1.747	0.943	1.102
PDGF-BB	2.399	0.605	0.784
ELOVL3	0.832	1.807	1.147
9,10-dimethyl-1,2-benzanthracene	1.594	1.067	1.119
INHA	0.049	-2.341	-1.385
NR2F1	2.19	1.585	N/A
nilotinib	N/A	-2	-1.772
KIF1B	-1.342	-1.067	-1.342
LMNA	-2.2	-0.711	-0.839
KN 93	-1.767	-1.051	-0.931
methylmercury	N/A	-1.941	-1.807
SNCA	1.872	0.347	1.514
SYK	N/A	1.451	2.282
CASR	N/A	2.244	1.488
NTRK1	-0.951	-1.54	-1.241
miR-532-3p (miRNAs w/seed CUCCCAC)	-2.074	-1.651	N/A
CYP19A1	1.017	1.062	1.644
miR-6934-5p (miRNAs w/seed UGGUGGA)	-3.138	-0.571	N/A
ADRB	-1.143	-2.566	N/A
FOXO3	N/A	-1.71	-1.997
miR-6912-5p (miRNAs w/seed ACAGGGA)	-1.768	-0.426	-1.508
ELAC2	N/A	N/A	3.696
EHF	1.88	1.054	0.757
CHD8	N/A	1.842	1.846
DETA-NONOate	N/A	-1.604	-2.083
resatorvid	N/A	-1.915	-1.769
TET3	-1.414	-1.307	-0.962
prostaglandin E2	1.83	0.918	0.934
TGFB1I1	-2.22	-0.391	-1.07
KEAP1	-1.676	N/A	-2
PTH	1.738	0.554	1.384
ITPR2	1.732	N/A	1.941
IRF8	1.558	1.469	0.644
METTL3	1.885	0.831	0.952
BMAL1	-0.706	-1.667	-1.295
PPP2CA	-0.609	-1.391	-1.664
miR-3657 (and other miRNAs w/seed GUGUCCC)	-1.766	-1.89	N/A
SMARCA4	0.82	1.876	0.96
TSC1	-2.008	-1.644	N/A
SRF	1.351	1.091	1.209
PLK1	1.448	N/A	2.2
BTG2	-1.452	N/A	-2.19
SOX2	0.073	-1.288	-2.279
miR-933 (miRNAs w/seed GUGCGCA)	-1.5	N/A	-2.138
xanthohumol	-1.633	N/A	-2
POMC	1.692	-1.47	0.469
miR-7069-5p (miRNAs w/seed UGGGGGC)	0.128	0.054	-3.444
SELP	1.504	N/A	2.121
IFI16	2.041	N/A	1.58
finasteride	N/A	1.387	2.219
phorbol esters	1.183	1.13	1.291
CG	1.342	1.202	1.059
ADM	N/A	-1.444	-2.157
miR-1825 (miRNAs w/seed CCAGUGC)	N/A	-2.138	-1.46
succinic acid	-1.984	-0.707	-0.905
BCL2	N/A	1.645	1.935
DGCR8	-1.056	-0.699	-1.824
NCOA3	1.609	1.961	N/A
miR-4425 (miRNAs w/seed GUUGGGA)	-1.964	-1.606	N/A
tofacitinib	-2.183	-1.387	N/A
PPP3CB	1.179	N/A	2.39
IL10	0.228	2.302	1.037
LGALS3	0.826	1.295	1.446
genistein	0.952	1.136	1.462
RC3H2	N/A	-1.633	-1.915
miR-214-3p (and other miRNAs w/seed CAGCAGG)	-3.547	N/A	N/A
streptozocin	1.57	1.974	N/A
USF1	N/A	2.203	1.338
L-arginine	2.236	1.298	N/A
MAP2K5	2.187	1.344	N/A
Hbb-b2	N/A	1.633	1.89
Nppb	N/A	-1.633	-1.89
BCOR	N/A	-1.633	-1.89
EGF	2.415	0.093	1.01
MAPT	2.152	0.518	0.848
cisplatin	1.169	1.315	1.034
lisinopril	-0.936	-1.037	-1.544
FOXC2	1.007	0.984	1.52
PAX7	0.872	0.584	2.053
MAK683	1.428	1.122	0.955
baicalin	N/A	1.732	1.767
Ap1	2.034	1.464	N/A
SATB1	1.21	N/A	2.287
DSP	-0.577	-1.455	-1.455
SOX4	1.972	1.512	N/A
YY1	1.496	1.375	0.607
kainic acid	1.939	0.434	1.104
PAX3	1.612	1.138	0.727
USP1	1.741	1.732	N/A
LH	1.838	-0.965	0.655
UTP	1.487	1.964	N/A
S1PR1	N/A	1.33	2.119
allopurinol	0.376	1.55	1.504
miR-5621-3p (miRNAs w/seed GGGCCCU)	N/A	N/A	-3.429
HNRNPU	N/A	-1.32	-2.104
VANGL1	1.422	N/A	1.995
SOX11	1.284	N/A	2.132
NfkB1-RelA	2.164	N/A	1.246
PBRM1	-1.463	N/A	-1.937
saracatinib	-1.936	N/A	-1.46
MST1R	1.982	-0.339	1.069
K+	-1.151	-2.239	N/A
cocaine	2.038	-0.247	1.104
miR-7082-3p (miRNAs w/seed CCCCCCU)	-1.976	N/A	-1.406
zerumbone	-1.264	N/A	-2.117
mir-17 (includes others)	-1.905	-1.472	N/A
PIK3CA	1.471	1.219	0.684
miR-881-5p (miRNAs w/seed AGAGAGA)	N/A	N/A	-3.371
CD2	N/A	1.387	1.982
dipyridamole	-1.982	-1.387	N/A
MTDH	1.516	1.004	0.842
mirdametinib	-1.068	-0.868	-1.424
ETV5	2.562	0.791	N/A
miR-3173-5p (and other miRNAs w/seed GCCCUGC)	-1.922	-1.43	N/A
tetrodotoxin	1.664	0.896	0.788
Muc1	1.342	1	1
HOXD3	N/A	1.342	2
ANGPT1	-0.78	-1.524	-1.034
miR-660-3p (miRNAs w/seed CCUCCUG)	-3.333	N/A	N/A
NR2F2	0.863	1.732	0.735
miR-4279 (miRNAs w/seed UCUCCUC)	-0.928	N/A	-2.401
HRAS	1.147	1.517	0.661
GATA6	1.516	1.808	N/A
miR-3072-5p (miRNAs w/seed GGGACCC)	N/A	N/A	-3.317
MMP14	1.336	N/A	1.979
NOTCH1	1.011	1.454	0.85
aprepitant	-1.066	-2.236	0
resveratrol	N/A	-1.42	-1.879
PLAU	N/A	0.912	2.383
miR-1226-5p (and other miRNAs w/seed UGAGGGC)	-1.644	-1.648	N/A
miR-7150 (miRNAs w/seed UGGCAGG)	-0.59	-1.095	-1.604
TGFB3	1.62	0.659	1.005
TEX11	N/A	-1.067	-2.216
miR-1296-3p (and other miRNAs w/seed AGUGGGG)	-0.743	N/A	-2.535
SNHG20	1.996	N/A	1.27
miR-330-5p (and other miRNAs w/seed CUCUGGG)	-3.266	N/A	N/A
EZH2	-0.627	-0.825	-1.809
AGN194204	1.284	1.095	0.864
NANOG	N/A	-1.231	-2.011
NOTCH3	-1.479	-0.355	-1.407
RBM5-AS1	1	N/A	2.235
enterolactone	N/A	2.219	1
kanamycin A	-1.828	-1.387	N/A
INSIG1	N/A	-3.207	N/A
NFKBIA	1.649	0.38	1.175
EPHB4	0.536	0.707	1.957
INS	-1.33	-1.868	N/A
TNFRSF8	-1.105	N/A	-2.091
tert-butyl-hydroquinone	1.897	-1.294	N/A
FOXO1	1.152	-1.039	-0.995
SCX	-2.144	-1.035	N/A
SLCO1C1	-1.791	-1.387	N/A
LINC00662	0.828	0.849	1.501
CNTF	1.643	-0.436	1.097
ISG15	0.673	1.29	1.211
pioglitazone	-0.903	-2.266	N/A
tamoxifen	-1.107	-1.537	-0.522
NR1I2	1.122	2.043	N/A
CIC	-1.664	-0.555	-0.941
DDX17	1.949	N/A	1.209
vemurafenib	N/A	-1.766	-1.389
mir-320 (includes others)	-1.226	-1.929	N/A
PECAM1	N/A	-1.982	-1.172
JAK2	1.314	0.59	1.248
miR-4706 (and other miRNAs w/seed GCGGGGA)	N/A	N/A	-3.15
phenylbutazone	0.089	1.686	1.375
CDK19	-1.807	N/A	-1.342
SNAI1	1.387	1.391	0.37
CLIC4	1.36	0.718	1.065
PIN1	1.085	1.642	0.416
RBCK1	0.728	1.387	1.026
OSMR	1.981	1.154	N/A
OTX2	0.469	2.236	0.429
acetaminophen	1.949	N/A	1.183
PLCB1	1.938	N/A	1.189
TRAF3IP2	1.373	1.744	N/A
WWC1	-2	-1.114	N/A
alendronic acid	N/A	1.109	2
BARX2	1.178	1.029	0.901
ZNF503	1.912	1.195	N/A
NLRP12	-1.195	N/A	-1.912
propylthiouracil	-1.09	-0.518	-1.488
miR-6903-3p (miRNAs w/seed GUGUGUC)	-0.547	N/A	-2.548
15-deoxy-delta-12,14 -PGJ 2	-0.883	-2.21	N/A
IKZF1	-1.134	N/A	-1.959
1-chloro-2,4-dinitrobenzene	1.091	N/A	2
LDL	1.655	0.23	1.205
miR-669g (miRNAs w/seed GCAUUGU)	1.437	N/A	1.649
cholecalciferol	1.75	1.335	N/A
JARID2	-1.934	-1.147	N/A
RBM47	-1.394	-0.841	-0.841
cantharidin	-0.07	-3	N/A
miR-3109-3p (and other miRNAs w/seed AGGGCCA)	-1.582	N/A	-1.482
palmitic acid	1.76	0.635	-0.666
BMPR2	-0.213	1.531	1.314
choline	-1.108	-1.949	N/A
miR-4314 (and other miRNAs w/seed UCUGGGA)	-3.051	N/A	N/A
P2RY2	1.567	N/A	1.481
trientine	N/A	-1.522	-1.522
HDAC	-0.132	1.351	1.56
TNFSF12	0.557	1.255	1.231
ASPN	-0.277	-0.762	-2
NF-Y	N/A	1.033	1.996
N-CoR	-0.102	-2.224	-0.703
WWTR1	1.359	1.191	0.475
SELPLG	1.134	N/A	1.89
AURKA	1.17	N/A	1.852
LAIR1	0.917	0.917	1.187
fluoromethyl 2,2-difluoro-1-(trifluoromethyl)vinyl ether	1.633	1.387	N/A
EHMT1	1.807	1.212	N/A
CDK6	1.941	1.069	N/A
GNB1	-1.664	N/A	-1.342
interferon alpha	1.636	N/A	1.369
colistin	-1.614	-1.387	N/A
lnc-C5orf42-1	2	N/A	1
naproxen	N/A	-1	-2
RXRA	-1.407	-0.679	-0.91
NGF	-1.014	-1.415	-0.566
miR-4278 (miRNAs w/seed UAGGGGG)	-1.768	-1.225	N/A
SPP1	N/A	1.697	1.29
PRKAR2B	1.982	1	N/A
miR-4652-5p (miRNAs w/seed GGGGACU)	-1.915	N/A	-1.067
STAT6	1	0.855	1.126
ESR2	0.945	0.329	1.701
miR-874-5p (miRNAs w/seed GGCCCCA)	-1.947	-1.024	N/A
SUPT16H	1.648	N/A	1.32
NRAS	-1.37	-0.645	-0.948
GDF2	1.063	1.332	0.557
ANGPTL2	1.951	1	N/A
NQO1	N/A	0.83	2.115
WNT	1.195	0.555	1.195
pentylenetetrazol	1.188	N/A	1.755
miR-688 (miRNAs w/seed CGCAGGC)	-1.941	-1	N/A
IL1B	1.391	0.895	0.644
taurocholic acid	N/A	-0.711	-2.214
IKBKG	1.305	0.044	1.571
okadaic acid	1.155	N/A	1.759
ACTN4	1.911	1	N/A
TGFBR2	-0.857	1.384	0.67
flutamide	N/A	1.039	1.869
CEBPD	0.251	1.372	1.281
sunitinib	0.172	-1.305	-1.424
EIF2AK2	2.892	N/A	N/A
HDAC3	1.031	0.288	1.57
miR-3150a-3p (and other miRNAs w/seed UGGGGAG)	-2.889	N/A	N/A
alpha-ketoglutaramate	-1.616	0.629	-0.64
MTO1	-1.997	N/A	-0.887
EXT1	1.961	0.915	N/A
TP73	0.631	-1.646	0.591
TRAF3	-0.971	N/A	-1.897
B2M	N/A	1.3	1.567
KDM4A	1.432	N/A	1.432
PP2/AG1879 tyrosine kinase inhibitor	-1.591	-1.272	N/A
DKK1	N/A	-1.48	-1.377
GCN2iB	1.425	N/A	1.424
KLF11	-1.825	-1.023	N/A
RAS	0.954	N/A	1.892
miR-3918 (miRNAs w/seed CAGGGCC)	N/A	N/A	-2.84
MYOC	2	0.277	0.563
SAFB	-1.706	-1.134	N/A
simvastatin	-1.01	-0.481	-1.348
PDX1	-1.19	-0.824	-0.823
GW9662	N/A	-0.795	-2.038
ERF	1.271	N/A	1.558
CCN4	1.934	0.895	N/A
miR-8081 (miRNAs w/seed UUGAGUC)	N/A	-2.828	N/A
actinonin	N/A	N/A	-2.828
ITGA11	N/A	2.828	N/A
SRC (family)	0.854	1.964	N/A
HOXC8	-1.093	-0.896	-0.822
miR-1893 (and other miRNAs w/seed GCGCGGG)	N/A	-0.273	-2.535
ethionine	N/A	1.342	1.463
EP300	0.613	0.825	1.364
IGFBP2	1.308	1.155	0.337
CAV1	N/A	1.497	1.303
PTGES	1.4	N/A	1.4
SALL4	1.225	0.728	0.845
AGER	0.665	1.401	0.729
miR-1938 (miRNAs w/seed GGUGGGA)	N/A	N/A	-2.794
TIMP3	-1.599	N/A	-1.183
dimethyl fumarate	2.781	N/A	N/A
Ca2+	1.587	-0.577	0.617
RB1	-0.998	1.769	-0.01
TEAD1	N/A	2.774	N/A
miR-199a-5p (and other miRNAs w/seed CCAGUGU)	N/A	-2.765	N/A
KRAS	-0.657	-1.075	-1.033
mir-133 (includes others)	-0.951	N/A	-1.811
MFAP5	1.513	-0.6	0.649
chloroquine	1.715	1.046	N/A
CXCR4	1.109	0.217	1.433
STAT5A/B	-1.182	-1.571	N/A
MMP2	1.3	0.486	0.966
miR-453 (and other miRNAs w/seed GGUUGCC)	-0.465	-2.286	N/A
miR-3073a-5p (and other miRNAs w/seed UGGUCAC)	-2.75	N/A	N/A
MSX1	0.762	N/A	1.987
NR3C1	-0.526	-1.788	-0.433
mir-140	-0.44	-1.257	-1.045
TMPRSS2-ERG	0.756	0.6	1.382
IL3	N/A	0.692	2.042
telmisartan	0.183	1.463	1.086
INHBB	1.709	1.016	N/A
MSI2	1.145	0.085	1.485
miR-3202 (miRNAs w/seed GGAAGGG)	-2.714	N/A	N/A
ABCB10	1.192	N/A	1.522
glutathione	0.076	1.47	1.166
miR-1538 (and other miRNAs w/seed GGCCCGG)	N/A	-2.711	N/A
KDM1A	1.253	-0.37	1.084
morphine	1.317	0.934	-0.455
PPIF	-1.291	0	-1.414
HEIH	N/A	-1.673	1.026
NLRP3	-0.538	-2.16	N/A
miR-6916-5p (and other miRNAs w/seed AGGAGGA)	-2.698	N/A	N/A
leuprolide	-0.312	-1.191	-1.191
miR-149-5p (miRNAs w/seed CUGGCUC)	-2.691	N/A	N/A
etanercept	-1.664	N/A	-1.026
4-hydroxytamoxifen	-0.46	-2.072	0.152
dimethyl sulfoxide	N/A	1.069	1.609
NR1H4	-0.698	-0.698	1.279
COP1	1.343	0.898	0.431
FOXA2	0.722	1.213	0.734
miR-7066-5p (miRNAs w/seed GGGUUGG)	-2.667	N/A	N/A
HIC1	N/A	-0.745	-1.919
POU2AF1	N/A	1.976	0.687
(+)-MK-801	-2.371	0.292	N/A
AHR	-1.164	-1.391	-0.102
HMGA1	-0.723	-1.098	0.834
histone deacetylase inhibitor	1.151	1.342	0.156
PKD1	-0.401	-0.132	-2.113
miR-6969-5p (miRNAs w/seed AGCAGAG)	N/A	N/A	-2.646
DAP3	N/A	N/A	2.646
SHH	0.512	0.175	1.954
indican	1.105	N/A	1.536
metronidazole	-1.571	-1.069	N/A
miR-555 (miRNAs w/seed GGGUAAG)	1.807	0.832	N/A
miR-661 (miRNAs w/seed GCCUGGG)	-2.032	-0.603	N/A
manganese	N/A	-1.291	-1.342
DAG1	1	N/A	1.633
miR-4431 (miRNAs w/seed CGACUCU)	-0.816	-1	-0.816
LYN	-2.061	0.57	N/A
TWNK	N/A	N/A	2.63
ETV7	-2.626	N/A	N/A
ASCL1	-1.053	-0.466	-1.104
ALKBH7	N/A	N/A	2.621
NF2	-1.163	N/A	-1.454
NOSTRIN	N/A	-2.616	N/A
activin (family)	0.292	0.636	1.685
COL9A1	0.168	-1.432	-1.011
MEF2C	0.008	-1.213	-1.39
PIK3R1	1.923	0.687	N/A
PKA	-1.289	-1.32	N/A
SNAI2	0.8	0.581	1.227
quercetin	2.253	-0.347	N/A
EWSR1	1.706	0.894	N/A
PF4	0.642	N/A	1.958
SLC2A1	-1.395	0.326	0.878
NFkB (family)	1.072	N/A	1.524
cyclopamine	N/A	-0.813	-1.783
STAT4	2.595	N/A	N/A
MAP2K1/2	1.699	-0.892	N/A
KISS1	-1.432	-1.053	0.097
RARB	0.721	0.569	1.292
triamcinolone acetonide	-0.32	1.363	0.891
LIF	-0.285	0.021	2.266
valproic acid	1.523	1.045	N/A
SP3	-1.461	-0.12	0.986
IL15	1.223	N/A	1.342
carvedilol	0	-1.157	-1.408
mir-3622 (includes others)	0.6	N/A	1.964
pCPT-cAMP	N/A	-1.529	1.035
RELA	1.504	-0.427	0.632
ACVRL1	-0.454	0.688	1.411
oxaliplatin	-2.061	-0.492	N/A
ADGRE2	1.387	-0.333	0.832
miR-211-3p (miRNAs w/seed CAAGGAC)	-1.134	-1.414	N/A
miR-1198-5p (miRNAs w/seed AUGUGUU)	2.539	N/A	N/A
MEF2A	N/A	1.024	1.514
AR	0.498	1.137	-0.9
NOTCH	-0.68	-0.665	-1.187
miR-711 (miRNAs w/seed GGACCCA)	N/A	-2.53	N/A
miR-1290 (miRNAs w/seed GGAUUUU)	N/A	-2.53	N/A
TRAF4	1.067	N/A	1.452
miR-344a-5p (and other miRNAs w/seed CAGGCUC)	-2.516	N/A	N/A
SLIGRL-NH2	0.908	0.064	1.543
mir-541	1.997	N/A	0.512
miR-541-3p (miRNAs w/seed GGCGAAC)	N/A	-1	-1.508
LEF1	1.291	-0.285	0.932
KMT2D	0.743	0.914	0.849
WNT5A	-0.221	1.639	0.643
DNMT3A	-1.193	1.095	0.214
RETN	2.36	0.142	N/A
miR-626 (and other miRNAs w/seed GCUGUCU)	-2.502	N/A	N/A
PRKCA	N/A	0.663	1.834
pevonedistat	N/A	-1.342	-1.154
THRA	0.84	0.637	1.017
CHRNA7	-0.396	-1.067	-1.026
RHO	N/A	-1.698	-0.791
estradiol-17beta-benzoate	0.523	-0.402	-1.559
SRC	0.778	0.899	0.804
miR-6801-3p (and other miRNAs w/seed CCCCUGC)	-2.48	N/A	N/A
miR-7009-5p (miRNAs w/seed UGGGGUC)	N/A	N/A	-2.48
LATS	-0.745	-1.732	N/A
EPCAM	N/A	1.067	1.407
dexamethasone	0.091	1.228	1.154
miR-1913 (miRNAs w/seed CUGCCCC)	-1.508	N/A	-0.962
amphetamine	-0.501	-1.706	0.251
EPHA2	-0.729	-1.724	N/A
MYC	N/A	1.157	1.295
miR-1225-3p (miRNAs w/seed GAGCCCC)	N/A	-2.449	N/A
KCNJ10	N/A	N/A	2.449
EZR	1.96	N/A	0.484
cerivastatin	-0.28	-0.996	-1.166
histone H3	0.625	0.106	1.709
dopamine	0.145	-1.361	-0.931
F2R	0.32	0.397	1.716
3-beta,17-beta-androstanediol	1.053	0.689	0.689
miR-204-5p (and other miRNAs w/seed UCCCUUU)	-2.428	N/A	N/A
CDH1	N/A	-0.574	-1.851
MRPL12	N/A	N/A	2.423
miR-3191-3p (miRNAs w/seed GGGGACG)	-2.414	N/A	N/A
miR-4258 (miRNAs w/seed CCCGCCA)	-2.414	N/A	N/A
RARG	0.429	1.082	0.902
miR-6758-5p (and other miRNAs w/seed AGAGAGG)	N/A	N/A	-2.401
miR-6978-3p (miRNAs w/seed CGGCUUC)	-2.4	N/A	N/A
JAG1	0.93	1.149	0.32
DKK4	-1.199	N/A	-1.199
F3	-1.533	-0.864	N/A
lurbinectedin	N/A	0.762	1.633
UBE2I	-0.083	0.956	1.354
SCGB1A1	-1.165	N/A	-1.225
adenosine	1.321	-0.708	0.361
DICER1	-0.752	-0.526	-1.111
Tcf7	0.782	-1.115	0.49
ozone	2.201	-0.184	N/A
hemoglobin	2.385	N/A	N/A
SIN3A	-2	N/A	-0.383
LDB1	0.648	0.507	1.228
CSF	N/A	-2	0.378
GPER1	-0.179	-2.199	N/A
pyruvaldehyde	1.941	0.128	0.308
NEDD9	-0.426	-1.437	-0.512
bromodeoxyuridine	2.375	N/A	N/A
SNHG12	0.762	0.762	0.849
MCAM	N/A	1.184	1.184
JAK1	1.788	-0.576	N/A
ETS2	1.643	0.718	N/A
GDF9	1.073	0.379	0.908
miR-6982-5p (miRNAs w/seed UGGAGGA)	-2.359	N/A	N/A
miR-1293 (and other miRNAs w/seed GGGUGGU)	N/A	N/A	-2.359
TERC	1.969	N/A	0.388
miR-5187-5p (miRNAs w/seed GGGAUGA)	N/A	-2.357	N/A
HFE	0	0.18	2.176
miR-3936 (miRNAs w/seed AAGGGGU)	N/A	N/A	-2.353
FGFR2	1.17	1.182	0
CEBPB	0.09	1.37	0.881
IDO1	N/A	N/A	2.335
miR-7019-3p (miRNAs w/seed CACCUUG)	2.333	N/A	N/A
BLM	-0.971	0.707	-0.653
PD173074	0.728	0.362	1.221
THZ531	0.286	-1.5	-0.525
NEUROD2	1.501	N/A	0.808
miR-7082-5p (miRNAs w/seed ACGGGCA)	-1.414	N/A	-0.894
SIM2	-1.061	-1.235	N/A
LRPAP1	0.896	1.387	N/A
Meg3	-1	N/A	-1.28
C5	1.97	0.306	N/A
raloxifene	-0.868	-0.264	-1.14
progesterone	-0.087	1.057	1.127
miR-28b (and other miRNAs w/seed GGAGCUC)	1.106	N/A	1.163
POU4F2	0.853	1.414	N/A
Pick1	-0.632	-1	-0.632
fulvestrant	-1.303	-0.434	-0.527
miR-4675 (and other miRNAs w/seed GGGCUGU)	N/A	N/A	-2.263
HDAC1	-1.634	-0.627	N/A
miR-6356 (miRNAs w/seed CCCCAGA)	-2.041	0.218	N/A
deoxycorticosterone acetate/potassium chloride/sodium chloride	N/A	1.309	0.95
miR-6772-5p (miRNAs w/seed GGGUGUA)	-2	-0.258	N/A
5-N-ethylcarboxamido adenosine	1.907	0.35	N/A
miR-6511a-5p (and other miRNAs w/seed AGGCAGA)	-1.569	-0.688	N/A
rolipram	1.562	-0.686	N/A
LTBR	N/A	0.478	1.762
NSUN3	N/A	N/A	2.236
ralimetinib	N/A	N/A	-2.236
miR-1947-5p (miRNAs w/seed GGACGAG)	N/A	N/A	-2.236
coal tar	2.236	N/A	N/A
USP37	0.849	N/A	1.387
RXRG	N/A	0.816	1.414
T 0070907	0.246	N/A	1.982
PRMT1	N/A	0.485	1.74
adenosine triphosphate	0.419	0.259	1.547
5-hydroxytryptamine	0.565	-0.686	0.973
SMO	1.154	N/A	1.067
triciribine	2.219	N/A	N/A
picrotoxin	N/A	-2.219	N/A
3-hydroxybutyric acid	N/A	N/A	-2.219
DLX1	0.105	0.875	1.235
CDCP1	N/A	0.927	1.287
SMAD4	-0.005	-1.832	-0.376
NGF	1.452	0.76	N/A
memantine	-0.458	-0.258	-1.495
OGT	-0.066	0.791	1.351
CFLAR	-2.207	N/A	N/A
MAPK8	0.938	-0.728	0.535
SB 216763	2.2	N/A	N/A
IL31	N/A	-2.2	N/A
phosphate	1.246	0.007	-0.947
mir-143	-0.489	-0.845	-0.864
miR-30c-1-3p (and other miRNAs w/seed UGGGAGA)	-0.183	N/A	-2.012
POU2F1	2.19	N/A	N/A
Laminin5	N/A	2.186	N/A
p38 MAPK	0.848	-0.369	0.968
miR-6840-3p (miRNAs w/seed CCCAGGA)	-2.183	N/A	N/A
HBEGF	2.182	N/A	N/A
TCF/LEF	2.18	N/A	N/A
chenodeoxycholic acid	0.252	-1.928	N/A
glucocorticoid	-0.58	0.773	-0.827
SMAD5	0.199	N/A	1.98
POSTN	N/A	1.091	1.087
4-hydroxynonenal	2.177	N/A	N/A
O6-benzylguanine	N/A	N/A	-2.177
L-685,458	-2.173	N/A	N/A
Pam3-Cys-Ser-Lys4	1.432	0.738	N/A
miR-204-3p (and other miRNAs w/seed CUGGGAA)	-2.168	N/A	N/A
TNFRSF1B	1.08	1.086	N/A
EGLN1	-0.855	-1.311	N/A
F7	1.201	-0.963	N/A
CAMK4	N/A	-2.164	N/A
AKT	0.779	0.374	1.01
RASSF1	-0.514	-0.376	-1.271
TBXT	N/A	0.156	2
resolvin D1	0.373	1.131	0.651
REST	0.867	0.834	-0.453
CRH	-0.779	-1.374	N/A
POU4F1	-0.926	0	-1.227
miR-2110 (and other miRNAs w/seed UGGGGAA)	-2.152	N/A	N/A
DLL1	2.147	N/A	N/A
platelet activating factor	2.13	-0.013	N/A
SREBF2	N/A	2.14	N/A
glycocholic acid	N/A	-0.333	-1.807
ZFP36	N/A	-1.551	-0.589
LAS1L	-2.138	N/A	N/A
Am 580	1.858	0.28	N/A
CIP2A	0.347	-1.155	0.636
miR-3069-3p (miRNAs w/seed UGGACAC)	N/A	-2.138	N/A
formaldehyde	N/A	-2.137	N/A
mir-182	1.034	1.103	N/A
ATP-gamma-S	0.02	-1.319	-0.796
PCI-34051	N/A	-1.067	-1.067
FKBP5	1.129	0.896	0.102
ferric ammonium citrate	1.192	N/A	0.933
ZNF281	2.121	N/A	N/A
ZNF106	N/A	-2.121	N/A
fenofibrate	1.534	0.226	-0.36
SSB	-0.509	-0.509	-1.1
tyrphostin AG 1478	-0.58	-1.534	N/A
miR-1343-3p (and other miRNAs w/seed UCCUGGG)	-2.111	N/A	N/A
urethane	1.054	N/A	1.054
ciglitazone	-1.126	-0.496	-0.484
ADAR	-0.378	N/A	-1.718
isobutylmethylxanthine	0.648	0.38	1.064
LMO2	0.542	0.507	1.039
SLPI	-1.432	-0.655	N/A
FOS	0.015	1.817	0.252
nitrofurantoin	-1.225	0.159	-0.684
ETV6	-2.067	N/A	N/A
testosterone	0.554	1.292	0.221
CHI3L1	-0.426	1.633	N/A
Immunoglobulin	-0.902	-0.857	0.3
miR-214-5p (miRNAs w/seed GCCUGUC)	-2.058	N/A	N/A
miR-3113-3p (miRNAs w/seed CCUGGCC)	-1.48	0.577	N/A
pidnarulex	2.055	N/A	N/A
EML4-ALK	0.347	-0.258	1.448
honokiol	N/A	-1.342	-0.707
miR-7230-5p (miRNAs w/seed GACUGCU)	2.049	0	N/A
TSHZ3	0.495	1.074	0.477
desmopressin	N/A	0.396	1.649
miR-6882-3p (miRNAs w/seed GCUGCCU)	-2.043	0	N/A
PPP5C	0.64	0.762	0.64
TP53	0.92	-0.177	0.94
TGFBR1	0.035	0.664	1.334
VTN	0.832	1.195	N/A
PTEN	0.833	0.09	-1.098
PIM3	-1.044	N/A	-0.975
green tea polyphenol	-0.342	-1.026	-0.647
APLN	0.348	0.544	1.121
TSC22D3	-1.042	-0.97	N/A
propionic acid	0.816	0.447	0.742
H-7	N/A	2.003	N/A
LGK-974	-1	N/A	-1
MRPL14	N/A	N/A	2
miR-6083 (miRNAs w/seed UUAUAUC)	-1	-1	N/A
MESP1	N/A	N/A	2
IFNGR	N/A	-2	N/A
AGK	-2	N/A	N/A
MALSU1	N/A	N/A	2
CHRNA9	N/A	N/A	2
GAPVD1	N/A	N/A	2
DUSP4	2	N/A	N/A
cepharanthine	2	N/A	N/A
mir-127	N/A	-1	-1
miR-4804-5p (miRNAs w/seed UGGACGG)	-2	N/A	N/A
neratinib	-2	N/A	N/A
1'-acetoxychavicol acetate	-2	N/A	N/A
relaxin	1	1	N/A
PDCD5	2	N/A	N/A
picropodophyllin	N/A	-2	N/A
PLA2G2A	N/A	2	N/A
KPNA2	N/A	2	N/A
OVOL1	N/A	N/A	-2
VIRMA	N/A	N/A	1.999
UBE2E2	1.998	N/A	N/A
GSTP1	-1.997	N/A	N/A
ACKR3	N/A	1.154	0.842
PRKN	N/A	-0.396	-1.599
SIRT1 inhibitor III	0.515	N/A	1.48
FOSL2	1.994	N/A	N/A
RHOA	N/A	0.744	1.249
miR-3093-5p (miRNAs w/seed GCACCCC)	-0.926	N/A	-1.067
IFNB1	-0.376	-1.614	N/A
CYP1B1	0.791	0.359	0.837
CD200	1.982	N/A	N/A
SLC9A1	N/A	N/A	1.982
S100A12	1.982	N/A	N/A
GALNT2	N/A	1.982	N/A
ETS	N/A	N/A	1.982
GLIS2	N/A	-1.982	N/A
SPINT1	N/A	-1.98	N/A
LOXL1	N/A	1.98	N/A
DES	N/A	-1.98	N/A
PARP2	N/A	N/A	1.98
asiatic acid	N/A	N/A	-1.98
ENTPD5	N/A	N/A	1.98
SMAD2/3/4	1.98	N/A	N/A
RNF5	-0.851	-1.128	N/A
FBN1	-0.8	-1.178	N/A
miR-382-3p (miRNAs w/seed AUCAUUC)	-0.282	N/A	-1.69
perindopril	-1.97	N/A	N/A
AGAP2-AS1	1.969	N/A	N/A
2-(p-hydroxyanilino)-4-(p-chlorophenyl) thiazole	1.969	N/A	N/A
trans-stilbene oxide	1.969	N/A	N/A
Usp17la (includes others)	N/A	N/A	1.967
lovastatin	N/A	N/A	-1.965
concanamycin A	1.964	N/A	N/A
miR-6871-5p (miRNAs w/seed AUGGGAG)	N/A	N/A	-1.961
ASIP	N/A	N/A	1.961
elastase	1.96	N/A	N/A
NVP-TAE684	0.164	1.488	0.307
G007-LK	-1.958	N/A	N/A
mir-21 (includes others)	N/A	N/A	-1.955
CAPN6	0.229	0.5	1.225
ZMIZ2	N/A	N/A	1.954
PKA catalytic subunit	N/A	-1.954	N/A
S-equol	1.953	N/A	N/A
schizandrin B	N/A	-1.953	N/A
ELF3	1.951	N/A	N/A
HAND2	-0.548	-0.854	-0.548
VGLL3	N/A	1.949	N/A
2,5-bis(5-hydroxymethyl-2-thienyl)furan	1.948	N/A	N/A
VASN	N/A	N/A	1.944
lipid A	N/A	N/A	1.943
ITGB1	1.016	-0.628	0.298
bromobenzene	1.941	N/A	N/A
anisomycin	N/A	-1.939	N/A
fluticasone propionate	0.795	0.466	-0.676
histone deacetylase	0.478	0.896	-0.563
IL25	-0.761	-0.44	0.735
KMT2A	-0.261	-0.671	-1.002
NC410	0.471	-0.775	-0.688
CEBPA	-0.657	1.176	0.101
ACVR1	N/A	N/A	1.931
TNFSF11	0.239	-0.608	1.082
baicalein	N/A	N/A	-1.929
MGA	N/A	-1.929	N/A
BAMBI	N/A	-0.927	-1
miR-3069-5p (miRNAs w/seed UGGCAGU)	-0.707	N/A	-1.219
atorvastatin	-0.492	-1.433	N/A
MSTN	-0.802	-0.139	-0.984
TREX1	-1.923	N/A	N/A
SOD2	-0.864	0.443	0.615
NEK8	N/A	0.958	0.958
miR-4767 (miRNAs w/seed GCGGGCG)	N/A	N/A	-1.915
SU6656	-1.912	N/A	N/A
PAK1	1.339	0.225	0.347
tetrachlorodibenzodioxin	-0.581	0.252	-1.077
IRAK1	-1.909	N/A	N/A
methapyrilene	N/A	1.134	0.775
FGFR3	N/A	1.709	0.198
GRP	1.362	-0.544	N/A
PRKAA	-1.85	0.053	N/A
KIN001-043	-0.378	-0.816	-0.707
SOX7	0.632	1.265	N/A
miR-6752-3p (miRNAs w/seed CCCUGCC)	-1.896	N/A	N/A
rosiglitazone	-0.605	-1.286	N/A
FAM117B	1.89	N/A	N/A
OLFM4-RET	N/A	-1.89	N/A
miR-766-5p (and other miRNAs w/seed GGAGGAA)	N/A	-1.89	N/A
miR-4286 (miRNAs w/seed CCCCACU)	-1.89	N/A	N/A
ILKAP	-1.671	-0.218	N/A
fluocinolone acetonide	-1.508	-0.378	N/A
miR-3156-3p (miRNAs w/seed UCCCACU)	N/A	-1.886	N/A
STK11	N/A	-1.885	N/A
miR-669k-5p (miRNAs w/seed GUGCAUG)	1.134	-0.229	0.522
GATA1	N/A	N/A	1.883
MEK	-0.246	-0.639	-0.995
miR-708-5p (and other miRNAs w/seed AGGAGCU)	-1.88	N/A	N/A
ALOX5	-1.036	0	-0.842
calcitriol	0.712	0.996	-0.167
buthionine sulfoximine	1.551	0.322	N/A
NOTCH2	N/A	1.859	N/A
GLI1	-0.291	-0.827	0.736
USP8	N/A	N/A	-1.852
calcium chloride	N/A	0.692	1.154
miR-7674-5p (miRNAs w/seed GAGGUGU)	0.688	-1.155	N/A
PHGDH	N/A	N/A	1.843
IGF2	N/A	1.841	N/A
ERBB2	0.7	0.254	0.884
QKI	N/A	1.836	N/A
GRIN1	-1.058	0.277	0.5
cyclic AMP	-0.117	-1.611	0.1
MAP2K4	N/A	1.823	N/A
miR-6767-5p (miRNAs w/seed CGCAGAC)	-0.832	-0.302	-0.688
COL1A1	N/A	0.689	1.132
DACH1	N/A	1.664	0.156
BMP	0.816	0.555	-0.447
LACTB	-0.563	-1.254	N/A
KCNIP3	-0.463	0.924	0.429
Hif1	0.475	0.555	-0.786
lipoarabinomannan	N/A	1	0.816
CLU	-0.033	-1.783	N/A
enterotoxin B	1	0.816	N/A
bombesin	0	1	0.816
vancomycin	-0.303	0.849	0.663
1-methyl-4-phenyl-1,2,3,6-tetrahydropyridine	N/A	N/A	1.811
Ro41-5253	-1.809	N/A	N/A
miR-1963 (miRNAs w/seed GGGACGA)	N/A	-1.807	N/A
miR-3200-3p (miRNAs w/seed ACCUUGC)	-1.807	N/A	N/A
hydrocortisone	0.125	-0.663	-1.019
miR-7225-3p (miRNAs w/seed UUCUAGA)	N/A	N/A	-1.807
PAX6	-0.148	-0.901	-0.753
TNC	0.563	N/A	1.238
concanavalin a	0.471	0.715	0.609
MUC4	1.452	N/A	0.342
MIF	N/A	0.074	1.719
NOS3	-1.793	N/A	N/A
ANTXR2	N/A	-0.896	-0.896
miR-7031-3p (miRNAs w/seed ACCCUCU)	1.213	0.577	N/A
FOXO4	-0.034	-1.756	N/A
EED	1.342	0	-0.447
ERBB3	0.037	0.745	1.006
miR-6808-5p (and other miRNAs w/seed AGGCAGG)	N/A	N/A	-1.786
miR-1915-3p (and other miRNAs w/seed CCCAGGG)	N/A	N/A	-1.786
isoprenaline	-0.466	-1.316	N/A
eicosapentaenoic acid	0.628	1.154	N/A
PTGS2	1.144	0.261	0.377
TFAP2C	0.197	-0.6	0.984
miR-682 (miRNAs w/seed UGCAGUC)	N/A	-1.78	N/A
GCG	0.119	-1.655	N/A
ATP1A2	N/A	-0.64	-1.134
STAT3 inhibitor VI	-1.089	-0.685	N/A
MYOD1	0.179	-1.036	-0.553
FST	N/A	-0.992	-0.775
CCAT2	N/A	0.796	0.969
miR-6873-3p (miRNAs w/seed UCUCUCU)	N/A	N/A	-1.761
LHX1	0.336	0.277	1.144
staurosporine	-1.134	-0.492	0.129
indomethacin	N/A	1.048	0.704
beta-naphthoflavone	1.744	N/A	N/A
butyric acid	-0.729	-0.535	-0.478
NRP1	N/A	0.713	1.027
SMARCA5	0.632	N/A	-1.105
RUNX3	-0.463	-1.27	N/A
osimertinib	0.391	N/A	1.342
STK24	N/A	1.732	N/A
miR-3621 (miRNAs w/seed GCGGGUC)	N/A	N/A	-1.732
miR-12197-3p (and other miRNAs w/seed CGGGGCU)	N/A	-1.732	N/A
NEDD8	0.714	N/A	1.016
PHACTR1	0.687	-1.043	N/A
SOX10	0.912	N/A	-0.816
CRP	N/A	1.725	N/A
GMNN	N/A	-0.632	-1.091
zVAD-FMK	1.72	N/A	N/A
CXCL12	1.402	0.316	N/A
proteasome inhibitor	1.715	N/A	N/A
IL12A	0.832	0.882	N/A
miR-6759-5p (miRNAs w/seed UGUGGGU)	0.2	N/A	-1.512
FSHB	-1.709	N/A	N/A
TINCR	1.709	N/A	N/A
HOXA9	-0.954	0.616	-0.139
TCF12	0.556	0.371	0.781
VHL E3 ligase	-0.854	N/A	-0.854
miR-142-5p (and other miRNAs w/seed AUAAAGU)	N/A	-1.706	N/A
PROCR	1.706	N/A	N/A
miR-561-5p (miRNAs w/seed UCAAGGA)	N/A	N/A	-1.706
miR-18a-3p (and other miRNAs w/seed CUGCCCU)	-1.705	N/A	N/A
actinomycin D	-0.793	-0.076	-0.836
SKIC2	0.302	-0.333	-1.069
PAX3-FOXO1	0.106	-0.488	-1.107
KLF4	-0.367	-0.335	0.998
mir-2392	N/A	N/A	-1.7
hemin	1.496	0.115	-0.088
PPBP	0.849	N/A	0.849
miR-1908-3p (miRNAs w/seed CGGCCGC)	-1.698	N/A	N/A
miR-596 (miRNAs w/seed AGCCUGC)	N/A	N/A	-1.698
4-methyl umbelliferone-8-carbaldehyde	N/A	-0.849	-0.849
AKR1B1	0.849	N/A	0.849
glycyrrhetinic acid	N/A	N/A	-1.698
miR-1539 (miRNAs w/seed CCUGCGC)	-1.698	N/A	N/A
astressin 2B	-1.693	N/A	N/A
SPI1	0.833	N/A	0.86
DDR1	N/A	-0.692	-1
TRAF7	-1.091	N/A	-0.6
evodiamine	-1.091	N/A	-0.6
SERPINH1	N/A	0.805	0.883
azoxymethane	1.684	N/A	N/A
CCL5	N/A	-0.508	1.175
thapsigargin	N/A	-1.681	N/A
GATA2	0.52	-0.132	1.029
LDLR	-0.823	-0.817	-0.039
miR-7216-5p (miRNAs w/seed GGAGAGC)	N/A	N/A	-1.677
CFTR	-0.246	1.129	-0.302
miR-6979-5p (miRNAs w/seed GGGAGGC)	0.209	N/A	-1.461
miR-467b-5p (miRNAs w/seed UAAGUGC)	N/A	N/A	-1.667
sesaminol	1.667	N/A	N/A
citarinostat	-1.667	N/A	N/A
CD86	-1.664	N/A	N/A
nitrofen	N/A	-1.664	N/A
arsenite	1.661	N/A	N/A
PRKAA1	N/A	-1.659	N/A
miR-6867-3p (and other miRNAs w/seed UCUCCCU)	-1.659	N/A	N/A
miR-1306-5p (miRNAs w/seed CACCUCC)	-1.659	N/A	N/A
trametinib	N/A	0.427	-1.231
POU5F1	0.838	N/A	0.819
sorafenib	-1.656	N/A	N/A
CDK9	-0.113	N/A	1.542
STING1	1.494	0.159	N/A
ID2	-0.394	-0.852	-0.404
N-[(2Z)-3-(4,5-dihydro-1,3-thiazol-2-yl)-1,3-thiazolidin-2-yl idene]-5H dibenzo[a,d][7]annulen-5-amine	-0.35	-1.298	N/A
miR-377-5p (and other miRNAs w/seed GAGGUUG)	-1.648	N/A	N/A
PIK3CG	-0.489	1.157	N/A
CCN5	0	-0.302	-1.343
LRP1	-0.699	-0.942	N/A
CCN1	0.085	0.653	0.9
PKNOX2	1.633	N/A	N/A
miR-378g (miRNAs w/seed CUGGGCU)	N/A	-1.633	N/A
miR-6729-3p (miRNAs w/seed CAUCCCC)	-1.633	N/A	N/A
ADCY	1.633	N/A	N/A
RNF31	0.632	1	0
SOD1	-0.816	0	-0.816
ERG	0.507	1.124	N/A
nitric oxide	0.998	0.136	-0.496
promegestone	-0.46	-0.551	-0.617
DCN	-0.854	0.233	-0.541
ERBB4	0.193	1.369	-0.064
miR-218-5p (and other miRNAs w/seed UGUGCUU)	N/A	N/A	1.626
PRDM16	-0.909	-0.518	-0.198
miR-3909 (and other miRNAs w/seed GUCCUCU)	-1.62	N/A	N/A
ADRB2	-0.684	-0.928	N/A
IFN gamma	-0.614	N/A	-0.998
PPARG	1.045	0.567	N/A
DIO3	0.417	0.541	0.649
miR-1233-3p (miRNAs w/seed GAGCCCU)	-1.606	N/A	N/A
miR-1270 (and other miRNAs w/seed UGGAGAU)	N/A	N/A	-1.606
XDH	0.425	1.18	N/A
miR-492 (miRNAs w/seed GGACCUG)	N/A	-1.604	N/A
miR-4783-5p (miRNAs w/seed GCGCGCC)	-1.604	N/A	N/A
miR-3121-5p (miRNAs w/seed CCUUUGC)	1.604	N/A	N/A
STAT5A	0.751	0.38	0.466
WWOX	-0.64	N/A	-0.956
DDB2	-1.329	N/A	0.265
prostaglandin D2	1.213	-0.378	N/A
GFI1	-0.504	-0.619	-0.466
ADAMTS18	0.711	0.447	0.426
tacrolimus	0.896	-0.57	0.117
EOMES	0.433	0.168	0.974
CSF3	1.412	N/A	0.163
FSH	-0.249	-0.649	-0.673
miR-6770-3p (miRNAs w/seed UGGCGGC)	N/A	N/A	-1.569
folic acid	N/A	N/A	-1.568
PLIN5	1.567	N/A	N/A
N-acetylsphingosine	N/A	-0.557	-1.006
NFYC	0.447	-1	0.113
plerixafor	-1.558	N/A	N/A
ELK1	N/A	-1.553	N/A
DLL4	N/A	1.55	N/A
ADRB3	N/A	-1.548	N/A
retinoid	-0.949	0.342	-0.252
SS18	N/A	-0.707	0.832
MYO6	-0.447	-1.091	0
miR-3061-5p (miRNAs w/seed AGUGGGC)	-1.537	N/A	N/A
miR-6499-3p (miRNAs w/seed GCAGUGU)	0.535	N/A	1
PLCG2	N/A	0.283	-1.25
4-(2-aminoethyl)benzenesulfonylfluoride	0.441	-0.378	-0.711
miR-669b-5p (miRNAs w/seed GUUUUGU)	N/A	1.528	N/A
miR-6834-5p (miRNAs w/seed UGAGGGA)	0	N/A	-1.528
miR-1946b (and other miRNAs w/seed CCGGGCA)	N/A	N/A	-1.528
miR-669m-5p (and other miRNAs w/seed GUGUGCA)	0.429	-0.186	-0.911
SOX3	N/A	-0.632	-0.894
SOX1	N/A	-0.632	-0.894
BGLAP	-0.762	N/A	-0.762
SP2509	-0.541	0.814	-0.168
FTO	0.872	0.339	0.31
miR-568 (miRNAs w/seed UGUAUAA)	1.518	N/A	N/A
CREM	0.884	-0.634	N/A
puerarin	1.516	N/A	N/A
miR-1203 (miRNAs w/seed CCGGAGC)	N/A	1.069	0.447
miR-6761-5p (and other miRNAs w/seed CUGAGAG)	0.889	N/A	-0.621
miR-4774-5p (miRNAs w/seed CUGGUAU)	N/A	1.508	N/A
SAHM1	-1.508	N/A	N/A
NHLH2	-0.312	-1.192	N/A
PP1	-1.504	0	N/A
birabresib	-1.265	0.237	N/A
miR-695 (miRNAs w/seed GAUUGGG)	1.5	N/A	N/A
miR-3081-3p (miRNAs w/seed UGCGCUC)	N/A	N/A	1.5
melatonin	1.492	N/A	N/A
6-hydroxydopamine	-0.459	N/A	1.031
ADAM12	0.44	0.177	-0.871
BDNF	0.565	-0.348	-0.573
SERPINF1	-0.816	N/A	-0.669
BDKRB2	-1.257	-0.225	N/A
miR-669c-3p (and other miRNAs w/seed ACACACA)	-1.482	N/A	N/A
miR-881-3p (and other miRNAs w/seed ACUGUGU)	1.481	N/A	N/A
fasudil	-1.48	N/A	N/A
CALCA	0.951	-0.29	0.237
FABP3	N/A	-1.477	N/A
SKIL	N/A	N/A	1.477
ALKBH1	N/A	0.068	1.408
8-chlorophenylthio-adenosine 3',5'-cyclic monophosphate	0.448	-1.026	N/A
potassium chloride	0.67	-0.519	0.285
Laminin (complex)	N/A	-1.471	N/A
miR-6919-3p (miRNAs w/seed CUCCUCC)	-1	-0.471	N/A
PTX3	0.119	1.348	N/A
PML	-1.465	N/A	N/A
THZ2	-0.816	N/A	-0.647
miR-4781-5p (miRNAs w/seed AGCGGGG)	N/A	N/A	-1.461
miR-6742-3p (miRNAs w/seed CCUGGGU)	-1.461	N/A	N/A
miR-7652-3p (and other miRNAs w/seed CUGGCUU)	-1.46	N/A	N/A
DSCAM	0	0.277	1.183
phencyclidine	1.459	N/A	N/A
INT-767	-0.391	-1.067	N/A
TLR7	0.73	0.728	N/A
troglitazone	-0.181	-1.276	N/A
cucurbitacin B	N/A	N/A	-1.457
thyroid hormone	-0.129	0.048	-1.279
CPE	N/A	-1.455	N/A
SERPINC1	N/A	N/A	-1.455
DNMT1	-0.586	0.869	N/A
WNT11	N/A	1.452	N/A
GH1	N/A	-1.451	N/A
selumetinib	-0.744	-0.376	-0.331
SFLLRN (PAR1-activator)	N/A	0.294	1.154
CEP120	1	N/A	0.447
PRDM8	N/A	1	-0.447
IL11RA	N/A	1.446	N/A
SHCBP1	1.446	N/A	N/A
HLX	0.193	1.01	-0.241
ADCYAP1	0.392	0.222	0.826
BCL6	N/A	1.438	N/A
miR-101-5p (miRNAs w/seed AGUUAUC)	N/A	-1.134	-0.302
BMP4	-0.596	0.268	0.57
RANBP9	N/A	N/A	-1.432
MEDAG	1.119	N/A	-0.313
ADORA2B	N/A	1.432	N/A
NFKB1	1.002	N/A	0.427
AREG	N/A	N/A	1.424
LPAR1	0.465	0.271	0.685
DNMT3B	-0.196	-1.118	-0.103
miR-12118 (and other miRNAs w/seed AAGGAGG)	N/A	-1.414	N/A
KCNK9	-1.414	N/A	N/A
miR-4713-5p (miRNAs w/seed UCUCCCA)	-1.414	N/A	N/A
miR-6776-5p (miRNAs w/seed CUGGGUG)	N/A	N/A	-1.414
miR-3094-5p (miRNAs w/seed GUUGGGG)	-1.41	N/A	N/A
imiquimod	1.407	N/A	N/A
GDF15	N/A	-1.406	N/A
miR-4304 (miRNAs w/seed CGGCAUG)	0.258	N/A	1.147
Wy 40905	N/A	-1.405	N/A
GW501516	1.009	0.394	N/A
miR-3113-5p (miRNAs w/seed UCCUGGC)	N/A	-1.32	-0.081
2-arachidonoylglycerol	1.4	N/A	N/A
N1,N11-diethylnorspermine	N/A	N/A	-1.4
NAD+	0.596	-0.208	0.596
miR-550a-5p (and other miRNAs w/seed GUGCCUG)	-1.4	N/A	N/A
BCL11B	1.158	0.239	N/A
CASZ1	-0.687	-0.707	N/A
miR-3084-5p (and other miRNAs w/seed UUGAAGG)	1.394	N/A	N/A
S100A9	0.915	0.073	-0.402
TEAD	N/A	0.577	0.812
propranolol	0.756	0.633	N/A
forskolin	0.174	-0.31	0.905
miR-627-3p (miRNAs w/seed CUUUUCU)	N/A	1.387	N/A
miR-1948-5p (miRNAs w/seed UAUGAGU)	1.387	0	N/A
SAA1	N/A	N/A	1.387
CFI-402257	N/A	1.387	N/A
CYLD-AS1	1.387	N/A	N/A
LY6E	1.387	N/A	N/A
miR-4708-5p (miRNAs w/seed GAGAUGC)	-1.387	N/A	N/A
3,4,5,3',4'-pentachlorobiphenyl	1.383	N/A	N/A
VHL	-1.225	0.156	N/A
dextran sulfate	-0.212	0.48	0.684
steroid	-0.068	0.577	0.73
cyclophosphamide	-0.971	0.197	0.205
GHR	N/A	-0.726	-0.647
BMP7	-0.081	1.07	0.221
MYO1B	N/A	N/A	1.372
CDK (family)	1.372	N/A	N/A
miR-4487 (miRNAs w/seed GAGCUGG)	N/A	N/A	-1.372
PCBP2	1.369	N/A	N/A
WNT4	N/A	-0.18	1.186
ARHGAP31	-0.707	-0.624	-0.031
GRIN2A	N/A	N/A	1.36
miR-3170 (and other miRNAs w/seed UGGGGUU)	N/A	-0.853	-0.507
SPRY2	-0.218	-0.607	-0.527
miR-6982-3p (miRNAs w/seed GGCCCCU)	-0.973	-0.378	N/A
rotenone	-0.883	-0.465	N/A
NR4A1	-0.248	-1.095	N/A
miR-6878-5p (miRNAs w/seed GGGAGAA)	-1.342	N/A	N/A
miR-696 (miRNAs w/seed CGUGUGC)	N/A	N/A	-1.342
K-252	N/A	-1.342	N/A
miR-802-3p (and other miRNAs w/seed CGGAGAG)	N/A	N/A	-1.342
miR-16-2-3p (and other miRNAs w/seed CCAAUAU)	N/A	-1.342	N/A
elovanoid N32	N/A	N/A	-1.342
miR-4514 (and other miRNAs w/seed CAGGCAG)	N/A	-1.342	N/A
TD139	-1.342	N/A	N/A
EFNA5	N/A	1.342	N/A
miR-7030-3p (miRNAs w/seed UUGCUCU)	1.342	N/A	N/A
SB204990	-1.342	N/A	0
MRPS5	N/A	N/A	1.342
EGR2	1.341	N/A	N/A
GATA4	-0.671	-0.533	0.135
TBX5	N/A	-1.334	N/A
FOXA1	-0.432	-0.302	-0.6
miR-4525 (and other miRNAs w/seed GGGGGAU)	N/A	-1.333	N/A
tazemetostat	-0.3	1.033	N/A
norepinephrine	-0.248	0.558	-0.523
CGS 21680	1.329	N/A	N/A
dorsomorphin	N/A	-0.196	-1.13
PIAS1	0.737	0.588	N/A
4-octyl itaconate	1.325	N/A	N/A
mir-155	-0.511	-0.712	-0.1
NR4A2	0.065	-0.98	0.278
BMP6	1.322	N/A	N/A
SPNS2	N/A	N/A	-1.32
miR-675-3p (miRNAs w/seed UGUAUGC)	N/A	-1.32	N/A
miR-19b-3p (and other miRNAs w/seed GUGCAAA)	1.319	N/A	N/A
LCN2	N/A	0.649	0.669
ATM	0.347	0.97	N/A
PTF1A	N/A	0.213	-1.101
HNF1A	N/A	1.265	-0.049
3-deazaneplanocin	-0.614	0	-0.698
ATF7	N/A	-0.655	-0.655
ETV4	N/A	1.309	N/A
KLF2	-0.45	0.306	-0.552
PML-RARA	-1.307	N/A	N/A
miR-135a-1-3p (and other miRNAs w/seed AUAGGGA)	0.408	N/A	-0.898
miR-5191 (miRNAs w/seed GGAUAGG)	0.728	0.577	N/A
EGR3	1.304	N/A	N/A
TLR9	0.836	-0.468	N/A
ADIPOQ	0.198	-0.851	-0.254
YBX1	0.091	0.544	0.665
miR-1668 (and other miRNAs w/seed AAAGGCC)	-1.3	N/A	N/A
miR-6529-3p (and other miRNAs w/seed CUGUGCC)	-1.298	N/A	N/A
miR-12201-5p (and other miRNAs w/seed GGAAGGA)	N/A	N/A	-1.298
miR-3971 (miRNAs w/seed UCCCCAC)	N/A	N/A	-1.298
miR-1-3p (and other miRNAs w/seed GGAAUGU)	N/A	-1.296	N/A
PAX8	1.012	N/A	0.284
zearalenone	0.353	0.228	0.715
NTF3	-0.266	-1.029	N/A
diethylmaleate	1.292	N/A	N/A
bis(4-hydroxyphenyl)sulfone	1.292	N/A	N/A
SIX1	N/A	-1.083	-0.209
miR-6785-3p (miRNAs w/seed CAUCGCC)	N/A	N/A	-1.291
1-(ethylthio)-4-(2-phenylethyl)-4H-spiro[benzo[h][1,2,4]triazolo[4,3-a]quinazoline-6,1'-cyclohexan]-5(7H)-one	N/A	0	-1.291
MED13	-1.286	N/A	N/A
lysophosphatidylinositol	0.577	0.707	N/A
RXR	1.131	N/A	0.152
MAP2K7	N/A	-0.728	-0.555
lactacystin	1.169	N/A	-0.113
miR-6996-3p (miRNAs w/seed GGUGUCU)	N/A	-1.279	N/A
GCR/glucocorticoid	1	N/A	0.277
miR-4721 (and other miRNAs w/seed GAGGGCU)	-0.383	-0.133	-0.761
nifedipine	N/A	0.824	0.451
spermine nitric oxide complex	1.274	N/A	N/A
SERPINE1	-0.324	-0.298	-0.65
IL12B	0.832	0.44	N/A
VCAN	0.055	-1.06	-0.154
HSP27	0.822	-0.447	N/A
VDR	N/A	1.074	0.192
SERPINB7	0.471	0.577	-0.218
miR-4696 (miRNAs w/seed GCAAGAC)	N/A	-1.265	N/A
miR-6746-3p (miRNAs w/seed AGCCGCC)	N/A	-1.265	N/A
CCAR2	N/A	N/A	1.265
miR-5132-3p (miRNAs w/seed UGAUGUU)	N/A	N/A	1.265
ARL6IP1	-1.265	0	N/A
miR-770-3p (miRNAs w/seed UGGGCCU)	N/A	-1.265	N/A
cephaloridine	1.264	N/A	N/A
SFRP4	N/A	0.447	-0.816
SPRY1	0.816	0.447	N/A
glutamyl-Se-methylselenocysteine	-0.447	N/A	-0.816
NFIL3	-0.447	N/A	0.816
TAC1	0.947	0.314	N/A
dinoprost	-0.105	-0.915	-0.237
GHRH	N/A	1.257	N/A
DIM-C-pPhOH-3-Cl-5-OCH3	N/A	-1.257	N/A
oleanolic acid	0.254	-1	N/A
IGFBP3	N/A	1.253	N/A
OGA	0.448	-0.272	-0.532
FMR1	N/A	N/A	-1.252
UBR5	N/A	-0.707	0.543
FOXQ1	N/A	-0.68	-0.567
miR-219a-5p (and other miRNAs w/seed GAUUGUC)	N/A	-1.246	N/A
FNIP1	1.246	N/A	N/A
TLR2	N/A	-1.246	N/A
ID3	-0.322	-0.488	-0.431
RLN2	1.177	-0.063	N/A
ZC3H12C	-1.238	N/A	N/A
PPARD	N/A	1.237	N/A
RET	0.662	0.573	N/A
GLI3	0.087	-0.194	-0.951
FYN	N/A	1.231	N/A
DDB1	-0.095	-1.134	N/A
ceramide	0.463	-0.655	0.109
L-triiodothyronine	-1	0.188	0.039
FGF19	N/A	1.225	N/A
INSR	N/A	-1.222	N/A
RUNX1	1.19	0.032	N/A
HTR1A	N/A	N/A	-1.222
CREB	1.22	N/A	N/A
piceatannol	-1.219	N/A	N/A
vitamin K3	N/A	-1.219	N/A
ethoxyquin	1.217	N/A	N/A
miR-27a-3p (and other miRNAs w/seed UCACAGU)	-0.229	N/A	0.986
CCK	-0.317	-0.897	N/A
MEMO1	N/A	N/A	1.214
miR-7083-3p (miRNAs w/seed CUGCUCU)	-1.213	N/A	N/A
PRKCI	-1.211	N/A	N/A
THRB	0.035	1.174	N/A
SMOC2	N/A	N/A	1.206
SULF2	0.954	0.249	N/A
SMAD	0.144	0.655	-0.401
RBL1	-0.942	N/A	-0.258
NCOA2	1.2	N/A	N/A
FOSB	N/A	1.199	N/A
raltitrexed	N/A	N/A	-1.199
PARP1	1.195	N/A	N/A
GLI	N/A	N/A	1.195
EDN3	N/A	-1.195	N/A
THBS1	N/A	0	1.192
N(6)-(3-iodobenzyl)-5'-N-methylcarboxamidoadenosine	-1.192	N/A	N/A
NFYA	N/A	N/A	1.183
KDM6A	N/A	1.067	0.113
collagen alpha1	1.176	N/A	N/A
IL5	N/A	1.175	N/A
cordycepin	0.412	N/A	0.762
triflusal	-1.172	N/A	N/A
infigratinib	N/A	N/A	-1.172
LEPR	-0.495	-0.675	N/A
NRG1	N/A	1.169	N/A
TFAP4	N/A	-0.827	0.342
ZEB2	1.046	N/A	-0.12
cytarabine	N/A	1.166	N/A
BAPTA-AM	N/A	-0.418	-0.747
miR-672-3p (miRNAs w/seed CACACAG)	-1.163	N/A	N/A
MAP2K3	0.864	0.295	N/A
TNFSF13B	0.595	-0.136	-0.426
miR-6501-3p (miRNAs w/seed CAGAGCA)	N/A	-1.155	N/A
miR-7068-5p (miRNAs w/seed UGAGGCU)	-1.155	N/A	N/A
miR-298 (miRNAs w/seed GCAGAAG)	N/A	-1.155	N/A
miR-642a-5p (miRNAs w/seed UCCCUCU)	1.155	N/A	N/A
BIRC5	N/A	N/A	1.154
DHX9	N/A	N/A	1.154
leukotriene D4	N/A	-1.154	N/A
TRA2B	0.766	N/A	0.388
Csl	N/A	N/A	1.154
ITGA5	N/A	1.153	N/A
ARID2	-0.905	0	-0.243
NGEF	N/A	N/A	-1.147
NFATC3	-0.309	-0.838	N/A
RCAN1	0.496	-0.651	N/A
miR-4633-3p (and other miRNAs w/seed GGAGCUA)	1.147	N/A	N/A
miR-466q (miRNAs w/seed UGCACAC)	N/A	-1.147	N/A
CYGB	-0.113	-0.555	-0.478
ICAM1	0.954	0.186	N/A
miR-2183 (miRNAs w/seed UGAACCC)	N/A	-1.134	N/A
TLN1	1.134	N/A	N/A
miR-4289 (miRNAs w/seed CAUUGUG)	N/A	N/A	1.134
UBA1	N/A	N/A	-1.134
PARPBP	1.134	N/A	N/A
VH032	1.134	N/A	N/A
miR-4727-3p (miRNAs w/seed UAGUGGG)	N/A	N/A	-1.134
MFGE8	N/A	-1.134	N/A
IOX2	1.134	N/A	N/A
ACE2	N/A	-1.133	N/A
TGFA	0.495	-0.638	N/A
EPAS1	1.132	N/A	N/A
isoliquiritigenin	-1.131	N/A	N/A
F10	1.131	N/A	N/A
IL27RA	N/A	N/A	-1.131
MC2580	N/A	N/A	1.131
TOPBP1	-1.129	N/A	N/A
DMD	-1.129	N/A	N/A
MAPK	0.742	0.306	0.075
RND3	N/A	1.122	N/A
IL12 (complex)	0.516	0.28	-0.326
LGALS1	N/A	0.554	0.568
mir-24 (includes others)	-1.114	N/A	N/A
mir-132 (includes others)	1.114	N/A	N/A
BRAF	-1.114	N/A	N/A
NODAL	N/A	-1.114	N/A
BCL3	0.147	0.415	0.551
NCOR2	-0.913	-0.199	N/A
miR-700-5p (miRNAs w/seed AAGGCUC)	-0.209	0.277	-0.626
miR-712-3p (miRNAs w/seed GCGAGUC)	0.577	N/A	0.535
MLX	-0.416	-0.695	N/A
DUSP10	N/A	0.555	0.555
NDN	0.555	N/A	0.555
bufalin	N/A	-1.109	N/A
risperidone	N/A	-1.109	N/A
bee venom	N/A	-0.488	-0.617
GNRH	-0.633	-0.235	-0.236
NREP	N/A	-1.103	N/A
bevacizumab	-0.308	0.647	0.146
PRKACA	-1.097	N/A	N/A
POLDIP2	-0.73	N/A	0.365
KLF9	N/A	1.095	N/A
BCL2L1	N/A	1.093	N/A
32-134D	-1.093	N/A	N/A
ATE1	N/A	N/A	1.091
KIT	-1.091	N/A	N/A
KT5823	N/A	-1.091	N/A
ASAH1	N/A	1.091	N/A
WFS1	N/A	1.091	N/A
MC4R	N/A	-1.091	N/A
miR-1263 (miRNAs w/seed UGGUACC)	N/A	N/A	-1.091
salvianolic acid A	1.091	N/A	N/A
11,12-epoxyeicosatrienoic acid	N/A	-1.091	N/A
miR-542-5p (and other miRNAs w/seed UCGGGGA)	-1.091	N/A	N/A
POR	N/A	-1.09	N/A
miR-5702 (miRNAs w/seed GAGUCAG)	-0.832	N/A	-0.258
miR-671-5p (miRNAs w/seed GGAAGCC)	-1.089	N/A	N/A
IFNGR1	N/A	0.336	0.751
GSTO1	-0.102	N/A	0.985
CREB1	0.438	-0.491	0.157
miR-1843a-5p (and other miRNAs w/seed AUGGAGG)	N/A	N/A	-1.085
RBL2	N/A	N/A	-1.083
miR-7053-3p (miRNAs w/seed UCCUGUG)	-1.082	N/A	N/A
H1-2	-1.082	N/A	N/A
KL	N/A	N/A	-1.08
DSCAML1	-0.557	0	0.522
sirolimus	N/A	-1.076	N/A
SND1	0.514	N/A	0.557
miR-4786-5p (miRNAs w/seed GAGACCA)	N/A	N/A	-1.069
miR-642b-5p (miRNAs w/seed GUUCCCU)	N/A	N/A	-1.069
miR-7702 (miRNAs w/seed UUAGACU)	N/A	N/A	-1.069
miR-4648 (miRNAs w/seed GUGGGAC)	N/A	-1.069	N/A
17-alpha-ethinylestradiol	1.024	0.044	N/A
captopril	-0.847	0.033	0.188
GAB2	N/A	-1.067	N/A
UBR1	N/A	N/A	1.067
UBR2	N/A	N/A	1.067
IL1F10	N/A	1.067	N/A
UGCG	1.067	N/A	N/A
STAT1/3/5 dimer	N/A	-1.067	N/A
CFH	1.067	N/A	N/A
ADIRF-AS1	1.067	N/A	N/A
RAPGEF3	N/A	-1.067	N/A
ITIH1	N/A	N/A	1.067
CD163	-1.067	N/A	N/A
thiocoraline	N/A	1.067	N/A
ebselen	-1.067	N/A	N/A
resolvin D2	-1.067	N/A	N/A
ITGA9	1.067	N/A	N/A
SFRP2	N/A	N/A	1.067
LY6K	1.067	N/A	N/A
HTATIP2	N/A	-1.067	N/A
mir-223	-0.069	0.981	0.012
miR-3616-3p (miRNAs w/seed GAGGGCA)	N/A	-1.061	N/A
MYOCD	N/A	-0.218	-0.834
palbociclib	-0.127	-0.923	N/A
miR-126a-3p (and other miRNAs w/seed CGUACCG)	1.047	N/A	N/A
miR-153-3p (miRNAs w/seed UGCAUAG)	-1.046	N/A	N/A
acriflavine	-1.044	N/A	N/A
ATR	N/A	N/A	1.044
S100A8	0.759	-0.15	0.134
miR-7218-5p (miRNAs w/seed GCAGGGU)	-1.043	N/A	N/A
miR-4433b-5p (miRNAs w/seed UGUCCCA)	-1.043	N/A	N/A
[truncated: 1,690 more rows]
