# Supplementary material for: Transcriptional profiles of antidepressant resistance across the corticolimbic pathway of chronically stressed mice
Source: Neuropsychopharmacology. 2026 Feb 23;51(7):1279–89. doi: 10.1038/s41386-026-02366-6 (PMC13212567; doi:10.1038/s41386-026-02366-6)
Supplement: Supplementary file 3 — Table S2. Pattern Data [file 41386_2026_2366_MOESM3_ESM.xlsx]

## Sheet: Nac patterns level 1
	genes	merge	value	id	group	spec	analysis	colored	cluster	cutoff0.111	cutoff0.444	cutoff1	cutoff1.778	cutoff2.778	cutoff4
1	ENSMUSG00000000058	one_groupControl	-0.832385	C2	control	Control	pass	one_group	1	1	1	1	1	1	1
2	ENSMUSG00000000078	one_groupControl	-0.926949	C2	control	Control	pass	one_group	1	1	1	1	1	1	1
3	ENSMUSG00000000088	one_groupControl	-0.130851	C2	control	Control	pass	one_group	2	2	2	2	1	1	1
4	ENSMUSG00000000126	one_groupControl	-0.959023	C2	control	Control	pass	one_group	1	1	1	1	1	1	1
5	ENSMUSG00000000214	one_groupControl	1.12723	C2	control	Control	pass	one_group	3	3	3	3	2	2	1
6	ENSMUSG00000000247	one_groupControl	-0.222452	C2	control	Control	pass	one_group	1	4	4	1	1	1	1
7	ENSMUSG00000000276	one_groupControl	-0.808317	C2	control	Control	pass	one_group	2	5	2	2	1	1	1
8	ENSMUSG00000000282	one_groupControl	-0.776977	C2	control	Control	pass	one_group	1	4	4	1	1	1	1
9	ENSMUSG00000000296	one_groupControl	0.704034	C2	control	Control	pass	one_group	3	3	3	3	2	2	1
10	ENSMUSG00000000308	one_groupControl	-0.279617	C2	control	Control	pass	one_group	2	2	2	2	1	1	1
11	ENSMUSG00000000317	one_groupControl	-0.484544	C2	control	Control	pass	one_group	1	4	4	1	1	1	1
12	ENSMUSG00000000392	one_groupControl	-1.12831	C2	control	Control	pass	one_group	1	1	1	1	1	1	1
13	ENSMUSG00000000440	one_groupControl	-1.27347	C2	control	Control	pass	one_group	1	1	1	1	1	1	1
14	ENSMUSG00000000605	one_groupControl	-0.358631	C2	control	Control	pass	one_group	2	5	2	2	1	1	1
15	ENSMUSG00000000627	one_groupControl	-0.529069	C2	control	Control	pass	one_group	4	NA	5	4	1	1	1
16	ENSMUSG00000000708	one_groupControl	0.715455	C2	control	Control	pass	one_group	3	3	3	3	2	2	1
17	ENSMUSG00000000732	one_groupControl	0.58331	C2	control	Control	pass	one_group	3	7	6	3	2	2	1
18	ENSMUSG00000000766	one_groupControl	-0.982493	C2	control	Control	pass	one_group	1	1	1	1	1	1	1
19	ENSMUSG00000000782	one_groupControl	1.21579	C2	control	Control	pass	one_group	3	3	3	3	2	2	1
20	ENSMUSG00000000792	one_groupControl	-1.06391	C2	control	Control	pass	one_group	1	1	1	1	1	1	1
21	ENSMUSG00000000794	one_groupControl	0.180317	C2	control	Control	pass	one_group	3	8	6	3	2	2	1
22	ENSMUSG00000000804	one_groupControl	-0.770694	C2	control	Control	pass	one_group	4	NA	5	4	1	1	1
23	ENSMUSG00000000805	one_groupControl	-0.540544	C2	control	Control	pass	one_group	2	5	2	2	1	1	1
24	ENSMUSG00000000811	one_groupControl	-0.451461	C2	control	Control	pass	one_group	1	4	4	1	1	1	1
25	ENSMUSG00000000869	one_groupControl	-1.05792	C2	control	Control	pass	one_group	4	NA	5	4	1	1	1
26	ENSMUSG00000000881	one_groupControl	-0.362151	C2	control	Control	pass	one_group	2	5	2	2	1	1	1
27	ENSMUSG00000000884	one_groupControl	-0.284207	C2	control	Control	pass	one_group	2	2	2	2	1	1	1
28	ENSMUSG00000000948	one_groupControl	-0.86424	C2	control	Control	pass	one_group	4	NA	5	4	1	1	1
29	ENSMUSG00000000976	one_groupControl	0.65374	C2	control	Control	pass	one_group	3	3	3	3	2	2	1
30	ENSMUSG00000001020	one_groupControl	0.889301	C2	control	Control	pass	one_group	3	9	3	3	2	2	1
31	ENSMUSG00000001025	one_groupControl	0.93593	C2	control	Control	pass	one_group	3	9	3	3	2	2	1
32	ENSMUSG00000001039	one_groupControl	1.12115	C2	control	Control	pass	one_group	3	3	3	3	2	2	1
33	ENSMUSG00000001053	one_groupControl	-0.291544	C2	control	Control	pass	one_group	2	2	2	2	1	1	1
34	ENSMUSG00000001065	one_groupControl	1.00865	C2	control	Control	pass	one_group	3	9	3	3	2	2	1
35	ENSMUSG00000001089	one_groupControl	-0.848014	C2	control	Control	pass	one_group	4	NA	5	4	1	1	1
36	ENSMUSG00000001103	one_groupControl	-0.741254	C2	control	Control	pass	one_group	1	1	1	1	1	1	1
37	ENSMUSG00000001119	one_groupControl	0.656218	C2	control	Control	pass	one_group	3	7	6	3	2	2	1
38	ENSMUSG00000001156	one_groupControl	0.931676	C2	control	Control	pass	one_group	5	10	7	5	3	2	1
39	ENSMUSG00000001175	one_groupControl	-0.44553	C2	control	Control	pass	one_group	2	5	2	2	1	1	1
40	ENSMUSG00000001225	one_groupControl	1.12555	C2	control	Control	pass	one_group	3	9	3	3	2	2	1
41	ENSMUSG00000001229	one_groupControl	-0.610607	C2	control	Control	pass	one_group	4	NA	5	4	1	1	1
42	ENSMUSG00000001334	one_groupControl	-0.385153	C2	control	Control	pass	one_group	2	5	2	2	1	1	1
43	ENSMUSG00000001366	one_groupControl	-0.466999	C2	control	Control	pass	one_group	2	5	2	2	1	1	1
44	ENSMUSG00000001467	one_groupControl	-0.464422	C2	control	Control	pass	one_group	2	5	2	2	1	1	1
45	ENSMUSG00000001472	one_groupControl	-0.532214	C2	control	Control	pass	one_group	2	5	2	2	1	1	1
46	ENSMUSG00000001496	one_groupControl	0.361368	C2	control	Control	pass	one_group	3	11	8	3	2	2	1
47	ENSMUSG00000001507	one_groupControl	-0.652453	C2	control	Control	pass	one_group	1	4	4	1	1	1	1
48	ENSMUSG00000001525	one_groupControl	-0.262664	C2	control	Control	pass	one_group	2	12	9	2	1	1	1
49	ENSMUSG00000001542	one_groupControl	-0.760669	C2	control	Control	pass	one_group	2	5	2	2	1	1	1
50	ENSMUSG00000001555	one_groupControl	0.666148	C2	control	Control	pass	one_group	3	7	6	3	2	2	1
51	ENSMUSG00000001663	one_groupControl	0.591396	C2	control	Control	pass	one_group	3	7	6	3	2	2	1
52	ENSMUSG00000001707	one_groupControl	-1.3324	C2	control	Control	pass	one_group	1	1	1	1	1	1	1
53	ENSMUSG00000001761	one_groupControl	1.01669	C2	control	Control	pass	one_group	3	9	3	3	2	2	1
54	ENSMUSG00000001768	one_groupControl	0.635995	C2	control	Control	pass	one_group	3	9	3	3	2	2	1
55	ENSMUSG00000001773	one_groupControl	0.276169	C2	control	Control	pass	one_group	3	8	6	3	2	2	1
56	ENSMUSG00000001833	one_groupControl	-0.818851	C2	control	Control	pass	one_group	4	NA	5	4	1	1	1
57	ENSMUSG00000001844	one_groupControl	1.23411	C2	control	Control	pass	one_group	3	9	3	3	2	2	1
58	ENSMUSG00000001870	one_groupControl	-1.18031	C2	control	Control	pass	one_group	1	1	1	1	1	1	1
59	ENSMUSG00000001911	one_groupControl	-0.88873	C2	control	Control	pass	one_group	1	1	1	1	1	1	1
60	ENSMUSG00000001918	one_groupControl	1.04864	C2	control	Control	pass	one_group	3	3	3	3	2	2	1
61	ENSMUSG00000001943	one_groupControl	-0.613178	C2	control	Control	pass	one_group	2	5	2	2	1	1	1
62	ENSMUSG00000001985	one_groupControl	-1.18473	C2	control	Control	pass	one_group	1	1	1	1	1	1	1
63	ENSMUSG00000001988	one_groupControl	-0.6077	C2	control	Control	pass	one_group	1	1	1	1	1	1	1
64	ENSMUSG00000001995	one_groupControl	-0.921791	C2	control	Control	pass	one_group	1	1	1	1	1	1	1
65	ENSMUSG00000002012	one_groupControl	0.590455	C2	control	Control	pass	one_group	3	7	6	3	2	2	1
66	ENSMUSG00000002017	one_groupControl	-0.411147	C2	control	Control	pass	one_group	1	4	4	1	1	1	1
67	ENSMUSG00000002032	one_groupControl	-0.980705	C2	control	Control	pass	one_group	1	1	1	1	1	1	1
68	ENSMUSG00000002043	one_groupControl	0.890605	C2	control	Control	pass	one_group	3	9	3	3	2	2	1
69	ENSMUSG00000002058	one_groupControl	-0.433058	C2	control	Control	pass	one_group	1	4	4	1	1	1	1
70	ENSMUSG00000002059	one_groupControl	1.46638	C2	control	Control	pass	one_group	3	3	3	3	2	2	1
71	ENSMUSG00000002068	one_groupControl	-0.640463	C2	control	Control	pass	one_group	4	NA	5	4	1	1	1
72	ENSMUSG00000002190	one_groupControl	-0.807382	C2	control	Control	pass	one_group	4	NA	5	4	1	1	1
73	ENSMUSG00000002227	one_groupControl	0.350418	C2	control	Control	pass	one_group	3	11	8	3	2	2	1
74	ENSMUSG00000002279	one_groupControl	0.744471	C2	control	Control	pass	one_group	3	3	3	3	2	2	1
75	ENSMUSG00000002325	one_groupControl	0.700552	C2	control	Control	pass	one_group	3	7	6	3	2	2	1
76	ENSMUSG00000002341	one_groupControl	-0.766512	C2	control	Control	pass	one_group	4	NA	5	4	1	1	1
77	ENSMUSG00000002365	one_groupControl	0.416571	C2	control	Control	pass	one_group	3	8	6	3	2	2	1
78	ENSMUSG00000002458	one_groupControl	-1.28775	C2	control	Control	pass	one_group	1	1	1	1	1	1	1
79	ENSMUSG00000002565	one_groupControl	0.986371	C2	control	Control	pass	one_group	3	9	3	3	2	2	1
80	ENSMUSG00000002625	one_groupControl	0.974051	C2	control	Control	pass	one_group	3	9	3	3	2	2	1
81	ENSMUSG00000002633	one_groupControl	-0.75736	C2	control	Control	pass	one_group	4	NA	5	4	1	1	1
82	ENSMUSG00000002732	one_groupControl	0.291842	C2	control	Control	pass	one_group	3	7	6	3	2	2	1
83	ENSMUSG00000002831	one_groupControl	1.08318	C2	control	Control	pass	one_group	3	3	3	3	2	2	1
84	ENSMUSG00000002847	one_groupControl	0.758526	C2	control	Control	pass	one_group	3	3	3	3	2	2	1
85	ENSMUSG00000002871	one_groupControl	0.806101	C2	control	Control	pass	one_group	3	9	3	3	2	2	1
86	ENSMUSG00000002881	one_groupControl	-0.920673	C2	control	Control	pass	one_group	1	13	1	1	1	1	1
87	ENSMUSG00000002897	one_groupControl	-0.835378	C2	control	Control	pass	one_group	1	1	1	1	1	1	1
88	ENSMUSG00000002900	one_groupControl	0.785179	C2	control	Control	pass	one_group	3	3	3	3	2	2	1
89	ENSMUSG00000002908	one_groupControl	-0.877601	C2	control	Control	pass	one_group	1	1	1	1	1	1	1
90	ENSMUSG00000002910	one_groupControl	1.09218	C2	control	Control	pass	one_group	3	3	3	3	2	2	1
91	ENSMUSG00000002957	one_groupControl	-0.746614	C2	control	Control	pass	one_group	1	1	1	1	1	1	1
92	ENSMUSG00000003099	one_groupControl	-0.483709	C2	control	Control	pass	one_group	1	4	4	1	1	1	1
93	ENSMUSG00000003184	one_groupControl	0.75307	C2	control	Control	pass	one_group	3	7	6	3	2	2	1
94	ENSMUSG00000003190	one_groupControl	0.874384	C2	control	Control	pass	one_group	3	9	3	3	2	2	1
95	ENSMUSG00000003198	one_groupControl	0.940932	C2	control	Control	pass	one_group	3	3	3	3	2	2	1
96	ENSMUSG00000003208	one_groupControl	1.23476	C2	control	Control	pass	one_group	3	3	3	3	2	2	1
97	ENSMUSG00000003233	one_groupControl	-0.948361	C2	control	Control	pass	one_group	1	1	1	1	1	1	1
98	ENSMUSG00000003269	one_groupControl	-0.230598	C2	control	Control	pass	one_group	2	12	9	2	1	1	1
99	ENSMUSG00000003271	one_groupControl	-1.1551	C2	control	Control	pass	one_group	1	13	1	1	1	1	1
100	ENSMUSG00000003279	one_groupControl	-1.09135	C2	control	Control	pass	one_group	1	1	1	1	1	1	1
101	ENSMUSG00000003348	one_groupControl	-0.252135	C2	control	Control	pass	one_group	1	4	4	1	1	1	1
102	ENSMUSG00000003352	one_groupControl	-0.508029	C2	control	Control	pass	one_group	1	4	4	1	1	1	1
103	ENSMUSG00000003411	one_groupControl	-0.81764	C2	control	Control	pass	one_group	1	13	1	1	1	1	1
104	ENSMUSG00000003452	one_groupControl	-1.47991	C2	control	Control	pass	one_group	1	13	1	1	1	1	1
105	ENSMUSG00000003518	one_groupControl	-0.306026	C2	control	Control	pass	one_group	2	5	2	2	1	1	1
106	ENSMUSG00000003526	one_groupControl	1.32469	C2	control	Control	pass	one_group	3	9	3	3	2	2	1
107	ENSMUSG00000003559	one_groupControl	0.349181	C2	control	Control	pass	one_group	3	7	6	3	2	2	1
108	ENSMUSG00000003581	one_groupControl	1.13298	C2	control	Control	pass	one_group	3	9	3	3	2	2	1
109	ENSMUSG00000003585	one_groupControl	-0.904216	C2	control	Control	pass	one_group	1	13	1	1	1	1	1
110	ENSMUSG00000003604	one_groupControl	0.612918	C2	control	Control	pass	one_group	3	14	10	3	2	2	1
111	ENSMUSG00000003623	one_groupControl	0.71674	C2	control	Control	pass	one_group	3	9	3	3	2	2	1
112	ENSMUSG00000003746	one_groupControl	0.896973	C2	control	Control	pass	one_group	3	3	3	3	2	2	1
113	ENSMUSG00000003762	one_groupControl	0.2938	C2	control	Control	pass	one_group	3	7	6	3	2	2	1
114	ENSMUSG00000003810	one_groupControl	-0.504211	C2	control	Control	pass	one_group	1	4	4	1	1	1	1
115	ENSMUSG00000003812	one_groupControl	-0.968217	C2	control	Control	pass	one_group	1	1	1	1	1	1	1
116	ENSMUSG00000003863	one_groupControl	-0.641022	C2	control	Control	pass	one_group	1	1	1	1	1	1	1
117	ENSMUSG00000003865	one_groupControl	-0.755623	C2	control	Control	pass	one_group	1	4	4	1	1	1	1
118	ENSMUSG00000004031	one_groupControl	-0.819378	C2	control	Control	pass	one_group	1	1	1	1	1	1	1
119	ENSMUSG00000004054	one_groupControl	1.33625	C2	control	Control	pass	one_group	3	9	3	3	2	2	1
120	ENSMUSG00000004085	one_groupControl	0.402013	C2	control	Control	pass	one_group	3	8	6	3	2	2	1
121	ENSMUSG00000004098	one_groupControl	0.747118	C2	control	Control	pass	one_group	3	7	6	3	2	2	1
122	ENSMUSG00000004151	one_groupControl	0.968716	C2	control	Control	pass	one_group	3	3	3	3	2	2	1
123	ENSMUSG00000004263	one_groupControl	-0.939824	C2	control	Control	pass	one_group	1	1	1	1	1	1	1
124	ENSMUSG00000004319	one_groupControl	-0.774822	C2	control	Control	pass	one_group	1	13	1	1	1	1	1
125	ENSMUSG00000004328	one_groupControl	0.816172	C2	control	Control	pass	one_group	3	3	3	3	2	2	1
126	ENSMUSG00000004341	one_groupControl	1.10242	C2	control	Control	pass	one_group	3	3	3	3	2	2	1
127	ENSMUSG00000004366	one_groupControl	-0.428267	C2	control	Control	pass	one_group	2	12	9	2	1	1	1
128	ENSMUSG00000004383	one_groupControl	-0.955405	C2	control	Control	pass	one_group	1	13	1	1	1	1	1
129	ENSMUSG00000004446	one_groupControl	-0.835073	C2	control	Control	pass	one_group	1	1	1	1	1	1	1
130	ENSMUSG00000004451	one_groupControl	-0.66776	C2	control	Control	pass	one_group	1	13	1	1	1	1	1
131	ENSMUSG00000004561	one_groupControl	0.528433	C2	control	Control	pass	one_group	3	7	6	3	2	2	1
132	ENSMUSG00000004631	one_groupControl	0.32907	C2	control	Control	pass	one_group	3	11	8	3	2	2	1
133	ENSMUSG00000004642	one_groupControl	-0.621668	C2	control	Control	pass	one_group	1	1	1	1	1	1	1
134	ENSMUSG00000004677	one_groupControl	0.392697	C2	control	Control	pass	one_group	3	7	6	3	2	2	1
135	ENSMUSG00000004748	one_groupControl	-0.844558	C2	control	Control	pass	one_group	1	1	1	1	1	1	1
136	ENSMUSG00000004771	one_groupControl	-0.81926	C2	control	Control	pass	one_group	1	1	1	1	1	1	1
137	ENSMUSG00000004791	one_groupControl	-0.858314	C2	control	Control	pass	one_group	1	1	1	1	1	1	1
138	ENSMUSG00000004849	one_groupControl	1.33819	C2	control	Control	pass	one_group	3	9	3	3	2	2	1
139	ENSMUSG00000004885	one_groupControl	1.45398	C2	control	Control	pass	one_group	5	10	7	5	3	2	1
140	ENSMUSG00000004892	one_groupControl	1.05496	C2	control	Control	pass	one_group	3	9	3	3	2	2	1
141	ENSMUSG00000004894	one_groupControl	1.3	C2	control	Control	pass	one_group	3	3	3	3	2	2	1
142	ENSMUSG00000005045	one_groupControl	-0.780594	C2	control	Control	pass	one_group	1	1	1	1	1	1	1
143	ENSMUSG00000005103	one_groupControl	-0.781391	C2	control	Control	pass	one_group	1	1	1	1	1	1	1
144	ENSMUSG00000005107	one_groupControl	-0.97949	C2	control	Control	pass	one_group	1	1	1	1	1	1	1
145	ENSMUSG00000005124	one_groupControl	-0.983928	C2	control	Control	pass	one_group	1	1	1	1	1	1	1
146	ENSMUSG00000005148	one_groupControl	1.19917	C2	control	Control	pass	one_group	3	3	3	3	2	2	1
147	ENSMUSG00000005198	one_groupControl	-1.04378	C2	control	Control	pass	one_group	1	13	1	1	1	1	1
148	ENSMUSG00000005237	one_groupControl	0.600992	C2	control	Control	pass	one_group	3	7	6	3	2	2	1
149	ENSMUSG00000005251	one_groupControl	0.563533	C2	control	Control	pass	one_group	3	7	6	3	2	2	1
150	ENSMUSG00000005268	one_groupControl	-0.00255472	C2	control	Control	pass	one_group	3	8	6	3	2	2	1
151	ENSMUSG00000005299	one_groupControl	-0.481107	C2	control	Control	pass	one_group	2	5	2	2	1	1	1
152	ENSMUSG00000005514	one_groupControl	0.957407	C2	control	Control	pass	one_group	3	9	3	3	2	2	1
153	ENSMUSG00000005575	one_groupControl	-0.131448	C2	control	Control	pass	one_group	2	2	2	2	1	1	1
154	ENSMUSG00000005583	one_groupControl	-0.623106	C2	control	Control	pass	one_group	1	13	1	1	1	1	1
155	ENSMUSG00000005610	one_groupControl	-0.772125	C2	control	Control	pass	one_group	1	13	1	1	1	1	1
156	ENSMUSG00000005640	one_groupControl	0.720845	C2	control	Control	pass	one_group	3	9	3	3	2	2	1
157	ENSMUSG00000005682	one_groupControl	1.29095	C2	control	Control	pass	one_group	3	3	3	3	2	2	1
158	ENSMUSG00000005686	one_groupControl	0.552251	C2	control	Control	pass	one_group	3	9	3	3	2	2	1
159	ENSMUSG00000005696	one_groupControl	-1.29467	C2	control	Control	pass	one_group	1	13	1	1	1	1	1
160	ENSMUSG00000005716	one_groupControl	-0.697133	C2	control	Control	pass	one_group	1	13	1	1	1	1	1
161	ENSMUSG00000005718	one_groupControl	1.00661	C2	control	Control	pass	one_group	6	15	11	6	2	2	1
162	ENSMUSG00000005802	one_groupControl	-0.579157	C2	control	Control	pass	one_group	2	5	2	2	1	1	1
163	ENSMUSG00000005803	one_groupControl	0.853923	C2	control	Control	pass	one_group	3	9	3	3	2	2	1
164	ENSMUSG00000005871	one_groupControl	-0.827475	C2	control	Control	pass	one_group	1	13	1	1	1	1	1
165	ENSMUSG00000005873	one_groupControl	-0.699696	C2	control	Control	pass	one_group	1	1	1	1	1	1	1
166	ENSMUSG00000005892	one_groupControl	0.749746	C2	control	Control	pass	one_group	3	3	3	3	2	2	1
167	ENSMUSG00000005917	one_groupControl	-1.02525	C2	control	Control	pass	one_group	1	1	1	1	1	1	1
168	ENSMUSG00000005958	one_groupControl	-0.7359	C2	control	Control	pass	one_group	1	4	4	1	1	1	1
169	ENSMUSG00000006019	one_groupControl	0.694545	C2	control	Control	pass	one_group	3	7	6	3	2	2	1
170	ENSMUSG00000006021	one_groupControl	1.06948	C2	control	Control	pass	one_group	3	3	3	3	2	2	1
171	ENSMUSG00000006057	one_groupControl	-0.643963	C2	control	Control	pass	one_group	2	5	2	2	1	1	1
172	ENSMUSG00000006095	one_groupControl	-0.569097	C2	control	Control	pass	one_group	1	4	4	1	1	1	1
173	ENSMUSG00000006218	one_groupControl	-0.573055	C2	control	Control	pass	one_group	1	1	1	1	1	1	1
174	ENSMUSG00000006235	one_groupControl	0.794251	C2	control	Control	pass	one_group	5	16	7	5	3	2	1
175	ENSMUSG00000006241	one_groupControl	0.548374	C2	control	Control	pass	one_group	3	7	6	3	2	2	1
176	ENSMUSG00000006262	one_groupControl	-0.4672	C2	control	Control	pass	one_group	2	5	2	2	1	1	1
177	ENSMUSG00000006270	one_groupControl	0.451659	C2	control	Control	pass	one_group	3	7	6	3	2	2	1
178	ENSMUSG00000006273	one_groupControl	-0.409058	C2	control	Control	pass	one_group	2	12	9	2	1	1	1
179	ENSMUSG00000006342	one_groupControl	-1.04537	C2	control	Control	pass	one_group	1	1	1	1	1	1	1
180	ENSMUSG00000006344	one_groupControl	1.25671	C2	control	Control	pass	one_group	3	9	3	3	2	2	1
181	ENSMUSG00000006360	one_groupControl	1.32866	C2	control	Control	pass	one_group	3	3	3	3	2	2	1
182	ENSMUSG00000006362	one_groupControl	-0.963799	C2	control	Control	pass	one_group	1	1	1	1	1	1	1
183	ENSMUSG00000006390	one_groupControl	1.42584	C2	control	Control	pass	one_group	3	9	3	3	2	2	1
184	ENSMUSG00000006411	one_groupControl	-0.133252	C2	control	Control	pass	one_group	2	2	2	2	1	1	1
185	ENSMUSG00000006457	one_groupControl	-1.4256	C2	control	Control	pass	one_group	1	1	1	1	1	1	1
186	ENSMUSG00000006476	one_groupControl	-0.435684	C2	control	Control	pass	one_group	2	12	9	2	1	1	1
187	ENSMUSG00000006494	one_groupControl	-1.00379	C2	control	Control	pass	one_group	1	1	1	1	1	1	1
188	ENSMUSG00000006498	one_groupControl	1.13576	C2	control	Control	pass	one_group	3	9	3	3	2	2	1
189	ENSMUSG00000006517	one_groupControl	-0.55201	C2	control	Control	pass	one_group	2	5	2	2	1	1	1
190	ENSMUSG00000006527	one_groupControl	-1.48042	C2	control	Control	pass	one_group	1	1	1	1	1	1	1
191	ENSMUSG00000006576	one_groupControl	1.29263	C2	control	Control	pass	one_group	3	9	3	3	2	2	1
192	ENSMUSG00000006589	one_groupControl	-0.581682	C2	control	Control	pass	one_group	1	4	4	1	1	1	1
193	ENSMUSG00000006711	one_groupControl	-0.970042	C2	control	Control	pass	one_group	1	13	1	1	1	1	1
194	ENSMUSG00000006731	one_groupControl	-0.413351	C2	control	Control	pass	one_group	1	4	4	1	1	1	1
195	ENSMUSG00000006784	one_groupControl	1.26486	C2	control	Control	pass	one_group	3	9	3	3	2	2	1
196	ENSMUSG00000006800	one_groupControl	-0.942907	C2	control	Control	pass	one_group	1	1	1	1	1	1	1
197	ENSMUSG00000006930	one_groupControl	0.223463	C2	control	Control	pass	one_group	3	7	6	3	2	2	1
198	ENSMUSG00000006941	one_groupControl	-0.579854	C2	control	Control	pass	one_group	1	4	4	1	1	1	1
199	ENSMUSG00000006958	one_groupControl	-0.971194	C2	control	Control	pass	one_group	1	1	1	1	1	1	1
200	ENSMUSG00000007021	one_groupControl	-0.59989	C2	control	Control	pass	one_group	2	5	2	2	1	1	1
201	ENSMUSG00000007207	one_groupControl	-0.776577	C2	control	Control	pass	one_group	1	1	1	1	1	1	1
202	ENSMUSG00000007216	one_groupControl	0.827878	C2	control	Control	pass	one_group	3	9	3	3	2	2	1
203	ENSMUSG00000007440	one_groupControl	-0.927399	C2	control	Control	pass	one_group	1	13	1	1	1	1	1
204	ENSMUSG00000007480	one_groupControl	-1.08495	C2	control	Control	pass	one_group	1	1	1	1	1	1	1
205	ENSMUSG00000007594	one_groupControl	-1.02029	C2	control	Control	pass	one_group	1	1	1	1	1	1	1
206	ENSMUSG00000007653	one_groupControl	-0.792259	C2	control	Control	pass	one_group	1	13	1	1	1	1	1
207	ENSMUSG00000007682	one_groupControl	-0.281994	C2	control	Control	pass	one_group	2	5	2	2	1	1	1
208	ENSMUSG00000007721	one_groupControl	-0.41206	C2	control	Control	pass	one_group	1	4	4	1	1	1	1
209	ENSMUSG00000007812	one_groupControl	-0.885267	C2	control	Control	pass	one_group	1	13	1	1	1	1	1
210	ENSMUSG00000007817	one_groupControl	-1.14926	C2	control	Control	pass	one_group	7	17	12	7	4	1	1
211	ENSMUSG00000007944	one_groupControl	-0.436981	C2	control	Control	pass	one_group	2	2	2	2	1	1	1
212	ENSMUSG00000008036	one_groupControl	-0.629949	C2	control	Control	pass	one_group	1	4	4	1	1	1	1
213	ENSMUSG00000008090	one_groupControl	-0.437786	C2	control	Control	pass	one_group	1	4	4	1	1	1	1
214	ENSMUSG00000008136	one_groupControl	-0.816481	C2	control	Control	pass	one_group	1	1	1	1	1	1	1
215	ENSMUSG00000008153	one_groupControl	-0.411242	C2	control	Control	pass	one_group	2	5	2	2	1	1	1
216	ENSMUSG00000008305	one_groupControl	0.947272	C2	control	Control	pass	one_group	3	3	3	3	2	2	1
217	ENSMUSG00000008318	one_groupControl	-0.988339	C2	control	Control	pass	one_group	1	1	1	1	1	1	1
218	ENSMUSG00000008384	one_groupControl	-0.223904	C2	control	Control	pass	one_group	2	12	9	2	1	1	1
219	ENSMUSG00000008393	one_groupControl	1.10004	C2	control	Control	pass	one_group	3	3	3	3	2	2	1
220	ENSMUSG00000008435	one_groupControl	-0.70876	C2	control	Control	pass	one_group	1	1	1	1	1	1	1
221	ENSMUSG00000008489	one_groupControl	-0.967376	C2	control	Control	pass	one_group	1	1	1	1	1	1	1
222	ENSMUSG00000008540	one_groupControl	1.08826	C2	control	Control	pass	one_group	3	9	3	3	2	2	1
223	ENSMUSG00000008575	one_groupControl	-0.927623	C2	control	Control	pass	one_group	1	1	1	1	1	1	1
224	ENSMUSG00000008822	one_groupControl	-1.00359	C2	control	Control	pass	one_group	1	1	1	1	1	1	1
225	ENSMUSG00000008845	one_groupControl	1.0205	C2	control	Control	pass	one_group	5	10	7	5	3	2	1
226	ENSMUSG00000008859	one_groupControl	-0.940781	C2	control	Control	pass	one_group	1	13	1	1	1	1	1
227	ENSMUSG00000008892	one_groupControl	-0.864647	C2	control	Control	pass	one_group	1	13	1	1	1	1	1
228	ENSMUSG00000009013	one_groupControl	-0.306629	C2	control	Control	pass	one_group	2	2	2	2	1	1	1
229	ENSMUSG00000009070	one_groupControl	-0.726454	C2	control	Control	pass	one_group	1	1	1	1	1	1	1
230	ENSMUSG00000009075	one_groupControl	-0.834885	C2	control	Control	pass	one_group	1	1	1	1	1	1	1
231	ENSMUSG00000009076	one_groupControl	-0.703724	C2	control	Control	pass	one_group	1	1	1	1	1	1	1
232	ENSMUSG00000009092	one_groupControl	0.64067	C2	control	Control	pass	one_group	3	7	6	3	2	2	1
233	ENSMUSG00000009210	one_groupControl	0.772388	C2	control	Control	pass	one_group	3	7	6	3	2	2	1
234	ENSMUSG00000009216	one_groupControl	-1.06622	C2	control	Control	pass	one_group	1	1	1	1	1	1	1
235	ENSMUSG00000009281	one_groupControl	0.941427	C2	control	Control	pass	one_group	3	9	3	3	2	2	1
236	ENSMUSG00000009291	one_groupControl	0.759021	C2	control	Control	pass	one_group	3	3	3	3	2	2	1
237	ENSMUSG00000009394	one_groupControl	-0.917558	C2	control	Control	pass	one_group	1	1	1	1	1	1	1
238	ENSMUSG00000009418	one_groupControl	-1.16463	C2	control	Control	pass	one_group	1	1	1	1	1	1	1
239	ENSMUSG00000009621	one_groupControl	0.477854	C2	control	Control	pass	one_group	3	7	6	3	2	2	1
240	ENSMUSG00000009681	one_groupControl	0.851299	C2	control	Control	pass	one_group	3	3	3	3	2	2	1
241	ENSMUSG00000009687	one_groupControl	-0.869744	C2	control	Control	pass	one_group	1	1	1	1	1	1	1
242	ENSMUSG00000009876	one_groupControl	1.00877	C2	control	Control	pass	one_group	3	3	3	3	2	2	1
243	ENSMUSG00000009894	one_groupControl	-0.515388	C2	control	Control	pass	one_group	1	4	4	1	1	1	1
244	ENSMUSG00000009995	one_groupControl	1.17226	C2	control	Control	pass	one_group	3	9	3	3	2	2	1
245	ENSMUSG00000010021	one_groupControl	0.867406	C2	control	Control	pass	one_group	3	9	3	3	2	2	1
246	ENSMUSG00000010044	one_groupControl	0.824495	C2	control	Control	pass	one_group	3	9	3	3	2	2	1
247	ENSMUSG00000010054	one_groupControl	-0.339458	C2	control	Control	pass	one_group	2	12	9	2	1	1	1
248	ENSMUSG00000010095	one_groupControl	-0.598856	C2	control	Control	pass	one_group	1	4	4	1	1	1	1
249	ENSMUSG00000010097	one_groupControl	0.740987	C2	control	Control	pass	one_group	3	7	6	3	2	2	1
250	ENSMUSG00000010136	one_groupControl	0.381829	C2	control	Control	pass	one_group	3	8	6	3	2	2	1
251	ENSMUSG00000010362	one_groupControl	0.566956	C2	control	Control	pass	one_group	3	7	6	3	2	2	1
252	ENSMUSG00000010406	one_groupControl	1.41712	C2	control	Control	pass	one_group	3	3	3	3	2	2	1
253	ENSMUSG00000010461	one_groupControl	-0.889996	C2	control	Control	pass	one_group	1	1	1	1	1	1	1
254	ENSMUSG00000010592	one_groupControl	0.946603	C2	control	Control	pass	one_group	3	3	3	3	2	2	1
255	ENSMUSG00000010721	one_groupControl	-0.98692	C2	control	Control	pass	one_group	1	13	1	1	1	1	1
256	ENSMUSG00000010797	one_groupControl	1.09314	C2	control	Control	pass	one_group	3	3	3	3	2	2	1
257	ENSMUSG00000010803	one_groupControl	-0.804435	C2	control	Control	pass	one_group	1	13	1	1	1	1	1
258	ENSMUSG00000011154	one_groupControl	0.837157	C2	control	Control	pass	one_group	3	7	6	3	2	2	1
259	ENSMUSG00000011267	one_groupControl	-1.09901	C2	control	Control	pass	one_group	1	1	1	1	1	1	1
260	ENSMUSG00000011382	one_groupControl	0.625281	C2	control	Control	pass	one_group	3	3	3	3	2	2	1
261	ENSMUSG00000011752	one_groupControl	-0.329125	C2	control	Control	pass	one_group	2	2	2	2	1	1	1
262	ENSMUSG00000012126	one_groupControl	0.985245	C2	control	Control	pass	one_group	3	3	3	3	2	2	1
263	ENSMUSG00000012296	one_groupControl	0.660296	C2	control	Control	pass	one_group	3	7	6	3	2	2	1
264	ENSMUSG00000012705	one_groupControl	0.77533	C2	control	Control	pass	one_group	3	9	3	3	2	2	1
265	ENSMUSG00000012819	one_groupControl	0.357742	C2	control	Control	pass	one_group	3	7	6	3	2	2	1
266	ENSMUSG00000013076	one_groupControl	0.334409	C2	control	Control	pass	one_group	3	7	6	3	2	2	1
267	ENSMUSG00000013160	one_groupControl	-0.583495	C2	control	Control	pass	one_group	2	5	2	2	1	1	1
268	ENSMUSG00000013236	one_groupControl	-0.764105	C2	control	Control	pass	one_group	1	1	1	1	1	1	1
269	ENSMUSG00000013367	one_groupControl	-0.727828	C2	control	Control	pass	one_group	1	1	1	1	1	1	1
270	ENSMUSG00000013539	one_groupControl	-1.26982	C2	control	Control	pass	one_group	1	1	1	1	1	1	1
271	ENSMUSG00000013663	one_groupControl	-0.879849	C2	control	Control	pass	one_group	1	13	1	1	1	1	1
272	ENSMUSG00000013766	one_groupControl	-1.06603	C2	control	Control	pass	one_group	1	1	1	1	1	1	1
273	ENSMUSG00000013833	one_groupControl	0.952749	C2	control	Control	pass	one_group	3	9	3	3	2	2	1
274	ENSMUSG00000013846	one_groupControl	-0.955327	C2	control	Control	pass	one_group	1	1	1	1	1	1	1
275	ENSMUSG00000013921	one_groupControl	-0.48496	C2	control	Control	pass	one_group	1	4	4	1	1	1	1
276	ENSMUSG00000014077	one_groupControl	-0.683442	C2	control	Control	pass	one_group	1	1	1	1	1	1	1
277	ENSMUSG00000014158	one_groupControl	0.857686	C2	control	Control	pass	one_group	3	3	3	3	2	2	1
278	ENSMUSG00000014349	one_groupControl	-0.807904	C2	control	Control	pass	one_group	1	1	1	1	1	1	1
279	ENSMUSG00000014361	one_groupControl	0.645897	C2	control	Control	pass	one_group	3	14	10	3	2	2	1
280	ENSMUSG00000014470	one_groupControl	1.24211	C2	control	Control	pass	one_group	3	3	3	3	2	2	1
281	ENSMUSG00000014503	one_groupControl	-0.816931	C2	control	Control	pass	one_group	1	13	1	1	1	1	1
282	ENSMUSG00000014554	one_groupControl	0.708233	C2	control	Control	pass	one_group	3	14	10	3	2	2	1
283	ENSMUSG00000014601	one_groupControl	-0.658932	C2	control	Control	pass	one_group	1	4	4	1	1	1	1
284	ENSMUSG00000014602	one_groupControl	-0.435226	C2	control	Control	pass	one_group	2	2	2	2	1	1	1
285	ENSMUSG00000014633	one_groupControl	-0.80452	C2	control	Control	pass	one_group	1	1	1	1	1	1	1
286	ENSMUSG00000014763	one_groupControl	0.907342	C2	control	Control	pass	one_group	3	3	3	3	2	2	1
287	ENSMUSG00000014773	one_groupControl	1.48624	C2	control	Control	pass	one_group	5	10	7	5	3	2	1
288	ENSMUSG00000014778	one_groupControl	1.16173	C2	control	Control	pass	one_group	3	9	3	3	2	2	1
289	ENSMUSG00000014782	one_groupControl	0.804353	C2	control	Control	pass	one_group	3	3	3	3	2	2	1
290	ENSMUSG00000014786	one_groupControl	1.22177	C2	control	Control	pass	one_group	3	3	3	3	2	2	1
291	ENSMUSG00000014813	one_groupControl	0.881259	C2	control	Control	pass	one_group	3	3	3	3	2	2	1
292	ENSMUSG00000014837	one_groupControl	-0.751322	C2	control	Control	pass	one_group	1	1	1	1	1	1	1
293	ENSMUSG00000014846	one_groupControl	0.94929	C2	control	Control	pass	one_group	3	9	3	3	2	2	1
294	ENSMUSG00000014852	one_groupControl	-0.917661	C2	control	Control	pass	one_group	1	1	1	1	1	1	1
295	ENSMUSG00000014907	one_groupControl	-0.416824	C2	control	Control	pass	one_group	2	12	9	2	1	1	1
296	ENSMUSG00000015002	one_groupControl	-1.02442	C2	control	Control	pass	one_group	1	1	1	1	1	1	1
297	ENSMUSG00000015053	one_groupControl	1.15321	C2	control	Control	pass	one_group	5	10	7	5	3	2	1
298	ENSMUSG00000015094	one_groupControl	-0.384338	C2	control	Control	pass	one_group	1	4	4	1	1	1	1
299	ENSMUSG00000015143	one_groupControl	0.93693	C2	control	Control	pass	one_group	3	3	3	3	2	2	1
300	ENSMUSG00000015243	one_groupControl	0.219296	C2	control	Control	pass	one_group	3	7	6	3	2	2	1
301	ENSMUSG00000015247	one_groupControl	-0.756742	C2	control	Control	pass	one_group	1	1	1	1	1	1	1
302	ENSMUSG00000015290	one_groupControl	-0.207896	C2	control	Control	pass	one_group	2	2	2	2	1	1	1
303	ENSMUSG00000015312	one_groupControl	-0.477761	C2	control	Control	pass	one_group	2	5	2	2	1	1	1
304	ENSMUSG00000015451	one_groupControl	0.464537	C2	control	Control	pass	one_group	3	7	6	3	2	2	1
305	ENSMUSG00000015452	one_groupControl	1.29869	C2	control	Control	pass	one_group	3	9	3	3	2	2	1
306	ENSMUSG00000015468	one_groupControl	1.21495	C2	control	Control	pass	one_group	3	3	3	3	2	2	1
307	ENSMUSG00000015488	one_groupControl	-0.650057	C2	control	Control	pass	one_group	1	4	4	1	1	1	1
308	ENSMUSG00000015501	one_groupControl	-0.325783	C2	control	Control	pass	one_group	2	5	2	2	1	1	1
309	ENSMUSG00000015575	one_groupControl	0.513599	C2	control	Control	pass	one_group	3	7	6	3	2	2	1
310	ENSMUSG00000015653	one_groupControl	-1.0068	C2	control	Control	pass	one_group	1	1	1	1	1	1	1
311	ENSMUSG00000015656	one_groupControl	-0.438333	C2	control	Control	pass	one_group	2	2	2	2	1	1	1
312	ENSMUSG00000015711	one_groupControl	-0.590908	C2	control	Control	pass	one_group	2	5	2	2	1	1	1
313	ENSMUSG00000015745	one_groupControl	-0.696416	C2	control	Control	pass	one_group	1	4	4	1	1	1	1
314	ENSMUSG00000015748	one_groupControl	0.866349	C2	control	Control	pass	one_group	3	9	3	3	2	2	1
315	ENSMUSG00000015829	one_groupControl	-1.15632	C2	control	Control	pass	one_group	1	1	1	1	1	1	1
316	ENSMUSG00000015839	one_groupControl	0.0853061	C2	control	Control	pass	one_group	3	8	6	3	2	2	1
317	ENSMUSG00000015846	one_groupControl	1.24762	C2	control	Control	pass	one_group	3	9	3	3	2	2	1
318	ENSMUSG00000015879	one_groupControl	0.616415	C2	control	Control	pass	one_group	3	14	10	3	2	2	1
319	ENSMUSG00000015932	one_groupControl	-0.966534	C2	control	Control	pass	one_group	1	13	1	1	1	1	1
320	ENSMUSG00000015943	one_groupControl	1.33335	C2	control	Control	pass	one_group	3	3	3	3	2	2	1
321	ENSMUSG00000015957	one_groupControl	1.08913	C2	control	Control	pass	one_group	3	9	3	3	2	2	1
322	ENSMUSG00000016024	one_groupControl	0.934834	C2	control	Control	pass	one_group	3	9	3	3	2	2	1
323	ENSMUSG00000016128	one_groupControl	0.267702	C2	control	Control	pass	one_group	3	8	6	3	2	2	1
324	ENSMUSG00000016150	one_groupControl	-1.27375	C2	control	Control	pass	one_group	1	1	1	1	1	1	1
325	ENSMUSG00000016179	one_groupControl	1.01513	C2	control	Control	pass	one_group	3	3	3	3	2	2	1
326	ENSMUSG00000016239	one_groupControl	0.204981	C2	control	Control	pass	one_group	3	8	6	3	2	2	1
327	ENSMUSG00000016257	one_groupControl	-0.561844	C2	control	Control	pass	one_group	1	13	1	1	1	1	1
328	ENSMUSG00000016349	one_groupControl	-0.493351	C2	control	Control	pass	one_group	1	4	4	1	1	1	1
329	ENSMUSG00000016356	one_groupControl	-0.618301	C2	control	Control	pass	one_group	1	13	1	1	1	1	1
330	ENSMUSG00000016382	one_groupControl	-0.92236	C2	control	Control	pass	one_group	1	1	1	1	1	1	1
331	ENSMUSG00000016487	one_groupControl	-1.02872	C2	control	Control	pass	one_group	1	1	1	1	1	1	1
332	ENSMUSG00000016494	one_groupControl	-0.54465	C2	control	Control	pass	one_group	1	13	1	1	1	1	1
333	ENSMUSG00000016520	one_groupControl	-1.07234	C2	control	Control	pass	one_group	1	1	1	1	1	1	1
334	ENSMUSG00000016528	one_groupControl	-0.635594	C2	control	Control	pass	one_group	1	4	4	1	1	1	1
335	ENSMUSG00000016552	one_groupControl	-0.925347	C2	control	Control	pass	one_group	1	1	1	1	1	1	1
336	ENSMUSG00000016763	one_groupControl	-0.958589	C2	control	Control	pass	one_group	1	1	1	1	1	1	1
337	ENSMUSG00000016918	one_groupControl	-1.16822	C2	control	Control	pass	one_group	1	1	1	1	1	1	1
338	ENSMUSG00000016940	one_groupControl	-0.542905	C2	control	Control	pass	one_group	1	4	4	1	1	1	1
339	ENSMUSG00000016942	one_groupControl	1.0437	C2	control	Control	pass	one_group	5	10	7	5	3	2	1
340	ENSMUSG00000017007	one_groupControl	1.03959	C2	control	Control	pass	one_group	3	3	3	3	2	2	1
341	ENSMUSG00000017009	one_groupControl	1.2253	C2	control	Control	pass	one_group	3	3	3	3	2	2	1
342	ENSMUSG00000017376	one_groupControl	-1.0483	C2	control	Control	pass	one_group	1	13	1	1	1	1	1
343	ENSMUSG00000017400	one_groupControl	-1.04157	C2	control	Control	pass	one_group	1	1	1	1	1	1	1
344	ENSMUSG00000017418	one_groupControl	-0.760509	C2	control	Control	pass	one_group	1	1	1	1	1	1	1
345	ENSMUSG00000017428	one_groupControl	-1.02325	C2	control	Control	pass	one_group	1	13	1	1	1	1	1
346	ENSMUSG00000017446	one_groupControl	-1.12393	C2	control	Control	pass	one_group	1	1	1	1	1	1	1
347	ENSMUSG00000017493	one_groupControl	1.4544	C2	control	Control	pass	one_group	3	3	3	3	2	2	1
348	ENSMUSG00000017631	one_groupControl	-0.889917	C2	control	Control	pass	one_group	1	1	1	1	1	1	1
349	ENSMUSG00000017652	one_groupControl	-0.560339	C2	control	Control	pass	one_group	2	5	2	2	1	1	1
350	ENSMUSG00000017692	one_groupControl	0.953213	C2	control	Control	pass	one_group	3	3	3	3	2	2	1
351	ENSMUSG00000017724	one_groupControl	-0.730054	C2	control	Control	pass	one_group	1	1	1	1	1	1	1
352	ENSMUSG00000017734	one_groupControl	1.23402	C2	control	Control	pass	one_group	5	10	7	5	3	2	1
353	ENSMUSG00000017754	one_groupControl	1.21238	C2	control	Control	pass	one_group	3	9	3	3	2	2	1
354	ENSMUSG00000017781	one_groupControl	-0.58205	C2	control	Control	pass	one_group	1	13	1	1	1	1	1
355	ENSMUSG00000017817	one_groupControl	1.22989	C2	control	Control	pass	one_group	3	9	3	3	2	2	1
356	ENSMUSG00000017868	one_groupControl	0.349498	C2	control	Control	pass	one_group	3	14	10	3	2	2	1
357	ENSMUSG00000017897	one_groupControl	0.47299	C2	control	Control	pass	one_group	3	7	6	3	2	2	1
358	ENSMUSG00000017929	one_groupControl	-0.803513	C2	control	Control	pass	one_group	1	1	1	1	1	1	1
359	ENSMUSG00000017978	one_groupControl	-1.08797	C2	control	Control	pass	one_group	1	1	1	1	1	1	1
360	ENSMUSG00000018167	one_groupControl	1.32853	C2	control	Control	pass	one_group	3	9	3	3	2	2	1
361	ENSMUSG00000018189	one_groupControl	-0.829046	C2	control	Control	pass	one_group	1	13	1	1	1	1	1
362	ENSMUSG00000018196	one_groupControl	-0.644316	C2	control	Control	pass	one_group	1	13	1	1	1	1	1
363	ENSMUSG00000018326	one_groupControl	-0.739712	C2	control	Control	pass	one_group	1	13	1	1	1	1	1
364	ENSMUSG00000018334	one_groupControl	-1.14631	C2	control	Control	pass	one_group	7	17	12	7	4	1	1
365	ENSMUSG00000018341	one_groupControl	-0.722635	C2	control	Control	pass	one_group	1	13	1	1	1	1	1
366	ENSMUSG00000018362	one_groupControl	-0.0445648	C2	control	Control	pass	one_group	2	12	9	2	1	1	1
367	ENSMUSG00000018363	one_groupControl	0.514198	C2	control	Control	pass	one_group	3	14	10	3	2	2	1
368	ENSMUSG00000018372	one_groupControl	0.251797	C2	control	Control	pass	one_group	3	8	6	3	2	2	1
369	ENSMUSG00000018381	one_groupControl	-1.012	C2	control	Control	pass	one_group	1	1	1	1	1	1	1
370	ENSMUSG00000018398	one_groupControl	-0.685782	C2	control	Control	pass	one_group	1	13	1	1	1	1	1
371	ENSMUSG00000018405	one_groupControl	-0.567162	C2	control	Control	pass	one_group	1	4	4	1	1	1	1
372	ENSMUSG00000018411	one_groupControl	-0.77292	C2	control	Control	pass	one_group	1	13	1	1	1	1	1
373	ENSMUSG00000018449	one_groupControl	1.11585	C2	control	Control	pass	one_group	3	3	3	3	2	2	1
374	ENSMUSG00000018470	one_groupControl	-0.769913	C2	control	Control	pass	one_group	1	1	1	1	1	1	1
375	ENSMUSG00000018481	one_groupControl	-1.03833	C2	control	Control	pass	one_group	1	13	1	1	1	1	1
376	ENSMUSG00000018507	one_groupControl	-0.876287	C2	control	Control	pass	one_group	1	1	1	1	1	1	1
377	ENSMUSG00000018548	one_groupControl	-0.349256	C2	control	Control	pass	one_group	2	5	2	2	1	1	1
378	ENSMUSG00000018566	one_groupControl	1.30322	C2	control	Control	pass	one_group	3	9	3	3	2	2	1
379	ENSMUSG00000018581	one_groupControl	0.602252	C2	control	Control	pass	one_group	3	7	6	3	2	2	1
380	ENSMUSG00000018589	one_groupControl	-1.12116	C2	control	Control	pass	one_group	1	1	1	1	1	1	1
381	ENSMUSG00000018634	one_groupControl	-0.872214	C2	control	Control	pass	one_group	1	1	1	1	1	1	1
382	ENSMUSG00000018654	one_groupControl	0.700339	C2	control	Control	pass	one_group	3	14	10	3	2	2	1
383	ENSMUSG00000018707	one_groupControl	-0.836591	C2	control	Control	pass	one_group	1	1	1	1	1	1	1
384	ENSMUSG00000018774	one_groupControl	1.33547	C2	control	Control	pass	one_group	3	9	3	3	2	2	1
385	ENSMUSG00000018800	one_groupControl	-1.28754	C2	control	Control	pass	one_group	1	1	1	1	1	1	1
386	ENSMUSG00000018819	one_groupControl	-0.734635	C2	control	Control	pass	one_group	1	1	1	1	1	1	1
387	ENSMUSG00000018822	one_groupControl	1.25292	C2	control	Control	pass	one_group	3	9	3	3	2	2	1
388	ENSMUSG00000018865	one_groupControl	-0.542186	C2	control	Control	pass	one_group	1	1	1	1	1	1	1
389	ENSMUSG00000018893	one_groupControl	-0.795331	C2	control	Control	pass	one_group	1	1	1	1	1	1	1
390	ENSMUSG00000018900	one_groupControl	0.553129	C2	control	Control	pass	one_group	3	7	6	3	2	2	1
391	ENSMUSG00000018932	one_groupControl	-0.55351	C2	control	Control	pass	one_group	1	4	4	1	1	1	1
392	ENSMUSG00000018965	one_groupControl	-0.780914	C2	control	Control	pass	one_group	1	1	1	1	1	1	1
393	ENSMUSG00000018986	one_groupControl	-0.989139	C2	control	Control	pass	one_group	1	1	1	1	1	1	1
394	ENSMUSG00000019027	one_groupControl	1.12915	C2	control	Control	pass	one_group	3	9	3	3	2	2	1
395	ENSMUSG00000019066	one_groupControl	-0.506299	C2	control	Control	pass	one_group	1	4	4	1	1	1	1
396	ENSMUSG00000019082	one_groupControl	-0.89197	C2	control	Control	pass	one_group	1	1	1	1	1	1	1
397	ENSMUSG00000019087	one_groupControl	-0.344555	C2	control	Control	pass	one_group	2	12	9	2	1	1	1
398	ENSMUSG00000019178	one_groupControl	0.587839	C2	control	Control	pass	one_group	3	7	6	3	2	2	1
399	ENSMUSG00000019194	one_groupControl	-0.241311	C2	control	Control	pass	one_group	2	2	2	2	1	1	1
400	ENSMUSG00000019210	one_groupControl	-0.592594	C2	control	Control	pass	one_group	2	5	2	2	1	1	1
401	ENSMUSG00000019232	one_groupControl	0.637966	C2	control	Control	pass	one_group	3	9	3	3	2	2	1
402	ENSMUSG00000019256	one_groupControl	-0.813678	C2	control	Control	pass	one_group	1	1	1	1	1	1	1
403	ENSMUSG00000019297	one_groupControl	1.35053	C2	control	Control	pass	one_group	3	9	3	3	2	2	1
404	ENSMUSG00000019302	one_groupControl	-0.748373	C2	control	Control	pass	one_group	1	13	1	1	1	1	1
405	ENSMUSG00000019303	one_groupControl	1.04629	C2	control	Control	pass	one_group	3	3	3	3	2	2	1
406	ENSMUSG00000019370	one_groupControl	-0.0911082	C2	control	Control	pass	one_group	2	2	2	2	1	1	1
407	ENSMUSG00000019467	one_groupControl	-0.923129	C2	control	Control	pass	one_group	1	1	1	1	1	1	1
408	ENSMUSG00000019577	one_groupControl	0.689021	C2	control	Control	pass	one_group	3	7	6	3	2	2	1
409	ENSMUSG00000019710	one_groupControl	1.27307	C2	control	Control	pass	one_group	3	9	3	3	2	2	1
410	ENSMUSG00000019734	one_groupControl	0.854414	C2	control	Control	pass	one_group	3	9	3	3	2	2	1
411	ENSMUSG00000019737	one_groupControl	0.732758	C2	control	Control	pass	one_group	3	9	3	3	2	2	1
412	ENSMUSG00000019767	one_groupControl	0.844161	C2	control	Control	pass	one_group	3	9	3	3	2	2	1
413	ENSMUSG00000019772	one_groupControl	-0.941861	C2	control	Control	pass	one_group	1	1	1	1	1	1	1
414	ENSMUSG00000019790	one_groupControl	-0.916925	C2	control	Control	pass	one_group	1	13	1	1	1	1	1
415	ENSMUSG00000019796	one_groupControl	-0.391226	C2	control	Control	pass	one_group	2	2	2	2	1	1	1
416	ENSMUSG00000019822	one_groupControl	1.20294	C2	control	Control	pass	one_group	3	9	3	3	2	2	1
417	ENSMUSG00000019838	one_groupControl	-1.09594	C2	control	Control	pass	one_group	1	1	1	1	1	1	1
418	ENSMUSG00000019846	one_groupControl	-1.31824	C2	control	Control	pass	one_group	1	1	1	1	1	1	1
419	ENSMUSG00000019850	one_groupControl	-0.152667	C2	control	Control	pass	one_group	2	2	2	2	1	1	1
420	ENSMUSG00000019852	one_groupControl	-0.908398	C2	control	Control	pass	one_group	1	13	1	1	1	1	1
421	ENSMUSG00000019853	one_groupControl	-0.830754	C2	control	Control	pass	one_group	1	13	1	1	1	1	1
422	ENSMUSG00000019865	one_groupControl	-1.17271	C2	control	Control	pass	one_group	7	17	12	7	4	1	1
423	ENSMUSG00000019876	one_groupControl	-0.985213	C2	control	Control	pass	one_group	1	1	1	1	1	1	1
424	ENSMUSG00000019877	one_groupControl	-0.520026	C2	control	Control	pass	one_group	2	5	2	2	1	1	1
425	ENSMUSG00000019880	one_groupControl	-0.987536	C2	control	Control	pass	one_group	1	1	1	1	1	1	1
426	ENSMUSG00000019892	one_groupControl	0.711226	C2	control	Control	pass	one_group	3	7	6	3	2	2	1
427	ENSMUSG00000019951	one_groupControl	-0.433042	C2	control	Control	pass	one_group	2	5	2	2	1	1	1
428	ENSMUSG00000019960	one_groupControl	-0.267814	C2	control	Control	pass	one_group	2	2	2	2	1	1	1
429	ENSMUSG00000019970	one_groupControl	0.821901	C2	control	Control	pass	one_group	3	14	10	3	2	2	1
430	ENSMUSG00000019988	one_groupControl	0.58409	C2	control	Control	pass	one_group	3	7	6	3	2	2	1
431	ENSMUSG00000019996	one_groupControl	0.442706	C2	control	Control	pass	one_group	3	14	10	3	2	2	1
432	ENSMUSG00000019997	one_groupControl	-0.946448	C2	control	Control	pass	one_group	1	13	1	1	1	1	1
433	ENSMUSG00000019998	one_groupControl	-1.0567	C2	control	Control	pass	one_group	1	13	1	1	1	1	1
434	ENSMUSG00000020014	one_groupControl	0.666893	C2	control	Control	pass	one_group	3	7	6	3	2	2	1
435	ENSMUSG00000020027	one_groupControl	-0.857288	C2	control	Control	pass	one_group	1	1	1	1	1	1	1
436	ENSMUSG00000020029	one_groupControl	-0.685738	C2	control	Control	pass	one_group	1	4	4	1	1	1	1
437	ENSMUSG00000020032	one_groupControl	-0.881739	C2	control	Control	pass	one_group	1	1	1	1	1	1	1
438	ENSMUSG00000020037	one_groupControl	0.952147	C2	control	Control	pass	one_group	3	3	3	3	2	2	1
439	ENSMUSG00000020038	one_groupControl	1.0778	C2	control	Control	pass	one_group	3	3	3	3	2	2	1
440	ENSMUSG00000020044	one_groupControl	0.695058	C2	control	Control	pass	one_group	3	3	3	3	2	2	1
441	ENSMUSG00000020053	one_groupControl	-1.10739	C2	control	Control	pass	one_group	1	1	1	1	1	1	1
442	ENSMUSG00000020056	one_groupControl	0.849642	C2	control	Control	pass	one_group	3	3	3	3	2	2	1
443	ENSMUSG00000020064	one_groupControl	-1.07642	C2	control	Control	pass	one_group	1	13	1	1	1	1	1
444	ENSMUSG00000020067	one_groupControl	-0.750832	C2	control	Control	pass	one_group	1	1	1	1	1	1	1
445	ENSMUSG00000020069	one_groupControl	0.604376	C2	control	Control	pass	one_group	3	7	6	3	2	2	1
446	ENSMUSG00000020078	one_groupControl	-0.938178	C2	control	Control	pass	one_group	1	1	1	1	1	1	1
447	ENSMUSG00000020080	one_groupControl	-0.645012	C2	control	Control	pass	one_group	1	4	4	1	1	1	1
448	ENSMUSG00000020089	one_groupControl	-0.497196	C2	control	Control	pass	one_group	2	5	2	2	1	1	1
449	ENSMUSG00000020092	one_groupControl	0.893353	C2	control	Control	pass	one_group	3	9	3	3	2	2	1
450	ENSMUSG00000020102	one_groupControl	-0.94062	C2	control	Control	pass	one_group	1	13	1	1	1	1	1
451	ENSMUSG00000020143	one_groupControl	0.173855	C2	control	Control	pass	one_group	3	8	6	3	2	2	1
452	ENSMUSG00000020149	one_groupControl	-0.465056	C2	control	Control	pass	one_group	2	5	2	2	1	1	1
453	ENSMUSG00000020150	one_groupControl	0.75188	C2	control	Control	pass	one_group	3	14	10	3	2	2	1
454	ENSMUSG00000020155	one_groupControl	0.58615	C2	control	Control	pass	one_group	3	7	6	3	2	2	1
455	ENSMUSG00000020160	one_groupControl	0.719059	C2	control	Control	pass	one_group	3	3	3	3	2	2	1
456	ENSMUSG00000020164	one_groupControl	-0.729963	C2	control	Control	pass	one_group	1	1	1	1	1	1	1
457	ENSMUSG00000020171	one_groupControl	-0.497368	C2	control	Control	pass	one_group	1	4	4	1	1	1	1
458	ENSMUSG00000020175	one_groupControl	0.740868	C2	control	Control	pass	one_group	3	9	3	3	2	2	1
459	ENSMUSG00000020176	one_groupControl	0.191123	C2	control	Control	pass	one_group	3	8	6	3	2	2	1
460	ENSMUSG00000020180	one_groupControl	-0.593883	C2	control	Control	pass	one_group	2	5	2	2	1	1	1
461	ENSMUSG00000020181	one_groupControl	-1.16267	C2	control	Control	pass	one_group	1	1	1	1	1	1	1
462	ENSMUSG00000020182	one_groupControl	0.214302	C2	control	Control	pass	one_group	3	8	6	3	2	2	1
463	ENSMUSG00000020183	one_groupControl	1.01401	C2	control	Control	pass	one_group	3	3	3	3	2	2	1
464	ENSMUSG00000020212	one_groupControl	0.381806	C2	control	Control	pass	one_group	3	8	6	3	2	2	1
465	ENSMUSG00000020227	one_groupControl	0.430307	C2	control	Control	pass	one_group	3	8	6	3	2	2	1
466	ENSMUSG00000020231	one_groupControl	-1.05675	C2	control	Control	pass	one_group	1	1	1	1	1	1	1
467	ENSMUSG00000020234	one_groupControl	-0.828186	C2	control	Control	pass	one_group	1	4	4	1	1	1	1
468	ENSMUSG00000020255	one_groupControl	-1.30157	C2	control	Control	pass	one_group	1	1	1	1	1	1	1
469	ENSMUSG00000020261	one_groupControl	-0.642575	C2	control	Control	pass	one_group	1	1	1	1	1	1	1
470	ENSMUSG00000020262	one_groupControl	-0.906031	C2	control	Control	pass	one_group	1	1	1	1	1	1	1
471	ENSMUSG00000020267	one_groupControl	-0.611378	C2	control	Control	pass	one_group	1	1	1	1	1	1	1
472	ENSMUSG00000020277	one_groupControl	-0.849181	C2	control	Control	pass	one_group	1	1	1	1	1	1	1
473	ENSMUSG00000020317	one_groupControl	0.972249	C2	control	Control	pass	one_group	3	3	3	3	2	2	1
474	ENSMUSG00000020335	one_groupControl	-1.0026	C2	control	Control	pass	one_group	1	1	1	1	1	1	1
475	ENSMUSG00000020368	one_groupControl	-0.538113	C2	control	Control	pass	one_group	2	5	2	2	1	1	1
476	ENSMUSG00000020376	one_groupControl	-0.916979	C2	control	Control	pass	one_group	1	1	1	1	1	1	1
477	ENSMUSG00000020385	one_groupControl	0.879387	C2	control	Control	pass	one_group	3	3	3	3	2	2	1
478	ENSMUSG00000020387	one_groupControl	1.17433	C2	control	Control	pass	one_group	3	3	3	3	2	2	1
479	ENSMUSG00000020388	one_groupControl	0.560533	C2	control	Control	pass	one_group	3	7	6	3	2	2	1
480	ENSMUSG00000020396	one_groupControl	-0.648411	C2	control	Control	pass	one_group	1	1	1	1	1	1	1
481	ENSMUSG00000020399	one_groupControl	1.03116	C2	control	Control	pass	one_group	3	3	3	3	2	2	1
482	ENSMUSG00000020422	one_groupControl	0.248289	C2	control	Control	pass	one_group	3	7	6	3	2	2	1
483	ENSMUSG00000020423	one_groupControl	-0.424675	C2	control	Control	pass	one_group	2	12	9	2	1	1	1
484	ENSMUSG00000020424	one_groupControl	0.849824	C2	control	Control	pass	one_group	3	3	3	3	2	2	1
485	ENSMUSG00000020427	one_groupControl	-0.678155	C2	control	Control	pass	one_group	2	5	2	2	1	1	1
486	ENSMUSG00000020431	one_groupControl	-0.887977	C2	control	Control	pass	one_group	1	13	1	1	1	1	1
487	ENSMUSG00000020432	one_groupControl	1.16854	C2	control	Control	pass	one_group	3	9	3	3	2	2	1
488	ENSMUSG00000020436	one_groupControl	-0.782393	C2	control	Control	pass	one_group	1	13	1	1	1	1	1
489	ENSMUSG00000020439	one_groupControl	1.42768	C2	control	Control	pass	one_group	3	9	3	3	2	2	1
490	ENSMUSG00000020458	one_groupControl	-0.540986	C2	control	Control	pass	one_group	2	5	2	2	1	1	1
491	ENSMUSG00000020467	one_groupControl	0.650949	C2	control	Control	pass	one_group	3	3	3	3	2	2	1
492	ENSMUSG00000020473	one_groupControl	0.864718	C2	control	Control	pass	one_group	3	9	3	3	2	2	1
493	ENSMUSG00000020474	one_groupControl	1.06538	C2	control	Control	pass	one_group	3	9	3	3	2	2	1
494	ENSMUSG00000020513	one_groupControl	0.937123	C2	control	Control	pass	one_group	3	9	3	3	2	2	1
495	ENSMUSG00000020526	one_groupControl	-1.24536	C2	control	Control	pass	one_group	1	13	1	1	1	1	1
496	ENSMUSG00000020528	one_groupControl	0.649779	C2	control	Control	pass	one_group	3	14	10	3	2	2	1
497	ENSMUSG00000020532	one_groupControl	-1.09691	C2	control	Control	pass	one_group	1	1	1	1	1	1	1
498	ENSMUSG00000020538	one_groupControl	0.714798	C2	control	Control	pass	one_group	3	7	6	3	2	2	1
499	ENSMUSG00000020542	one_groupControl	-0.925307	C2	control	Control	pass	one_group	1	1	1	1	1	1	1
500	ENSMUSG00000020566	one_groupControl	0.780127	C2	control	Control	pass	one_group	3	9	3	3	2	2	1
501	ENSMUSG00000020573	one_groupControl	0.443985	C2	control	Control	pass	one_group	3	14	10	3	2	2	1
502	ENSMUSG00000020580	one_groupControl	-0.696394	C2	control	Control	pass	one_group	2	5	2	2	1	1	1
503	ENSMUSG00000020598	one_groupControl	-1.02161	C2	control	Control	pass	one_group	1	1	1	1	1	1	1
504	ENSMUSG00000020605	one_groupControl	0.685237	C2	control	Control	pass	one_group	3	9	3	3	2	2	1
505	ENSMUSG00000020607	one_groupControl	1.10824	C2	control	Control	pass	one_group	3	3	3	3	2	2	1
506	ENSMUSG00000020634	one_groupControl	-0.739674	C2	control	Control	pass	one_group	1	13	1	1	1	1	1
507	ENSMUSG00000020635	one_groupControl	-0.912161	C2	control	Control	pass	one_group	1	1	1	1	1	1	1
508	ENSMUSG00000020642	one_groupControl	0.869722	C2	control	Control	pass	one_group	3	3	3	3	2	2	1
509	ENSMUSG00000020644	one_groupControl	-0.453474	C2	control	Control	pass	one_group	2	12	9	2	1	1	1
510	ENSMUSG00000020650	one_groupControl	-1.10371	C2	control	Control	pass	one_group	1	13	1	1	1	1	1
511	ENSMUSG00000020651	one_groupControl	-1.02687	C2	control	Control	pass	one_group	1	1	1	1	1	1	1
512	ENSMUSG00000020653	one_groupControl	-0.449551	C2	control	Control	pass	one_group	2	5	2	2	1	1	1
513	ENSMUSG00000020656	one_groupControl	-1.10812	C2	control	Control	pass	one_group	1	1	1	1	1	1	1
514	ENSMUSG00000020668	one_groupControl	-0.335866	C2	control	Control	pass	one_group	2	2	2	2	1	1	1
515	ENSMUSG00000020686	one_groupControl	0.999849	C2	control	Control	pass	one_group	3	3	3	3	2	2	1
516	ENSMUSG00000020687	one_groupControl	-0.64527	C2	control	Control	pass	one_group	2	5	2	2	1	1	1
517	ENSMUSG00000020689	one_groupControl	-0.359119	C2	control	Control	pass	one_group	2	12	9	2	1	1	1
518	ENSMUSG00000020696	one_groupControl	0.345492	C2	control	Control	pass	one_group	3	11	8	3	2	2	1
519	ENSMUSG00000020697	one_groupControl	1.03611	C2	control	Control	pass	one_group	3	3	3	3	2	2	1
520	ENSMUSG00000020700	one_groupControl	0.64968	C2	control	Control	pass	one_group	3	9	3	3	2	2	1
521	ENSMUSG00000020701	one_groupControl	1.00558	C2	control	Control	pass	one_group	3	3	3	3	2	2	1
522	ENSMUSG00000020709	one_groupControl	0.834529	C2	control	Control	pass	one_group	3	3	3	3	2	2	1
523	ENSMUSG00000020720	one_groupControl	-0.941135	C2	control	Control	pass	one_group	1	1	1	1	1	1	1
524	ENSMUSG00000020722	one_groupControl	1.25331	C2	control	Control	pass	one_group	5	10	7	5	3	2	1
525	ENSMUSG00000020723	one_groupControl	1.32524	C2	control	Control	pass	one_group	3	3	3	3	2	2	1
526	ENSMUSG00000020732	one_groupControl	0.873218	C2	control	Control	pass	one_group	3	3	3	3	2	2	1
527	ENSMUSG00000020745	one_groupControl	-0.756629	C2	control	Control	pass	one_group	1	13	1	1	1	1	1
528	ENSMUSG00000020752	one_groupControl	0.59834	C2	control	Control	pass	one_group	3	9	3	3	2	2	1
529	ENSMUSG00000020758	one_groupControl	0.87508	C2	control	Control	pass	one_group	3	9	3	3	2	2	1
530	ENSMUSG00000020770	one_groupControl	0.626693	C2	control	Control	pass	one_group	3	7	6	3	2	2	1
531	ENSMUSG00000020776	one_groupControl	0.839687	C2	control	Control	pass	one_group	3	9	3	3	2	2	1
532	ENSMUSG00000020785	one_groupControl	1.06045	C2	control	Control	pass	one_group	3	3	3	3	2	2	1
533	ENSMUSG00000020799	one_groupControl	0.8798	C2	control	Control	pass	one_group	3	9	3	3	2	2	1
534	ENSMUSG00000020803	one_groupControl	-0.936541	C2	control	Control	pass	one_group	1	1	1	1	1	1	1
535	ENSMUSG00000020828	one_groupControl	1.36966	C2	control	Control	pass	one_group	3	3	3	3	2	2	1
536	ENSMUSG00000020834	one_groupControl	1.08452	C2	control	Control	pass	one_group	3	3	3	3	2	2	1
537	ENSMUSG00000020836	one_groupControl	-0.962924	C2	control	Control	pass	one_group	1	1	1	1	1	1	1
538	ENSMUSG00000020844	one_groupControl	0.505419	C2	control	Control	pass	one_group	3	7	6	3	2	2	1
539	ENSMUSG00000020847	one_groupControl	0.894659	C2	control	Control	pass	one_group	3	3	3	3	2	2	1
540	ENSMUSG00000020866	one_groupControl	-1.15398	C2	control	Control	pass	one_group	1	1	1	1	1	1	1
541	ENSMUSG00000020869	one_groupControl	-0.524215	C2	control	Control	pass	one_group	1	4	4	1	1	1	1
542	ENSMUSG00000020891	one_groupControl	-0.720143	C2	control	Control	pass	one_group	1	1	1	1	1	1	1
543	ENSMUSG00000020894	one_groupControl	-0.511821	C2	control	Control	pass	one_group	2	5	2	2	1	1	1
544	ENSMUSG00000020895	one_groupControl	1.26473	C2	control	Control	pass	one_group	3	9	3	3	2	2	1
545	ENSMUSG00000020899	one_groupControl	0.992263	C2	control	Control	pass	one_group	3	9	3	3	2	2	1
546	ENSMUSG00000020904	one_groupControl	0.729707	C2	control	Control	pass	one_group	3	7	6	3	2	2	1
547	ENSMUSG00000020905	one_groupControl	-0.352802	C2	control	Control	pass	one_group	1	4	4	1	1	1	1
548	ENSMUSG00000020908	one_groupControl	-0.885853	C2	control	Control	pass	one_group	1	1	1	1	1	1	1
549	ENSMUSG00000020926	one_groupControl	-0.920472	C2	control	Control	pass	one_group	1	1	1	1	1	1	1
550	ENSMUSG00000020930	one_groupControl	0.845977	C2	control	Control	pass	one_group	3	3	3	3	2	2	1
551	ENSMUSG00000020932	one_groupControl	-0.842842	C2	control	Control	pass	one_group	1	4	4	1	1	1	1
552	ENSMUSG00000020949	one_groupControl	-0.523632	C2	control	Control	pass	one_group	2	5	2	2	1	1	1
553	ENSMUSG00000020974	one_groupControl	-1.26915	C2	control	Control	pass	one_group	1	1	1	1	1	1	1
554	ENSMUSG00000020978	one_groupControl	-0.781141	C2	control	Control	pass	one_group	1	4	4	1	1	1	1
555	ENSMUSG00000020982	one_groupControl	-1.16152	C2	control	Control	pass	one_group	1	1	1	1	1	1	1
556	ENSMUSG00000021003	one_groupControl	0.404676	C2	control	Control	pass	one_group	3	14	10	3	2	2	1
557	ENSMUSG00000021013	one_groupControl	0.0638201	C2	control	Control	pass	one_group	3	8	6	3	2	2	1
558	ENSMUSG00000021018	one_groupControl	-1.09773	C2	control	Control	pass	one_group	1	13	1	1	1	1	1
559	ENSMUSG00000021025	one_groupControl	1.04823	C2	control	Control	pass	one_group	3	3	3	3	2	2	1
560	ENSMUSG00000021057	one_groupControl	0.921857	C2	control	Control	pass	one_group	3	3	3	3	2	2	1
561	ENSMUSG00000021061	one_groupControl	1.08388	C2	control	Control	pass	one_group	3	3	3	3	2	2	1
562	ENSMUSG00000021071	one_groupControl	-0.721275	C2	control	Control	pass	one_group	1	13	1	1	1	1	1
563	ENSMUSG00000021076	one_groupControl	-0.648768	C2	control	Control	pass	one_group	2	5	2	2	1	1	1
564	ENSMUSG00000021087	one_groupControl	-0.704968	C2	control	Control	pass	one_group	1	13	1	1	1	1	1
565	ENSMUSG00000021090	one_groupControl	0.37769	C2	control	Control	pass	one_group	3	7	6	3	2	2	1
566	ENSMUSG00000021098	one_groupControl	-1.38984	C2	control	Control	pass	one_group	1	1	1	1	1	1	1
567	ENSMUSG00000021101	one_groupControl	0.764793	C2	control	Control	pass	one_group	3	3	3	3	2	2	1
568	ENSMUSG00000021108	one_groupControl	0.848176	C2	control	Control	pass	one_group	3	3	3	3	2	2	1
569	ENSMUSG00000021115	one_groupControl	0.851542	C2	control	Control	pass	one_group	3	3	3	3	2	2	1
570	ENSMUSG00000021134	one_groupControl	1.41552	C2	control	Control	pass	one_group	3	9	3	3	2	2	1
571	ENSMUSG00000021179	one_groupControl	1.03087	C2	control	Control	pass	one_group	3	3	3	3	2	2	1
572	ENSMUSG00000021180	one_groupControl	0.641958	C2	control	Control	pass	one_group	3	14	10	3	2	2	1
573	ENSMUSG00000021182	one_groupControl	0.896242	C2	control	Control	pass	one_group	3	3	3	3	2	2	1
574	ENSMUSG00000021194	one_groupControl	-0.829606	C2	control	Control	pass	one_group	1	1	1	1	1	1	1
575	ENSMUSG00000021196	one_groupControl	-0.667501	C2	control	Control	pass	one_group	1	13	1	1	1	1	1
576	ENSMUSG00000021208	one_groupControl	0.986636	C2	control	Control	pass	one_group	3	3	3	3	2	2	1
577	ENSMUSG00000021209	one_groupControl	0.801948	C2	control	Control	pass	one_group	3	14	10	3	2	2	1
578	ENSMUSG00000021217	one_groupControl	-0.931606	C2	control	Control	pass	one_group	1	1	1	1	1	1	1
579	ENSMUSG00000021219	one_groupControl	-1.32607	C2	control	Control	pass	one_group	1	1	1	1	1	1	1
580	ENSMUSG00000021223	one_groupControl	1.11638	C2	control	Control	pass	one_group	3	3	3	3	2	2	1
581	ENSMUSG00000021226	one_groupControl	-0.574645	C2	control	Control	pass	one_group	1	4	4	1	1	1	1
582	ENSMUSG00000021228	one_groupControl	-0.984664	C2	control	Control	pass	one_group	1	1	1	1	1	1	1
583	ENSMUSG00000021250	one_groupControl	-0.452388	C2	control	Control	pass	one_group	1	4	4	1	1	1	1
584	ENSMUSG00000021256	one_groupControl	-0.580515	C2	control	Control	pass	one_group	1	4	4	1	1	1	1
585	ENSMUSG00000021257	one_groupControl	-0.988825	C2	control	Control	pass	one_group	1	1	1	1	1	1	1
586	ENSMUSG00000021268	one_groupControl	0.624562	C2	control	Control	pass	one_group	3	7	6	3	2	2	1
587	ENSMUSG00000021270	one_groupControl	-0.446293	C2	control	Control	pass	one_group	2	2	2	2	1	1	1
588	ENSMUSG00000021273	one_groupControl	-0.33757	C2	control	Control	pass	one_group	2	5	2	2	1	1	1
589	ENSMUSG00000021277	one_groupControl	-1.0642	C2	control	Control	pass	one_group	1	1	1	1	1	1	1
590	ENSMUSG00000021278	one_groupControl	-0.796788	C2	control	Control	pass	one_group	1	1	1	1	1	1	1
591	ENSMUSG00000021288	one_groupControl	-0.775385	C2	control	Control	pass	one_group	1	1	1	1	1	1	1
592	ENSMUSG00000021301	one_groupControl	-1.13465	C2	control	Control	pass	one_group	1	13	1	1	1	1	1
593	ENSMUSG00000021313	one_groupControl	-1.19813	C2	control	Control	pass	one_group	1	1	1	1	1	1	1
594	ENSMUSG00000021314	one_groupControl	-1.06664	C2	control	Control	pass	one_group	1	1	1	1	1	1	1
595	ENSMUSG00000021322	one_groupControl	1.25124	C2	control	Control	pass	one_group	5	10	7	5	3	2	1
596	ENSMUSG00000021360	one_groupControl	1.0531	C2	control	Control	pass	one_group	3	3	3	3	2	2	1
597	ENSMUSG00000021366	one_groupControl	-1.01004	C2	control	Control	pass	one_group	1	1	1	1	1	1	1
598	ENSMUSG00000021371	one_groupControl	-0.70478	C2	control	Control	pass	one_group	1	13	1	1	1	1	1
599	ENSMUSG00000021379	one_groupControl	1.0431	C2	control	Control	pass	one_group	3	3	3	3	2	2	1
600	ENSMUSG00000021385	one_groupControl	0.8877	C2	control	Control	pass	one_group	3	3	3	3	2	2	1
601	ENSMUSG00000021417	one_groupControl	0.627073	C2	control	Control	pass	one_group	3	9	3	3	2	2	1
602	ENSMUSG00000021460	one_groupControl	-0.955634	C2	control	Control	pass	one_group	1	1	1	1	1	1	1
603	ENSMUSG00000021470	one_groupControl	0.446254	C2	control	Control	pass	one_group	3	14	10	3	2	2	1
604	ENSMUSG00000021474	one_groupControl	0.629988	C2	control	Control	pass	one_group	3	14	10	3	2	2	1
605	ENSMUSG00000021476	one_groupControl	-1.00692	C2	control	Control	pass	one_group	1	1	1	1	1	1	1
606	ENSMUSG00000021482	one_groupControl	0.492981	C2	control	Control	pass	one_group	3	14	10	3	2	2	1
607	ENSMUSG00000021483	one_groupControl	1.04975	C2	control	Control	pass	one_group	3	9	3	3	2	2	1
608	ENSMUSG00000021508	one_groupControl	-0.746661	C2	control	Control	pass	one_group	1	1	1	1	1	1	1
609	ENSMUSG00000021519	one_groupControl	0.539123	C2	control	Control	pass	one_group	3	7	6	3	2	2	1
610	ENSMUSG00000021534	one_groupControl	-1.03992	C2	control	Control	pass	one_group	1	1	1	1	1	1	1
611	ENSMUSG00000021536	one_groupControl	-1.10703	C2	control	Control	pass	one_group	1	1	1	1	1	1	1
612	ENSMUSG00000021553	one_groupControl	0.827673	C2	control	Control	pass	one_group	3	9	3	3	2	2	1
613	ENSMUSG00000021565	one_groupControl	0.718446	C2	control	Control	pass	one_group	3	7	6	3	2	2	1
614	ENSMUSG00000021573	one_groupControl	-0.578977	C2	control	Control	pass	one_group	2	5	2	2	1	1	1
615	ENSMUSG00000021575	one_groupControl	-1.04896	C2	control	Control	pass	one_group	1	1	1	1	1	1	1
616	ENSMUSG00000021585	one_groupControl	-0.839642	C2	control	Control	pass	one_group	1	1	1	1	1	1	1
617	ENSMUSG00000021587	one_groupControl	-0.992662	C2	control	Control	pass	one_group	1	1	1	1	1	1	1
618	ENSMUSG00000021591	one_groupControl	-0.767839	C2	control	Control	pass	one_group	1	1	1	1	1	1	1
619	ENSMUSG00000021621	one_groupControl	1.1345	C2	control	Control	pass	one_group	3	3	3	3	2	2	1
620	ENSMUSG00000021624	one_groupControl	-1.37758	C2	control	Control	pass	one_group	1	13	1	1	1	1	1
621	ENSMUSG00000021646	one_groupControl	0.485893	C2	control	Control	pass	one_group	3	14	10	3	2	2	1
622	ENSMUSG00000021662	one_groupControl	-1.30714	C2	control	Control	pass	one_group	7	17	12	7	4	1	1
623	ENSMUSG00000021670	one_groupControl	-0.411868	C2	control	Control	pass	one_group	2	5	2	2	1	1	1
624	ENSMUSG00000021676	one_groupControl	0.925277	C2	control	Control	pass	one_group	3	3	3	3	2	2	1
625	ENSMUSG00000021680	one_groupControl	-0.801477	C2	control	Control	pass	one_group	1	1	1	1	1	1	1
626	ENSMUSG00000021693	one_groupControl	-1.03831	C2	control	Control	pass	one_group	1	1	1	1	1	1	1
627	ENSMUSG00000021696	one_groupControl	-1.28488	C2	control	Control	pass	one_group	1	13	1	1	1	1	1
628	ENSMUSG00000021699	one_groupControl	-1.19859	C2	control	Control	pass	one_group	1	1	1	1	1	1	1
629	ENSMUSG00000021700	one_groupControl	-0.770128	C2	control	Control	pass	one_group	1	13	1	1	1	1	1
630	ENSMUSG00000021721	one_groupControl	-1.09637	C2	control	Control	pass	one_group	1	1	1	1	1	1	1
631	ENSMUSG00000021728	one_groupControl	-0.961894	C2	control	Control	pass	one_group	1	13	1	1	1	1	1
632	ENSMUSG00000021730	one_groupControl	-1.26641	C2	control	Control	pass	one_group	1	1	1	1	1	1	1
633	ENSMUSG00000021732	one_groupControl	-0.812548	C2	control	Control	pass	one_group	1	4	4	1	1	1	1
634	ENSMUSG00000021743	one_groupControl	-0.907604	C2	control	Control	pass	one_group	1	1	1	1	1	1	1
635	ENSMUSG00000021745	one_groupControl	-1.34834	C2	control	Control	pass	one_group	1	1	1	1	1	1	1
636	ENSMUSG00000021747	one_groupControl	-1.10796	C2	control	Control	pass	one_group	1	13	1	1	1	1	1
637	ENSMUSG00000021752	one_groupControl	-0.31978	C2	control	Control	pass	one_group	2	5	2	2	1	1	1
638	ENSMUSG00000021763	one_groupControl	0.439607	C2	control	Control	pass	one_group	3	7	6	3	2	2	1
639	ENSMUSG00000021765	one_groupControl	0.85723	C2	control	Control	pass	one_group	5	16	7	5	3	2	1
640	ENSMUSG00000021772	one_groupControl	-0.396317	C2	control	Control	pass	one_group	2	5	2	2	1	1	1
641	ENSMUSG00000021773	one_groupControl	-0.975626	C2	control	Control	pass	one_group	1	1	1	1	1	1	1
642	ENSMUSG00000021774	one_groupControl	-0.833571	C2	control	Control	pass	one_group	1	13	1	1	1	1	1
643	ENSMUSG00000021799	one_groupControl	0.117029	C2	control	Control	pass	one_group	3	11	8	3	2	2	1
644	ENSMUSG00000021816	one_groupControl	-0.449397	C2	control	Control	pass	one_group	2	5	2	2	1	1	1
645	ENSMUSG00000021820	one_groupControl	-0.854035	C2	control	Control	pass	one_group	1	1	1	1	1	1	1
646	ENSMUSG00000021822	one_groupControl	-0.884755	C2	control	Control	pass	one_group	1	1	1	1	1	1	1
647	ENSMUSG00000021846	one_groupControl	0.569988	C2	control	Control	pass	one_group	3	14	10	3	2	2	1
648	ENSMUSG00000021852	one_groupControl	-1.26867	C2	control	Control	pass	one_group	1	13	1	1	1	1	1
649	ENSMUSG00000021876	one_groupControl	1.12684	C2	control	Control	pass	one_group	3	9	3	3	2	2	1
650	ENSMUSG00000021879	one_groupControl	0.872596	C2	control	Control	pass	one_group	3	9	3	3	2	2	1
651	ENSMUSG00000021895	one_groupControl	-0.667205	C2	control	Control	pass	one_group	2	5	2	2	1	1	1
652	ENSMUSG00000021905	one_groupControl	-0.225244	C2	control	Control	pass	one_group	2	2	2	2	1	1	1
653	ENSMUSG00000021919	one_groupControl	1.13264	C2	control	Control	pass	one_group	3	3	3	3	2	2	1
654	ENSMUSG00000021929	one_groupControl	-1.15174	C2	control	Control	pass	one_group	1	13	1	1	1	1	1
655	ENSMUSG00000021936	one_groupControl	-0.776782	C2	control	Control	pass	one_group	1	13	1	1	1	1	1
656	ENSMUSG00000021939	one_groupControl	-0.397092	C2	control	Control	pass	one_group	2	2	2	2	1	1	1
657	ENSMUSG00000021947	one_groupControl	-1.07285	C2	control	Control	pass	one_group	1	1	1	1	1	1	1
658	ENSMUSG00000021967	one_groupControl	-0.675993	C2	control	Control	pass	one_group	2	5	2	2	1	1	1
659	ENSMUSG00000021974	one_groupControl	-0.933526	C2	control	Control	pass	one_group	1	1	1	1	1	1	1
660	ENSMUSG00000021990	one_groupControl	0.708989	C2	control	Control	pass	one_group	3	3	3	3	2	2	1
661	ENSMUSG00000022000	one_groupControl	-1.38541	C2	control	Control	pass	one_group	1	13	1	1	1	1	1
662	ENSMUSG00000022026	one_groupControl	-1.01733	C2	control	Control	pass	one_group	7	17	12	7	4	1	1
663	ENSMUSG00000022035	one_groupControl	-0.791097	C2	control	Control	pass	one_group	1	13	1	1	1	1	1
664	ENSMUSG00000022040	one_groupControl	0.257112	C2	control	Control	pass	one_group	3	8	6	3	2	2	1
665	ENSMUSG00000022041	one_groupControl	-1.41471	C2	control	Control	pass	one_group	1	13	1	1	1	1	1
666	ENSMUSG00000022044	one_groupControl	-0.584897	C2	control	Control	pass	one_group	1	13	1	1	1	1	1
667	ENSMUSG00000022054	one_groupControl	-0.708596	C2	control	Control	pass	one_group	1	1	1	1	1	1	1
668	ENSMUSG00000022055	one_groupControl	-0.769905	C2	control	Control	pass	one_group	1	1	1	1	1	1	1
669	ENSMUSG00000022070	one_groupControl	0.638743	C2	control	Control	pass	one_group	3	3	3	3	2	2	1
670	ENSMUSG00000022090	one_groupControl	0.703181	C2	control	Control	pass	one_group	3	3	3	3	2	2	1
671	ENSMUSG00000022091	one_groupControl	0.862032	C2	control	Control	pass	one_group	3	9	3	3	2	2	1
672	ENSMUSG00000022096	one_groupControl	-0.304922	C2	control	Control	pass	one_group	2	2	2	2	1	1	1
673	ENSMUSG00000022102	one_groupControl	0.633392	C2	control	Control	pass	one_group	3	3	3	3	2	2	1
674	ENSMUSG00000022103	one_groupControl	-1.07481	C2	control	Control	pass	one_group	1	1	1	1	1	1	1
675	ENSMUSG00000022110	one_groupControl	-0.858672	C2	control	Control	pass	one_group	1	13	1	1	1	1	1
676	ENSMUSG00000022144	one_groupControl	1.11573	C2	control	Control	pass	one_group	3	3	3	3	2	2	1
677	ENSMUSG00000022160	one_groupControl	0.831884	C2	control	Control	pass	one_group	3	9	3	3	2	2	1
678	ENSMUSG00000022180	one_groupControl	-0.810972	C2	control	Control	pass	one_group	1	13	1	1	1	1	1
679	ENSMUSG00000022197	one_groupControl	0.786215	C2	control	Control	pass	one_group	3	14	10	3	2	2	1
680	ENSMUSG00000022206	one_groupControl	-1.0451	C2	control	Control	pass	one_group	1	1	1	1	1	1	1
681	ENSMUSG00000022231	one_groupControl	-1.15047	C2	control	Control	pass	one_group	1	1	1	1	1	1	1
682	ENSMUSG00000022235	one_groupControl	-1.077	C2	control	Control	pass	one_group	1	1	1	1	1	1	1
683	ENSMUSG00000022246	one_groupControl	-1.01855	C2	control	Control	pass	one_group	1	1	1	1	1	1	1
684	ENSMUSG00000022257	one_groupControl	-0.993404	C2	control	Control	pass	one_group	1	1	1	1	1	1	1
685	ENSMUSG00000022262	one_groupControl	0.665582	C2	control	Control	pass	one_group	3	7	6	3	2	2	1
686	ENSMUSG00000022295	one_groupControl	-0.579164	C2	control	Control	pass	one_group	1	13	1	1	1	1	1
687	ENSMUSG00000022296	one_groupControl	-0.729528	C2	control	Control	pass	one_group	1	1	1	1	1	1	1
688	ENSMUSG00000022300	one_groupControl	0.818593	C2	control	Control	pass	one_group	3	3	3	3	2	2	1
689	ENSMUSG00000022306	one_groupControl	-1.15242	C2	control	Control	pass	one_group	1	1	1	1	1	1	1
690	ENSMUSG00000022307	one_groupControl	-1.07565	C2	control	Control	pass	one_group	1	1	1	1	1	1	1
691	ENSMUSG00000022309	one_groupControl	-1.12285	C2	control	Control	pass	one_group	1	1	1	1	1	1	1
692	ENSMUSG00000022332	one_groupControl	-1.00121	C2	control	Control	pass	one_group	1	1	1	1	1	1	1
693	ENSMUSG00000022342	one_groupControl	-0.514722	C2	control	Control	pass	one_group	2	5	2	2	1	1	1
694	ENSMUSG00000022351	one_groupControl	-0.557187	C2	control	Control	pass	one_group	2	5	2	2	1	1	1
695	ENSMUSG00000022367	one_groupControl	-1.3266	C2	control	Control	pass	one_group	1	1	1	1	1	1	1
696	ENSMUSG00000022372	one_groupControl	-1.02737	C2	control	Control	pass	one_group	1	1	1	1	1	1	1
697	ENSMUSG00000022376	one_groupControl	-1.15476	C2	control	Control	pass	one_group	1	1	1	1	1	1	1
698	ENSMUSG00000022377	one_groupControl	-1.01551	C2	control	Control	pass	one_group	1	1	1	1	1	1	1
699	ENSMUSG00000022382	one_groupControl	-0.620008	C2	control	Control	pass	one_group	1	4	4	1	1	1	1
700	ENSMUSG00000022386	one_groupControl	0.992337	C2	control	Control	pass	one_group	3	9	3	3	2	2	1
701	ENSMUSG00000022388	one_groupControl	0.655252	C2	control	Control	pass	one_group	3	7	6	3	2	2	1
702	ENSMUSG00000022389	one_groupControl	0.914664	C2	control	Control	pass	one_group	3	3	3	3	2	2	1
703	ENSMUSG00000022391	one_groupControl	-0.819857	C2	control	Control	pass	one_group	1	1	1	1	1	1	1
704	ENSMUSG00000022407	one_groupControl	0.804201	C2	control	Control	pass	one_group	3	9	3	3	2	2	1
705	ENSMUSG00000022412	one_groupControl	-0.640249	C2	control	Control	pass	one_group	1	13	1	1	1	1	1
706	ENSMUSG00000022415	one_groupControl	-0.686347	C2	control	Control	pass	one_group	1	1	1	1	1	1	1
707	ENSMUSG00000022419	one_groupControl	-1.02465	C2	control	Control	pass	one_group	1	13	1	1	1	1	1
708	ENSMUSG00000022420	one_groupControl	1.33506	C2	control	Control	pass	one_group	3	3	3	3	2	2	1
709	ENSMUSG00000022421	one_groupControl	-0.789173	C2	control	Control	pass	one_group	1	1	1	1	1	1	1
710	ENSMUSG00000022453	one_groupControl	0.311683	C2	control	Control	pass	one_group	3	7	6	3	2	2	1
711	ENSMUSG00000022454	one_groupControl	-0.470664	C2	control	Control	pass	one_group	2	5	2	2	1	1	1
712	ENSMUSG00000022456	one_groupControl	-0.90327	C2	control	Control	pass	one_group	1	13	1	1	1	1	1
713	ENSMUSG00000022462	one_groupControl	-0.229164	C2	control	Control	pass	one_group	2	2	2	2	1	1	1
714	ENSMUSG00000022463	one_groupControl	-0.193982	C2	control	Control	pass	one_group	2	5	2	2	1	1	1
715	ENSMUSG00000022469	one_groupControl	0.736119	C2	control	Control	pass	one_group	3	7	6	3	2	2	1
716	ENSMUSG00000022504	one_groupControl	-1.213	C2	control	Control	pass	one_group	1	1	1	1	1	1	1
717	ENSMUSG00000022512	one_groupControl	0.310905	C2	control	Control	pass	one_group	3	11	8	3	2	2	1
718	ENSMUSG00000022515	one_groupControl	0.926227	C2	control	Control	pass	one_group	3	3	3	3	2	2	1
719	ENSMUSG00000022526	one_groupControl	-0.381639	C2	control	Control	pass	one_group	1	4	4	1	1	1	1
720	ENSMUSG00000022528	one_groupControl	-0.788745	C2	control	Control	pass	one_group	1	1	1	1	1	1	1
721	ENSMUSG00000022543	one_groupControl	0.73479	C2	control	Control	pass	one_group	3	14	10	3	2	2	1
722	ENSMUSG00000022544	one_groupControl	1.12909	C2	control	Control	pass	one_group	3	9	3	3	2	2	1
723	ENSMUSG00000022545	one_groupControl	0.281418	C2	control	Control	pass	one_group	3	11	8	3	2	2	1
724	ENSMUSG00000022548	one_groupControl	1.0995	C2	control	Control	pass	one_group	3	3	3	3	2	2	1
725	ENSMUSG00000022554	one_groupControl	-0.766086	C2	control	Control	pass	one_group	1	4	4	1	1	1	1
726	ENSMUSG00000022556	one_groupControl	0.767916	C2	control	Control	pass	one_group	3	9	3	3	2	2	1
727	ENSMUSG00000022558	one_groupControl	-0.898143	C2	control	Control	pass	one_group	1	1	1	1	1	1	1
728	ENSMUSG00000022587	one_groupControl	-0.751077	C2	control	Control	pass	one_group	1	1	1	1	1	1	1
729	ENSMUSG00000022591	one_groupControl	-1.03823	C2	control	Control	pass	one_group	1	1	1	1	1	1	1
730	ENSMUSG00000022594	one_groupControl	-0.30082	C2	control	Control	pass	one_group	2	5	2	2	1	1	1
731	ENSMUSG00000022602	one_groupControl	-0.256855	C2	control	Control	pass	one_group	2	12	9	2	1	1	1
732	ENSMUSG00000022610	one_groupControl	-1.47969	C2	control	Control	pass	one_group	1	1	1	1	1	1	1
733	ENSMUSG00000022619	one_groupControl	-0.517632	C2	control	Control	pass	one_group	1	4	4	1	1	1	1
734	ENSMUSG00000022634	one_groupControl	-0.916884	C2	control	Control	pass	one_group	1	13	1	1	1	1	1
735	ENSMUSG00000022641	one_groupControl	0.547272	C2	control	Control	pass	one_group	3	14	10	3	2	2	1
736	ENSMUSG00000022656	one_groupControl	-1.23414	C2	control	Control	pass	one_group	7	17	12	7	4	1	1
737	ENSMUSG00000022658	one_groupControl	-0.557241	C2	control	Control	pass	one_group	1	4	4	1	1	1	1
738	ENSMUSG00000022661	one_groupControl	-1.28155	C2	control	Control	pass	one_group	1	1	1	1	1	1	1
739	ENSMUSG00000022665	one_groupControl	-0.551026	C2	control	Control	pass	one_group	1	4	4	1	1	1	1
740	ENSMUSG00000022674	one_groupControl	-1.07863	C2	control	Control	pass	one_group	1	13	1	1	1	1	1
741	ENSMUSG00000022678	one_groupControl	0.755605	C2	control	Control	pass	one_group	3	9	3	3	2	2	1
742	ENSMUSG00000022696	one_groupControl	-1.06412	C2	control	Control	pass	one_group	1	1	1	1	1	1	1
743	ENSMUSG00000022698	one_groupControl	-0.993227	C2	control	Control	pass	one_group	1	13	1	1	1	1	1
744	ENSMUSG00000022701	one_groupControl	0.451315	C2	control	Control	pass	one_group	3	7	6	3	2	2	1
745	ENSMUSG00000022704	one_groupControl	0.397163	C2	control	Control	pass	one_group	3	7	6	3	2	2	1
746	ENSMUSG00000022708	one_groupControl	0.0529861	C2	control	Control	pass	one_group	3	8	6	3	2	2	1
747	ENSMUSG00000022711	one_groupControl	1.05474	C2	control	Control	pass	one_group	3	3	3	3	2	2	1
748	ENSMUSG00000022723	one_groupControl	0.942534	C2	control	Control	pass	one_group	3	3	3	3	2	2	1
749	ENSMUSG00000022744	one_groupControl	-0.475479	C2	control	Control	pass	one_group	2	5	2	2	1	1	1
750	ENSMUSG00000022759	one_groupControl	0.839058	C2	control	Control	pass	one_group	3	7	6	3	2	2	1
751	ENSMUSG00000022762	one_groupControl	-1.0889	C2	control	Control	pass	one_group	1	13	1	1	1	1	1
752	ENSMUSG00000022763	one_groupControl	-0.942219	C2	control	Control	pass	one_group	7	17	12	7	4	1	1
753	ENSMUSG00000022765	one_groupControl	-0.807986	C2	control	Control	pass	one_group	1	13	1	1	1	1	1
754	ENSMUSG00000022783	one_groupControl	0.755038	C2	control	Control	pass	one_group	3	9	3	3	2	2	1
755	ENSMUSG00000022797	one_groupControl	-0.515469	C2	control	Control	pass	one_group	2	5	2	2	1	1	1
756	ENSMUSG00000022805	one_groupControl	0.679688	C2	control	Control	pass	one_group	3	7	6	3	2	2	1
757	ENSMUSG00000022816	one_groupControl	-0.827041	C2	control	Control	pass	one_group	1	13	1	1	1	1	1
758	ENSMUSG00000022829	one_groupControl	-1.0575	C2	control	Control	pass	one_group	1	13	1	1	1	1	1
759	ENSMUSG00000022841	one_groupControl	-0.449436	C2	control	Control	pass	one_group	2	2	2	2	1	1	1
760	ENSMUSG00000022842	one_groupControl	0.70284	C2	control	Control	pass	one_group	3	9	3	3	2	2	1
761	ENSMUSG00000022847	one_groupControl	-0.492518	C2	control	Control	pass	one_group	1	4	4	1	1	1	1
762	ENSMUSG00000022893	one_groupControl	-0.582715	C2	control	Control	pass	one_group	1	4	4	1	1	1	1
763	ENSMUSG00000022894	one_groupControl	0.533774	C2	control	Control	pass	one_group	3	14	10	3	2	2	1
764	ENSMUSG00000022905	one_groupControl	-0.510066	C2	control	Control	pass	one_group	2	5	2	2	1	1	1
765	ENSMUSG00000022935	one_groupControl	-1.32418	C2	control	Control	pass	one_group	1	1	1	1	1	1	1
766	ENSMUSG00000022947	one_groupControl	0.904128	C2	control	Control	pass	one_group	3	3	3	3	2	2	1
767	ENSMUSG00000022948	one_groupControl	0.729313	C2	control	Control	pass	one_group	3	3	3	3	2	2	1
768	ENSMUSG00000022964	one_groupControl	-0.509788	C2	control	Control	pass	one_group	2	5	2	2	1	1	1
769	ENSMUSG00000022965	one_groupControl	-0.893053	C2	control	Control	pass	one_group	1	1	1	1	1	1	1
770	ENSMUSG00000022973	one_groupControl	-0.946553	C2	control	Control	pass	one_group	1	1	1	1	1	1	1
771	ENSMUSG00000022974	one_groupControl	0.708965	C2	control	Control	pass	one_group	3	9	3	3	2	2	1
772	ENSMUSG00000022994	one_groupControl	-0.728684	C2	control	Control	pass	one_group	7	18	12	7	4	1	1
773	ENSMUSG00000023004	one_groupControl	-0.683054	C2	control	Control	pass	one_group	1	4	4	1	1	1	1
774	ENSMUSG00000023011	one_groupControl	-0.97881	C2	control	Control	pass	one_group	1	1	1	1	1	1	1
775	ENSMUSG00000023032	one_groupControl	-0.953899	C2	control	Control	pass	one_group	1	1	1	1	1	1	1
776	ENSMUSG00000023033	one_groupControl	-0.557807	C2	control	Control	pass	one_group	2	5	2	2	1	1	1
777	ENSMUSG00000023034	one_groupControl	-0.141302	C2	control	Control	pass	one_group	2	2	2	2	1	1	1
778	ENSMUSG00000023044	one_groupControl	0.417303	C2	control	Control	pass	one_group	3	11	8	3	2	2	1
779	ENSMUSG00000023046	one_groupControl	-0.544988	C2	control	Control	pass	one_group	1	4	4	1	1	1	1
780	ENSMUSG00000023051	one_groupControl	1.33476	C2	control	Control	pass	one_group	3	9	3	3	2	2	1
781	ENSMUSG00000023055	one_groupControl	1.23858	C2	control	Control	pass	one_group	3	3	3	3	2	2	1
782	ENSMUSG00000023064	one_groupControl	0.595098	C2	control	Control	pass	one_group	3	7	6	3	2	2	1
783	ENSMUSG00000023067	one_groupControl	-0.926633	C2	control	Control	pass	one_group	1	1	1	1	1	1	1
784	ENSMUSG00000023072	one_groupControl	0.956002	C2	control	Control	pass	one_group	3	9	3	3	2	2	1
785	ENSMUSG00000023083	one_groupControl	0.189896	C2	control	Control	pass	one_group	3	8	6	3	2	2	1
786	ENSMUSG00000023088	one_groupControl	0.907261	C2	control	Control	pass	one_group	3	3	3	3	2	2	1
787	ENSMUSG00000023092	one_groupControl	0.408047	C2	control	Control	pass	one_group	3	7	6	3	2	2	1
788	ENSMUSG00000023169	one_groupControl	-0.695416	C2	control	Control	pass	one_group	1	4	4	1	1	1	1
789	ENSMUSG00000023175	one_groupControl	-0.674629	C2	control	Control	pass	one_group	1	1	1	1	1	1	1
790	ENSMUSG00000023191	one_groupControl	0.775368	C2	control	Control	pass	one_group	3	9	3	3	2	2	1
791	ENSMUSG00000023192	one_groupControl	-0.863875	C2	control	Control	pass	one_group	1	1	1	1	1	1	1
792	ENSMUSG00000023232	one_groupControl	-0.440956	C2	control	Control	pass	one_group	1	4	4	1	1	1	1
793	ENSMUSG00000023262	one_groupControl	1.06853	C2	control	Control	pass	one_group	3	3	3	3	2	2	1
794	ENSMUSG00000023272	one_groupControl	0.691873	C2	control	Control	pass	one_group	3	7	6	3	2	2	1
795	ENSMUSG00000023277	one_groupControl	-0.834155	C2	control	Control	pass	one_group	1	1	1	1	1	1	1
796	ENSMUSG00000023348	one_groupControl	0.850702	C2	control	Control	pass	one_group	3	9	3	3	2	2	1
797	ENSMUSG00000023456	one_groupControl	-0.452134	C2	control	Control	pass	one_group	1	4	4	1	1	1	1
798	ENSMUSG00000023764	one_groupControl	0.651308	C2	control	Control	pass	one_group	3	9	3	3	2	2	1
799	ENSMUSG00000023795	one_groupControl	0.981313	C2	control	Control	pass	one_group	3	3	3	3	2	2	1
800	ENSMUSG00000023805	one_groupControl	-1.01043	C2	control	Control	pass	one_group	1	1	1	1	1	1	1
801	ENSMUSG00000023845	one_groupControl	-1.09111	C2	control	Control	pass	one_group	1	13	1	1	1	1	1
802	ENSMUSG00000023873	one_groupControl	0.185539	C2	control	Control	pass	one_group	3	8	6	3	2	2	1
803	ENSMUSG00000023885	one_groupControl	-1.05445	C2	control	Control	pass	one_group	1	1	1	1	1	1	1
804	ENSMUSG00000023886	one_groupControl	-0.956932	C2	control	Control	pass	one_group	1	1	1	1	1	1	1
805	ENSMUSG00000023905	one_groupControl	-0.971491	C2	control	Control	pass	one_group	1	1	1	1	1	1	1
806	ENSMUSG00000023912	one_groupControl	0.825138	C2	control	Control	pass	one_group	3	9	3	3	2	2	1
807	ENSMUSG00000023915	one_groupControl	-0.956247	C2	control	Control	pass	one_group	1	1	1	1	1	1	1
808	ENSMUSG00000023927	one_groupControl	-0.842352	C2	control	Control	pass	one_group	1	1	1	1	1	1	1
809	ENSMUSG00000023931	one_groupControl	0.713818	C2	control	Control	pass	one_group	3	7	6	3	2	2	1
810	ENSMUSG00000023942	one_groupControl	1.20668	C2	control	Control	pass	one_group	3	3	3	3	2	2	1
811	ENSMUSG00000023944	one_groupControl	-0.257484	C2	control	Control	pass	one_group	2	2	2	2	1	1	1
812	ENSMUSG00000023945	one_groupControl	1.08565	C2	control	Control	pass	one_group	3	3	3	3	2	2	1
813	ENSMUSG00000023947	one_groupControl	-1.05099	C2	control	Control	pass	one_group	1	1	1	1	1	1	1
814	ENSMUSG00000023949	one_groupControl	-0.819481	C2	control	Control	pass	one_group	1	1	1	1	1	1	1
815	ENSMUSG00000023951	one_groupControl	-0.833893	C2	control	Control	pass	one_group	1	1	1	1	1	1	1
816	ENSMUSG00000023959	one_groupControl	-0.559479	C2	control	Control	pass	one_group	2	5	2	2	1	1	1
817	ENSMUSG00000023964	one_groupControl	0.71879	C2	control	Control	pass	one_group	3	9	3	3	2	2	1
818	ENSMUSG00000023988	one_groupControl	-0.642202	C2	control	Control	pass	one_group	1	1	1	1	1	1	1
819	ENSMUSG00000023991	one_groupControl	-0.429626	C2	control	Control	pass	one_group	1	4	4	1	1	1	1
820	ENSMUSG00000023994	one_groupControl	-1.21572	C2	control	Control	pass	one_group	1	1	1	1	1	1	1
821	ENSMUSG00000023999	one_groupControl	0.398944	C2	control	Control	pass	one_group	3	7	6	3	2	2	1
822	ENSMUSG00000024008	one_groupControl	1.01231	C2	control	Control	pass	one_group	3	3	3	3	2	2	1
823	ENSMUSG00000024033	one_groupControl	0.585198	C2	control	Control	pass	one_group	3	7	6	3	2	2	1
824	ENSMUSG00000024042	one_groupControl	-0.340284	C2	control	Control	pass	one_group	1	4	4	1	1	1	1
825	ENSMUSG00000024053	one_groupControl	0.62847	C2	control	Control	pass	one_group	3	14	10	3	2	2	1
826	ENSMUSG00000024055	one_groupControl	0.632797	C2	control	Control	pass	one_group	3	3	3	3	2	2	1
827	ENSMUSG00000024064	one_groupControl	-0.97415	C2	control	Control	pass	one_group	1	1	1	1	1	1	1
828	ENSMUSG00000024065	one_groupControl	-0.355279	C2	control	Control	pass	one_group	2	2	2	2	1	1	1
829	ENSMUSG00000024066	one_groupControl	0.936556	C2	control	Control	pass	one_group	3	3	3	3	2	2	1
830	ENSMUSG00000024070	one_groupControl	0.550996	C2	control	Control	pass	one_group	3	7	6	3	2	2	1
831	ENSMUSG00000024074	one_groupControl	0.31601	C2	control	Control	pass	one_group	3	7	6	3	2	2	1
832	ENSMUSG00000024076	one_groupControl	0.740836	C2	control	Control	pass	one_group	3	7	6	3	2	2	1
833	ENSMUSG00000024107	one_groupControl	0.807013	C2	control	Control	pass	one_group	3	3	3	3	2	2	1
834	ENSMUSG00000024109	one_groupControl	-1.20501	C2	control	Control	pass	one_group	1	1	1	1	1	1	1
835	ENSMUSG00000024121	one_groupControl	-0.338682	C2	control	Control	pass	one_group	2	2	2	2	1	1	1
836	ENSMUSG00000024124	one_groupControl	-0.641887	C2	control	Control	pass	one_group	7	18	12	7	4	1	1
837	ENSMUSG00000024127	one_groupControl	-0.92183	C2	control	Control	pass	one_group	1	13	1	1	1	1	1
838	ENSMUSG00000024131	one_groupControl	-0.936924	C2	control	Control	pass	one_group	1	13	1	1	1	1	1
839	ENSMUSG00000024132	one_groupControl	1.08175	C2	control	Control	pass	one_group	6	15	11	6	2	2	1
840	ENSMUSG00000024164	one_groupControl	1.03931	C2	control	Control	pass	one_group	3	9	3	3	2	2	1
841	ENSMUSG00000024172	one_groupControl	-0.600741	C2	control	Control	pass	one_group	2	5	2	2	1	1	1
842	ENSMUSG00000024175	one_groupControl	0.784232	C2	control	Control	pass	one_group	3	9	3	3	2	2	1
843	ENSMUSG00000024186	one_groupControl	1.05622	C2	control	Control	pass	one_group	3	9	3	3	2	2	1
844	ENSMUSG00000024187	one_groupControl	0.615061	C2	control	Control	pass	one_group	3	7	6	3	2	2	1
845	ENSMUSG00000024190	one_groupControl	-0.0732278	C2	control	Control	pass	one_group	2	2	2	2	1	1	1
846	ENSMUSG00000024193	one_groupControl	1.17883	C2	control	Control	pass	one_group	3	9	3	3	2	2	1
847	ENSMUSG00000024197	one_groupControl	0.884085	C2	control	Control	pass	one_group	3	9	3	3	2	2	1
848	ENSMUSG00000024201	one_groupControl	0.915813	C2	control	Control	pass	one_group	3	3	3	3	2	2	1
849	ENSMUSG00000024206	one_groupControl	0.319486	C2	control	Control	pass	one_group	3	7	6	3	2	2	1
850	ENSMUSG00000024211	one_groupControl	-1.19669	C2	control	Control	pass	one_group	7	17	12	7	4	1	1
851	ENSMUSG00000024222	one_groupControl	0.645804	C2	control	Control	pass	one_group	3	14	10	3	2	2	1
852	ENSMUSG00000024242	one_groupControl	-1.05174	C2	control	Control	pass	one_group	1	1	1	1	1	1	1
853	ENSMUSG00000024245	one_groupControl	-0.931707	C2	control	Control	pass	one_group	1	1	1	1	1	1	1
854	ENSMUSG00000024253	one_groupControl	0.954276	C2	control	Control	pass	one_group	3	9	3	3	2	2	1
855	ENSMUSG00000024256	one_groupControl	-0.889099	C2	control	Control	pass	one_group	1	1	1	1	1	1	1
856	ENSMUSG00000024259	one_groupControl	-0.600433	C2	control	Control	pass	one_group	2	5	2	2	1	1	1
857	ENSMUSG00000024269	one_groupControl	-0.74429	C2	control	Control	pass	one_group	1	13	1	1	1	1	1
858	ENSMUSG00000024270	one_groupControl	-0.832412	C2	control	Control	pass	one_group	1	4	4	1	1	1	1
859	ENSMUSG00000024304	one_groupControl	-1.08582	C2	control	Control	pass	one_group	1	1	1	1	1	1	1
860	ENSMUSG00000024376	one_groupControl	0.730833	C2	control	Control	pass	one_group	3	7	6	3	2	2	1
861	ENSMUSG00000024378	one_groupControl	-0.603436	C2	control	Control	pass	one_group	2	5	2	2	1	1	1
862	ENSMUSG00000024403	one_groupControl	-0.493559	C2	control	Control	pass	one_group	2	5	2	2	1	1	1
863	ENSMUSG00000024425	one_groupControl	-0.863268	C2	control	Control	pass	one_group	1	13	1	1	1	1	1
864	ENSMUSG00000024430	one_groupControl	-0.732596	C2	control	Control	pass	one_group	1	13	1	1	1	1	1
865	ENSMUSG00000024431	one_groupControl	-1.11841	C2	control	Control	pass	one_group	1	1	1	1	1	1	1
866	ENSMUSG00000024440	one_groupControl	-0.730656	C2	control	Control	pass	one_group	1	4	4	1	1	1	1
867	ENSMUSG00000024472	one_groupControl	-0.95189	C2	control	Control	pass	one_group	1	13	1	1	1	1	1
868	ENSMUSG00000024479	one_groupControl	-0.464626	C2	control	Control	pass	one_group	2	5	2	2	1	1	1
869	ENSMUSG00000024480	one_groupControl	-0.628955	C2	control	Control	pass	one_group	2	5	2	2	1	1	1
870	ENSMUSG00000024526	one_groupControl	-0.789129	C2	control	Control	pass	one_group	1	4	4	1	1	1	1
871	ENSMUSG00000024534	one_groupControl	0.388124	C2	control	Control	pass	one_group	3	7	6	3	2	2	1
872	ENSMUSG00000024553	one_groupControl	0.502745	C2	control	Control	pass	one_group	3	7	6	3	2	2	1
873	ENSMUSG00000024558	one_groupControl	0.890391	C2	control	Control	pass	one_group	3	3	3	3	2	2	1
874	ENSMUSG00000024581	one_groupControl	-0.771976	C2	control	Control	pass	one_group	1	13	1	1	1	1	1
875	ENSMUSG00000024587	one_groupControl	-0.525823	C2	control	Control	pass	one_group	1	13	1	1	1	1	1
876	ENSMUSG00000024610	one_groupControl	-1.25989	C2	control	Control	pass	one_group	7	17	12	7	4	1	1
877	ENSMUSG00000024617	one_groupControl	-0.866356	C2	control	Control	pass	one_group	1	1	1	1	1	1	1
878	ENSMUSG00000024640	one_groupControl	1.04558	C2	control	Control	pass	one_group	3	3	3	3	2	2	1
879	ENSMUSG00000024645	one_groupControl	0.680073	C2	control	Control	pass	one_group	3	9	3	3	2	2	1
880	ENSMUSG00000024647	one_groupControl	-0.918221	C2	control	Control	pass	one_group	1	1	1	1	1	1	1
881	ENSMUSG00000024658	one_groupControl	0.39593	C2	control	Control	pass	one_group	3	7	6	3	2	2	1
882	ENSMUSG00000024660	one_groupControl	-0.352731	C2	control	Control	pass	one_group	2	12	9	2	1	1	1
883	ENSMUSG00000024664	one_groupControl	-1.06719	C2	control	Control	pass	one_group	1	1	1	1	1	1	1
884	ENSMUSG00000024666	one_groupControl	1.17671	C2	control	Control	pass	one_group	3	9	3	3	2	2	1
885	ENSMUSG00000024670	one_groupControl	0.889029	C2	control	Control	pass	one_group	3	3	3	3	2	2	1
886	ENSMUSG00000024691	one_groupControl	-1.10263	C2	control	Control	pass	one_group	1	1	1	1	1	1	1
887	ENSMUSG00000024697	one_groupControl	0.563061	C2	control	Control	pass	one_group	3	7	6	3	2	2	1
888	ENSMUSG00000024713	one_groupControl	-1.16719	C2	control	Control	pass	one_group	1	1	1	1	1	1	1
889	ENSMUSG00000024736	one_groupControl	-0.56493	C2	control	Control	pass	one_group	1	4	4	1	1	1	1
890	ENSMUSG00000024737	one_groupControl	-0.555301	C2	control	Control	pass	one_group	1	4	4	1	1	1	1
891	ENSMUSG00000024743	one_groupControl	-0.925468	C2	control	Control	pass	one_group	1	1	1	1	1	1	1
892	ENSMUSG00000024747	one_groupControl	-0.54292	C2	control	Control	pass	one_group	2	5	2	2	1	1	1
893	ENSMUSG00000024758	one_groupControl	-0.725991	C2	control	Control	pass	one_group	1	13	1	1	1	1	1
894	ENSMUSG00000024764	one_groupControl	1.20758	C2	control	Control	pass	one_group	3	3	3	3	2	2	1
895	ENSMUSG00000024769	one_groupControl	1.19263	C2	control	Control	pass	one_group	3	3	3	3	2	2	1
896	ENSMUSG00000024776	one_groupControl	-1.36321	C2	control	Control	pass	one_group	1	1	1	1	1	1	1
897	ENSMUSG00000024778	one_groupControl	0.723269	C2	control	Control	pass	one_group	3	14	10	3	2	2	1
898	ENSMUSG00000024781	one_groupControl	-1.28123	C2	control	Control	pass	one_group	1	1	1	1	1	1	1
899	ENSMUSG00000024785	one_groupControl	0.632198	C2	control	Control	pass	one_group	3	3	3	3	2	2	1
900	ENSMUSG00000024786	one_groupControl	0.40546	C2	control	Control	pass	one_group	3	8	6	3	2	2	1
901	ENSMUSG00000024789	one_groupControl	0.850597	C2	control	Control	pass	one_group	3	3	3	3	2	2	1
902	ENSMUSG00000024810	one_groupControl	0.6713	C2	control	Control	pass	one_group	3	14	10	3	2	2	1
903	ENSMUSG00000024816	one_groupControl	1.07112	C2	control	Control	pass	one_group	3	9	3	3	2	2	1
904	ENSMUSG00000024818	one_groupControl	0.944585	C2	control	Control	pass	one_group	3	3	3	3	2	2	1
905	ENSMUSG00000024856	one_groupControl	1.17104	C2	control	Control	pass	one_group	3	3	3	3	2	2	1
906	ENSMUSG00000024858	one_groupControl	-0.734344	C2	control	Control	pass	one_group	1	1	1	1	1	1	1
907	ENSMUSG00000024862	one_groupControl	-0.585356	C2	control	Control	pass	one_group	1	1	1	1	1	1	1
908	ENSMUSG00000024883	one_groupControl	1.19764	C2	control	Control	pass	one_group	3	3	3	3	2	2	1
909	ENSMUSG00000024885	one_groupControl	0.993479	C2	control	Control	pass	one_group	3	9	3	3	2	2	1
910	ENSMUSG00000024887	one_groupControl	-0.677088	C2	control	Control	pass	one_group	2	5	2	2	1	1	1
911	ENSMUSG00000024897	one_groupControl	-0.872137	C2	control	Control	pass	one_group	1	1	1	1	1	1	1
912	ENSMUSG00000024906	one_groupControl	1.02521	C2	control	Control	pass	one_group	3	9	3	3	2	2	1
913	ENSMUSG00000024909	one_groupControl	0.275788	C2	control	Control	pass	one_group	3	7	6	3	2	2	1
914	ENSMUSG00000024912	one_groupControl	1.05878	C2	control	Control	pass	one_group	3	3	3	3	2	2	1
915	ENSMUSG00000024927	one_groupControl	1.40299	C2	control	Control	pass	one_group	3	9	3	3	2	2	1
916	ENSMUSG00000024936	one_groupControl	0.705139	C2	control	Control	pass	one_group	3	9	3	3	2	2	1
917	ENSMUSG00000024937	one_groupControl	1.29688	C2	control	Control	pass	one_group	3	3	3	3	2	2	1
918	ENSMUSG00000024949	one_groupControl	0.888838	C2	control	Control	pass	one_group	3	9	3	3	2	2	1
919	ENSMUSG00000024957	one_groupControl	-0.837479	C2	control	Control	pass	one_group	1	1	1	1	1	1	1
920	ENSMUSG00000024958	one_groupControl	-0.52934	C2	control	Control	pass	one_group	1	4	4	1	1	1	1
921	ENSMUSG00000024963	one_groupControl	1.07476	C2	control	Control	pass	one_group	3	9	3	3	2	2	1
922	ENSMUSG00000024968	one_groupControl	-0.616244	C2	control	Control	pass	one_group	1	4	4	1	1	1	1
923	ENSMUSG00000024972	one_groupControl	1.22749	C2	control	Control	pass	one_group	3	3	3	3	2	2	1
924	ENSMUSG00000024981	one_groupControl	-0.371493	C2	control	Control	pass	one_group	2	2	2	2	1	1	1
925	ENSMUSG00000024982	one_groupControl	-0.594246	C2	control	Control	pass	one_group	1	13	1	1	1	1	1
926	ENSMUSG00000024998	one_groupControl	0.50089	C2	control	Control	pass	one_group	3	7	6	3	2	2	1
927	ENSMUSG00000025017	one_groupControl	0.117043	C2	control	Control	pass	one_group	3	8	6	3	2	2	1
928	ENSMUSG00000025020	one_groupControl	-0.94693	C2	control	Control	pass	one_group	7	17	12	7	4	1	1
929	ENSMUSG00000025036	one_groupControl	0.789099	C2	control	Control	pass	one_group	3	9	3	3	2	2	1
930	ENSMUSG00000025064	one_groupControl	1.467	C2	control	Control	pass	one_group	3	3	3	3	2	2	1
931	ENSMUSG00000025076	one_groupControl	0.911536	C2	control	Control	pass	one_group	3	9	3	3	2	2	1
932	ENSMUSG00000025083	one_groupControl	0.307548	C2	control	Control	pass	one_group	3	7	6	3	2	2	1
933	ENSMUSG00000025085	one_groupControl	-1.2119	C2	control	Control	pass	one_group	1	1	1	1	1	1	1
934	ENSMUSG00000025092	one_groupControl	-0.533739	C2	control	Control	pass	one_group	2	5	2	2	1	1	1
935	ENSMUSG00000025102	one_groupControl	1.3968	C2	control	Control	pass	one_group	3	3	3	3	2	2	1
936	ENSMUSG00000025128	one_groupControl	-0.8466	C2	control	Control	pass	one_group	1	1	1	1	1	1	1
937	ENSMUSG00000025138	one_groupControl	1.15668	C2	control	Control	pass	one_group	3	9	3	3	2	2	1
938	ENSMUSG00000025144	one_groupControl	0.933782	C2	control	Control	pass	one_group	3	9	3	3	2	2	1
939	ENSMUSG00000025145	one_groupControl	0.83009	C2	control	Control	pass	one_group	3	9	3	3	2	2	1
940	ENSMUSG00000025154	one_groupControl	1.00885	C2	control	Control	pass	one_group	3	3	3	3	2	2	1
941	ENSMUSG00000025188	one_groupControl	0.304263	C2	control	Control	pass	one_group	3	7	6	3	2	2	1
942	ENSMUSG00000025190	one_groupControl	-0.124307	C2	control	Control	pass	one_group	2	2	2	2	1	1	1
943	ENSMUSG00000025192	one_groupControl	-0.860115	C2	control	Control	pass	one_group	1	1	1	1	1	1	1
944	ENSMUSG00000025196	one_groupControl	0.921255	C2	control	Control	pass	one_group	3	9	3	3	2	2	1
945	ENSMUSG00000025197	one_groupControl	1.15166	C2	control	Control	pass	one_group	5	10	7	5	3	2	1
946	ENSMUSG00000025208	one_groupControl	-0.792868	C2	control	Control	pass	one_group	1	13	1	1	1	1	1
947	ENSMUSG00000025213	one_groupControl	-0.766115	C2	control	Control	pass	one_group	1	1	1	1	1	1	1
948	ENSMUSG00000025221	one_groupControl	0.937715	C2	control	Control	pass	one_group	3	3	3	3	2	2	1
949	ENSMUSG00000025241	one_groupControl	0.48143	C2	control	Control	pass	one_group	3	8	6	3	2	2	1
950	ENSMUSG00000025243	one_groupControl	-1.20881	C2	control	Control	pass	one_group	1	13	1	1	1	1	1
951	ENSMUSG00000025257	one_groupControl	0.846885	C2	control	Control	pass	one_group	3	3	3	3	2	2	1
952	ENSMUSG00000025287	one_groupControl	-0.12455	C2	control	Control	pass	one_group	2	5	2	2	1	1	1
953	ENSMUSG00000025324	one_groupControl	0.64509	C2	control	Control	pass	one_group	3	14	10	3	2	2	1
954	ENSMUSG00000025348	one_groupControl	-0.923225	C2	control	Control	pass	one_group	1	13	1	1	1	1	1
955	ENSMUSG00000025350	one_groupControl	0.5237	C2	control	Control	pass	one_group	3	7	6	3	2	2	1
956	ENSMUSG00000025352	one_groupControl	-0.80996	C2	control	Control	pass	one_group	1	4	4	1	1	1	1
957	ENSMUSG00000025370	one_groupControl	-0.510142	C2	control	Control	pass	one_group	2	5	2	2	1	1	1
958	ENSMUSG00000025372	one_groupControl	1.08946	C2	control	Control	pass	one_group	3	3	3	3	2	2	1
959	ENSMUSG00000025400	one_groupControl	0.592617	C2	control	Control	pass	one_group	3	7	6	3	2	2	1
960	ENSMUSG00000025404	one_groupControl	-0.818997	C2	control	Control	pass	one_group	1	13	1	1	1	1	1
961	ENSMUSG00000025417	one_groupControl	-0.117719	C2	control	Control	pass	one_group	2	12	9	2	1	1	1
962	ENSMUSG00000025420	one_groupControl	0.295061	C2	control	Control	pass	one_group	3	8	6	3	2	2	1
963	ENSMUSG00000025425	one_groupControl	-0.922599	C2	control	Control	pass	one_group	1	1	1	1	1	1	1
964	ENSMUSG00000025464	one_groupControl	-0.624298	C2	control	Control	pass	one_group	1	4	4	1	1	1	1
965	ENSMUSG00000025475	one_groupControl	-1.01995	C2	control	Control	pass	one_group	1	1	1	1	1	1	1
966	ENSMUSG00000025491	one_groupControl	0.80712	C2	control	Control	pass	one_group	3	3	3	3	2	2	1
967	ENSMUSG00000025492	one_groupControl	0.574959	C2	control	Control	pass	one_group	3	7	6	3	2	2	1
968	ENSMUSG00000025504	one_groupControl	0.320061	C2	control	Control	pass	one_group	3	8	6	3	2	2	1
969	ENSMUSG00000025529	one_groupControl	-0.903996	C2	control	Control	pass	one_group	1	1	1	1	1	1	1
970	ENSMUSG00000025555	one_groupControl	-1.09568	C2	control	Control	pass	one_group	7	17	12	7	4	1	1
971	ENSMUSG00000025558	one_groupControl	-1.08257	C2	control	Control	pass	one_group	1	1	1	1	1	1	1
972	ENSMUSG00000025582	one_groupControl	-1.11358	C2	control	Control	pass	one_group	1	1	1	1	1	1	1
973	ENSMUSG00000025586	one_groupControl	-0.908979	C2	control	Control	pass	one_group	1	1	1	1	1	1	1
974	ENSMUSG00000025610	one_groupControl	-1.24822	C2	control	Control	pass	one_group	1	13	1	1	1	1	1
975	ENSMUSG00000025613	one_groupControl	-0.673791	C2	control	Control	pass	one_group	1	13	1	1	1	1	1
976	ENSMUSG00000025630	one_groupControl	-0.80668	C2	control	Control	pass	one_group	1	13	1	1	1	1	1
977	ENSMUSG00000025647	one_groupControl	-0.853483	C2	control	Control	pass	one_group	1	1	1	1	1	1	1
978	ENSMUSG00000025666	one_groupControl	0.67367	C2	control	Control	pass	one_group	3	3	3	3	2	2	1
979	ENSMUSG00000025739	one_groupControl	-0.145867	C2	control	Control	pass	one_group	2	2	2	2	1	1	1
980	ENSMUSG00000025742	one_groupControl	-0.655403	C2	control	Control	pass	one_group	2	5	2	2	1	1	1
981	ENSMUSG00000025743	one_groupControl	-0.846727	C2	control	Control	pass	one_group	1	13	1	1	1	1	1
982	ENSMUSG00000025762	one_groupControl	-0.97668	C2	control	Control	pass	one_group	1	13	1	1	1	1	1
983	ENSMUSG00000025777	one_groupControl	-0.807659	C2	control	Control	pass	one_group	1	13	1	1	1	1	1
984	ENSMUSG00000025810	one_groupControl	-1.29223	C2	control	Control	pass	one_group	7	17	12	7	4	1	1
985	ENSMUSG00000025813	one_groupControl	-1.19267	C2	control	Control	pass	one_group	7	17	12	7	4	1	1
986	ENSMUSG00000025823	one_groupControl	0.683471	C2	control	Control	pass	one_group	3	7	6	3	2	2	1
987	ENSMUSG00000025855	one_groupControl	-0.775472	C2	control	Control	pass	one_group	1	1	1	1	1	1	1
988	ENSMUSG00000025867	one_groupControl	0.191428	C2	control	Control	pass	one_group	2	2	2	2	1	1	1
989	ENSMUSG00000025875	one_groupControl	-0.807295	C2	control	Control	pass	one_group	1	1	1	1	1	1	1
990	ENSMUSG00000025876	one_groupControl	-0.951525	C2	control	Control	pass	one_group	1	1	1	1	1	1	1
991	ENSMUSG00000025880	one_groupControl	-0.403374	C2	control	Control	pass	one_group	2	2	2	2	1	1	1
992	ENSMUSG00000025903	one_groupControl	-1.25745	C2	control	Control	pass	one_group	1	13	1	1	1	1	1
993	ENSMUSG00000025911	one_groupControl	0.862081	C2	control	Control	pass	one_group	3	9	3	3	2	2	1
994	ENSMUSG00000025912	one_groupControl	-0.793009	C2	control	Control	pass	one_group	1	4	4	1	1	1	1
995	ENSMUSG00000025934	one_groupControl	0.181448	C2	control	Control	pass	one_group	3	14	10	3	2	2	1
996	ENSMUSG00000025937	one_groupControl	-0.772906	C2	control	Control	pass	one_group	2	5	2	2	1	1	1
997	ENSMUSG00000025939	one_groupControl	-1.01651	C2	control	Control	pass	one_group	1	13	1	1	1	1	1
998	ENSMUSG00000025940	one_groupControl	-0.479178	C2	control	Control	pass	one_group	2	5	2	2	1	1	1
999	ENSMUSG00000025946	one_groupControl	-1.09063	C2	control	Control	pass	one_group	1	13	1	1	1	1	1
1000	ENSMUSG00000025950	one_groupControl	-0.646067	C2	control	Control	pass	one_group	1	13	1	1	1	1	1
1001	ENSMUSG00000025959	one_groupControl	-1.35966	C2	control	Control	pass	one_group	1	1	1	1	1	1	1
1002	ENSMUSG00000025963	one_groupControl	0.81549	C2	control	Control	pass	one_group	3	9	3	3	2	2	1
1003	ENSMUSG00000025969	one_groupControl	-0.984652	C2	control	Control	pass	one_group	1	1	1	1	1	1	1
1004	ENSMUSG00000025979	one_groupControl	-0.829419	C2	control	Control	pass	one_group	1	13	1	1	1	1	1
1005	ENSMUSG00000025981	one_groupControl	-0.345038	C2	control	Control	pass	one_group	2	5	2	2	1	1	1
1006	ENSMUSG00000025986	one_groupControl	-0.660763	C2	control	Control	pass	one_group	2	5	2	2	1	1	1
1007	ENSMUSG00000025993	one_groupControl	-0.713307	C2	control	Control	pass	one_group	1	1	1	1	1	1	1
1008	ENSMUSG00000026012	one_groupControl	-0.903015	C2	control	Control	pass	one_group	1	13	1	1	1	1	1
1009	ENSMUSG00000026014	one_groupControl	-1.10123	C2	control	Control	pass	one_group	1	1	1	1	1	1	1
1010	ENSMUSG00000026027	one_groupControl	-1.19027	C2	control	Control	pass	one_group	1	1	1	1	1	1	1
1011	ENSMUSG00000026034	one_groupControl	0.908707	C2	control	Control	pass	one_group	3	9	3	3	2	2	1
1012	ENSMUSG00000026042	one_groupControl	0.371228	C2	control	Control	pass	one_group	3	7	6	3	2	2	1
1013	ENSMUSG00000026048	one_groupControl	1.21951	C2	control	Control	pass	one_group	3	3	3	3	2	2	1
1014	ENSMUSG00000026103	one_groupControl	-0.69334	C2	control	Control	pass	one_group	1	13	1	1	1	1	1
1015	ENSMUSG00000026107	one_groupControl	-1.13515	C2	control	Control	pass	one_group	1	1	1	1	1	1	1
1016	ENSMUSG00000026141	one_groupControl	-0.83359	C2	control	Control	pass	one_group	1	13	1	1	1	1	1
1017	ENSMUSG00000026155	one_groupControl	-0.897899	C2	control	Control	pass	one_group	1	13	1	1	1	1	1
1018	ENSMUSG00000026156	one_groupControl	-0.965879	C2	control	Control	pass	one_group	1	13	1	1	1	1	1
1019	ENSMUSG00000026158	one_groupControl	-0.541698	C2	control	Control	pass	one_group	2	5	2	2	1	1	1
1020	ENSMUSG00000026163	one_groupControl	-1.06568	C2	control	Control	pass	one_group	1	1	1	1	1	1	1
1021	ENSMUSG00000026167	one_groupControl	-0.811705	C2	control	Control	pass	one_group	1	1	1	1	1	1	1
1022	ENSMUSG00000026170	one_groupControl	0.655439	C2	control	Control	pass	one_group	3	14	10	3	2	2	1
1023	ENSMUSG00000026188	one_groupControl	-0.774487	C2	control	Control	pass	one_group	1	1	1	1	1	1	1
1024	ENSMUSG00000026200	one_groupControl	0.9704	C2	control	Control	pass	one_group	3	9	3	3	2	2	1
1025	ENSMUSG00000026201	one_groupControl	-0.203618	C2	control	Control	pass	one_group	2	2	2	2	1	1	1
1026	ENSMUSG00000026202	one_groupControl	-0.306857	C2	control	Control	pass	one_group	2	2	2	2	1	1	1
1027	ENSMUSG00000026220	one_groupControl	-1.00251	C2	control	Control	pass	one_group	1	1	1	1	1	1	1
1028	ENSMUSG00000026224	one_groupControl	0.923826	C2	control	Control	pass	one_group	3	3	3	3	2	2	1
1029	ENSMUSG00000026235	one_groupControl	0.871222	C2	control	Control	pass	one_group	3	3	3	3	2	2	1
1030	ENSMUSG00000026241	one_groupControl	-0.524243	C2	control	Control	pass	one_group	2	5	2	2	1	1	1
1031	ENSMUSG00000026247	one_groupControl	0.383328	C2	control	Control	pass	one_group	3	7	6	3	2	2	1
1032	ENSMUSG00000026249	one_groupControl	1.07946	C2	control	Control	pass	one_group	3	3	3	3	2	2	1
1033	ENSMUSG00000026275	one_groupControl	0.846902	C2	control	Control	pass	one_group	3	3	3	3	2	2	1
1034	ENSMUSG00000026278	one_groupControl	-0.865479	C2	control	Control	pass	one_group	1	1	1	1	1	1	1
1035	ENSMUSG00000026288	one_groupControl	0.432567	C2	control	Control	pass	one_group	3	14	10	3	2	2	1
1036	ENSMUSG00000026305	one_groupControl	-1.2141	C2	control	Control	pass	one_group	7	17	12	7	4	1	1
1037	ENSMUSG00000026307	one_groupControl	-0.904862	C2	control	Control	pass	one_group	1	13	1	1	1	1	1
1038	ENSMUSG00000026313	one_groupControl	-1.11268	C2	control	Control	pass	one_group	7	17	12	7	4	1	1
1039	ENSMUSG00000026315	one_groupControl	-0.987485	C2	control	Control	pass	one_group	1	1	1	1	1	1	1
1040	ENSMUSG00000026342	one_groupControl	-0.910542	C2	control	Control	pass	one_group	1	1	1	1	1	1	1
1041	ENSMUSG00000026347	one_groupControl	-1.11954	C2	control	Control	pass	one_group	1	1	1	1	1	1	1
1042	ENSMUSG00000026361	one_groupControl	-1.15603	C2	control	Control	pass	one_group	1	13	1	1	1	1	1
1043	ENSMUSG00000026380	one_groupControl	0.625466	C2	control	Control	pass	one_group	3	3	3	3	2	2	1
1044	ENSMUSG00000026384	one_groupControl	-0.986735	C2	control	Control	pass	one_group	1	13	1	1	1	1	1
1045	ENSMUSG00000026388	one_groupControl	0.199399	C2	control	Control	pass	one_group	3	11	8	3	2	2	1
1046	ENSMUSG00000026404	one_groupControl	0.982665	C2	control	Control	pass	one_group	3	3	3	3	2	2	1
1047	ENSMUSG00000026418	one_groupControl	0.736146	C2	control	Control	pass	one_group	3	14	10	3	2	2	1
1048	ENSMUSG00000026426	one_groupControl	-0.221055	C2	control	Control	pass	one_group	2	2	2	2	1	1	1
1049	ENSMUSG00000026430	one_groupControl	-0.928561	C2	control	Control	pass	one_group	1	1	1	1	1	1	1
1050	ENSMUSG00000026437	one_groupControl	-1.19564	C2	control	Control	pass	one_group	1	1	1	1	1	1	1
1051	ENSMUSG00000026456	one_groupControl	-0.778892	C2	control	Control	pass	one_group	1	1	1	1	1	1	1
1052	ENSMUSG00000026458	one_groupControl	0.739399	C2	control	Control	pass	one_group	3	3	3	3	2	2	1
1053	ENSMUSG00000026463	one_groupControl	-1.04755	C2	control	Control	pass	one_group	1	1	1	1	1	1	1
1054	ENSMUSG00000026475	one_groupControl	-0.975404	C2	control	Control	pass	one_group	7	17	12	7	4	1	1
1055	ENSMUSG00000026479	one_groupControl	-1.04943	C2	control	Control	pass	one_group	1	1	1	1	1	1	1
1056	ENSMUSG00000026483	one_groupControl	-1.00873	C2	control	Control	pass	one_group	1	1	1	1	1	1	1
1057	ENSMUSG00000026494	one_groupControl	0.289835	C2	control	Control	pass	one_group	3	11	8	3	2	2	1
1058	ENSMUSG00000026510	one_groupControl	0.951301	C2	control	Control	pass	one_group	3	9	3	3	2	2	1
1059	ENSMUSG00000026511	one_groupControl	-0.947578	C2	control	Control	pass	one_group	1	1	1	1	1	1	1
1060	ENSMUSG00000026514	one_groupControl	-1.0401	C2	control	Control	pass	one_group	1	1	1	1	1	1	1
1061	ENSMUSG00000026519	one_groupControl	1.09314	C2	control	Control	pass	one_group	3	3	3	3	2	2	1
1062	ENSMUSG00000026525	one_groupControl	-0.420805	C2	control	Control	pass	one_group	2	5	2	2	1	1	1
1063	ENSMUSG00000026544	one_groupControl	-0.67515	C2	control	Control	pass	one_group	1	1	1	1	1	1	1
1064	ENSMUSG00000026556	one_groupControl	-0.376585	C2	control	Control	pass	one_group	1	4	4	1	1	1	1
1065	ENSMUSG00000026558	one_groupControl	-0.30235	C2	control	Control	pass	one_group	2	12	9	2	1	1	1
1066	ENSMUSG00000026568	one_groupControl	-0.508959	C2	control	Control	pass	one_group	2	5	2	2	1	1	1
1067	ENSMUSG00000026575	one_groupControl	-1.14897	C2	control	Control	pass	one_group	1	1	1	1	1	1	1
1068	ENSMUSG00000026576	one_groupControl	-0.837993	C2	control	Control	pass	one_group	1	1	1	1	1	1	1
1069	ENSMUSG00000026585	one_groupControl	-0.535821	C2	control	Control	pass	one_group	2	5	2	2	1	1	1
1070	ENSMUSG00000026587	one_groupControl	-1.23666	C2	control	Control	pass	one_group	1	1	1	1	1	1	1
1071	ENSMUSG00000026589	one_groupControl	-0.651713	C2	control	Control	pass	one_group	1	4	4	1	1	1	1
1072	ENSMUSG00000026603	one_groupControl	-1.03232	C2	control	Control	pass	one_group	1	1	1	1	1	1	1
1073	ENSMUSG00000026604	one_groupControl	0.538155	C2	control	Control	pass	one_group	3	7	6	3	2	2	1
1074	ENSMUSG00000026610	one_groupControl	-1.1472	C2	control	Control	pass	one_group	1	13	1	1	1	1	1
1075	ENSMUSG00000026614	one_groupControl	0.849943	C2	control	Control	pass	one_group	3	3	3	3	2	2	1
1076	ENSMUSG00000026621	one_groupControl	0.856949	C2	control	Control	pass	one_group	3	9	3	3	2	2	1
1077	ENSMUSG00000026623	one_groupControl	-0.761986	C2	control	Control	pass	one_group	1	13	1	1	1	1	1
1078	ENSMUSG00000026632	one_groupControl	0.43102	C2	control	Control	pass	one_group	3	7	6	3	2	2	1
1079	ENSMUSG00000026638	one_groupControl	0.942592	C2	control	Control	pass	one_group	3	3	3	3	2	2	1
1080	ENSMUSG00000026639	one_groupControl	1.08566	C2	control	Control	pass	one_group	3	3	3	3	2	2	1
1081	ENSMUSG00000026643	one_groupControl	-0.403192	C2	control	Control	pass	one_group	2	5	2	2	1	1	1
1082	ENSMUSG00000026649	one_groupControl	0.683755	C2	control	Control	pass	one_group	3	7	6	3	2	2	1
1083	ENSMUSG00000026650	one_groupControl	0.662529	C2	control	Control	pass	one_group	3	7	6	3	2	2	1
1084	ENSMUSG00000026664	one_groupControl	-1.03979	C2	control	Control	pass	one_group	1	1	1	1	1	1	1
1085	ENSMUSG00000026667	one_groupControl	-0.803211	C2	control	Control	pass	one_group	1	13	1	1	1	1	1
1086	ENSMUSG00000026670	one_groupControl	-0.424491	C2	control	Control	pass	one_group	2	5	2	2	1	1	1
1087	ENSMUSG00000026672	one_groupControl	-0.995866	C2	control	Control	pass	one_group	1	1	1	1	1	1	1
1088	ENSMUSG00000026674	one_groupControl	-1.33881	C2	control	Control	pass	one_group	1	1	1	1	1	1	1
1089	ENSMUSG00000026675	one_groupControl	-0.636684	C2	control	Control	pass	one_group	2	5	2	2	1	1	1
1090	ENSMUSG00000026679	one_groupControl	0.657893	C2	control	Control	pass	one_group	3	7	6	3	2	2	1
1091	ENSMUSG00000026688	one_groupControl	-0.578767	C2	control	Control	pass	one_group	1	1	1	1	1	1	1
1092	ENSMUSG00000026698	one_groupControl	0.97694	C2	control	Control	pass	one_group	3	9	3	3	2	2	1
1093	ENSMUSG00000026701	one_groupControl	1.18852	C2	control	Control	pass	one_group	3	9	3	3	2	2	1
1094	ENSMUSG00000026728	one_groupControl	0.792728	C2	control	Control	pass	one_group	3	7	6	3	2	2	1
1095	ENSMUSG00000026730	one_groupControl	-0.824157	C2	control	Control	pass	one_group	1	1	1	1	1	1	1
1096	ENSMUSG00000026764	one_groupControl	-0.541978	C2	control	Control	pass	one_group	2	5	2	2	1	1	1
1097	ENSMUSG00000026765	one_groupControl	-0.981599	C2	control	Control	pass	one_group	1	1	1	1	1	1	1
1098	ENSMUSG00000026768	one_groupControl	-0.967659	C2	control	Control	pass	one_group	1	1	1	1	1	1	1
1099	ENSMUSG00000026779	one_groupControl	-1.33022	C2	control	Control	pass	one_group	1	13	1	1	1	1	1
1100	ENSMUSG00000026797	one_groupControl	-0.75218	C2	control	Control	pass	one_group	1	1	1	1	1	1	1
1101	ENSMUSG00000026807	one_groupControl	0.464761	C2	control	Control	pass	one_group	3	7	6	3	2	2	1
1102	ENSMUSG00000026816	one_groupControl	0.76318	C2	control	Control	pass	one_group	3	9	3	3	2	2	1
1103	ENSMUSG00000026817	one_groupControl	-0.664149	C2	control	Control	pass	one_group	1	4	4	1	1	1	1
1104	ENSMUSG00000026821	one_groupControl	1.25137	C2	control	Control	pass	one_group	3	3	3	3	2	2	1
1105	ENSMUSG00000026824	one_groupControl	-1.09667	C2	control	Control	pass	one_group	1	1	1	1	1	1	1
1106	ENSMUSG00000026825	one_groupControl	-0.770142	C2	control	Control	pass	one_group	1	1	1	1	1	1	1
1107	ENSMUSG00000026826	one_groupControl	-1.03041	C2	control	Control	pass	one_group	1	1	1	1	1	1	1
1108	ENSMUSG00000026827	one_groupControl	-0.717724	C2	control	Control	pass	one_group	1	1	1	1	1	1	1
1109	ENSMUSG00000026828	one_groupControl	0.217449	C2	control	Control	pass	one_group	3	14	10	3	2	2	1
1110	ENSMUSG00000026833	one_groupControl	-0.989873	C2	control	Control	pass	one_group	1	1	1	1	1	1	1
1111	ENSMUSG00000026837	one_groupControl	-0.841988	C2	control	Control	pass	one_group	1	1	1	1	1	1	1
1112	ENSMUSG00000026840	one_groupControl	0.911181	C2	control	Control	pass	one_group	3	3	3	3	2	2	1
1113	ENSMUSG00000026842	one_groupControl	1.04611	C2	control	Control	pass	one_group	3	3	3	3	2	2	1
1114	ENSMUSG00000026843	one_groupControl	0.86622	C2	control	Control	pass	one_group	3	3	3	3	2	2	1
1115	ENSMUSG00000026872	one_groupControl	-1.03626	C2	control	Control	pass	one_group	1	1	1	1	1	1	1
1116	ENSMUSG00000026873	one_groupControl	1.0332	C2	control	Control	pass	one_group	3	9	3	3	2	2	1
1117	ENSMUSG00000026874	one_groupControl	0.563487	C2	control	Control	pass	one_group	3	7	6	3	2	2	1
1118	ENSMUSG00000026875	one_groupControl	0.834637	C2	control	Control	pass	one_group	3	7	6	3	2	2	1
1119	ENSMUSG00000026879	one_groupControl	0.716657	C2	control	Control	pass	one_group	3	7	6	3	2	2	1
1120	ENSMUSG00000026880	one_groupControl	0.704226	C2	control	Control	pass	one_group	3	9	3	3	2	2	1
1121	ENSMUSG00000026893	one_groupControl	-1.19504	C2	control	Control	pass	one_group	1	1	1	1	1	1	1
1122	ENSMUSG00000026894	one_groupControl	0.628128	C2	control	Control	pass	one_group	3	7	6	3	2	2	1
1123	ENSMUSG00000026896	one_groupControl	-1.085	C2	control	Control	pass	one_group	1	13	1	1	1	1	1
1124	ENSMUSG00000026904	one_groupControl	-1.1329	C2	control	Control	pass	one_group	1	13	1	1	1	1	1
1125	ENSMUSG00000026915	one_groupControl	-0.952272	C2	control	Control	pass	one_group	1	13	1	1	1	1	1
1126	ENSMUSG00000026921	one_groupControl	-0.894568	C2	control	Control	pass	one_group	1	1	1	1	1	1	1
1127	ENSMUSG00000026923	one_groupControl	0.870175	C2	control	Control	pass	one_group	6	15	11	6	2	2	1
1128	ENSMUSG00000026928	one_groupControl	0.717363	C2	control	Control	pass	one_group	3	3	3	3	2	2	1
1129	ENSMUSG00000026930	one_groupControl	1.16677	C2	control	Control	pass	one_group	3	3	3	3	2	2	1
1130	ENSMUSG00000026939	one_groupControl	-1.0343	C2	control	Control	pass	one_group	1	1	1	1	1	1	1
1131	ENSMUSG00000026969	one_groupControl	-0.555871	C2	control	Control	pass	one_group	1	4	4	1	1	1	1
1132	ENSMUSG00000026974	one_groupControl	-0.635638	C2	control	Control	pass	one_group	1	4	4	1	1	1	1
1133	ENSMUSG00000026988	one_groupControl	0.572737	C2	control	Control	pass	one_group	3	7	6	3	2	2	1
1134	ENSMUSG00000026999	one_groupControl	0.835499	C2	control	Control	pass	one_group	3	3	3	3	2	2	1
1135	ENSMUSG00000027004	one_groupControl	-0.935213	C2	control	Control	pass	one_group	1	1	1	1	1	1	1
1136	ENSMUSG00000027009	one_groupControl	-0.998021	C2	control	Control	pass	one_group	1	13	1	1	1	1	1
1137	ENSMUSG00000027014	one_groupControl	0.554719	C2	control	Control	pass	one_group	3	14	10	3	2	2	1
1138	ENSMUSG00000027022	one_groupControl	-0.699096	C2	control	Control	pass	one_group	1	1	1	1	1	1	1
1139	ENSMUSG00000027030	one_groupControl	-1.35734	C2	control	Control	pass	one_group	1	1	1	1	1	1	1
1140	ENSMUSG00000027070	one_groupControl	0.739687	C2	control	Control	pass	one_group	3	7	6	3	2	2	1
1141	ENSMUSG00000027074	one_groupControl	0.600248	C2	control	Control	pass	one_group	3	7	6	3	2	2	1
1142	ENSMUSG00000027076	one_groupControl	-1.30612	C2	control	Control	pass	one_group	1	1	1	1	1	1	1
1143	ENSMUSG00000027108	one_groupControl	-1.07755	C2	control	Control	pass	one_group	1	13	1	1	1	1	1
1144	ENSMUSG00000027111	one_groupControl	-1.19454	C2	control	Control	pass	one_group	1	1	1	1	1	1	1
1145	ENSMUSG00000027160	one_groupControl	0.681979	C2	control	Control	pass	one_group	3	9	3	3	2	2	1
1146	ENSMUSG00000027168	one_groupControl	-1.08228	C2	control	Control	pass	one_group	1	1	1	1	1	1	1
1147	ENSMUSG00000027171	one_groupControl	0.92419	C2	control	Control	pass	one_group	3	9	3	3	2	2	1
1148	ENSMUSG00000027175	one_groupControl	-1.25766	C2	control	Control	pass	one_group	1	1	1	1	1	1	1
1149	ENSMUSG00000027185	one_groupControl	1.10561	C2	control	Control	pass	one_group	3	3	3	3	2	2	1
1150	ENSMUSG00000027186	one_groupControl	-0.929302	C2	control	Control	pass	one_group	1	1	1	1	1	1	1
1151	ENSMUSG00000027188	one_groupControl	-0.806977	C2	control	Control	pass	one_group	1	1	1	1	1	1	1
1152	ENSMUSG00000027199	one_groupControl	0.587744	C2	control	Control	pass	one_group	3	14	10	3	2	2	1
1153	ENSMUSG00000027210	one_groupControl	0.706687	C2	control	Control	pass	one_group	3	3	3	3	2	2	1
1154	ENSMUSG00000027215	one_groupControl	0.797771	C2	control	Control	pass	one_group	3	9	3	3	2	2	1
1155	ENSMUSG00000027220	one_groupControl	-0.985841	C2	control	Control	pass	one_group	1	1	1	1	1	1	1
1156	ENSMUSG00000027273	one_groupControl	-0.673899	C2	control	Control	pass	one_group	1	13	1	1	1	1	1
1157	ENSMUSG00000027282	one_groupControl	-0.267539	C2	control	Control	pass	one_group	2	5	2	2	1	1	1
1158	ENSMUSG00000027284	one_groupControl	-1.06213	C2	control	Control	pass	one_group	1	1	1	1	1	1	1
1159	ENSMUSG00000027286	one_groupControl	-0.604047	C2	control	Control	pass	one_group	1	1	1	1	1	1	1
1160	ENSMUSG00000027293	one_groupControl	-1.37397	C2	control	Control	pass	one_group	1	1	1	1	1	1	1
1161	ENSMUSG00000027313	one_groupControl	-0.80215	C2	control	Control	pass	one_group	1	1	1	1	1	1	1
1162	ENSMUSG00000027318	one_groupControl	-0.834175	C2	control	Control	pass	one_group	1	1	1	1	1	1	1
1163	ENSMUSG00000027327	one_groupControl	1.33175	C2	control	Control	pass	one_group	3	3	3	3	2	2	1
1164	ENSMUSG00000027332	one_groupControl	0.634276	C2	control	Control	pass	one_group	3	7	6	3	2	2	1
1165	ENSMUSG00000027335	one_groupControl	-0.866824	C2	control	Control	pass	one_group	1	1	1	1	1	1	1
1166	ENSMUSG00000027340	one_groupControl	-0.565564	C2	control	Control	pass	one_group	2	5	2	2	1	1	1
1167	ENSMUSG00000027344	one_groupControl	0.522628	C2	control	Control	pass	one_group	3	7	6	3	2	2	1
1168	ENSMUSG00000027347	one_groupControl	-0.230079	C2	control	Control	pass	one_group	2	5	2	2	1	1	1
1169	ENSMUSG00000027350	one_groupControl	-0.485644	C2	control	Control	pass	one_group	1	4	4	1	1	1	1
1170	ENSMUSG00000027359	one_groupControl	0.716913	C2	control	Control	pass	one_group	3	9	3	3	2	2	1
1171	ENSMUSG00000027360	one_groupControl	0.932564	C2	control	Control	pass	one_group	3	9	3	3	2	2	1
1172	ENSMUSG00000027361	one_groupControl	0.461052	C2	control	Control	pass	one_group	3	14	10	3	2	2	1
1173	ENSMUSG00000027378	one_groupControl	0.58127	C2	control	Control	pass	one_group	3	7	6	3	2	2	1
1174	ENSMUSG00000027386	one_groupControl	0.956195	C2	control	Control	pass	one_group	3	9	3	3	2	2	1
1175	ENSMUSG00000027397	one_groupControl	-0.821392	C2	control	Control	pass	one_group	1	1	1	1	1	1	1
1176	ENSMUSG00000027408	one_groupControl	0.82342	C2	control	Control	pass	one_group	3	9	3	3	2	2	1
1177	ENSMUSG00000027412	one_groupControl	0.882912	C2	control	Control	pass	one_group	3	3	3	3	2	2	1
1178	ENSMUSG00000027435	one_groupControl	-1.14974	C2	control	Control	pass	one_group	1	1	1	1	1	1	1
1179	ENSMUSG00000027438	one_groupControl	-0.736163	C2	control	Control	pass	one_group	1	13	1	1	1	1	1
1180	ENSMUSG00000027466	one_groupControl	1.01468	C2	control	Control	pass	one_group	3	9	3	3	2	2	1
1181	ENSMUSG00000027475	one_groupControl	-0.745842	C2	control	Control	pass	one_group	1	13	1	1	1	1	1
1182	ENSMUSG00000027489	one_groupControl	-0.941275	C2	control	Control	pass	one_group	1	1	1	1	1	1	1
1183	ENSMUSG00000027490	one_groupControl	-0.573755	C2	control	Control	pass	one_group	1	1	1	1	1	1	1
1184	ENSMUSG00000027500	one_groupControl	-0.979165	C2	control	Control	pass	one_group	1	1	1	1	1	1	1
1185	ENSMUSG00000027506	one_groupControl	-1.00925	C2	control	Control	pass	one_group	1	13	1	1	1	1	1
1186	ENSMUSG00000027523	one_groupControl	-1.09957	C2	control	Control	pass	one_group	1	1	1	1	1	1	1
1187	ENSMUSG00000027534	one_groupControl	-1.28001	C2	control	Control	pass	one_group	1	13	1	1	1	1	1
1188	ENSMUSG00000027560	one_groupControl	-0.751709	C2	control	Control	pass	one_group	1	1	1	1	1	1	1
1189	ENSMUSG00000027568	one_groupControl	-1.09882	C2	control	Control	pass	one_group	1	1	1	1	1	1	1
1190	ENSMUSG00000027577	one_groupControl	-0.675127	C2	control	Control	pass	one_group	1	13	1	1	1	1	1
1191	ENSMUSG00000027580	one_groupControl	1.09413	C2	control	Control	pass	one_group	3	3	3	3	2	2	1
1192	ENSMUSG00000027581	one_groupControl	-0.788432	C2	control	Control	pass	one_group	1	1	1	1	1	1	1
1193	ENSMUSG00000027582	one_groupControl	0.745653	C2	control	Control	pass	one_group	3	9	3	3	2	2	1
1194	ENSMUSG00000027597	one_groupControl	1.05364	C2	control	Control	pass	one_group	3	3	3	3	2	2	1
1195	ENSMUSG00000027602	one_groupControl	-0.387746	C2	control	Control	pass	one_group	2	5	2	2	1	1	1
1196	ENSMUSG00000027603	one_groupControl	-0.571294	C2	control	Control	pass	one_group	1	1	1	1	1	1	1
1197	ENSMUSG00000027605	one_groupControl	-0.690503	C2	control	Control	pass	one_group	1	13	1	1	1	1	1
1198	ENSMUSG00000027630	one_groupControl	-0.7233	C2	control	Control	pass	one_group	2	5	2	2	1	1	1
1199	ENSMUSG00000027634	one_groupControl	-0.656186	C2	control	Control	pass	one_group	1	13	1	1	1	1	1
1200	ENSMUSG00000027654	one_groupControl	1.31532	C2	control	Control	pass	one_group	3	3	3	3	2	2	1
1201	ENSMUSG00000027663	one_groupControl	-0.587678	C2	control	Control	pass	one_group	2	5	2	2	1	1	1
1202	ENSMUSG00000027674	one_groupControl	-0.961574	C2	control	Control	pass	one_group	1	13	1	1	1	1	1
1203	ENSMUSG00000027695	one_groupControl	0.263222	C2	control	Control	pass	one_group	3	11	8	3	2	2	1
1204	ENSMUSG00000027698	one_groupControl	-0.722584	C2	control	Control	pass	one_group	2	5	2	2	1	1	1
1205	ENSMUSG00000027706	one_groupControl	-0.39956	C2	control	Control	pass	one_group	2	5	2	2	1	1	1
1206	ENSMUSG00000027712	one_groupControl	1.07814	C2	control	Control	pass	one_group	3	9	3	3	2	2	1
1207	ENSMUSG00000027746	one_groupControl	-0.784954	C2	control	Control	pass	one_group	1	13	1	1	1	1	1
1208	ENSMUSG00000027750	one_groupControl	0.916094	C2	control	Control	pass	one_group	3	3	3	3	2	2	1
1209	ENSMUSG00000027752	one_groupControl	0.692118	C2	control	Control	pass	one_group	3	7	6	3	2	2	1
1210	ENSMUSG00000027777	one_groupControl	-1.21946	C2	control	Control	pass	one_group	1	1	1	1	1	1	1
1211	ENSMUSG00000027784	one_groupControl	-0.899293	C2	control	Control	pass	one_group	1	1	1	1	1	1	1
1212	ENSMUSG00000027796	one_groupControl	-1.07976	C2	control	Control	pass	one_group	1	1	1	1	1	1	1
1213	ENSMUSG00000027797	one_groupControl	-0.593468	C2	control	Control	pass	one_group	2	5	2	2	1	1	1
1214	ENSMUSG00000027800	one_groupControl	0.942527	C2	control	Control	pass	one_group	3	9	3	3	2	2	1
1215	ENSMUSG00000027805	one_groupControl	-0.411515	C2	control	Control	pass	one_group	2	5	2	2	1	1	1
1216	ENSMUSG00000027806	one_groupControl	-0.778696	C2	control	Control	pass	one_group	1	1	1	1	1	1	1
1217	ENSMUSG00000027834	one_groupControl	-0.958012	C2	control	Control	pass	one_group	1	1	1	1	1	1	1
1218	ENSMUSG00000027860	one_groupControl	0.851441	C2	control	Control	pass	one_group	3	9	3	3	2	2	1
1219	ENSMUSG00000027861	one_groupControl	1.30356	C2	control	Control	pass	one_group	3	3	3	3	2	2	1
1220	ENSMUSG00000027867	one_groupControl	0.640128	C2	control	Control	pass	one_group	3	7	6	3	2	2	1
1221	ENSMUSG00000027875	one_groupControl	0.806641	C2	control	Control	pass	one_group	3	9	3	3	2	2	1
1222	ENSMUSG00000027881	one_groupControl	1.04968	C2	control	Control	pass	one_group	3	9	3	3	2	2	1
1223	ENSMUSG00000027886	one_groupControl	1.25496	C2	control	Control	pass	one_group	3	9	3	3	2	2	1
1224	ENSMUSG00000027889	one_groupControl	1.37442	C2	control	Control	pass	one_group	3	3	3	3	2	2	1
1225	ENSMUSG00000027894	one_groupControl	-0.746795	C2	control	Control	pass	one_group	1	1	1	1	1	1	1
1226	ENSMUSG00000027895	one_groupControl	-1.08202	C2	control	Control	pass	one_group	1	1	1	1	1	1	1
1227	ENSMUSG00000027936	one_groupControl	1.27343	C2	control	Control	pass	one_group	3	9	3	3	2	2	1
1228	ENSMUSG00000027940	one_groupControl	-0.541457	C2	control	Control	pass	one_group	1	4	4	1	1	1	1
1229	ENSMUSG00000027965	one_groupControl	-1.08944	C2	control	Control	pass	one_group	1	1	1	1	1	1	1
1230	ENSMUSG00000027966	one_groupControl	-0.967339	C2	control	Control	pass	one_group	1	1	1	1	1	1	1
1231	ENSMUSG00000027977	one_groupControl	-1.39307	C2	control	Control	pass	one_group	7	17	12	7	4	1	1
1232	ENSMUSG00000027978	one_groupControl	-1.06711	C2	control	Control	pass	one_group	1	1	1	1	1	1	1
1233	ENSMUSG00000027981	one_groupControl	0.525939	C2	control	Control	pass	one_group	3	7	6	3	2	2	1
1234	ENSMUSG00000027997	one_groupControl	0.880447	C2	control	Control	pass	one_group	3	3	3	3	2	2	1
1235	ENSMUSG00000028004	one_groupControl	0.78523	C2	control	Control	pass	one_group	3	3	3	3	2	2	1
1236	ENSMUSG00000028015	one_groupControl	0.654281	C2	control	Control	pass	one_group	3	7	6	3	2	2	1
1237	ENSMUSG00000028020	one_groupControl	-0.721685	C2	control	Control	pass	one_group	2	5	2	2	1	1	1
1238	ENSMUSG00000028047	one_groupControl	0.75349	C2	control	Control	pass	one_group	3	9	3	3	2	2	1
1239	ENSMUSG00000028051	one_groupControl	-0.900693	C2	control	Control	pass	one_group	7	17	12	7	4	1	1
1240	ENSMUSG00000028063	one_groupControl	-0.582697	C2	control	Control	pass	one_group	1	4	4	1	1	1	1
1241	ENSMUSG00000028064	one_groupControl	-1.03242	C2	control	Control	pass	one_group	1	1	1	1	1	1	1
1242	ENSMUSG00000028072	one_groupControl	1.27214	C2	control	Control	pass	one_group	3	3	3	3	2	2	1
1243	ENSMUSG00000028073	one_groupControl	1.46357	C2	control	Control	pass	one_group	3	9	3	3	2	2	1
1244	ENSMUSG00000028076	one_groupControl	0.869838	C2	control	Control	pass	one_group	3	9	3	3	2	2	1
1245	ENSMUSG00000028086	one_groupControl	-0.835241	C2	control	Control	pass	one_group	1	1	1	1	1	1	1
1246	ENSMUSG00000028093	one_groupControl	1.25269	C2	control	Control	pass	one_group	3	9	3	3	2	2	1
1247	ENSMUSG00000028098	one_groupControl	-0.980411	C2	control	Control	pass	one_group	1	1	1	1	1	1	1
1248	ENSMUSG00000028101	one_groupControl	-1.07876	C2	control	Control	pass	one_group	1	1	1	1	1	1	1
1249	ENSMUSG00000028125	one_groupControl	-0.550548	C2	control	Control	pass	one_group	1	13	1	1	1	1	1
1250	ENSMUSG00000028132	one_groupControl	-0.723182	C2	control	Control	pass	one_group	1	13	1	1	1	1	1
1251	ENSMUSG00000028133	one_groupControl	0.878638	C2	control	Control	pass	one_group	3	3	3	3	2	2	1
1252	ENSMUSG00000028137	one_groupControl	1.05925	C2	control	Control	pass	one_group	3	9	3	3	2	2	1
1253	ENSMUSG00000028139	one_groupControl	1.05956	C2	control	Control	pass	one_group	3	9	3	3	2	2	1
1254	ENSMUSG00000028149	one_groupControl	-0.794293	C2	control	Control	pass	one_group	1	13	1	1	1	1	1
1255	ENSMUSG00000028150	one_groupControl	0.956239	C2	control	Control	pass	one_group	3	9	3	3	2	2	1
1256	ENSMUSG00000028152	one_groupControl	-0.909197	C2	control	Control	pass	one_group	1	13	1	1	1	1	1
1257	ENSMUSG00000028158	one_groupControl	0.252079	C2	control	Control	pass	one_group	3	7	6	3	2	2	1
1258	ENSMUSG00000028159	one_groupControl	0.757462	C2	control	Control	pass	one_group	3	9	3	3	2	2	1
1259	ENSMUSG00000028164	one_groupControl	-0.814708	C2	control	Control	pass	one_group	1	4	4	1	1	1	1
1260	ENSMUSG00000028167	one_groupControl	0.611168	C2	control	Control	pass	one_group	3	7	6	3	2	2	1
1261	ENSMUSG00000028172	one_groupControl	0.837652	C2	control	Control	pass	one_group	3	3	3	3	2	2	1
1262	ENSMUSG00000028174	one_groupControl	0.981256	C2	control	Control	pass	one_group	3	3	3	3	2	2	1
1263	ENSMUSG00000028189	one_groupControl	0.390916	C2	control	Control	pass	one_group	3	11	8	3	2	2	1
1264	ENSMUSG00000028195	one_groupControl	-0.296588	C2	control	Control	pass	one_group	1	4	4	1	1	1	1
1265	ENSMUSG00000028197	one_groupControl	-1.07235	C2	control	Control	pass	one_group	1	1	1	1	1	1	1
1266	ENSMUSG00000028207	one_groupControl	-0.667474	C2	control	Control	pass	one_group	2	5	2	2	1	1	1
1267	ENSMUSG00000028222	one_groupControl	0.805808	C2	control	Control	pass	one_group	3	3	3	3	2	2	1
1268	ENSMUSG00000028226	one_groupControl	-1.13847	C2	control	Control	pass	one_group	1	13	1	1	1	1	1
1269	ENSMUSG00000028246	one_groupControl	-0.897828	C2	control	Control	pass	one_group	1	13	1	1	1	1	1
1270	ENSMUSG00000028251	one_groupControl	-1.39154	C2	control	Control	pass	one_group	1	1	1	1	1	1	1
1271	ENSMUSG00000028266	one_groupControl	-0.600835	C2	control	Control	pass	one_group	2	5	2	2	1	1	1
1272	ENSMUSG00000028277	one_groupControl	-0.895201	C2	control	Control	pass	one_group	1	13	1	1	1	1	1
1273	ENSMUSG00000028278	one_groupControl	1.0361	C2	control	Control	pass	one_group	5	10	7	5	3	2	1
1274	ENSMUSG00000028294	one_groupControl	0.8102	C2	control	Control	pass	one_group	3	7	6	3	2	2	1
1275	ENSMUSG00000028337	one_groupControl	-0.782651	C2	control	Control	pass	one_group	1	13	1	1	1	1	1
1276	ENSMUSG00000028341	one_groupControl	-0.807286	C2	control	Control	pass	one_group	1	1	1	1	1	1	1
1277	ENSMUSG00000028351	one_groupControl	-1.04247	C2	control	Control	pass	one_group	1	13	1	1	1	1	1
1278	ENSMUSG00000028360	one_groupControl	-1.41404	C2	control	Control	pass	one_group	7	17	12	7	4	1	1
1279	ENSMUSG00000028364	one_groupControl	-0.850739	C2	control	Control	pass	one_group	1	1	1	1	1	1	1
1280	ENSMUSG00000028367	one_groupControl	-0.891206	C2	control	Control	pass	one_group	1	1	1	1	1	1	1
1281	ENSMUSG00000028373	one_groupControl	-1.22567	C2	control	Control	pass	one_group	1	1	1	1	1	1	1
1282	ENSMUSG00000028381	one_groupControl	-0.29702	C2	control	Control	pass	one_group	2	5	2	2	1	1	1
1283	ENSMUSG00000028391	one_groupControl	0.486749	C2	control	Control	pass	one_group	3	7	6	3	2	2	1
1284	ENSMUSG00000028402	one_groupControl	-0.829162	C2	control	Control	pass	one_group	1	4	4	1	1	1	1
1285	ENSMUSG00000028403	one_groupControl	-1.19004	C2	control	Control	pass	one_group	1	13	1	1	1	1	1
1286	ENSMUSG00000028407	one_groupControl	-0.37775	C2	control	Control	pass	one_group	2	5	2	2	1	1	1
1287	ENSMUSG00000028413	one_groupControl	0.73108	C2	control	Control	pass	one_group	3	9	3	3	2	2	1
1288	ENSMUSG00000028416	one_groupControl	-0.518879	C2	control	Control	pass	one_group	1	4	4	1	1	1	1
1289	ENSMUSG00000028426	one_groupControl	-0.643769	C2	control	Control	pass	one_group	1	13	1	1	1	1	1
1290	ENSMUSG00000028439	one_groupControl	-0.525716	C2	control	Control	pass	one_group	2	5	2	2	1	1	1
1291	ENSMUSG00000028441	one_groupControl	0.933907	C2	control	Control	pass	one_group	3	9	3	3	2	2	1
1292	ENSMUSG00000028447	one_groupControl	-0.466737	C2	control	Control	pass	one_group	2	5	2	2	1	1	1
1293	ENSMUSG00000028453	one_groupControl	0.681782	C2	control	Control	pass	one_group	3	9	3	3	2	2	1
1294	ENSMUSG00000028456	one_groupControl	-1.04417	C2	control	Control	pass	one_group	1	1	1	1	1	1	1
1295	ENSMUSG00000028463	one_groupControl	0.962522	C2	control	Control	pass	one_group	3	9	3	3	2	2	1
1296	ENSMUSG00000028476	one_groupControl	0.762734	C2	control	Control	pass	one_group	3	3	3	3	2	2	1
1297	ENSMUSG00000028488	one_groupControl	-1.04909	C2	control	Control	pass	one_group	1	1	1	1	1	1	1
1298	ENSMUSG00000028492	one_groupControl	1.1284	C2	control	Control	pass	one_group	3	3	3	3	2	2	1
1299	ENSMUSG00000028518	one_groupControl	-0.882987	C2	control	Control	pass	one_group	1	13	1	1	1	1	1
1300	ENSMUSG00000028523	one_groupControl	0.645654	C2	control	Control	pass	one_group	3	14	10	3	2	2	1
1301	ENSMUSG00000028527	one_groupControl	-1.09832	C2	control	Control	pass	one_group	1	1	1	1	1	1	1
1302	ENSMUSG00000028528	one_groupControl	-0.813701	C2	control	Control	pass	one_group	1	1	1	1	1	1	1
1303	ENSMUSG00000028532	one_groupControl	0.554227	C2	control	Control	pass	one_group	3	7	6	3	2	2	1
1304	ENSMUSG00000028545	one_groupControl	-0.998561	C2	control	Control	pass	one_group	1	1	1	1	1	1	1
1305	ENSMUSG00000028546	one_groupControl	-1.11069	C2	control	Control	pass	one_group	1	1	1	1	1	1	1
1306	ENSMUSG00000028552	one_groupControl	-0.916126	C2	control	Control	pass	one_group	1	13	1	1	1	1	1
1307	ENSMUSG00000028557	one_groupControl	-0.713003	C2	control	Control	pass	one_group	1	13	1	1	1	1	1
1308	ENSMUSG00000028577	one_groupControl	-0.888964	C2	control	Control	pass	one_group	1	13	1	1	1	1	1
1309	ENSMUSG00000028582	one_groupControl	1.15525	C2	control	Control	pass	one_group	3	3	3	3	2	2	1
1310	ENSMUSG00000028584	one_groupControl	-0.797015	C2	control	Control	pass	one_group	1	13	1	1	1	1	1
1311	ENSMUSG00000028613	one_groupControl	-0.966922	C2	control	Control	pass	one_group	1	1	1	1	1	1	1
1312	ENSMUSG00000028630	one_groupControl	-0.799379	C2	control	Control	pass	one_group	1	1	1	1	1	1	1
1313	ENSMUSG00000028631	one_groupControl	-0.957779	C2	control	Control	pass	one_group	1	1	1	1	1	1	1
1314	ENSMUSG00000028633	one_groupControl	-0.77813	C2	control	Control	pass	one_group	1	1	1	1	1	1	1
1315	ENSMUSG00000028645	one_groupControl	1.27726	C2	control	Control	pass	one_group	3	3	3	3	2	2	1
1316	ENSMUSG00000028653	one_groupControl	0.616754	C2	control	Control	pass	one_group	3	3	3	3	2	2	1
1317	ENSMUSG00000028655	one_groupControl	1.15184	C2	control	Control	pass	one_group	3	3	3	3	2	2	1
1318	ENSMUSG00000028661	one_groupControl	1.09565	C2	control	Control	pass	one_group	3	3	3	3	2	2	1
1319	ENSMUSG00000028664	one_groupControl	-0.851983	C2	control	Control	pass	one_group	1	1	1	1	1	1	1
1320	ENSMUSG00000028680	one_groupControl	-0.749914	C2	control	Control	pass	one_group	1	1	1	1	1	1	1
1321	ENSMUSG00000028698	one_groupControl	-0.831814	C2	control	Control	pass	one_group	1	13	1	1	1	1	1
1322	ENSMUSG00000028708	one_groupControl	0.853046	C2	control	Control	pass	one_group	3	3	3	3	2	2	1
1323	ENSMUSG00000028719	one_groupControl	-0.841916	C2	control	Control	pass	one_group	1	13	1	1	1	1	1
1324	ENSMUSG00000028730	one_groupControl	0.919068	C2	control	Control	pass	one_group	3	9	3	3	2	2	1
1325	ENSMUSG00000028737	one_groupControl	1.19801	C2	control	Control	pass	one_group	3	9	3	3	2	2	1
1326	ENSMUSG00000028753	one_groupControl	0.511034	C2	control	Control	pass	one_group	3	7	6	3	2	2	1
1327	ENSMUSG00000028758	one_groupControl	1.12173	C2	control	Control	pass	one_group	3	3	3	3	2	2	1
1328	ENSMUSG00000028760	one_groupControl	-0.89992	C2	control	Control	pass	one_group	1	1	1	1	1	1	1
1329	ENSMUSG00000028773	one_groupControl	-1.05026	C2	control	Control	pass	one_group	1	1	1	1	1	1	1
1330	ENSMUSG00000028776	one_groupControl	0.749145	C2	control	Control	pass	one_group	3	3	3	3	2	2	1
1331	ENSMUSG00000028778	one_groupControl	-0.896316	C2	control	Control	pass	one_group	1	1	1	1	1	1	1
1332	ENSMUSG00000028793	one_groupControl	-0.328943	C2	control	Control	pass	one_group	2	12	9	2	1	1	1
1333	ENSMUSG00000028804	one_groupControl	-1.14437	C2	control	Control	pass	one_group	1	1	1	1	1	1	1
1334	ENSMUSG00000028807	one_groupControl	1.04009	C2	control	Control	pass	one_group	5	10	7	5	3	2	1
1335	ENSMUSG00000028811	one_groupControl	-0.598694	C2	control	Control	pass	one_group	2	5	2	2	1	1	1
1336	ENSMUSG00000028820	one_groupControl	0.729332	C2	control	Control	pass	one_group	3	9	3	3	2	2	1
1337	ENSMUSG00000028832	one_groupControl	-0.839781	C2	control	Control	pass	one_group	1	1	1	1	1	1	1
1338	ENSMUSG00000028833	one_groupControl	1.16127	C2	control	Control	pass	one_group	3	3	3	3	2	2	1
1339	ENSMUSG00000028838	one_groupControl	-0.599413	C2	control	Control	pass	one_group	1	1	1	1	1	1	1
1340	ENSMUSG00000028840	one_groupControl	-0.585108	C2	control	Control	pass	one_group	1	4	4	1	1	1	1
1341	ENSMUSG00000028864	one_groupControl	-0.775271	C2	control	Control	pass	one_group	1	1	1	1	1	1	1
1342	ENSMUSG00000028868	one_groupControl	0.442777	C2	control	Control	pass	one_group	3	14	10	3	2	2	1
1343	ENSMUSG00000028876	one_groupControl	-0.776406	C2	control	Control	pass	one_group	1	1	1	1	1	1	1
1344	ENSMUSG00000028883	one_groupControl	-0.23181	C2	control	Control	pass	one_group	2	5	2	2	1	1	1
1345	ENSMUSG00000028884	one_groupControl	0.589274	C2	control	Control	pass	one_group	3	7	6	3	2	2	1
1346	ENSMUSG00000028885	one_groupControl	0.175802	C2	control	Control	pass	one_group	3	7	6	3	2	2	1
1347	ENSMUSG00000028893	one_groupControl	-0.690848	C2	control	Control	pass	one_group	1	4	4	1	1	1	1
1348	ENSMUSG00000028909	one_groupControl	-0.963717	C2	control	Control	pass	one_group	1	1	1	1	1	1	1
1349	ENSMUSG00000028914	one_groupControl	-1.44695	C2	control	Control	pass	one_group	1	1	1	1	1	1	1
1350	ENSMUSG00000028926	one_groupControl	-1.13082	C2	control	Control	pass	one_group	1	1	1	1	1	1	1
1351	ENSMUSG00000028931	one_groupControl	-0.20463	C2	control	Control	pass	one_group	2	2	2	2	1	1	1
1352	ENSMUSG00000028937	one_groupControl	-0.725084	C2	control	Control	pass	one_group	1	4	4	1	1	1	1
1353	ENSMUSG00000028944	one_groupControl	-1.29391	C2	control	Control	pass	one_group	1	1	1	1	1	1	1
1354	ENSMUSG00000028957	one_groupControl	0.670038	C2	control	Control	pass	one_group	3	14	10	3	2	2	1
1355	ENSMUSG00000028970	one_groupControl	-0.608633	C2	control	Control	pass	one_group	1	1	1	1	1	1	1
1356	ENSMUSG00000028971	one_groupControl	-0.760794	C2	control	Control	pass	one_group	1	1	1	1	1	1	1
1357	ENSMUSG00000028974	one_groupControl	-0.623837	C2	control	Control	pass	one_group	2	5	2	2	1	1	1
1358	ENSMUSG00000028977	one_groupControl	-1.03458	C2	control	Control	pass	one_group	1	1	1	1	1	1	1
1359	ENSMUSG00000028988	one_groupControl	-0.805769	C2	control	Control	pass	one_group	1	1	1	1	1	1	1
1360	ENSMUSG00000029003	one_groupControl	0.64395	C2	control	Control	pass	one_group	3	7	6	3	2	2	1
1361	ENSMUSG00000029007	one_groupControl	0.548568	C2	control	Control	pass	one_group	3	7	6	3	2	2	1
1362	ENSMUSG00000029015	one_groupControl	0.434433	C2	control	Control	pass	one_group	3	14	10	3	2	2	1
1363	ENSMUSG00000029022	one_groupControl	0.742876	C2	control	Control	pass	one_group	3	9	3	3	2	2	1
1364	ENSMUSG00000029027	one_groupControl	0.588357	C2	control	Control	pass	one_group	3	9	3	3	2	2	1
1365	ENSMUSG00000029054	one_groupControl	1.21432	C2	control	Control	pass	one_group	5	10	7	5	3	2	1
1366	ENSMUSG00000029059	one_groupControl	1.06998	C2	control	Control	pass	one_group	3	9	3	3	2	2	1
1367	ENSMUSG00000029064	one_groupControl	-0.296334	C2	control	Control	pass	one_group	2	2	2	2	1	1	1
1368	ENSMUSG00000029070	one_groupControl	1.18933	C2	control	Control	pass	one_group	3	9	3	3	2	2	1
1369	ENSMUSG00000029073	one_groupControl	-0.455324	C2	control	Control	pass	one_group	1	4	4	1	1	1	1
1370	ENSMUSG00000029090	one_groupControl	-0.791948	C2	control	Control	pass	one_group	1	4	4	1	1	1	1
1371	ENSMUSG00000029095	one_groupControl	0.863288	C2	control	Control	pass	one_group	3	3	3	3	2	2	1
1372	ENSMUSG00000029108	one_groupControl	-1.03903	C2	control	Control	pass	one_group	1	13	1	1	1	1	1
1373	ENSMUSG00000029127	one_groupControl	0.996761	C2	control	Control	pass	one_group	3	3	3	3	2	2	1
1374	ENSMUSG00000029135	one_groupControl	-0.75509	C2	control	Control	pass	one_group	1	4	4	1	1	1	1
1375	ENSMUSG00000029151	one_groupControl	-1.00701	C2	control	Control	pass	one_group	1	1	1	1	1	1	1
1376	ENSMUSG00000029153	one_groupControl	-0.549065	C2	control	Control	pass	one_group	2	5	2	2	1	1	1
1377	ENSMUSG00000029154	one_groupControl	-0.879519	C2	control	Control	pass	one_group	1	1	1	1	1	1	1
1378	ENSMUSG00000029155	one_groupControl	0.832453	C2	control	Control	pass	one_group	3	7	6	3	2	2	1
1379	ENSMUSG00000029166	one_groupControl	-1.01101	C2	control	Control	pass	one_group	1	1	1	1	1	1	1
1380	ENSMUSG00000029171	one_groupControl	-0.948124	C2	control	Control	pass	one_group	1	1	1	1	1	1	1
1381	ENSMUSG00000029182	one_groupControl	0.951112	C2	control	Control	pass	one_group	3	9	3	3	2	2	1
1382	ENSMUSG00000029189	one_groupControl	-0.956049	C2	control	Control	pass	one_group	1	1	1	1	1	1	1
1383	ENSMUSG00000029195	one_groupControl	0.649949	C2	control	Control	pass	one_group	3	9	3	3	2	2	1
1384	ENSMUSG00000029203	one_groupControl	-1.20265	C2	control	Control	pass	one_group	1	13	1	1	1	1	1
1385	ENSMUSG00000029223	one_groupControl	-0.417837	C2	control	Control	pass	one_group	2	2	2	2	1	1	1
1386	ENSMUSG00000029228	one_groupControl	-1.15931	C2	control	Control	pass	one_group	1	1	1	1	1	1	1
1387	ENSMUSG00000029235	one_groupControl	0.235861	C2	control	Control	pass	one_group	3	11	8	3	2	2	1
1388	ENSMUSG00000029245	one_groupControl	-1.35151	C2	control	Control	pass	one_group	1	1	1	1	1	1	1
1389	ENSMUSG00000029254	one_groupControl	-1.06004	C2	control	Control	pass	one_group	1	13	1	1	1	1	1
1390	ENSMUSG00000029283	one_groupControl	0.396076	C2	control	Control	pass	one_group	3	8	6	3	2	2	1
1391	ENSMUSG00000029307	one_groupControl	-1.39187	C2	control	Control	pass	one_group	1	13	1	1	1	1	1
1392	ENSMUSG00000029309	one_groupControl	-0.791275	C2	control	Control	pass	one_group	1	1	1	1	1	1	1
1393	ENSMUSG00000029313	one_groupControl	0.651007	C2	control	Control	pass	one_group	3	3	3	3	2	2	1
1394	ENSMUSG00000029314	one_groupControl	1.06085	C2	control	Control	pass	one_group	3	3	3	3	2	2	1
1395	ENSMUSG00000029330	one_groupControl	-0.956297	C2	control	Control	pass	one_group	1	13	1	1	1	1	1
1396	ENSMUSG00000029335	one_groupControl	-1.10371	C2	control	Control	pass	one_group	1	1	1	1	1	1	1
1397	ENSMUSG00000029337	one_groupControl	-0.90149	C2	control	Control	pass	one_group	1	1	1	1	1	1	1
1398	ENSMUSG00000029366	one_groupControl	-0.729533	C2	control	Control	pass	one_group	1	13	1	1	1	1	1
1399	ENSMUSG00000029376	one_groupControl	0.790293	C2	control	Control	pass	one_group	3	9	3	3	2	2	1
1400	ENSMUSG00000029403	one_groupControl	-0.814865	C2	control	Control	pass	one_group	1	13	1	1	1	1	1
1401	ENSMUSG00000029410	one_groupControl	0.660988	C2	control	Control	pass	one_group	3	3	3	3	2	2	1
1402	ENSMUSG00000029413	one_groupControl	0.825501	C2	control	Control	pass	one_group	3	9	3	3	2	2	1
1403	ENSMUSG00000029420	one_groupControl	-1.13051	C2	control	Control	pass	one_group	1	1	1	1	1	1	1
1404	ENSMUSG00000029430	one_groupControl	-0.454498	C2	control	Control	pass	one_group	2	5	2	2	1	1	1
1405	ENSMUSG00000029436	one_groupControl	-0.159962	C2	control	Control	pass	one_group	2	2	2	2	1	1	1
1406	ENSMUSG00000029438	one_groupControl	-0.806456	C2	control	Control	pass	one_group	1	1	1	1	1	1	1
1407	ENSMUSG00000029449	one_groupControl	-0.830364	C2	control	Control	pass	one_group	1	13	1	1	1	1	1
1408	ENSMUSG00000029455	one_groupControl	1.34712	C2	control	Control	pass	one_group	3	9	3	3	2	2	1
1409	ENSMUSG00000029456	one_groupControl	0.671935	C2	control	Control	pass	one_group	3	9	3	3	2	2	1
1410	ENSMUSG00000029461	one_groupControl	-0.966422	C2	control	Control	pass	one_group	1	13	1	1	1	1	1
1411	ENSMUSG00000029465	one_groupControl	-0.420906	C2	control	Control	pass	one_group	2	5	2	2	1	1	1
1412	ENSMUSG00000029467	one_groupControl	-0.553812	C2	control	Control	pass	one_group	2	5	2	2	1	1	1
1413	ENSMUSG00000029477	one_groupControl	1.05251	C2	control	Control	pass	one_group	3	9	3	3	2	2	1
1414	ENSMUSG00000029482	one_groupControl	-0.630505	C2	control	Control	pass	one_group	1	4	4	1	1	1	1
1415	ENSMUSG00000029484	one_groupControl	0.327178	C2	control	Control	pass	one_group	3	14	10	3	2	2	1
1416	ENSMUSG00000029490	one_groupControl	1.01985	C2	control	Control	pass	one_group	3	9	3	3	2	2	1
1417	ENSMUSG00000029499	one_groupControl	1.23034	C2	control	Control	pass	one_group	3	3	3	3	2	2	1
1418	ENSMUSG00000029500	one_groupControl	-0.730862	C2	control	Control	pass	one_group	1	1	1	1	1	1	1
1419	ENSMUSG00000029507	one_groupControl	-0.504109	C2	control	Control	pass	one_group	1	4	4	1	1	1	1
1420	ENSMUSG00000029512	one_groupControl	-0.988506	C2	control	Control	pass	one_group	1	1	1	1	1	1	1
1421	ENSMUSG00000029521	one_groupControl	0.619988	C2	control	Control	pass	one_group	3	7	6	3	2	2	1
1422	ENSMUSG00000029544	one_groupControl	-0.365674	C2	control	Control	pass	one_group	2	2	2	2	1	1	1
1423	ENSMUSG00000029561	one_groupControl	0.481676	C2	control	Control	pass	one_group	3	8	6	3	2	2	1
1424	ENSMUSG00000029570	one_groupControl	1.03868	C2	control	Control	pass	one_group	3	9	3	3	2	2	1
1425	ENSMUSG00000029600	one_groupControl	-0.392379	C2	control	Control	pass	one_group	1	4	4	1	1	1	1
1426	ENSMUSG00000029605	one_groupControl	0.491517	C2	control	Control	pass	one_group	3	14	10	3	2	2	1
1427	ENSMUSG00000029608	one_groupControl	-0.684657	C2	control	Control	pass	one_group	1	13	1	1	1	1	1
1428	ENSMUSG00000029610	one_groupControl	-0.28509	C2	control	Control	pass	one_group	2	5	2	2	1	1	1
1429	ENSMUSG00000029624	one_groupControl	1.09009	C2	control	Control	pass	one_group	3	3	3	3	2	2	1
1430	ENSMUSG00000029635	one_groupControl	-0.341646	C2	control	Control	pass	one_group	2	2	2	2	1	1	1
1431	ENSMUSG00000029657	one_groupControl	-0.569007	C2	control	Control	pass	one_group	2	5	2	2	1	1	1
1432	ENSMUSG00000029659	one_groupControl	-0.995229	C2	control	Control	pass	one_group	1	1	1	1	1	1	1
1433	ENSMUSG00000029672	one_groupControl	-0.412293	C2	control	Control	pass	one_group	2	5	2	2	1	1	1
1434	ENSMUSG00000029674	one_groupControl	-0.89432	C2	control	Control	pass	one_group	1	1	1	1	1	1	1
1435	ENSMUSG00000029684	one_groupControl	-0.493025	C2	control	Control	pass	one_group	2	5	2	2	1	1	1
1436	ENSMUSG00000029687	one_groupControl	0.828915	C2	control	Control	pass	one_group	3	9	3	3	2	2	1
1437	ENSMUSG00000029695	one_groupControl	1.03879	C2	control	Control	pass	one_group	3	9	3	3	2	2	1
1438	ENSMUSG00000029720	one_groupControl	0.816181	C2	control	Control	pass	one_group	3	9	3	3	2	2	1
1439	ENSMUSG00000029723	one_groupControl	1.15505	C2	control	Control	pass	one_group	3	3	3	3	2	2	1
1440	ENSMUSG00000029730	one_groupControl	1.19677	C2	control	Control	pass	one_group	3	9	3	3	2	2	1
1441	ENSMUSG00000029752	one_groupControl	-0.299425	C2	control	Control	pass	one_group	2	5	2	2	1	1	1
1442	ENSMUSG00000029754	one_groupControl	1.21888	C2	control	Control	pass	one_group	3	3	3	3	2	2	1
1443	ENSMUSG00000029757	one_groupControl	-1.15121	C2	control	Control	pass	one_group	1	1	1	1	1	1	1
1444	ENSMUSG00000029765	one_groupControl	-1.30282	C2	control	Control	pass	one_group	7	17	12	7	4	1	1
1445	ENSMUSG00000029769	one_groupControl	-0.987857	C2	control	Control	pass	one_group	1	1	1	1	1	1	1
1446	ENSMUSG00000029780	one_groupControl	-0.52933	C2	control	Control	pass	one_group	2	5	2	2	1	1	1
1447	ENSMUSG00000029797	one_groupControl	0.621003	C2	control	Control	pass	one_group	3	7	6	3	2	2	1
1448	ENSMUSG00000029798	one_groupControl	-1.0531	C2	control	Control	pass	one_group	1	1	1	1	1	1	1
1449	ENSMUSG00000029804	one_groupControl	-0.959721	C2	control	Control	pass	one_group	1	1	1	1	1	1	1
1450	ENSMUSG00000029819	one_groupControl	-0.447367	C2	control	Control	pass	one_group	2	2	2	2	1	1	1
1451	ENSMUSG00000029822	one_groupControl	-0.71334	C2	control	Control	pass	one_group	1	13	1	1	1	1	1
1452	ENSMUSG00000029840	one_groupControl	-0.424515	C2	control	Control	pass	one_group	2	5	2	2	1	1	1
1453	ENSMUSG00000029860	one_groupControl	-0.743198	C2	control	Control	pass	one_group	1	1	1	1	1	1	1
1454	ENSMUSG00000029861	one_groupControl	0.0227555	C2	control	Control	pass	one_group	2	2	2	2	1	1	1
1455	ENSMUSG00000029862	one_groupControl	-0.638798	C2	control	Control	pass	one_group	2	5	2	2	1	1	1
1456	ENSMUSG00000029868	one_groupControl	-0.799703	C2	control	Control	pass	one_group	1	1	1	1	1	1	1
1457	ENSMUSG00000029869	one_groupControl	-0.888054	C2	control	Control	pass	one_group	1	1	1	1	1	1	1
1458	ENSMUSG00000029875	one_groupControl	-0.489205	C2	control	Control	pass	one_group	2	5	2	2	1	1	1
1459	ENSMUSG00000029913	one_groupControl	0.505638	C2	control	Control	pass	one_group	3	14	10	3	2	2	1
1460	ENSMUSG00000029924	one_groupControl	-0.919921	C2	control	Control	pass	one_group	1	13	1	1	1	1	1
1461	ENSMUSG00000029994	one_groupControl	-0.949886	C2	control	Control	pass	one_group	1	1	1	1	1	1	1
1462	ENSMUSG00000030002	one_groupControl	0.444473	C2	control	Control	pass	one_group	3	8	6	3	2	2	1
1463	ENSMUSG00000030022	one_groupControl	-1.38173	C2	control	Control	pass	one_group	1	1	1	1	1	1	1
1464	ENSMUSG00000030032	one_groupControl	1.24693	C2	control	Control	pass	one_group	5	10	7	5	3	2	1
1465	ENSMUSG00000030035	one_groupControl	1.14005	C2	control	Control	pass	one_group	3	9	3	3	2	2	1
1466	ENSMUSG00000030041	one_groupControl	1.0545	C2	control	Control	pass	one_group	3	9	3	3	2	2	1
1467	ENSMUSG00000030043	one_groupControl	0.849027	C2	control	Control	pass	one_group	3	3	3	3	2	2	1
1468	ENSMUSG00000030047	one_groupControl	-1.05589	C2	control	Control	pass	one_group	1	1	1	1	1	1	1
1469	ENSMUSG00000030077	one_groupControl	-1.08484	C2	control	Control	pass	one_group	1	1	1	1	1	1	1
1470	ENSMUSG00000030084	one_groupControl	-1.03253	C2	control	Control	pass	one_group	7	17	12	7	4	1	1
1471	ENSMUSG00000030087	one_groupControl	0.931611	C2	control	Control	pass	one_group	3	9	3	3	2	2	1
1472	ENSMUSG00000030089	one_groupControl	-1.30559	C2	control	Control	pass	one_group	7	17	12	7	4	1	1
1473	ENSMUSG00000030098	one_groupControl	-0.913092	C2	control	Control	pass	one_group	1	1	1	1	1	1	1
1474	ENSMUSG00000030103	one_groupControl	-1.09862	C2	control	Control	pass	one_group	1	1	1	1	1	1	1
1475	ENSMUSG00000030105	one_groupControl	-0.552694	C2	control	Control	pass	one_group	2	5	2	2	1	1	1
1476	ENSMUSG00000030108	one_groupControl	-0.572402	C2	control	Control	pass	one_group	2	5	2	2	1	1	1
1477	ENSMUSG00000030125	one_groupControl	0.67263	C2	control	Control	pass	one_group	3	7	6	3	2	2	1
1478	ENSMUSG00000030137	one_groupControl	-0.617336	C2	control	Control	pass	one_group	1	4	4	1	1	1	1
1479	ENSMUSG00000030158	one_groupControl	0.908895	C2	control	Control	pass	one_group	3	3	3	3	2	2	1
1480	ENSMUSG00000030159	one_groupControl	1.07681	C2	control	Control	pass	one_group	3	3	3	3	2	2	1
1481	ENSMUSG00000030168	one_groupControl	1.15696	C2	control	Control	pass	one_group	3	3	3	3	2	2	1
1482	ENSMUSG00000030172	one_groupControl	-1.19011	C2	control	Control	pass	one_group	1	1	1	1	1	1	1
1483	ENSMUSG00000030188	one_groupControl	0.461414	C2	control	Control	pass	one_group	3	14	10	3	2	2	1
1484	ENSMUSG00000030199	one_groupControl	-1.47101	C2	control	Control	pass	one_group	1	1	1	1	1	1	1
1485	ENSMUSG00000030208	one_groupControl	0.597373	C2	control	Control	pass	one_group	3	7	6	3	2	2	1
1486	ENSMUSG00000030220	one_groupControl	0.91151	C2	control	Control	pass	one_group	3	3	3	3	2	2	1
1487	ENSMUSG00000030249	one_groupControl	0.389071	C2	control	Control	pass	one_group	3	14	10	3	2	2	1
1488	ENSMUSG00000030256	one_groupControl	0.897836	C2	control	Control	pass	one_group	3	3	3	3	2	2	1
1489	ENSMUSG00000030263	one_groupControl	0.597734	C2	control	Control	pass	one_group	3	7	6	3	2	2	1
1490	ENSMUSG00000030265	one_groupControl	-1.00473	C2	control	Control	pass	one_group	1	13	1	1	1	1	1
1491	ENSMUSG00000030268	one_groupControl	-1.12509	C2	control	Control	pass	one_group	1	1	1	1	1	1	1
1492	ENSMUSG00000030270	one_groupControl	-0.70548	C2	control	Control	pass	one_group	1	1	1	1	1	1	1
1493	ENSMUSG00000030272	one_groupControl	-0.778447	C2	control	Control	pass	one_group	1	4	4	1	1	1	1
1494	ENSMUSG00000030281	one_groupControl	1.38362	C2	control	Control	pass	one_group	3	3	3	3	2	2	1
1495	ENSMUSG00000030282	one_groupControl	-0.822379	C2	control	Control	pass	one_group	1	13	1	1	1	1	1
1496	ENSMUSG00000030283	one_groupControl	-1.26746	C2	control	Control	pass	one_group	1	1	1	1	1	1	1
1497	ENSMUSG00000030302	one_groupControl	-0.28432	C2	control	Control	pass	one_group	2	5	2	2	1	1	1
1498	ENSMUSG00000030303	one_groupControl	-1.02289	C2	control	Control	pass	one_group	1	13	1	1	1	1	1
1499	ENSMUSG00000030314	one_groupControl	-1.20743	C2	control	Control	pass	one_group	1	1	1	1	1	1	1
1500	ENSMUSG00000030321	one_groupControl	0.777597	C2	control	Control	pass	one_group	3	9	3	3	2	2	1
1501	ENSMUSG00000030322	one_groupControl	1.30308	C2	control	Control	pass	one_group	3	9	3	3	2	2	1
1502	ENSMUSG00000030323	one_groupControl	1.20374	C2	control	Control	pass	one_group	3	9	3	3	2	2	1
1503	ENSMUSG00000030337	one_groupControl	-0.777523	C2	control	Control	pass	one_group	1	1	1	1	1	1	1
1504	ENSMUSG00000030340	one_groupControl	0.794619	C2	control	Control	pass	one_group	3	9	3	3	2	2	1
1505	ENSMUSG00000030342	one_groupControl	0.966898	C2	control	Control	pass	one_group	3	9	3	3	2	2	1
1506	ENSMUSG00000030376	one_groupControl	-0.282708	C2	control	Control	pass	one_group	2	5	2	2	1	1	1
1507	ENSMUSG00000030380	one_groupControl	1.13487	C2	control	Control	pass	one_group	3	3	3	3	2	2	1
1508	ENSMUSG00000030397	one_groupControl	-0.375382	C2	control	Control	pass	one_group	2	12	9	2	1	1	1
1509	ENSMUSG00000030409	one_groupControl	0.951332	C2	control	Control	pass	one_group	3	3	3	3	2	2	1
1510	ENSMUSG00000030411	one_groupControl	-1.23774	C2	control	Control	pass	one_group	1	13	1	1	1	1	1
1511	ENSMUSG00000030417	one_groupControl	-1.04962	C2	control	Control	pass	one_group	1	13	1	1	1	1	1
1512	ENSMUSG00000030431	one_groupControl	-0.136769	C2	control	Control	pass	one_group	2	12	9	2	1	1	1
1513	ENSMUSG00000030465	one_groupControl	-0.68289	C2	control	Control	pass	one_group	2	5	2	2	1	1	1
1514	ENSMUSG00000030469	one_groupControl	-0.880169	C2	control	Control	pass	one_group	1	1	1	1	1	1	1
1515	ENSMUSG00000030491	one_groupControl	-1.4143	C2	control	Control	pass	one_group	1	1	1	1	1	1	1
1516	ENSMUSG00000030500	one_groupControl	-1.09314	C2	control	Control	pass	one_group	1	1	1	1	1	1	1
1517	ENSMUSG00000030510	one_groupControl	-0.851853	C2	control	Control	pass	one_group	1	13	1	1	1	1	1
1518	ENSMUSG00000030518	one_groupControl	-0.997534	C2	control	Control	pass	one_group	1	13	1	1	1	1	1
1519	ENSMUSG00000030519	one_groupControl	-1.03642	C2	control	Control	pass	one_group	1	1	1	1	1	1	1
1520	ENSMUSG00000030521	one_groupControl	-0.763024	C2	control	Control	pass	one_group	1	1	1	1	1	1	1
1521	ENSMUSG00000030541	one_groupControl	0.826295	C2	control	Control	pass	one_group	3	7	6	3	2	2	1
1522	ENSMUSG00000030551	one_groupControl	-1.06765	C2	control	Control	pass	one_group	1	1	1	1	1	1	1
1523	ENSMUSG00000030583	one_groupControl	0.874121	C2	control	Control	pass	one_group	3	3	3	3	2	2	1
1524	ENSMUSG00000030584	one_groupControl	1.1956	C2	control	Control	pass	one_group	3	3	3	3	2	2	1
1525	ENSMUSG00000030592	one_groupControl	1.02455	C2	control	Control	pass	one_group	5	10	7	5	3	2	1
1526	ENSMUSG00000030600	one_groupControl	-0.851153	C2	control	Control	pass	one_group	1	1	1	1	1	1	1
1527	ENSMUSG00000030607	one_groupControl	-1.18601	C2	control	Control	pass	one_group	1	1	1	1	1	1	1
1528	ENSMUSG00000030609	one_groupControl	-0.862394	C2	control	Control	pass	one_group	1	1	1	1	1	1	1
1529	ENSMUSG00000030616	one_groupControl	-0.94128	C2	control	Control	pass	one_group	1	13	1	1	1	1	1
1530	ENSMUSG00000030623	one_groupControl	-0.775901	C2	control	Control	pass	one_group	1	1	1	1	1	1	1
1531	ENSMUSG00000030630	one_groupControl	-0.631122	C2	control	Control	pass	one_group	1	4	4	1	1	1	1
1532	ENSMUSG00000030647	one_groupControl	-0.834068	C2	control	Control	pass	one_group	1	13	1	1	1	1	1
1533	ENSMUSG00000030649	one_groupControl	-1.05172	C2	control	Control	pass	one_group	1	13	1	1	1	1	1
1534	ENSMUSG00000030654	one_groupControl	-0.799328	C2	control	Control	pass	one_group	1	1	1	1	1	1	1
1535	ENSMUSG00000030657	one_groupControl	-1.18596	C2	control	Control	pass	one_group	1	1	1	1	1	1	1
1536	ENSMUSG00000030662	one_groupControl	-0.636297	C2	control	Control	pass	one_group	1	1	1	1	1	1	1
1537	ENSMUSG00000030669	one_groupControl	-0.799237	C2	control	Control	pass	one_group	1	1	1	1	1	1	1
1538	ENSMUSG00000030682	one_groupControl	-0.47946	C2	control	Control	pass	one_group	2	5	2	2	1	1	1
1539	ENSMUSG00000030695	one_groupControl	-0.358699	C2	control	Control	pass	one_group	2	12	9	2	1	1	1
1540	ENSMUSG00000030699	one_groupControl	0.477889	C2	control	Control	pass	one_group	3	7	6	3	2	2	1
1541	ENSMUSG00000030701	one_groupControl	1.4167	C2	control	Control	pass	one_group	3	3	3	3	2	2	1
1542	ENSMUSG00000030704	one_groupControl	-0.821959	C2	control	Control	pass	one_group	1	13	1	1	1	1	1
1543	ENSMUSG00000030706	one_groupControl	-0.531131	C2	control	Control	pass	one_group	1	13	1	1	1	1	1
1544	ENSMUSG00000030707	one_groupControl	-0.61734	C2	control	Control	pass	one_group	1	4	4	1	1	1	1
1545	ENSMUSG00000030708	one_groupControl	1.10151	C2	control	Control	pass	one_group	3	9	3	3	2	2	1
1546	ENSMUSG00000030711	one_groupControl	1.10157	C2	control	Control	pass	one_group	3	3	3	3	2	2	1
1547	ENSMUSG00000030718	one_groupControl	-0.342747	C2	control	Control	pass	one_group	2	2	2	2	1	1	1
1548	ENSMUSG00000030720	one_groupControl	0.966348	C2	control	Control	pass	one_group	3	9	3	3	2	2	1
1549	ENSMUSG00000030729	one_groupControl	-0.883955	C2	control	Control	pass	one_group	1	13	1	1	1	1	1
1550	ENSMUSG00000030731	one_groupControl	-0.393302	C2	control	Control	pass	one_group	2	5	2	2	1	1	1
1551	ENSMUSG00000030732	one_groupControl	1.03481	C2	control	Control	pass	one_group	3	9	3	3	2	2	1
1552	ENSMUSG00000030739	one_groupControl	0.930075	C2	control	Control	pass	one_group	3	9	3	3	2	2	1
1553	ENSMUSG00000030770	one_groupControl	-1.07826	C2	control	Control	pass	one_group	1	1	1	1	1	1	1
1554	ENSMUSG00000030772	one_groupControl	-0.591715	C2	control	Control	pass	one_group	1	4	4	1	1	1	1
1555	ENSMUSG00000030774	one_groupControl	-0.967636	C2	control	Control	pass	one_group	1	1	1	1	1	1	1
1556	ENSMUSG00000030782	one_groupControl	-0.73265	C2	control	Control	pass	one_group	1	1	1	1	1	1	1
1557	ENSMUSG00000030792	one_groupControl	-0.955648	C2	control	Control	pass	one_group	1	1	1	1	1	1	1
1558	ENSMUSG00000030806	one_groupControl	-0.423965	C2	control	Control	pass	one_group	2	5	2	2	1	1	1
1559	ENSMUSG00000030844	one_groupControl	1.00282	C2	control	Control	pass	one_group	3	3	3	3	2	2	1
1560	ENSMUSG00000030846	one_groupControl	0.779051	C2	control	Control	pass	one_group	3	3	3	3	2	2	1
1561	ENSMUSG00000030854	one_groupControl	1.07263	C2	control	Control	pass	one_group	3	3	3	3	2	2	1
1562	ENSMUSG00000030862	one_groupControl	-0.865282	C2	control	Control	pass	one_group	1	1	1	1	1	1	1
1563	ENSMUSG00000030898	one_groupControl	-0.646844	C2	control	Control	pass	one_group	1	4	4	1	1	1	1
1564	ENSMUSG00000030905	one_groupControl	1.00554	C2	control	Control	pass	one_group	3	3	3	3	2	2	1
1565	ENSMUSG00000030909	one_groupControl	1.00315	C2	control	Control	pass	one_group	3	3	3	3	2	2	1
1566	ENSMUSG00000030917	one_groupControl	-0.887411	C2	control	Control	pass	one_group	1	1	1	1	1	1	1
1567	ENSMUSG00000030930	one_groupControl	0.834676	C2	control	Control	pass	one_group	3	14	10	3	2	2	1
1568	ENSMUSG00000030972	one_groupControl	0.722633	C2	control	Control	pass	one_group	3	9	3	3	2	2	1
1569	ENSMUSG00000031007	one_groupControl	-0.832798	C2	control	Control	pass	one_group	1	13	1	1	1	1	1
1570	ENSMUSG00000031012	one_groupControl	-0.984384	C2	control	Control	pass	one_group	1	13	1	1	1	1	1
1571	ENSMUSG00000031016	one_groupControl	0.927362	C2	control	Control	pass	one_group	3	3	3	3	2	2	1
1572	ENSMUSG00000031022	one_groupControl	0.742249	C2	control	Control	pass	one_group	3	9	3	3	2	2	1
1573	ENSMUSG00000031026	one_groupControl	-1.09649	C2	control	Control	pass	one_group	1	1	1	1	1	1	1
1574	ENSMUSG00000031027	one_groupControl	0.490703	C2	control	Control	pass	one_group	3	7	6	3	2	2	1
1575	ENSMUSG00000031065	one_groupControl	-0.07698	C2	control	Control	pass	one_group	2	2	2	2	1	1	1
1576	ENSMUSG00000031074	one_groupControl	1.27121	C2	control	Control	pass	one_group	5	10	7	5	3	2	1
1577	ENSMUSG00000031101	one_groupControl	-0.637501	C2	control	Control	pass	one_group	1	1	1	1	1	1	1
1578	ENSMUSG00000031105	one_groupControl	0.940488	C2	control	Control	pass	one_group	3	3	3	3	2	2	1
1579	ENSMUSG00000031112	one_groupControl	0.729884	C2	control	Control	pass	one_group	3	14	10	3	2	2	1
1580	ENSMUSG00000031119	one_groupControl	-0.808146	C2	control	Control	pass	one_group	1	1	1	1	1	1	1
1581	ENSMUSG00000031144	one_groupControl	-0.80319	C2	control	Control	pass	one_group	1	1	1	1	1	1	1
1582	ENSMUSG00000031168	one_groupControl	-0.297257	C2	control	Control	pass	one_group	2	5	2	2	1	1	1
1583	ENSMUSG00000031170	one_groupControl	-0.517461	C2	control	Control	pass	one_group	2	5	2	2	1	1	1
1584	ENSMUSG00000031189	one_groupControl	-1.34857	C2	control	Control	pass	one_group	1	1	1	1	1	1	1
1585	ENSMUSG00000031226	one_groupControl	-1.12629	C2	control	Control	pass	one_group	1	1	1	1	1	1	1
1586	ENSMUSG00000031231	one_groupControl	-0.752795	C2	control	Control	pass	one_group	1	13	1	1	1	1	1
1587	ENSMUSG00000031258	one_groupControl	0.98708	C2	control	Control	pass	one_group	5	10	7	5	3	2	1
1588	ENSMUSG00000031266	one_groupControl	-1.1073	C2	control	Control	pass	one_group	1	1	1	1	1	1	1
1589	ENSMUSG00000031278	one_groupControl	-0.878854	C2	control	Control	pass	one_group	1	13	1	1	1	1	1
1590	ENSMUSG00000031297	one_groupControl	-1.04751	C2	control	Control	pass	one_group	1	1	1	1	1	1	1
1591	ENSMUSG00000031299	one_groupControl	-0.518245	C2	control	Control	pass	one_group	2	5	2	2	1	1	1
1592	ENSMUSG00000031303	one_groupControl	-0.471154	C2	control	Control	pass	one_group	2	5	2	2	1	1	1
1593	ENSMUSG00000031310	one_groupControl	1.18152	C2	control	Control	pass	one_group	3	3	3	3	2	2	1
1594	ENSMUSG00000031328	one_groupControl	1.26448	C2	control	Control	pass	one_group	3	3	3	3	2	2	1
1595	ENSMUSG00000031343	one_groupControl	-1.10348	C2	control	Control	pass	one_group	1	1	1	1	1	1	1
1596	ENSMUSG00000031349	one_groupControl	-0.27845	C2	control	Control	pass	one_group	2	5	2	2	1	1	1
1597	ENSMUSG00000031376	one_groupControl	-0.783364	C2	control	Control	pass	one_group	1	13	1	1	1	1	1
1598	ENSMUSG00000031380	one_groupControl	-0.852255	C2	control	Control	pass	one_group	1	13	1	1	1	1	1
1599	ENSMUSG00000031382	one_groupControl	0.878446	C2	control	Control	pass	one_group	5	10	7	5	3	2	1
1600	ENSMUSG00000031431	one_groupControl	0.901611	C2	control	Control	pass	one_group	3	3	3	3	2	2	1
1601	ENSMUSG00000031438	one_groupControl	-1.14966	C2	control	Control	pass	one_group	1	1	1	1	1	1	1
1602	ENSMUSG00000031441	one_groupControl	0.680567	C2	control	Control	pass	one_group	3	3	3	3	2	2	1
1603	ENSMUSG00000031458	one_groupControl	-0.495724	C2	control	Control	pass	one_group	1	4	4	1	1	1	1
1604	ENSMUSG00000031483	one_groupControl	0.907771	C2	control	Control	pass	one_group	3	3	3	3	2	2	1
1605	ENSMUSG00000031492	one_groupControl	-1.07578	C2	control	Control	pass	one_group	1	1	1	1	1	1	1
1606	ENSMUSG00000031502	one_groupControl	-0.678615	C2	control	Control	pass	one_group	1	4	4	1	1	1	1
1607	ENSMUSG00000031508	one_groupControl	0.528688	C2	control	Control	pass	one_group	3	7	6	3	2	2	1
1608	ENSMUSG00000031512	one_groupControl	0.668074	C2	control	Control	pass	one_group	3	7	6	3	2	2	1
1609	ENSMUSG00000031517	one_groupControl	-0.615126	C2	control	Control	pass	one_group	2	5	2	2	1	1	1
1610	ENSMUSG00000031523	one_groupControl	-1.05353	C2	control	Control	pass	one_group	1	1	1	1	1	1	1
1611	ENSMUSG00000031543	one_groupControl	-0.877156	C2	control	Control	pass	one_group	1	1	1	1	1	1	1
1612	ENSMUSG00000031551	one_groupControl	1.06449	C2	control	Control	pass	one_group	3	3	3	3	2	2	1
1613	ENSMUSG00000031552	one_groupControl	-0.681073	C2	control	Control	pass	one_group	1	4	4	1	1	1	1
1614	ENSMUSG00000031557	one_groupControl	-0.682802	C2	control	Control	pass	one_group	7	18	12	7	4	1	1
1615	ENSMUSG00000031562	one_groupControl	0.813512	C2	control	Control	pass	one_group	3	3	3	3	2	2	1
1616	ENSMUSG00000031604	one_groupControl	-0.517609	C2	control	Control	pass	one_group	2	5	2	2	1	1	1
1617	ENSMUSG00000031654	one_groupControl	-1.2185	C2	control	Control	pass	one_group	1	1	1	1	1	1	1
1618	ENSMUSG00000031659	one_groupControl	-1.24632	C2	control	Control	pass	one_group	1	1	1	1	1	1	1
1619	ENSMUSG00000031662	one_groupControl	0.757044	C2	control	Control	pass	one_group	3	3	3	3	2	2	1
1620	ENSMUSG00000031673	one_groupControl	-0.833577	C2	control	Control	pass	one_group	1	13	1	1	1	1	1
1621	ENSMUSG00000031681	one_groupControl	-1.07494	C2	control	Control	pass	one_group	1	1	1	1	1	1	1
1622	ENSMUSG00000031682	one_groupControl	-0.968587	C2	control	Control	pass	one_group	1	13	1	1	1	1	1
1623	ENSMUSG00000031700	one_groupControl	0.957584	C2	control	Control	pass	one_group	3	3	3	3	2	2	1
1624	ENSMUSG00000031706	one_groupControl	0.629259	C2	control	Control	pass	one_group	3	9	3	3	2	2	1
1625	ENSMUSG00000031709	one_groupControl	-0.914887	C2	control	Control	pass	one_group	1	1	1	1	1	1	1
1626	ENSMUSG00000031727	one_groupControl	-1.02359	C2	control	Control	pass	one_group	1	13	1	1	1	1	1
1627	ENSMUSG00000031732	one_groupControl	-1.34327	C2	control	Control	pass	one_group	1	1	1	1	1	1	1
1628	ENSMUSG00000031755	one_groupControl	0.92789	C2	control	Control	pass	one_group	3	3	3	3	2	2	1
1629	ENSMUSG00000031767	one_groupControl	0.537256	C2	control	Control	pass	one_group	3	14	10	3	2	2	1
1630	ENSMUSG00000031772	one_groupControl	-1.16582	C2	control	Control	pass	one_group	1	1	1	1	1	1	1
1631	ENSMUSG00000031781	one_groupControl	-0.893281	C2	control	Control	pass	one_group	1	1	1	1	1	1	1
1632	ENSMUSG00000031786	one_groupControl	0.764177	C2	control	Control	pass	one_group	3	7	6	3	2	2	1
1633	ENSMUSG00000031791	one_groupControl	-0.315058	C2	control	Control	pass	one_group	2	2	2	2	1	1	1
1634	ENSMUSG00000031796	one_groupControl	0.981281	C2	control	Control	pass	one_group	3	3	3	3	2	2	1
1635	ENSMUSG00000031821	one_groupControl	-0.834063	C2	control	Control	pass	one_group	1	1	1	1	1	1	1
1636	ENSMUSG00000031824	one_groupControl	-0.995983	C2	control	Control	pass	one_group	1	1	1	1	1	1	1
1637	ENSMUSG00000031828	one_groupControl	1.23272	C2	control	Control	pass	one_group	3	3	3	3	2	2	1
1638	ENSMUSG00000031831	one_groupControl	0.914811	C2	control	Control	pass	one_group	3	9	3	3	2	2	1
1639	ENSMUSG00000031832	one_groupControl	1.22919	C2	control	Control	pass	one_group	3	9	3	3	2	2	1
1640	ENSMUSG00000031835	one_groupControl	1.18105	C2	control	Control	pass	one_group	3	3	3	3	2	2	1
1641	ENSMUSG00000031837	one_groupControl	1.03178	C2	control	Control	pass	one_group	3	3	3	3	2	2	1
1642	ENSMUSG00000031840	one_groupControl	-0.485086	C2	control	Control	pass	one_group	2	5	2	2	1	1	1
1643	ENSMUSG00000031841	one_groupControl	-1.07762	C2	control	Control	pass	one_group	1	13	1	1	1	1	1
1644	ENSMUSG00000031860	one_groupControl	0.643243	C2	control	Control	pass	one_group	3	3	3	3	2	2	1
1645	ENSMUSG00000031872	one_groupControl	-0.950699	C2	control	Control	pass	one_group	1	1	1	1	1	1	1
1646	ENSMUSG00000031875	one_groupControl	0.93563	C2	control	Control	pass	one_group	3	9	3	3	2	2	1
1647	ENSMUSG00000031883	one_groupControl	-0.108584	C2	control	Control	pass	one_group	2	2	2	2	1	1	1
1648	ENSMUSG00000031887	one_groupControl	-1.03431	C2	control	Control	pass	one_group	1	1	1	1	1	1	1
1649	ENSMUSG00000031893	one_groupControl	0.794638	C2	control	Control	pass	one_group	3	7	6	3	2	2	1
1650	ENSMUSG00000031897	one_groupControl	-0.715588	C2	control	Control	pass	one_group	1	4	4	1	1	1	1
1651	ENSMUSG00000031910	one_groupControl	1.15655	C2	control	Control	pass	one_group	3	3	3	3	2	2	1
1652	ENSMUSG00000031937	one_groupControl	0.689621	C2	control	Control	pass	one_group	3	14	10	3	2	2	1
1653	ENSMUSG00000031938	one_groupControl	0.432486	C2	control	Control	pass	one_group	3	14	10	3	2	2	1
1654	ENSMUSG00000031951	one_groupControl	1.18535	C2	control	Control	pass	one_group	3	3	3	3	2	2	1
1655	ENSMUSG00000031960	one_groupControl	-0.649271	C2	control	Control	pass	one_group	1	1	1	1	1	1	1
1656	ENSMUSG00000031972	one_groupControl	-0.622302	C2	control	Control	pass	one_group	1	1	1	1	1	1	1
1657	ENSMUSG00000031974	one_groupControl	-0.932396	C2	control	Control	pass	one_group	1	1	1	1	1	1	1
1658	ENSMUSG00000031994	one_groupControl	-1.07034	C2	control	Control	pass	one_group	1	1	1	1	1	1	1
1659	ENSMUSG00000032011	one_groupControl	-0.555433	C2	control	Control	pass	one_group	2	5	2	2	1	1	1
1660	ENSMUSG00000032012	one_groupControl	-0.82191	C2	control	Control	pass	one_group	1	4	4	1	1	1	1
1661	ENSMUSG00000032014	one_groupControl	1.13541	C2	control	Control	pass	one_group	3	3	3	3	2	2	1
1662	ENSMUSG00000032017	one_groupControl	-1.199	C2	control	Control	pass	one_group	1	1	1	1	1	1	1
1663	ENSMUSG00000032018	one_groupControl	-0.593478	C2	control	Control	pass	one_group	2	5	2	2	1	1	1
1664	ENSMUSG00000032020	one_groupControl	-1.31539	C2	control	Control	pass	one_group	7	17	12	7	4	1	1
1665	ENSMUSG00000032023	one_groupControl	0.773353	C2	control	Control	pass	one_group	3	9	3	3	2	2	1
1666	ENSMUSG00000032033	one_groupControl	-1.0865	C2	control	Control	pass	one_group	7	17	12	7	4	1	1
1667	ENSMUSG00000032040	one_groupControl	0.572947	C2	control	Control	pass	one_group	3	7	6	3	2	2	1
1668	ENSMUSG00000032044	one_groupControl	0.63833	C2	control	Control	pass	one_group	3	7	6	3	2	2	1
1669	ENSMUSG00000032101	one_groupControl	-0.828093	C2	control	Control	pass	one_group	1	1	1	1	1	1	1
1670	ENSMUSG00000032105	one_groupControl	0.65441	C2	control	Control	pass	one_group	3	9	3	3	2	2	1
1671	ENSMUSG00000032109	one_groupControl	1.2008	C2	control	Control	pass	one_group	3	3	3	3	2	2	1
1672	ENSMUSG00000032125	one_groupControl	1.2014	C2	control	Control	pass	one_group	3	3	3	3	2	2	1
1673	ENSMUSG00000032126	one_groupControl	1.11359	C2	control	Control	pass	one_group	3	3	3	3	2	2	1
1674	ENSMUSG00000032128	one_groupControl	-0.917804	C2	control	Control	pass	one_group	1	1	1	1	1	1	1
1675	ENSMUSG00000032172	one_groupControl	-0.83356	C2	control	Control	pass	one_group	1	1	1	1	1	1	1
1676	ENSMUSG00000032177	one_groupControl	-1.31917	C2	control	Control	pass	one_group	1	1	1	1	1	1	1
1677	ENSMUSG00000032181	one_groupControl	-0.658351	C2	control	Control	pass	one_group	1	4	4	1	1	1	1
1678	ENSMUSG00000032182	one_groupControl	-0.892591	C2	control	Control	pass	one_group	1	13	1	1	1	1	1
1679	ENSMUSG00000032186	one_groupControl	-0.657403	C2	control	Control	pass	one_group	2	5	2	2	1	1	1
1680	ENSMUSG00000032193	one_groupControl	-0.140453	C2	control	Control	pass	one_group	2	5	2	2	1	1	1
1681	ENSMUSG00000032199	one_groupControl	-0.706321	C2	control	Control	pass	one_group	1	1	1	1	1	1	1
1682	ENSMUSG00000032221	one_groupControl	0.567525	C2	control	Control	pass	one_group	3	7	6	3	2	2	1
1683	ENSMUSG00000032224	one_groupControl	-0.891768	C2	control	Control	pass	one_group	1	1	1	1	1	1	1
1684	ENSMUSG00000032231	one_groupControl	0.712962	C2	control	Control	pass	one_group	3	7	6	3	2	2	1
1685	ENSMUSG00000032251	one_groupControl	0.849327	C2	control	Control	pass	one_group	3	3	3	3	2	2	1
1686	ENSMUSG00000032258	one_groupControl	0.918671	C2	control	Control	pass	one_group	3	3	3	3	2	2	1
1687	ENSMUSG00000032259	one_groupControl	0.864657	C2	control	Control	pass	one_group	3	3	3	3	2	2	1
1688	ENSMUSG00000032265	one_groupControl	-0.757156	C2	control	Control	pass	one_group	1	4	4	1	1	1	1
1689	ENSMUSG00000032278	one_groupControl	0.524759	C2	control	Control	pass	one_group	3	14	10	3	2	2	1
1690	ENSMUSG00000032279	one_groupControl	-0.803075	C2	control	Control	pass	one_group	1	13	1	1	1	1	1
1691	ENSMUSG00000032291	one_groupControl	0.994473	C2	control	Control	pass	one_group	3	3	3	3	2	2	1
1692	ENSMUSG00000032295	one_groupControl	0.769812	C2	control	Control	pass	one_group	3	7	6	3	2	2	1
1693	ENSMUSG00000032298	one_groupControl	0.592409	C2	control	Control	pass	one_group	3	7	6	3	2	2	1
1694	ENSMUSG00000032313	one_groupControl	-1.19388	C2	control	Control	pass	one_group	1	13	1	1	1	1	1
1695	ENSMUSG00000032323	one_groupControl	-0.776129	C2	control	Control	pass	one_group	1	13	1	1	1	1	1
1696	ENSMUSG00000032328	one_groupControl	-0.648429	C2	control	Control	pass	one_group	2	5	2	2	1	1	1
1697	ENSMUSG00000032332	one_groupControl	-1.10509	C2	control	Control	pass	one_group	1	1	1	1	1	1	1
1698	ENSMUSG00000032333	one_groupControl	-0.806327	C2	control	Control	pass	one_group	1	1	1	1	1	1	1
1699	ENSMUSG00000032334	one_groupControl	-0.85387	C2	control	Control	pass	one_group	1	13	1	1	1	1	1
1700	ENSMUSG00000032352	one_groupControl	0.578007	C2	control	Control	pass	one_group	3	14	10	3	2	2	1
1701	ENSMUSG00000032363	one_groupControl	1.23076	C2	control	Control	pass	one_group	3	3	3	3	2	2	1
1702	ENSMUSG00000032369	one_groupControl	1.30861	C2	control	Control	pass	one_group	3	9	3	3	2	2	1
1703	ENSMUSG00000032373	one_groupControl	0.907749	C2	control	Control	pass	one_group	5	10	7	5	3	2	1
1704	ENSMUSG00000032376	one_groupControl	0.77086	C2	control	Control	pass	one_group	3	14	10	3	2	2	1
1705	ENSMUSG00000032377	one_groupControl	0.290389	C2	control	Control	pass	one_group	3	8	6	3	2	2	1
1706	ENSMUSG00000032388	one_groupControl	1.07696	C2	control	Control	pass	one_group	3	3	3	3	2	2	1
1707	ENSMUSG00000032392	one_groupControl	-1.00381	C2	control	Control	pass	one_group	7	17	12	7	4	1	1
1708	ENSMUSG00000032401	one_groupControl	1.07213	C2	control	Control	pass	one_group	3	3	3	3	2	2	1
1709	ENSMUSG00000032417	one_groupControl	-1.06868	C2	control	Control	pass	one_group	1	1	1	1	1	1	1
1710	ENSMUSG00000032418	one_groupControl	-1.09826	C2	control	Control	pass	one_group	1	1	1	1	1	1	1
1711	ENSMUSG00000032420	one_groupControl	0.704162	C2	control	Control	pass	one_group	3	14	10	3	2	2	1
1712	ENSMUSG00000032437	one_groupControl	-0.603961	C2	control	Control	pass	one_group	2	5	2	2	1	1	1
1713	ENSMUSG00000032452	one_groupControl	-1.07754	C2	control	Control	pass	one_group	1	1	1	1	1	1	1
1714	ENSMUSG00000032463	one_groupControl	-0.273028	C2	control	Control	pass	one_group	1	4	4	1	1	1	1
1715	ENSMUSG00000032487	one_groupControl	-0.739227	C2	control	Control	pass	one_group	1	1	1	1	1	1	1
1716	ENSMUSG00000032489	one_groupControl	0.617911	C2	control	Control	pass	one_group	3	7	6	3	2	2	1
1717	ENSMUSG00000032497	one_groupControl	-0.874624	C2	control	Control	pass	one_group	1	13	1	1	1	1	1
1718	ENSMUSG00000032501	one_groupControl	-0.476006	C2	control	Control	pass	one_group	2	5	2	2	1	1	1
1719	ENSMUSG00000032502	one_groupControl	-1.15692	C2	control	Control	pass	one_group	1	1	1	1	1	1	1
1720	ENSMUSG00000032514	one_groupControl	0.919607	C2	control	Control	pass	one_group	3	9	3	3	2	2	1
1721	ENSMUSG00000032517	one_groupControl	0.715065	C2	control	Control	pass	one_group	3	3	3	3	2	2	1
1722	ENSMUSG00000032531	one_groupControl	1.05604	C2	control	Control	pass	one_group	3	9	3	3	2	2	1
1723	ENSMUSG00000032532	one_groupControl	-0.896738	C2	control	Control	pass	one_group	1	1	1	1	1	1	1
1724	ENSMUSG00000032534	one_groupControl	0.812496	C2	control	Control	pass	one_group	3	3	3	3	2	2	1
1725	ENSMUSG00000032549	one_groupControl	-0.575694	C2	control	Control	pass	one_group	2	5	2	2	1	1	1
1726	ENSMUSG00000032554	one_groupControl	1.09454	C2	control	Control	pass	one_group	3	3	3	3	2	2	1
1727	ENSMUSG00000032564	one_groupControl	-0.979329	C2	control	Control	pass	one_group	1	1	1	1	1	1	1
1728	ENSMUSG00000032572	one_groupControl	1.26765	C2	control	Control	pass	one_group	3	3	3	3	2	2	1
1729	ENSMUSG00000032579	one_groupControl	0.959381	C2	control	Control	pass	one_group	3	9	3	3	2	2	1
1730	ENSMUSG00000032584	one_groupControl	-0.670669	C2	control	Control	pass	one_group	1	4	4	1	1	1	1
1731	ENSMUSG00000032589	one_groupControl	-1.07886	C2	control	Control	pass	one_group	1	1	1	1	1	1	1
1732	ENSMUSG00000032590	one_groupControl	1.14571	C2	control	Control	pass	one_group	3	9	3	3	2	2	1
1733	ENSMUSG00000032595	one_groupControl	0.858393	C2	control	Control	pass	one_group	3	9	3	3	2	2	1
1734	ENSMUSG00000032596	one_groupControl	0.733573	C2	control	Control	pass	one_group	3	9	3	3	2	2	1
1735	ENSMUSG00000032601	one_groupControl	-1.17389	C2	control	Control	pass	one_group	1	1	1	1	1	1	1
1736	ENSMUSG00000032606	one_groupControl	-0.533282	C2	control	Control	pass	one_group	1	4	4	1	1	1	1
1737	ENSMUSG00000032649	one_groupControl	-0.731176	C2	control	Control	pass	one_group	1	1	1	1	1	1	1
1738	ENSMUSG00000032666	one_groupControl	-0.744147	C2	control	Control	pass	one_group	1	13	1	1	1	1	1
1739	ENSMUSG00000032679	one_groupControl	1.24411	C2	control	Control	pass	one_group	3	3	3	3	2	2	1
1740	ENSMUSG00000032680	one_groupControl	0.458065	C2	control	Control	pass	one_group	3	7	6	3	2	2	1
1741	ENSMUSG00000032698	one_groupControl	1.20283	C2	control	Control	pass	one_group	3	3	3	3	2	2	1
1742	ENSMUSG00000032743	one_groupControl	0.865983	C2	control	Control	pass	one_group	3	3	3	3	2	2	1
1743	ENSMUSG00000032776	one_groupControl	-0.788371	C2	control	Control	pass	one_group	1	1	1	1	1	1	1
1744	ENSMUSG00000032782	one_groupControl	0.815482	C2	control	Control	pass	one_group	3	9	3	3	2	2	1
1745	ENSMUSG00000032788	one_groupControl	0.851377	C2	control	Control	pass	one_group	3	3	3	3	2	2	1
1746	ENSMUSG00000032803	one_groupControl	-0.485462	C2	control	Control	pass	one_group	1	4	4	1	1	1	1
1747	ENSMUSG00000032815	one_groupControl	0.972592	C2	control	Control	pass	one_group	3	9	3	3	2	2	1
1748	ENSMUSG00000032826	one_groupControl	-1.0774	C2	control	Control	pass	one_group	1	1	1	1	1	1	1
1749	ENSMUSG00000032841	one_groupControl	-0.00294645	C2	control	Control	pass	one_group	3	11	8	3	2	2	1
1750	ENSMUSG00000032842	one_groupControl	0.396297	C2	control	Control	pass	one_group	3	7	6	3	2	2	1
1751	ENSMUSG00000032860	one_groupControl	-0.379023	C2	control	Control	pass	one_group	2	12	9	2	1	1	1
1752	ENSMUSG00000032902	one_groupControl	-0.911377	C2	control	Control	pass	one_group	1	1	1	1	1	1	1
1753	ENSMUSG00000032911	one_groupControl	0.95382	C2	control	Control	pass	one_group	3	3	3	3	2	2	1
1754	ENSMUSG00000032921	one_groupControl	1.03678	C2	control	Control	pass	one_group	3	3	3	3	2	2	1
1755	ENSMUSG00000032946	one_groupControl	1.01891	C2	control	Control	pass	one_group	3	3	3	3	2	2	1
1756	ENSMUSG00000032968	one_groupControl	0.759138	C2	control	Control	pass	one_group	3	9	3	3	2	2	1
1757	ENSMUSG00000032977	one_groupControl	-0.651942	C2	control	Control	pass	one_group	1	4	4	1	1	1	1
1758	ENSMUSG00000033016	one_groupControl	0.512227	C2	control	Control	pass	one_group	3	7	6	3	2	2	1
1759	ENSMUSG00000033021	one_groupControl	1.17057	C2	control	Control	pass	one_group	3	9	3	3	2	2	1
1760	ENSMUSG00000033060	one_groupControl	0.890487	C2	control	Control	pass	one_group	3	3	3	3	2	2	1
1761	ENSMUSG00000033063	one_groupControl	0.752045	C2	control	Control	pass	one_group	3	14	10	3	2	2	1
1762	ENSMUSG00000033083	one_groupControl	0.646684	C2	control	Control	pass	one_group	3	14	10	3	2	2	1
1763	ENSMUSG00000033159	one_groupControl	1.38185	C2	control	Control	pass	one_group	3	3	3	3	2	2	1
1764	ENSMUSG00000033177	one_groupControl	-1.20628	C2	control	Control	pass	one_group	1	1	1	1	1	1	1
1765	ENSMUSG00000033196	one_groupControl	-0.725951	C2	control	Control	pass	one_group	1	1	1	1	1	1	1
1766	ENSMUSG00000033207	one_groupControl	0.72625	C2	control	Control	pass	one_group	3	7	6	3	2	2	1
1767	ENSMUSG00000033233	one_groupControl	1.17316	C2	control	Control	pass	one_group	6	15	11	6	2	2	1
1768	ENSMUSG00000033253	one_groupControl	0.662893	C2	control	Control	pass	one_group	3	7	6	3	2	2	1
1769	ENSMUSG00000033257	one_groupControl	0.87978	C2	control	Control	pass	one_group	3	9	3	3	2	2	1
1770	ENSMUSG00000033276	one_groupControl	0.762619	C2	control	Control	pass	one_group	3	9	3	3	2	2	1
1771	ENSMUSG00000033316	one_groupControl	-1.02265	C2	control	Control	pass	one_group	1	1	1	1	1	1	1
1772	ENSMUSG00000033335	one_groupControl	0.678918	C2	control	Control	pass	one_group	3	9	3	3	2	2	1
1773	ENSMUSG00000033352	one_groupControl	-0.820287	C2	control	Control	pass	one_group	1	13	1	1	1	1	1
1774	ENSMUSG00000033361	one_groupControl	-0.770132	C2	control	Control	pass	one_group	1	1	1	1	1	1	1
1775	ENSMUSG00000033389	one_groupControl	-0.858483	C2	control	Control	pass	one_group	1	1	1	1	1	1	1
1776	ENSMUSG00000033419	one_groupControl	-1.02173	C2	control	Control	pass	one_group	1	1	1	1	1	1	1
1777	ENSMUSG00000033420	one_groupControl	-1.0807	C2	control	Control	pass	one_group	1	1	1	1	1	1	1
1778	ENSMUSG00000033439	one_groupControl	0.472648	C2	control	Control	pass	one_group	3	14	10	3	2	2	1
1779	ENSMUSG00000033458	one_groupControl	0.909661	C2	control	Control	pass	one_group	3	3	3	3	2	2	1
1780	ENSMUSG00000033460	one_groupControl	-0.832834	C2	control	Control	pass	one_group	1	13	1	1	1	1	1
1781	ENSMUSG00000033488	one_groupControl	0.574934	C2	control	Control	pass	one_group	3	7	6	3	2	2	1
1782	ENSMUSG00000033491	one_groupControl	-1.08471	C2	control	Control	pass	one_group	1	1	1	1	1	1	1
1783	ENSMUSG00000033502	one_groupControl	0.438994	C2	control	Control	pass	one_group	3	7	6	3	2	2	1
1784	ENSMUSG00000033585	one_groupControl	-1.02969	C2	control	Control	pass	one_group	1	1	1	1	1	1	1
1785	ENSMUSG00000033610	one_groupControl	-1.22317	C2	control	Control	pass	one_group	1	13	1	1	1	1	1
1786	ENSMUSG00000033615	one_groupControl	-0.482791	C2	control	Control	pass	one_group	2	5	2	2	1	1	1
1787	ENSMUSG00000033633	one_groupControl	-0.607442	C2	control	Control	pass	one_group	1	4	4	1	1	1	1
1788	ENSMUSG00000033644	one_groupControl	0.548296	C2	control	Control	pass	one_group	3	7	6	3	2	2	1
1789	ENSMUSG00000033685	one_groupControl	0.999933	C2	control	Control	pass	one_group	3	3	3	3	2	2	1
1790	ENSMUSG00000033688	one_groupControl	0.561475	C2	control	Control	pass	one_group	3	7	6	3	2	2	1
1791	ENSMUSG00000033707	one_groupControl	-1.19424	C2	control	Control	pass	one_group	1	1	1	1	1	1	1
1792	ENSMUSG00000033717	one_groupControl	-1.07932	C2	control	Control	pass	one_group	1	1	1	1	1	1	1
1793	ENSMUSG00000033726	one_groupControl	-0.82644	C2	control	Control	pass	one_group	1	1	1	1	1	1	1
1794	ENSMUSG00000033731	one_groupControl	0.71706	C2	control	Control	pass	one_group	3	7	6	3	2	2	1
1795	ENSMUSG00000033763	one_groupControl	-1.09182	C2	control	Control	pass	one_group	1	1	1	1	1	1	1
1796	ENSMUSG00000033767	one_groupControl	0.733662	C2	control	Control	pass	one_group	3	9	3	3	2	2	1
1797	ENSMUSG00000033768	one_groupControl	-0.967326	C2	control	Control	pass	one_group	1	1	1	1	1	1	1
1798	ENSMUSG00000033774	one_groupControl	-0.90033	C2	control	Control	pass	one_group	1	1	1	1	1	1	1
1799	ENSMUSG00000033777	one_groupControl	0.968366	C2	control	Control	pass	one_group	3	3	3	3	2	2	1
1800	ENSMUSG00000033781	one_groupControl	-0.454791	C2	control	Control	pass	one_group	2	5	2	2	1	1	1
1801	ENSMUSG00000033849	one_groupControl	-0.917824	C2	control	Control	pass	one_group	1	1	1	1	1	1	1
1802	ENSMUSG00000033854	one_groupControl	-0.942268	C2	control	Control	pass	one_group	1	1	1	1	1	1	1
1803	ENSMUSG00000033917	one_groupControl	-0.405381	C2	control	Control	pass	one_group	2	2	2	2	1	1	1
1804	ENSMUSG00000033955	one_groupControl	-0.55206	C2	control	Control	pass	one_group	1	4	4	1	1	1	1
1805	ENSMUSG00000033961	one_groupControl	0.845437	C2	control	Control	pass	one_group	3	9	3	3	2	2	1
1806	ENSMUSG00000033970	one_groupControl	1.14476	C2	control	Control	pass	one_group	3	9	3	3	2	2	1
1807	ENSMUSG00000033998	one_groupControl	-0.159578	C2	control	Control	pass	one_group	2	2	2	2	1	1	1
1808	ENSMUSG00000034000	one_groupControl	1.13634	C2	control	Control	pass	one_group	3	3	3	3	2	2	1
1809	ENSMUSG00000034009	one_groupControl	-0.850116	C2	control	Control	pass	one_group	1	1	1	1	1	1	1
1810	ENSMUSG00000034023	one_groupControl	-1.07076	C2	control	Control	pass	one_group	1	1	1	1	1	1	1
1811	ENSMUSG00000034032	one_groupControl	1.38949	C2	control	Control	pass	one_group	3	9	3	3	2	2	1
1812	ENSMUSG00000034055	one_groupControl	0.225444	C2	control	Control	pass	one_group	3	8	6	3	2	2	1
1813	ENSMUSG00000034105	one_groupControl	0.966813	C2	control	Control	pass	one_group	3	9	3	3	2	2	1
1814	ENSMUSG00000034107	one_groupControl	1.1162	C2	control	Control	pass	one_group	3	9	3	3	2	2	1
1815	ENSMUSG00000034112	one_groupControl	-1.37904	C2	control	Control	pass	one_group	1	1	1	1	1	1	1
1816	ENSMUSG00000034118	one_groupControl	0.719147	C2	control	Control	pass	one_group	3	14	10	3	2	2	1
1817	ENSMUSG00000034121	one_groupControl	0.899618	C2	control	Control	pass	one_group	3	9	3	3	2	2	1
1818	ENSMUSG00000034151	one_groupControl	0.256404	C2	control	Control	pass	one_group	3	7	6	3	2	2	1
1819	ENSMUSG00000034156	one_groupControl	1.18531	C2	control	Control	pass	one_group	3	9	3	3	2	2	1
1820	ENSMUSG00000034165	one_groupControl	0.288941	C2	control	Control	pass	one_group	3	11	8	3	2	2	1
1821	ENSMUSG00000034168	one_groupControl	-0.0712814	C2	control	Control	pass	one_group	2	12	9	2	1	1	1
1822	ENSMUSG00000034171	one_groupControl	-0.863878	C2	control	Control	pass	one_group	1	1	1	1	1	1	1
1823	ENSMUSG00000034173	one_groupControl	-1.26783	C2	control	Control	pass	one_group	1	13	1	1	1	1	1
1824	ENSMUSG00000034177	one_groupControl	0.463369	C2	control	Control	pass	one_group	3	14	10	3	2	2	1
1825	ENSMUSG00000034187	one_groupControl	-0.767993	C2	control	Control	pass	one_group	1	13	1	1	1	1	1
1826	ENSMUSG00000034209	one_groupControl	-0.687825	C2	control	Control	pass	one_group	1	1	1	1	1	1	1
1827	ENSMUSG00000034227	one_groupControl	0.888069	C2	control	Control	pass	one_group	3	9	3	3	2	2	1
1828	ENSMUSG00000034235	one_groupControl	0.363545	C2	control	Control	pass	one_group	3	11	8	3	2	2	1
1829	ENSMUSG00000034248	one_groupControl	1.04853	C2	control	Control	pass	one_group	3	3	3	3	2	2	1
1830	ENSMUSG00000034271	one_groupControl	-1.15263	C2	control	Control	pass	one_group	1	1	1	1	1	1	1
1831	ENSMUSG00000034278	one_groupControl	0.77574	C2	control	Control	pass	one_group	3	3	3	3	2	2	1
1832	ENSMUSG00000034295	one_groupControl	-1.1518	C2	control	Control	pass	one_group	1	1	1	1	1	1	1
1833	ENSMUSG00000034310	one_groupControl	-0.987458	C2	control	Control	pass	one_group	1	1	1	1	1	1	1
1834	ENSMUSG00000034317	one_groupControl	-0.812334	C2	control	Control	pass	one_group	1	4	4	1	1	1	1
1835	ENSMUSG00000034324	one_groupControl	-1.24582	C2	control	Control	pass	one_group	1	1	1	1	1	1	1
1836	ENSMUSG00000034330	one_groupControl	0.58354	C2	control	Control	pass	one_group	3	9	3	3	2	2	1
1837	ENSMUSG00000034334	one_groupControl	0.133062	C2	control	Control	pass	one_group	3	11	8	3	2	2	1
1838	ENSMUSG00000034336	one_groupControl	-0.879844	C2	control	Control	pass	one_group	1	1	1	1	1	1	1
1839	ENSMUSG00000034353	one_groupControl	1.24074	C2	control	Control	pass	one_group	3	3	3	3	2	2	1
1840	ENSMUSG00000034379	one_groupControl	0.699922	C2	control	Control	pass	one_group	3	9	3	3	2	2	1
1841	ENSMUSG00000034390	one_groupControl	-1.1046	C2	control	Control	pass	one_group	7	17	12	7	4	1	1
1842	ENSMUSG00000034391	one_groupControl	0.727325	C2	control	Control	pass	one_group	3	9	3	3	2	2	1
1843	ENSMUSG00000034401	one_groupControl	0.771675	C2	control	Control	pass	one_group	3	9	3	3	2	2	1
1844	ENSMUSG00000034413	one_groupControl	-0.303482	C2	control	Control	pass	one_group	2	12	9	2	1	1	1
1845	ENSMUSG00000034462	one_groupControl	0.750475	C2	control	Control	pass	one_group	3	9	3	3	2	2	1
1846	ENSMUSG00000034467	one_groupControl	0.79946	C2	control	Control	pass	one_group	3	9	3	3	2	2	1
1847	ENSMUSG00000034472	one_groupControl	1.11478	C2	control	Control	pass	one_group	5	10	7	5	3	2	1
1848	ENSMUSG00000034487	one_groupControl	-1.0916	C2	control	Control	pass	one_group	1	1	1	1	1	1	1
1849	ENSMUSG00000034560	one_groupControl	-1.13867	C2	control	Control	pass	one_group	1	1	1	1	1	1	1
1850	ENSMUSG00000034584	one_groupControl	-0.52893	C2	control	Control	pass	one_group	2	5	2	2	1	1	1
1851	ENSMUSG00000034586	one_groupControl	-0.626423	C2	control	Control	pass	one_group	1	1	1	1	1	1	1
1852	ENSMUSG00000034591	one_groupControl	-1.02919	C2	control	Control	pass	one_group	1	13	1	1	1	1	1
1853	ENSMUSG00000034593	one_groupControl	-1.03752	C2	control	Control	pass	one_group	1	13	1	1	1	1	1
1854	ENSMUSG00000034607	one_groupControl	-0.638056	C2	control	Control	pass	one_group	2	5	2	2	1	1	1
1855	ENSMUSG00000034613	one_groupControl	-1.16847	C2	control	Control	pass	one_group	7	17	12	7	4	1	1
1856	ENSMUSG00000034616	one_groupControl	0.281705	C2	control	Control	pass	one_group	3	7	6	3	2	2	1
1857	ENSMUSG00000034636	one_groupControl	-0.822588	C2	control	Control	pass	one_group	1	13	1	1	1	1	1
1858	ENSMUSG00000034656	one_groupControl	-0.915415	C2	control	Control	pass	one_group	1	13	1	1	1	1	1
1859	ENSMUSG00000034664	one_groupControl	0.249357	C2	control	Control	pass	one_group	3	7	6	3	2	2	1
1860	ENSMUSG00000034675	one_groupControl	1.40544	C2	control	Control	pass	one_group	3	9	3	3	2	2	1
1861	ENSMUSG00000034706	one_groupControl	0.828947	C2	control	Control	pass	one_group	3	9	3	3	2	2	1
1862	ENSMUSG00000034714	one_groupControl	0.840968	C2	control	Control	pass	one_group	3	3	3	3	2	2	1
1863	ENSMUSG00000034723	one_groupControl	-0.530329	C2	control	Control	pass	one_group	2	5	2	2	1	1	1
1864	ENSMUSG00000034739	one_groupControl	1.00429	C2	control	Control	pass	one_group	3	3	3	3	2	2	1
1865	ENSMUSG00000034762	one_groupControl	1.29165	C2	control	Control	pass	one_group	3	3	3	3	2	2	1
1866	ENSMUSG00000034765	one_groupControl	0.0386179	C2	control	Control	pass	one_group	2	12	9	2	1	1	1
1867	ENSMUSG00000034799	one_groupControl	-0.0555654	C2	control	Control	pass	one_group	2	2	2	2	1	1	1
1868	ENSMUSG00000034810	one_groupControl	0.930718	C2	control	Control	pass	one_group	3	9	3	3	2	2	1
1869	ENSMUSG00000034825	one_groupControl	-1.01689	C2	control	Control	pass	one_group	1	1	1	1	1	1	1
1870	ENSMUSG00000034842	one_groupControl	0.815551	C2	control	Control	pass	one_group	3	3	3	3	2	2	1
1871	ENSMUSG00000034854	one_groupControl	-0.803982	C2	control	Control	pass	one_group	1	1	1	1	1	1	1
1872	ENSMUSG00000034858	one_groupControl	0.572087	C2	control	Control	pass	one_group	3	14	10	3	2	2	1
1873	ENSMUSG00000034867	one_groupControl	-1.15918	C2	control	Control	pass	one_group	1	1	1	1	1	1	1
1874	ENSMUSG00000034891	one_groupControl	-0.819708	C2	control	Control	pass	one_group	1	1	1	1	1	1	1
1875	ENSMUSG00000034902	one_groupControl	-0.54077	C2	control	Control	pass	one_group	1	4	4	1	1	1	1
1876	ENSMUSG00000034919	one_groupControl	1.14185	C2	control	Control	pass	one_group	3	3	3	3	2	2	1
1877	ENSMUSG00000034926	one_groupControl	-0.450135	C2	control	Control	pass	one_group	2	5	2	2	1	1	1
1878	ENSMUSG00000034930	one_groupControl	1.19969	C2	control	Control	pass	one_group	5	10	7	5	3	2	1
1879	ENSMUSG00000034981	one_groupControl	-0.430364	C2	control	Control	pass	one_group	1	4	4	1	1	1	1
1880	ENSMUSG00000034997	one_groupControl	-0.623656	C2	control	Control	pass	one_group	2	5	2	2	1	1	1
1881	ENSMUSG00000035000	one_groupControl	-1.32661	C2	control	Control	pass	one_group	1	13	1	1	1	1	1
1882	ENSMUSG00000035032	one_groupControl	0.570551	C2	control	Control	pass	one_group	3	7	6	3	2	2	1
1883	ENSMUSG00000035033	one_groupControl	-1.05729	C2	control	Control	pass	one_group	1	1	1	1	1	1	1
1884	ENSMUSG00000035041	one_groupControl	-1.31784	C2	control	Control	pass	one_group	1	13	1	1	1	1	1
1885	ENSMUSG00000035049	one_groupControl	-0.484841	C2	control	Control	pass	one_group	2	5	2	2	1	1	1
1886	ENSMUSG00000035078	one_groupControl	-1.07126	C2	control	Control	pass	one_group	1	13	1	1	1	1	1
1887	ENSMUSG00000035104	one_groupControl	0.854655	C2	control	Control	pass	one_group	3	3	3	3	2	2	1
1888	ENSMUSG00000035105	one_groupControl	-1.00288	C2	control	Control	pass	one_group	1	1	1	1	1	1	1
1889	ENSMUSG00000035107	one_groupControl	-0.725797	C2	control	Control	pass	one_group	2	5	2	2	1	1	1
1890	ENSMUSG00000035109	one_groupControl	-0.863566	C2	control	Control	pass	one_group	1	13	1	1	1	1	1
1891	ENSMUSG00000035121	one_groupControl	-1.08983	C2	control	Control	pass	one_group	7	17	12	7	4	1	1
1892	ENSMUSG00000035126	one_groupControl	0.606254	C2	control	Control	pass	one_group	3	7	6	3	2	2	1
1893	ENSMUSG00000035173	one_groupControl	-1.15448	C2	control	Control	pass	one_group	1	13	1	1	1	1	1
1894	ENSMUSG00000035179	one_groupControl	0.668334	C2	control	Control	pass	one_group	3	7	6	3	2	2	1
1895	ENSMUSG00000035203	one_groupControl	-0.46487	C2	control	Control	pass	one_group	1	4	4	1	1	1	1
1896	ENSMUSG00000035211	one_groupControl	0.346472	C2	control	Control	pass	one_group	3	11	8	3	2	2	1
1897	ENSMUSG00000035215	one_groupControl	0.739827	C2	control	Control	pass	one_group	3	9	3	3	2	2	1
1898	ENSMUSG00000035226	one_groupControl	-0.616587	C2	control	Control	pass	one_group	1	4	4	1	1	1	1
1899	ENSMUSG00000035234	one_groupControl	0.335043	C2	control	Control	pass	one_group	3	11	8	3	2	2	1
1900	ENSMUSG00000035236	one_groupControl	-1.07918	C2	control	Control	pass	one_group	1	13	1	1	1	1	1
1901	ENSMUSG00000035237	one_groupControl	-0.959889	C2	control	Control	pass	one_group	1	13	1	1	1	1	1
1902	ENSMUSG00000035245	one_groupControl	0.738472	C2	control	Control	pass	one_group	3	14	10	3	2	2	1
1903	ENSMUSG00000035258	one_groupControl	0.724352	C2	control	Control	pass	one_group	3	14	10	3	2	2	1
1904	ENSMUSG00000035273	one_groupControl	-1.17438	C2	control	Control	pass	one_group	1	1	1	1	1	1	1
1905	ENSMUSG00000035275	one_groupControl	0.789047	C2	control	Control	pass	one_group	3	3	3	3	2	2	1
1906	ENSMUSG00000035283	one_groupControl	-0.518201	C2	control	Control	pass	one_group	1	4	4	1	1	1	1
1907	ENSMUSG00000035284	one_groupControl	-1.44448	C2	control	Control	pass	one_group	1	1	1	1	1	1	1
1908	ENSMUSG00000035298	one_groupControl	1.32282	C2	control	Control	pass	one_group	3	3	3	3	2	2	1
1909	ENSMUSG00000035355	one_groupControl	0.88585	C2	control	Control	pass	one_group	3	3	3	3	2	2	1
1910	ENSMUSG00000035357	one_groupControl	-0.80973	C2	control	Control	pass	one_group	1	1	1	1	1	1	1
1911	ENSMUSG00000035372	one_groupControl	-0.00101921	C2	control	Control	pass	one_group	2	12	9	2	1	1	1
1912	ENSMUSG00000035403	one_groupControl	1.09817	C2	control	Control	pass	one_group	3	9	3	3	2	2	1
1913	ENSMUSG00000035407	one_groupControl	-1.03207	C2	control	Control	pass	one_group	1	13	1	1	1	1	1
1914	ENSMUSG00000035431	one_groupControl	-1.04959	C2	control	Control	pass	one_group	1	1	1	1	1	1	1
1915	ENSMUSG00000035456	one_groupControl	-0.732055	C2	control	Control	pass	one_group	1	1	1	1	1	1	1
1916	ENSMUSG00000035459	one_groupControl	-1.23706	C2	control	Control	pass	one_group	1	1	1	1	1	1	1
1917	ENSMUSG00000035486	one_groupControl	1.32483	C2	control	Control	pass	one_group	5	10	7	5	3	2	1
1918	ENSMUSG00000035513	one_groupControl	-0.863839	C2	control	Control	pass	one_group	1	1	1	1	1	1	1
1919	ENSMUSG00000035517	one_groupControl	0.989291	C2	control	Control	pass	one_group	3	3	3	3	2	2	1
1920	ENSMUSG00000035530	one_groupControl	-0.481117	C2	control	Control	pass	one_group	2	5	2	2	1	1	1
1921	ENSMUSG00000035539	one_groupControl	0.768702	C2	control	Control	pass	one_group	3	7	6	3	2	2	1
1922	ENSMUSG00000035545	one_groupControl	0.589232	C2	control	Control	pass	one_group	3	7	6	3	2	2	1
1923	ENSMUSG00000035566	one_groupControl	-1.21186	C2	control	Control	pass	one_group	1	13	1	1	1	1	1
1924	ENSMUSG00000035578	one_groupControl	0.376555	C2	control	Control	pass	one_group	3	7	6	3	2	2	1
1925	ENSMUSG00000035594	one_groupControl	-0.761968	C2	control	Control	pass	one_group	1	13	1	1	1	1	1
1926	ENSMUSG00000035606	one_groupControl	0.758096	C2	control	Control	pass	one_group	3	14	10	3	2	2	1
1927	ENSMUSG00000035615	one_groupControl	-0.845997	C2	control	Control	pass	one_group	7	18	12	7	4	1	1
1928	ENSMUSG00000035621	one_groupControl	-0.0871152	C2	control	Control	pass	one_group	1	4	4	1	1	1	1
1929	ENSMUSG00000035681	one_groupControl	-1.0824	C2	control	Control	pass	one_group	1	1	1	1	1	1	1
1930	ENSMUSG00000035686	one_groupControl	-1.21646	C2	control	Control	pass	one_group	1	13	1	1	1	1	1
1931	ENSMUSG00000035713	one_groupControl	-1.06165	C2	control	Control	pass	one_group	1	1	1	1	1	1	1
1932	ENSMUSG00000035722	one_groupControl	-0.495982	C2	control	Control	pass	one_group	1	4	4	1	1	1	1
1933	ENSMUSG00000035735	one_groupControl	-0.342649	C2	control	Control	pass	one_group	2	5	2	2	1	1	1
1934	ENSMUSG00000035764	one_groupControl	-0.523373	C2	control	Control	pass	one_group	1	4	4	1	1	1	1
1935	ENSMUSG00000035775	one_groupControl	-1.35626	C2	control	Control	pass	one_group	1	1	1	1	1	1	1
1936	ENSMUSG00000035829	one_groupControl	-0.876372	C2	control	Control	pass	one_group	1	1	1	1	1	1	1
1937	ENSMUSG00000035835	one_groupControl	0.903807	C2	control	Control	pass	one_group	3	9	3	3	2	2	1
1938	ENSMUSG00000035847	one_groupControl	-0.929033	C2	control	Control	pass	one_group	1	13	1	1	1	1	1
1939	ENSMUSG00000035849	one_groupControl	-0.36968	C2	control	Control	pass	one_group	2	5	2	2	1	1	1
1940	ENSMUSG00000035860	one_groupControl	0.782019	C2	control	Control	pass	one_group	3	7	6	3	2	2	1
1941	ENSMUSG00000035864	one_groupControl	-1.04065	C2	control	Control	pass	one_group	1	1	1	1	1	1	1
1942	ENSMUSG00000035885	one_groupControl	-0.0326954	C2	control	Control	pass	one_group	2	12	9	2	1	1	1
1943	ENSMUSG00000035891	one_groupControl	-0.73718	C2	control	Control	pass	one_group	1	1	1	1	1	1	1
1944	ENSMUSG00000035910	one_groupControl	0.375123	C2	control	Control	pass	one_group	3	7	6	3	2	2	1
1945	ENSMUSG00000035948	one_groupControl	0.448509	C2	control	Control	pass	one_group	3	7	6	3	2	2	1
1946	ENSMUSG00000035954	one_groupControl	0.661749	C2	control	Control	pass	one_group	3	14	10	3	2	2	1
1947	ENSMUSG00000035964	one_groupControl	-0.59098	C2	control	Control	pass	one_group	1	4	4	1	1	1	1
1948	ENSMUSG00000035967	one_groupControl	0.585291	C2	control	Control	pass	one_group	3	14	10	3	2	2	1
1949	ENSMUSG00000035983	one_groupControl	-0.38196	C2	control	Control	pass	one_group	2	12	9	2	1	1	1
1950	ENSMUSG00000035984	one_groupControl	0.556978	C2	control	Control	pass	one_group	3	7	6	3	2	2	1
1951	ENSMUSG00000036002	one_groupControl	-0.685136	C2	control	Control	pass	one_group	1	4	4	1	1	1	1
1952	ENSMUSG00000036040	one_groupControl	-0.857745	C2	control	Control	pass	one_group	1	1	1	1	1	1	1
1953	ENSMUSG00000036052	one_groupControl	-0.515794	C2	control	Control	pass	one_group	1	4	4	1	1	1	1
1954	ENSMUSG00000036067	one_groupControl	-0.672065	C2	control	Control	pass	one_group	1	13	1	1	1	1	1
1955	ENSMUSG00000036073	one_groupControl	-0.77122	C2	control	Control	pass	one_group	1	13	1	1	1	1	1
1956	ENSMUSG00000036078	one_groupControl	-0.737125	C2	control	Control	pass	one_group	1	1	1	1	1	1	1
1957	ENSMUSG00000036093	one_groupControl	-1.21631	C2	control	Control	pass	one_group	1	1	1	1	1	1	1
1958	ENSMUSG00000036098	one_groupControl	0.45274	C2	control	Control	pass	one_group	3	14	10	3	2	2	1
1959	ENSMUSG00000036106	one_groupControl	0.8121	C2	control	Control	pass	one_group	3	3	3	3	2	2	1
1960	ENSMUSG00000036155	one_groupControl	-1.13637	C2	control	Control	pass	one_group	1	1	1	1	1	1	1
1961	ENSMUSG00000036158	one_groupControl	-0.968873	C2	control	Control	pass	one_group	1	1	1	1	1	1	1
1962	ENSMUSG00000036162	one_groupControl	-0.304922	C2	control	Control	pass	one_group	2	2	2	2	1	1	1
1963	ENSMUSG00000036192	one_groupControl	-1.26094	C2	control	Control	pass	one_group	1	1	1	1	1	1	1
1964	ENSMUSG00000036196	one_groupControl	-1.43117	C2	control	Control	pass	one_group	1	1	1	1	1	1	1
1965	ENSMUSG00000036214	one_groupControl	1.054	C2	control	Control	pass	one_group	3	9	3	3	2	2	1
1966	ENSMUSG00000036218	one_groupControl	-1.20914	C2	control	Control	pass	one_group	1	1	1	1	1	1	1
1967	ENSMUSG00000036242	one_groupControl	-1.1001	C2	control	Control	pass	one_group	1	1	1	1	1	1	1
1968	ENSMUSG00000036292	one_groupControl	0.455099	C2	control	Control	pass	one_group	3	7	6	3	2	2	1
1969	ENSMUSG00000036330	one_groupControl	-0.218577	C2	control	Control	pass	one_group	2	12	9	2	1	1	1
1970	ENSMUSG00000036356	one_groupControl	-1.34422	C2	control	Control	pass	one_group	1	1	1	1	1	1	1
1971	ENSMUSG00000036390	one_groupControl	-0.277085	C2	control	Control	pass	one_group	2	2	2	2	1	1	1
1972	ENSMUSG00000036402	one_groupControl	-1.05872	C2	control	Control	pass	one_group	1	1	1	1	1	1	1
1973	ENSMUSG00000036432	one_groupControl	-0.0747184	C2	control	Control	pass	one_group	2	2	2	2	1	1	1
1974	ENSMUSG00000036437	one_groupControl	-0.819521	C2	control	Control	pass	one_group	1	1	1	1	1	1	1
1975	ENSMUSG00000036438	one_groupControl	-0.29042	C2	control	Control	pass	one_group	2	5	2	2	1	1	1
1976	ENSMUSG00000036473	one_groupControl	-0.841107	C2	control	Control	pass	one_group	1	1	1	1	1	1	1
1977	ENSMUSG00000036478	one_groupControl	0.664359	C2	control	Control	pass	one_group	3	7	6	3	2	2	1
1978	ENSMUSG00000036480	one_groupControl	1.26202	C2	control	Control	pass	one_group	3	3	3	3	2	2	1
1979	ENSMUSG00000036492	one_groupControl	-0.857385	C2	control	Control	pass	one_group	1	1	1	1	1	1	1
1980	ENSMUSG00000036534	one_groupControl	-0.485998	C2	control	Control	pass	one_group	1	4	4	1	1	1	1
1981	ENSMUSG00000036545	one_groupControl	-1.02589	C2	control	Control	pass	one_group	1	1	1	1	1	1	1
1982	ENSMUSG00000036555	one_groupControl	0.529465	C2	control	Control	pass	one_group	3	7	6	3	2	2	1
1983	ENSMUSG00000036570	one_groupControl	1.02608	C2	control	Control	pass	one_group	6	15	11	6	2	2	1
1984	ENSMUSG00000036572	one_groupControl	1.24944	C2	control	Control	pass	one_group	3	9	3	3	2	2	1
1985	ENSMUSG00000036578	one_groupControl	-0.690324	C2	control	Control	pass	one_group	1	13	1	1	1	1	1
1986	ENSMUSG00000036591	one_groupControl	-0.341438	C2	control	Control	pass	one_group	2	5	2	2	1	1	1
1987	ENSMUSG00000036598	one_groupControl	1.01833	C2	control	Control	pass	one_group	3	9	3	3	2	2	1
1988	ENSMUSG00000036606	one_groupControl	0.638755	C2	control	Control	pass	one_group	3	7	6	3	2	2	1
1989	ENSMUSG00000036617	one_groupControl	-1.03936	C2	control	Control	pass	one_group	1	1	1	1	1	1	1
1990	ENSMUSG00000036699	one_groupControl	0.522698	C2	control	Control	pass	one_group	3	7	6	3	2	2	1
1991	ENSMUSG00000036712	one_groupControl	0.784402	C2	control	Control	pass	one_group	3	14	10	3	2	2	1
1992	ENSMUSG00000036751	one_groupControl	-0.369055	C2	control	Control	pass	one_group	2	5	2	2	1	1	1
1993	ENSMUSG00000036752	one_groupControl	-0.487338	C2	control	Control	pass	one_group	1	4	4	1	1	1	1
1994	ENSMUSG00000036760	one_groupControl	-1.04417	C2	control	Control	pass	one_group	1	1	1	1	1	1	1
1995	ENSMUSG00000036766	one_groupControl	-1.02877	C2	control	Control	pass	one_group	1	1	1	1	1	1	1
1996	ENSMUSG00000036775	one_groupControl	-0.896338	C2	control	Control	pass	one_group	1	1	1	1	1	1	1
1997	ENSMUSG00000036777	one_groupControl	0.801493	C2	control	Control	pass	one_group	3	3	3	3	2	2	1
1998	ENSMUSG00000036800	one_groupControl	-1.12507	C2	control	Control	pass	one_group	1	13	1	1	1	1	1
1999	ENSMUSG00000036815	one_groupControl	-1.15421	C2	control	Control	pass	one_group	1	1	1	1	1	1	1
[truncated: 20,621 more rows]

## Sheet: Nac patterns level 2
	genes	merge	value	id	group	spec	analysis	colored	cluster	cutoff0.444	cutoff1.778	cutoff4
1	ENSMUSG00000000049	one_groupFlx_Ket_res	-0.141078	S8	sus	Flx_Ket_res	pass	one_group	1	1	1	1
2	ENSMUSG00000000126	one_groupFlx_Ket_res	-0.554043	S8	sus	Flx_Ket_res	pass	one_group	2	2	2	1
3	ENSMUSG00000000253	one_groupFlx_Ket_res	-0.149051	S8	sus	Flx_Ket_res	pass	one_group	1	1	1	1
4	ENSMUSG00000000301	one_groupFlx_Ket_res	0.446015	S8	sus	Flx_Ket_res	pass	one_group	2	2	2	1
5	ENSMUSG00000000392	one_groupFlx_Ket_res	-0.199776	S8	sus	Flx_Ket_res	pass	one_group	2	2	2	1
6	ENSMUSG00000000440	one_groupFlx_Ket_res	-0.456264	S8	sus	Flx_Ket_res	pass	one_group	2	2	2	1
7	ENSMUSG00000000531	one_groupFlx_Ket_res	0.353662	S8	sus	Flx_Ket_res	pass	one_group	1	1	1	1
8	ENSMUSG00000000555	one_groupFlx_Ket_res	-0.340076	S8	sus	Flx_Ket_res	pass	one_group	1	1	1	1
9	ENSMUSG00000000567	one_groupFlx_Ket_res	-0.266597	S8	sus	Flx_Ket_res	pass	one_group	2	2	2	1
10	ENSMUSG00000000782	one_groupFlx_Ket_res	0.641995	S8	sus	Flx_Ket_res	pass	one_group	3	3	1	1
11	ENSMUSG00000000792	one_groupFlx_Ket_res	-0.39568	S8	sus	Flx_Ket_res	pass	one_group	2	2	2	1
12	ENSMUSG00000000934	one_groupFlx_Ket_res	-0.57108	S8	sus	Flx_Ket_res	pass	one_group	2	2	2	1
13	ENSMUSG00000001156	one_groupFlx_Ket_res	-0.350146	S8	sus	Flx_Ket_res	pass	one_group	1	1	1	1
14	ENSMUSG00000001240	one_groupFlx_Ket_res	0.603649	S8	sus	Flx_Ket_res	pass	one_group	3	3	1	1
15	ENSMUSG00000001415	one_groupFlx_Ket_res	0.539355	S8	sus	Flx_Ket_res	pass	one_group	1	1	1	1
16	ENSMUSG00000001435	one_groupFlx_Ket_res	1.14788	S8	sus	Flx_Ket_res	pass	one_group	2	4	2	1
17	ENSMUSG00000001506	one_groupFlx_Ket_res	0.928881	S8	sus	Flx_Ket_res	pass	one_group	2	4	2	1
18	ENSMUSG00000001520	one_groupFlx_Ket_res	1.13387	S8	sus	Flx_Ket_res	pass	one_group	3	3	1	1
19	ENSMUSG00000001870	one_groupFlx_Ket_res	0.594842	S8	sus	Flx_Ket_res	pass	one_group	2	4	2	1
20	ENSMUSG00000001911	one_groupFlx_Ket_res	-0.498369	S8	sus	Flx_Ket_res	pass	one_group	2	2	2	1
21	ENSMUSG00000001918	one_groupFlx_Ket_res	1.15434	S8	sus	Flx_Ket_res	pass	one_group	2	4	2	1
22	ENSMUSG00000001985	one_groupFlx_Ket_res	-0.0453222	S8	sus	Flx_Ket_res	pass	one_group	2	2	2	1
23	ENSMUSG00000001995	one_groupFlx_Ket_res	0.108163	S8	sus	Flx_Ket_res	pass	one_group	2	2	2	1
24	ENSMUSG00000002032	one_groupFlx_Ket_res	0.220529	S8	sus	Flx_Ket_res	pass	one_group	2	2	2	1
25	ENSMUSG00000002059	one_groupFlx_Ket_res	0.358478	S8	sus	Flx_Ket_res	pass	one_group	1	1	1	1
26	ENSMUSG00000002266	one_groupFlx_Ket_res	0.696361	S8	sus	Flx_Ket_res	pass	one_group	3	3	1	1
27	ENSMUSG00000002458	one_groupFlx_Ket_res	-1.0959	S8	sus	Flx_Ket_res	pass	one_group	1	5	1	1
28	ENSMUSG00000002831	one_groupFlx_Ket_res	1.13975	S8	sus	Flx_Ket_res	pass	one_group	2	4	2	1
29	ENSMUSG00000002910	one_groupFlx_Ket_res	0.661227	S8	sus	Flx_Ket_res	pass	one_group	2	4	2	1
30	ENSMUSG00000003198	one_groupFlx_Ket_res	0.519825	S8	sus	Flx_Ket_res	pass	one_group	1	1	1	1
31	ENSMUSG00000003279	one_groupFlx_Ket_res	0.0172594	S8	sus	Flx_Ket_res	pass	one_group	2	2	2	1
32	ENSMUSG00000003418	one_groupFlx_Ket_res	1.0555	S8	sus	Flx_Ket_res	pass	one_group	2	4	2	1
33	ENSMUSG00000003469	one_groupFlx_Ket_res	-0.668902	S8	sus	Flx_Ket_res	pass	one_group	1	5	1	1
34	ENSMUSG00000003746	one_groupFlx_Ket_res	0.685403	S8	sus	Flx_Ket_res	pass	one_group	3	3	1	1
35	ENSMUSG00000003812	one_groupFlx_Ket_res	0.353077	S8	sus	Flx_Ket_res	pass	one_group	2	2	2	1
36	ENSMUSG00000004151	one_groupFlx_Ket_res	-0.0436881	S8	sus	Flx_Ket_res	pass	one_group	1	1	1	1
37	ENSMUSG00000004266	one_groupFlx_Ket_res	-0.428417	S8	sus	Flx_Ket_res	pass	one_group	2	2	2	1
38	ENSMUSG00000004328	one_groupFlx_Ket_res	0.703314	S8	sus	Flx_Ket_res	pass	one_group	3	3	1	1
39	ENSMUSG00000004341	one_groupFlx_Ket_res	0.0919089	S8	sus	Flx_Ket_res	pass	one_group	1	1	1	1
40	ENSMUSG00000004455	one_groupFlx_Ket_res	0.766156	S8	sus	Flx_Ket_res	pass	one_group	3	3	1	1
41	ENSMUSG00000004748	one_groupFlx_Ket_res	-0.298316	S8	sus	Flx_Ket_res	pass	one_group	2	2	2	1
42	ENSMUSG00000004837	one_groupFlx_Ket_res	0.848886	S8	sus	Flx_Ket_res	pass	one_group	2	4	2	1
43	ENSMUSG00000004885	one_groupFlx_Ket_res	0.427402	S8	sus	Flx_Ket_res	pass	one_group	1	1	1	1
44	ENSMUSG00000004894	one_groupFlx_Ket_res	-0.322394	S8	sus	Flx_Ket_res	pass	one_group	1	1	1	1
45	ENSMUSG00000004902	one_groupFlx_Ket_res	0.976313	S8	sus	Flx_Ket_res	pass	one_group	2	4	2	1
46	ENSMUSG00000004952	one_groupFlx_Ket_res	-0.308674	S8	sus	Flx_Ket_res	pass	one_group	2	2	2	1
47	ENSMUSG00000005107	one_groupFlx_Ket_res	0.148587	S8	sus	Flx_Ket_res	pass	one_group	2	2	2	1
48	ENSMUSG00000005124	one_groupFlx_Ket_res	-0.544644	S8	sus	Flx_Ket_res	pass	one_group	2	2	2	1
49	ENSMUSG00000005148	one_groupFlx_Ket_res	-0.467074	S8	sus	Flx_Ket_res	pass	one_group	1	1	1	1
50	ENSMUSG00000005696	one_groupFlx_Ket_res	0.00535338	S8	sus	Flx_Ket_res	pass	one_group	2	2	2	1
51	ENSMUSG00000006205	one_groupFlx_Ket_res	1.09699	S8	sus	Flx_Ket_res	pass	one_group	2	4	2	1
52	ENSMUSG00000006235	one_groupFlx_Ket_res	0.516098	S8	sus	Flx_Ket_res	pass	one_group	1	1	1	1
53	ENSMUSG00000006304	one_groupFlx_Ket_res	-0.422955	S8	sus	Flx_Ket_res	pass	one_group	1	1	1	1
54	ENSMUSG00000006345	one_groupFlx_Ket_res	-0.0849542	S8	sus	Flx_Ket_res	pass	one_group	1	1	1	1
55	ENSMUSG00000006360	one_groupFlx_Ket_res	1.01011	S8	sus	Flx_Ket_res	pass	one_group	2	4	2	1
56	ENSMUSG00000006362	one_groupFlx_Ket_res	-0.0822716	S8	sus	Flx_Ket_res	pass	one_group	2	2	2	1
57	ENSMUSG00000006395	one_groupFlx_Ket_res	-0.433224	S8	sus	Flx_Ket_res	pass	one_group	2	2	2	1
58	ENSMUSG00000006403	one_groupFlx_Ket_res	-0.0604546	S8	sus	Flx_Ket_res	pass	one_group	2	2	2	1
59	ENSMUSG00000006457	one_groupFlx_Ket_res	0.822557	S8	sus	Flx_Ket_res	pass	one_group	2	4	2	1
60	ENSMUSG00000006494	one_groupFlx_Ket_res	-1.13937	S8	sus	Flx_Ket_res	pass	one_group	4	6	2	1
61	ENSMUSG00000006527	one_groupFlx_Ket_res	-1.06576	S8	sus	Flx_Ket_res	pass	one_group	4	6	2	1
62	ENSMUSG00000006958	one_groupFlx_Ket_res	-1.00736	S8	sus	Flx_Ket_res	pass	one_group	4	6	2	1
63	ENSMUSG00000007591	one_groupFlx_Ket_res	0.743277	S8	sus	Flx_Ket_res	pass	one_group	3	3	1	1
64	ENSMUSG00000007594	one_groupFlx_Ket_res	0.33167	S8	sus	Flx_Ket_res	pass	one_group	2	2	2	1
65	ENSMUSG00000007646	one_groupFlx_Ket_res	1.0068	S8	sus	Flx_Ket_res	pass	one_group	2	4	2	1
66	ENSMUSG00000007656	one_groupFlx_Ket_res	-0.707703	S8	sus	Flx_Ket_res	pass	one_group	1	5	1	1
67	ENSMUSG00000007817	one_groupFlx_Ket_res	0.0185571	S8	sus	Flx_Ket_res	pass	one_group	2	2	2	1
68	ENSMUSG00000007872	one_groupFlx_Ket_res	-0.346376	S8	sus	Flx_Ket_res	pass	one_group	2	2	2	1
69	ENSMUSG00000008318	one_groupFlx_Ket_res	0.170802	S8	sus	Flx_Ket_res	pass	one_group	2	2	2	1
70	ENSMUSG00000008489	one_groupFlx_Ket_res	-0.722765	S8	sus	Flx_Ket_res	pass	one_group	4	6	2	1
71	ENSMUSG00000008575	one_groupFlx_Ket_res	-0.143542	S8	sus	Flx_Ket_res	pass	one_group	2	2	2	1
72	ENSMUSG00000008845	one_groupFlx_Ket_res	-0.435894	S8	sus	Flx_Ket_res	pass	one_group	1	1	1	1
73	ENSMUSG00000009216	one_groupFlx_Ket_res	-0.948974	S8	sus	Flx_Ket_res	pass	one_group	4	6	2	1
74	ENSMUSG00000009418	one_groupFlx_Ket_res	-0.822758	S8	sus	Flx_Ket_res	pass	one_group	4	6	2	1
75	ENSMUSG00000009670	one_groupFlx_Ket_res	-0.215981	S8	sus	Flx_Ket_res	pass	one_group	2	2	2	1
76	ENSMUSG00000009876	one_groupFlx_Ket_res	1.15465	S8	sus	Flx_Ket_res	pass	one_group	2	4	2	1
77	ENSMUSG00000010592	one_groupFlx_Ket_res	-0.588835	S8	sus	Flx_Ket_res	pass	one_group	1	5	1	1
78	ENSMUSG00000010797	one_groupFlx_Ket_res	0.574642	S8	sus	Flx_Ket_res	pass	one_group	1	1	1	1
79	ENSMUSG00000012609	one_groupFlx_Ket_res	0.420174	S8	sus	Flx_Ket_res	pass	one_group	2	2	2	1
80	ENSMUSG00000013089	one_groupFlx_Ket_res	0.600356	S8	sus	Flx_Ket_res	pass	one_group	2	4	2	1
81	ENSMUSG00000013465	one_groupFlx_Ket_res	0.582966	S8	sus	Flx_Ket_res	pass	one_group	2	4	2	1
82	ENSMUSG00000013766	one_groupFlx_Ket_res	-0.290721	S8	sus	Flx_Ket_res	pass	one_group	2	2	2	1
83	ENSMUSG00000013846	one_groupFlx_Ket_res	-0.532551	S8	sus	Flx_Ket_res	pass	one_group	2	2	2	1
84	ENSMUSG00000014547	one_groupFlx_Ket_res	0.0698117	S8	sus	Flx_Ket_res	pass	one_group	2	2	2	1
85	ENSMUSG00000014773	one_groupFlx_Ket_res	0.302791	S8	sus	Flx_Ket_res	pass	one_group	1	1	1	1
86	ENSMUSG00000014786	one_groupFlx_Ket_res	0.941559	S8	sus	Flx_Ket_res	pass	one_group	3	3	1	1
87	ENSMUSG00000014852	one_groupFlx_Ket_res	0.542005	S8	sus	Flx_Ket_res	pass	one_group	2	2	2	1
88	ENSMUSG00000015002	one_groupFlx_Ket_res	0.0561752	S8	sus	Flx_Ket_res	pass	one_group	2	2	2	1
89	ENSMUSG00000015053	one_groupFlx_Ket_res	0.82798	S8	sus	Flx_Ket_res	pass	one_group	3	3	1	1
90	ENSMUSG00000015217	one_groupFlx_Ket_res	0.879347	S8	sus	Flx_Ket_res	pass	one_group	3	3	1	1
91	ENSMUSG00000015243	one_groupFlx_Ket_res	-0.192474	S8	sus	Flx_Ket_res	pass	one_group	2	2	2	1
92	ENSMUSG00000015335	one_groupFlx_Ket_res	1.02097	S8	sus	Flx_Ket_res	pass	one_group	3	3	1	1
93	ENSMUSG00000015365	one_groupFlx_Ket_res	-0.795692	S8	sus	Flx_Ket_res	pass	one_group	4	6	2	1
94	ENSMUSG00000015396	one_groupFlx_Ket_res	1.11779	S8	sus	Flx_Ket_res	pass	one_group	2	4	2	1
95	ENSMUSG00000015467	one_groupFlx_Ket_res	-0.471441	S8	sus	Flx_Ket_res	pass	one_group	1	1	1	1
96	ENSMUSG00000015468	one_groupFlx_Ket_res	1.09269	S8	sus	Flx_Ket_res	pass	one_group	3	3	1	1
97	ENSMUSG00000015484	one_groupFlx_Ket_res	0.819254	S8	sus	Flx_Ket_res	pass	one_group	3	3	1	1
98	ENSMUSG00000015533	one_groupFlx_Ket_res	-0.714845	S8	sus	Flx_Ket_res	pass	one_group	4	6	2	1
99	ENSMUSG00000015653	one_groupFlx_Ket_res	-0.9034	S8	sus	Flx_Ket_res	pass	one_group	1	5	1	1
100	ENSMUSG00000015766	one_groupFlx_Ket_res	1.06601	S8	sus	Flx_Ket_res	pass	one_group	2	4	2	1
101	ENSMUSG00000016150	one_groupFlx_Ket_res	-0.218777	S8	sus	Flx_Ket_res	pass	one_group	2	2	2	1
102	ENSMUSG00000016179	one_groupFlx_Ket_res	0.841822	S8	sus	Flx_Ket_res	pass	one_group	3	3	1	1
103	ENSMUSG00000016427	one_groupFlx_Ket_res	1.09796	S8	sus	Flx_Ket_res	pass	one_group	2	4	2	1
104	ENSMUSG00000016520	one_groupFlx_Ket_res	-1.13605	S8	sus	Flx_Ket_res	pass	one_group	1	5	1	1
105	ENSMUSG00000016624	one_groupFlx_Ket_res	0.234124	S8	sus	Flx_Ket_res	pass	one_group	2	2	2	1
106	ENSMUSG00000016763	one_groupFlx_Ket_res	-0.123981	S8	sus	Flx_Ket_res	pass	one_group	2	2	2	1
107	ENSMUSG00000016918	one_groupFlx_Ket_res	-0.490758	S8	sus	Flx_Ket_res	pass	one_group	2	2	2	1
108	ENSMUSG00000016942	one_groupFlx_Ket_res	0.386294	S8	sus	Flx_Ket_res	pass	one_group	1	1	1	1
109	ENSMUSG00000017009	one_groupFlx_Ket_res	1.0885	S8	sus	Flx_Ket_res	pass	one_group	2	4	2	1
110	ENSMUSG00000017400	one_groupFlx_Ket_res	-0.577507	S8	sus	Flx_Ket_res	pass	one_group	4	6	2	1
111	ENSMUSG00000017446	one_groupFlx_Ket_res	0.498039	S8	sus	Flx_Ket_res	pass	one_group	2	2	2	1
112	ENSMUSG00000017466	one_groupFlx_Ket_res	1.09059	S8	sus	Flx_Ket_res	pass	one_group	2	4	2	1
113	ENSMUSG00000017493	one_groupFlx_Ket_res	-0.219336	S8	sus	Flx_Ket_res	pass	one_group	1	1	1	1
114	ENSMUSG00000017734	one_groupFlx_Ket_res	1.13654	S8	sus	Flx_Ket_res	pass	one_group	3	3	1	1
115	ENSMUSG00000017969	one_groupFlx_Ket_res	-0.939608	S8	sus	Flx_Ket_res	pass	one_group	1	5	1	1
116	ENSMUSG00000017978	one_groupFlx_Ket_res	-0.0293498	S8	sus	Flx_Ket_res	pass	one_group	2	2	2	1
117	ENSMUSG00000018238	one_groupFlx_Ket_res	-0.970578	S8	sus	Flx_Ket_res	pass	one_group	1	5	1	1
118	ENSMUSG00000018334	one_groupFlx_Ket_res	-0.0131134	S8	sus	Flx_Ket_res	pass	one_group	2	2	2	1
119	ENSMUSG00000018378	one_groupFlx_Ket_res	0.786305	S8	sus	Flx_Ket_res	pass	one_group	2	4	2	1
120	ENSMUSG00000018417	one_groupFlx_Ket_res	-0.119638	S8	sus	Flx_Ket_res	pass	one_group	1	1	1	1
121	ENSMUSG00000018470	one_groupFlx_Ket_res	-0.381413	S8	sus	Flx_Ket_res	pass	one_group	2	2	2	1
122	ENSMUSG00000018589	one_groupFlx_Ket_res	-0.04685	S8	sus	Flx_Ket_res	pass	one_group	2	2	2	1
123	ENSMUSG00000019122	one_groupFlx_Ket_res	-0.671552	S8	sus	Flx_Ket_res	pass	one_group	1	5	1	1
124	ENSMUSG00000019303	one_groupFlx_Ket_res	0.726643	S8	sus	Flx_Ket_res	pass	one_group	3	3	1	1
125	ENSMUSG00000019359	one_groupFlx_Ket_res	1.00764	S8	sus	Flx_Ket_res	pass	one_group	2	4	2	1
126	ENSMUSG00000019429	one_groupFlx_Ket_res	-0.0349116	S8	sus	Flx_Ket_res	pass	one_group	1	1	1	1
127	ENSMUSG00000019461	one_groupFlx_Ket_res	1.02109	S8	sus	Flx_Ket_res	pass	one_group	3	3	1	1
128	ENSMUSG00000019467	one_groupFlx_Ket_res	-0.495228	S8	sus	Flx_Ket_res	pass	one_group	2	2	2	1
129	ENSMUSG00000019647	one_groupFlx_Ket_res	-0.341628	S8	sus	Flx_Ket_res	pass	one_group	2	2	2	1
130	ENSMUSG00000019761	one_groupFlx_Ket_res	-0.920531	S8	sus	Flx_Ket_res	pass	one_group	1	5	1	1
131	ENSMUSG00000019768	one_groupFlx_Ket_res	-0.858555	S8	sus	Flx_Ket_res	pass	one_group	1	5	1	1
132	ENSMUSG00000019772	one_groupFlx_Ket_res	-0.479412	S8	sus	Flx_Ket_res	pass	one_group	2	2	2	1
133	ENSMUSG00000019838	one_groupFlx_Ket_res	-0.0676978	S8	sus	Flx_Ket_res	pass	one_group	2	2	2	1
134	ENSMUSG00000019846	one_groupFlx_Ket_res	-0.48045	S8	sus	Flx_Ket_res	pass	one_group	2	2	2	1
135	ENSMUSG00000019848	one_groupFlx_Ket_res	0.19126	S8	sus	Flx_Ket_res	pass	one_group	2	2	2	1
136	ENSMUSG00000019865	one_groupFlx_Ket_res	-1.11817	S8	sus	Flx_Ket_res	pass	one_group	4	6	2	1
137	ENSMUSG00000019874	one_groupFlx_Ket_res	-0.730267	S8	sus	Flx_Ket_res	pass	one_group	4	6	2	1
138	ENSMUSG00000019880	one_groupFlx_Ket_res	-0.112887	S8	sus	Flx_Ket_res	pass	one_group	2	2	2	1
139	ENSMUSG00000019889	one_groupFlx_Ket_res	0.0778076	S8	sus	Flx_Ket_res	pass	one_group	2	2	2	1
140	ENSMUSG00000019943	one_groupFlx_Ket_res	-0.857728	S8	sus	Flx_Ket_res	pass	one_group	1	5	1	1
141	ENSMUSG00000019944	one_groupFlx_Ket_res	-1.03633	S8	sus	Flx_Ket_res	pass	one_group	4	6	2	1
142	ENSMUSG00000019970	one_groupFlx_Ket_res	0.125763	S8	sus	Flx_Ket_res	pass	one_group	1	1	1	1
143	ENSMUSG00000019997	one_groupFlx_Ket_res	-0.262492	S8	sus	Flx_Ket_res	pass	one_group	2	2	2	1
144	ENSMUSG00000020021	one_groupFlx_Ket_res	0.896983	S8	sus	Flx_Ket_res	pass	one_group	2	4	2	1
145	ENSMUSG00000020034	one_groupFlx_Ket_res	-1.03799	S8	sus	Flx_Ket_res	pass	one_group	4	6	2	1
146	ENSMUSG00000020038	one_groupFlx_Ket_res	0.477383	S8	sus	Flx_Ket_res	pass	one_group	1	1	1	1
147	ENSMUSG00000020042	one_groupFlx_Ket_res	0.426841	S8	sus	Flx_Ket_res	pass	one_group	2	2	2	1
148	ENSMUSG00000020053	one_groupFlx_Ket_res	-0.299983	S8	sus	Flx_Ket_res	pass	one_group	2	2	2	1
149	ENSMUSG00000020090	one_groupFlx_Ket_res	1.13994	S8	sus	Flx_Ket_res	pass	one_group	3	3	1	1
150	ENSMUSG00000020123	one_groupFlx_Ket_res	0.256129	S8	sus	Flx_Ket_res	pass	one_group	1	1	1	1
151	ENSMUSG00000020131	one_groupFlx_Ket_res	0.848658	S8	sus	Flx_Ket_res	pass	one_group	3	3	1	1
152	ENSMUSG00000020178	one_groupFlx_Ket_res	-0.454916	S8	sus	Flx_Ket_res	pass	one_group	1	1	1	1
153	ENSMUSG00000020181	one_groupFlx_Ket_res	-0.0597785	S8	sus	Flx_Ket_res	pass	one_group	2	2	2	1
154	ENSMUSG00000020183	one_groupFlx_Ket_res	-0.499901	S8	sus	Flx_Ket_res	pass	one_group	1	1	1	1
155	ENSMUSG00000020234	one_groupFlx_Ket_res	-0.0060854	S8	sus	Flx_Ket_res	pass	one_group	2	2	2	1
156	ENSMUSG00000020253	one_groupFlx_Ket_res	0.288439	S8	sus	Flx_Ket_res	pass	one_group	2	2	2	1
157	ENSMUSG00000020258	one_groupFlx_Ket_res	0.884453	S8	sus	Flx_Ket_res	pass	one_group	3	3	1	1
158	ENSMUSG00000020288	one_groupFlx_Ket_res	0.559186	S8	sus	Flx_Ket_res	pass	one_group	2	2	2	1
159	ENSMUSG00000020317	one_groupFlx_Ket_res	-0.553576	S8	sus	Flx_Ket_res	pass	one_group	2	2	2	1
160	ENSMUSG00000020335	one_groupFlx_Ket_res	-1.15348	S8	sus	Flx_Ket_res	pass	one_group	1	5	1	1
161	ENSMUSG00000020364	one_groupFlx_Ket_res	-0.412534	S8	sus	Flx_Ket_res	pass	one_group	1	1	1	1
162	ENSMUSG00000020475	one_groupFlx_Ket_res	0.308525	S8	sus	Flx_Ket_res	pass	one_group	2	2	2	1
163	ENSMUSG00000020520	one_groupFlx_Ket_res	0.973488	S8	sus	Flx_Ket_res	pass	one_group	2	4	2	1
164	ENSMUSG00000020598	one_groupFlx_Ket_res	-0.584328	S8	sus	Flx_Ket_res	pass	one_group	4	6	2	1
165	ENSMUSG00000020599	one_groupFlx_Ket_res	-0.196947	S8	sus	Flx_Ket_res	pass	one_group	1	1	1	1
166	ENSMUSG00000020607	one_groupFlx_Ket_res	0.721828	S8	sus	Flx_Ket_res	pass	one_group	3	3	1	1
167	ENSMUSG00000020614	one_groupFlx_Ket_res	0.417659	S8	sus	Flx_Ket_res	pass	one_group	2	2	2	1
168	ENSMUSG00000020635	one_groupFlx_Ket_res	-0.47199	S8	sus	Flx_Ket_res	pass	one_group	2	2	2	1
169	ENSMUSG00000020639	one_groupFlx_Ket_res	-0.477205	S8	sus	Flx_Ket_res	pass	one_group	1	1	1	1
170	ENSMUSG00000020651	one_groupFlx_Ket_res	-0.71385	S8	sus	Flx_Ket_res	pass	one_group	4	6	2	1
171	ENSMUSG00000020656	one_groupFlx_Ket_res	0.180257	S8	sus	Flx_Ket_res	pass	one_group	2	2	2	1
172	ENSMUSG00000020669	one_groupFlx_Ket_res	-0.828372	S8	sus	Flx_Ket_res	pass	one_group	4	6	2	1
173	ENSMUSG00000020681	one_groupFlx_Ket_res	0.418334	S8	sus	Flx_Ket_res	pass	one_group	1	1	1	1
174	ENSMUSG00000020684	one_groupFlx_Ket_res	1.13209	S8	sus	Flx_Ket_res	pass	one_group	3	3	1	1
175	ENSMUSG00000020686	one_groupFlx_Ket_res	0.237506	S8	sus	Flx_Ket_res	pass	one_group	1	1	1	1
176	ENSMUSG00000020722	one_groupFlx_Ket_res	0.679283	S8	sus	Flx_Ket_res	pass	one_group	3	3	1	1
177	ENSMUSG00000020723	one_groupFlx_Ket_res	1.13663	S8	sus	Flx_Ket_res	pass	one_group	3	3	1	1
178	ENSMUSG00000020785	one_groupFlx_Ket_res	0.0900673	S8	sus	Flx_Ket_res	pass	one_group	1	1	1	1
179	ENSMUSG00000020828	one_groupFlx_Ket_res	-0.498504	S8	sus	Flx_Ket_res	pass	one_group	1	1	1	1
180	ENSMUSG00000020836	one_groupFlx_Ket_res	-0.522698	S8	sus	Flx_Ket_res	pass	one_group	2	2	2	1
181	ENSMUSG00000020847	one_groupFlx_Ket_res	0.251541	S8	sus	Flx_Ket_res	pass	one_group	1	1	1	1
182	ENSMUSG00000020866	one_groupFlx_Ket_res	0.352941	S8	sus	Flx_Ket_res	pass	one_group	2	2	2	1
183	ENSMUSG00000020895	one_groupFlx_Ket_res	0.780178	S8	sus	Flx_Ket_res	pass	one_group	3	3	1	1
184	ENSMUSG00000020908	one_groupFlx_Ket_res	-0.560995	S8	sus	Flx_Ket_res	pass	one_group	2	2	2	1
185	ENSMUSG00000020917	one_groupFlx_Ket_res	1.12819	S8	sus	Flx_Ket_res	pass	one_group	3	3	1	1
186	ENSMUSG00000020932	one_groupFlx_Ket_res	0.628937	S8	sus	Flx_Ket_res	pass	one_group	2	4	2	1
187	ENSMUSG00000020953	one_groupFlx_Ket_res	0.0658231	S8	sus	Flx_Ket_res	pass	one_group	1	1	1	1
188	ENSMUSG00000020961	one_groupFlx_Ket_res	1.09975	S8	sus	Flx_Ket_res	pass	one_group	2	4	2	1
189	ENSMUSG00000021010	one_groupFlx_Ket_res	0.308449	S8	sus	Flx_Ket_res	pass	one_group	2	2	2	1
190	ENSMUSG00000021025	one_groupFlx_Ket_res	0.867014	S8	sus	Flx_Ket_res	pass	one_group	3	3	1	1
191	ENSMUSG00000021047	one_groupFlx_Ket_res	0.949958	S8	sus	Flx_Ket_res	pass	one_group	2	4	2	1
192	ENSMUSG00000021057	one_groupFlx_Ket_res	-0.0737448	S8	sus	Flx_Ket_res	pass	one_group	1	1	1	1
193	ENSMUSG00000021091	one_groupFlx_Ket_res	0.949262	S8	sus	Flx_Ket_res	pass	one_group	2	4	2	1
194	ENSMUSG00000021098	one_groupFlx_Ket_res	-1.10679	S8	sus	Flx_Ket_res	pass	one_group	1	5	1	1
195	ENSMUSG00000021108	one_groupFlx_Ket_res	0.405304	S8	sus	Flx_Ket_res	pass	one_group	1	1	1	1
196	ENSMUSG00000021118	one_groupFlx_Ket_res	-0.775631	S8	sus	Flx_Ket_res	pass	one_group	1	5	1	1
197	ENSMUSG00000021124	one_groupFlx_Ket_res	0.958297	S8	sus	Flx_Ket_res	pass	one_group	3	3	1	1
198	ENSMUSG00000021136	one_groupFlx_Ket_res	0.618692	S8	sus	Flx_Ket_res	pass	one_group	2	4	2	1
199	ENSMUSG00000021175	one_groupFlx_Ket_res	0.295951	S8	sus	Flx_Ket_res	pass	one_group	2	2	2	1
200	ENSMUSG00000021186	one_groupFlx_Ket_res	0.681469	S8	sus	Flx_Ket_res	pass	one_group	3	3	1	1
201	ENSMUSG00000021194	one_groupFlx_Ket_res	0.829075	S8	sus	Flx_Ket_res	pass	one_group	2	4	2	1
202	ENSMUSG00000021208	one_groupFlx_Ket_res	0.939384	S8	sus	Flx_Ket_res	pass	one_group	3	3	1	1
203	ENSMUSG00000021209	one_groupFlx_Ket_res	-0.131011	S8	sus	Flx_Ket_res	pass	one_group	1	1	1	1
204	ENSMUSG00000021217	one_groupFlx_Ket_res	-0.420386	S8	sus	Flx_Ket_res	pass	one_group	2	2	2	1
205	ENSMUSG00000021219	one_groupFlx_Ket_res	-0.124552	S8	sus	Flx_Ket_res	pass	one_group	2	2	2	1
206	ENSMUSG00000021228	one_groupFlx_Ket_res	-0.590791	S8	sus	Flx_Ket_res	pass	one_group	4	6	2	1
207	ENSMUSG00000021277	one_groupFlx_Ket_res	0.612165	S8	sus	Flx_Ket_res	pass	one_group	2	4	2	1
208	ENSMUSG00000021280	one_groupFlx_Ket_res	1.05662	S8	sus	Flx_Ket_res	pass	one_group	2	4	2	1
209	ENSMUSG00000021313	one_groupFlx_Ket_res	-0.00278183	S8	sus	Flx_Ket_res	pass	one_group	2	2	2	1
210	ENSMUSG00000021314	one_groupFlx_Ket_res	-0.117552	S8	sus	Flx_Ket_res	pass	one_group	2	2	2	1
211	ENSMUSG00000021322	one_groupFlx_Ket_res	0.914775	S8	sus	Flx_Ket_res	pass	one_group	3	3	1	1
212	ENSMUSG00000021360	one_groupFlx_Ket_res	-0.302741	S8	sus	Flx_Ket_res	pass	one_group	1	1	1	1
213	ENSMUSG00000021366	one_groupFlx_Ket_res	-0.232539	S8	sus	Flx_Ket_res	pass	one_group	2	2	2	1
214	ENSMUSG00000021377	one_groupFlx_Ket_res	-0.0495917	S8	sus	Flx_Ket_res	pass	one_group	1	1	1	1
215	ENSMUSG00000021379	one_groupFlx_Ket_res	-0.139863	S8	sus	Flx_Ket_res	pass	one_group	1	1	1	1
216	ENSMUSG00000021476	one_groupFlx_Ket_res	-0.267568	S8	sus	Flx_Ket_res	pass	one_group	2	2	2	1
217	ENSMUSG00000021478	one_groupFlx_Ket_res	-0.630247	S8	sus	Flx_Ket_res	pass	one_group	1	5	1	1
218	ENSMUSG00000021534	one_groupFlx_Ket_res	0.436567	S8	sus	Flx_Ket_res	pass	one_group	2	2	2	1
219	ENSMUSG00000021536	one_groupFlx_Ket_res	0.10403	S8	sus	Flx_Ket_res	pass	one_group	2	2	2	1
220	ENSMUSG00000021552	one_groupFlx_Ket_res	-0.752521	S8	sus	Flx_Ket_res	pass	one_group	1	5	1	1
221	ENSMUSG00000021575	one_groupFlx_Ket_res	-0.364095	S8	sus	Flx_Ket_res	pass	one_group	2	2	2	1
222	ENSMUSG00000021583	one_groupFlx_Ket_res	-0.962549	S8	sus	Flx_Ket_res	pass	one_group	1	5	1	1
223	ENSMUSG00000021587	one_groupFlx_Ket_res	-0.377085	S8	sus	Flx_Ket_res	pass	one_group	2	2	2	1
224	ENSMUSG00000021662	one_groupFlx_Ket_res	0.226519	S8	sus	Flx_Ket_res	pass	one_group	2	2	2	1
225	ENSMUSG00000021699	one_groupFlx_Ket_res	-0.12039	S8	sus	Flx_Ket_res	pass	one_group	2	2	2	1
226	ENSMUSG00000021701	one_groupFlx_Ket_res	-0.794965	S8	sus	Flx_Ket_res	pass	one_group	1	5	1	1
227	ENSMUSG00000021719	one_groupFlx_Ket_res	-0.784447	S8	sus	Flx_Ket_res	pass	one_group	1	5	1	1
228	ENSMUSG00000021721	one_groupFlx_Ket_res	0.520729	S8	sus	Flx_Ket_res	pass	one_group	2	2	2	1
229	ENSMUSG00000021730	one_groupFlx_Ket_res	-0.162125	S8	sus	Flx_Ket_res	pass	one_group	2	2	2	1
230	ENSMUSG00000021732	one_groupFlx_Ket_res	-0.639258	S8	sus	Flx_Ket_res	pass	one_group	4	6	2	1
231	ENSMUSG00000021743	one_groupFlx_Ket_res	-0.334984	S8	sus	Flx_Ket_res	pass	one_group	2	2	2	1
232	ENSMUSG00000021745	one_groupFlx_Ket_res	0.230503	S8	sus	Flx_Ket_res	pass	one_group	2	2	2	1
233	ENSMUSG00000021758	one_groupFlx_Ket_res	-0.89552	S8	sus	Flx_Ket_res	pass	one_group	1	5	1	1
234	ENSMUSG00000021765	one_groupFlx_Ket_res	-0.0049664	S8	sus	Flx_Ket_res	pass	one_group	1	1	1	1
235	ENSMUSG00000021782	one_groupFlx_Ket_res	0.659535	S8	sus	Flx_Ket_res	pass	one_group	2	4	2	1
236	ENSMUSG00000021809	one_groupFlx_Ket_res	-0.97345	S8	sus	Flx_Ket_res	pass	one_group	4	6	2	1
237	ENSMUSG00000021820	one_groupFlx_Ket_res	-0.346403	S8	sus	Flx_Ket_res	pass	one_group	2	2	2	1
238	ENSMUSG00000021838	one_groupFlx_Ket_res	0.503041	S8	sus	Flx_Ket_res	pass	one_group	2	2	2	1
239	ENSMUSG00000021866	one_groupFlx_Ket_res	-1.15294	S8	sus	Flx_Ket_res	pass	one_group	1	5	1	1
240	ENSMUSG00000021919	one_groupFlx_Ket_res	0.666029	S8	sus	Flx_Ket_res	pass	one_group	3	3	1	1
241	ENSMUSG00000021948	one_groupFlx_Ket_res	1.15222	S8	sus	Flx_Ket_res	pass	one_group	2	4	2	1
242	ENSMUSG00000022014	one_groupFlx_Ket_res	0.892173	S8	sus	Flx_Ket_res	pass	one_group	2	4	2	1
243	ENSMUSG00000022026	one_groupFlx_Ket_res	1.05307	S8	sus	Flx_Ket_res	pass	one_group	2	4	2	1
244	ENSMUSG00000022032	one_groupFlx_Ket_res	1.10776	S8	sus	Flx_Ket_res	pass	one_group	2	4	2	1
245	ENSMUSG00000022041	one_groupFlx_Ket_res	-0.943345	S8	sus	Flx_Ket_res	pass	one_group	1	5	1	1
246	ENSMUSG00000022075	one_groupFlx_Ket_res	-0.0991245	S8	sus	Flx_Ket_res	pass	one_group	1	1	1	1
247	ENSMUSG00000022095	one_groupFlx_Ket_res	0.694367	S8	sus	Flx_Ket_res	pass	one_group	3	3	1	1
248	ENSMUSG00000022103	one_groupFlx_Ket_res	0.135334	S8	sus	Flx_Ket_res	pass	one_group	2	2	2	1
249	ENSMUSG00000022114	one_groupFlx_Ket_res	0.754921	S8	sus	Flx_Ket_res	pass	one_group	2	4	2	1
250	ENSMUSG00000022129	one_groupFlx_Ket_res	-0.702062	S8	sus	Flx_Ket_res	pass	one_group	4	6	2	1
251	ENSMUSG00000022144	one_groupFlx_Ket_res	-0.203844	S8	sus	Flx_Ket_res	pass	one_group	1	1	1	1
252	ENSMUSG00000022176	one_groupFlx_Ket_res	0.490545	S8	sus	Flx_Ket_res	pass	one_group	1	1	1	1
253	ENSMUSG00000022197	one_groupFlx_Ket_res	1.14593	S8	sus	Flx_Ket_res	pass	one_group	3	3	1	1
254	ENSMUSG00000022206	one_groupFlx_Ket_res	0.0739169	S8	sus	Flx_Ket_res	pass	one_group	2	2	2	1
255	ENSMUSG00000022231	one_groupFlx_Ket_res	0.28359	S8	sus	Flx_Ket_res	pass	one_group	2	2	2	1
256	ENSMUSG00000022246	one_groupFlx_Ket_res	-0.127805	S8	sus	Flx_Ket_res	pass	one_group	2	2	2	1
257	ENSMUSG00000022257	one_groupFlx_Ket_res	-0.475718	S8	sus	Flx_Ket_res	pass	one_group	2	2	2	1
258	ENSMUSG00000022288	one_groupFlx_Ket_res	-0.638445	S8	sus	Flx_Ket_res	pass	one_group	4	6	2	1
259	ENSMUSG00000022306	one_groupFlx_Ket_res	-0.235729	S8	sus	Flx_Ket_res	pass	one_group	2	2	2	1
260	ENSMUSG00000022307	one_groupFlx_Ket_res	-0.305873	S8	sus	Flx_Ket_res	pass	one_group	2	2	2	1
261	ENSMUSG00000022309	one_groupFlx_Ket_res	0.227147	S8	sus	Flx_Ket_res	pass	one_group	2	2	2	1
262	ENSMUSG00000022324	one_groupFlx_Ket_res	-0.671137	S8	sus	Flx_Ket_res	pass	one_group	4	6	2	1
263	ENSMUSG00000022329	one_groupFlx_Ket_res	-0.402369	S8	sus	Flx_Ket_res	pass	one_group	1	1	1	1
264	ENSMUSG00000022332	one_groupFlx_Ket_res	-0.388425	S8	sus	Flx_Ket_res	pass	one_group	2	2	2	1
265	ENSMUSG00000022353	one_groupFlx_Ket_res	0.885462	S8	sus	Flx_Ket_res	pass	one_group	2	4	2	1
266	ENSMUSG00000022358	one_groupFlx_Ket_res	-0.63861	S8	sus	Flx_Ket_res	pass	one_group	1	5	1	1
267	ENSMUSG00000022376	one_groupFlx_Ket_res	0.137971	S8	sus	Flx_Ket_res	pass	one_group	2	2	2	1
268	ENSMUSG00000022420	one_groupFlx_Ket_res	0.615178	S8	sus	Flx_Ket_res	pass	one_group	3	3	1	1
269	ENSMUSG00000022421	one_groupFlx_Ket_res	-0.477971	S8	sus	Flx_Ket_res	pass	one_group	2	2	2	1
270	ENSMUSG00000022489	one_groupFlx_Ket_res	-0.181691	S8	sus	Flx_Ket_res	pass	one_group	1	1	1	1
271	ENSMUSG00000022490	one_groupFlx_Ket_res	-0.0907619	S8	sus	Flx_Ket_res	pass	one_group	1	1	1	1
272	ENSMUSG00000022504	one_groupFlx_Ket_res	-1.05835	S8	sus	Flx_Ket_res	pass	one_group	1	5	1	1
273	ENSMUSG00000022537	one_groupFlx_Ket_res	-1.1316	S8	sus	Flx_Ket_res	pass	one_group	1	5	1	1
274	ENSMUSG00000022558	one_groupFlx_Ket_res	0.283516	S8	sus	Flx_Ket_res	pass	one_group	2	2	2	1
275	ENSMUSG00000022591	one_groupFlx_Ket_res	0.497616	S8	sus	Flx_Ket_res	pass	one_group	2	2	2	1
276	ENSMUSG00000022637	one_groupFlx_Ket_res	-0.378101	S8	sus	Flx_Ket_res	pass	one_group	2	2	2	1
277	ENSMUSG00000022656	one_groupFlx_Ket_res	-0.746001	S8	sus	Flx_Ket_res	pass	one_group	4	6	2	1
278	ENSMUSG00000022687	one_groupFlx_Ket_res	0.349872	S8	sus	Flx_Ket_res	pass	one_group	2	2	2	1
279	ENSMUSG00000022696	one_groupFlx_Ket_res	-0.0947624	S8	sus	Flx_Ket_res	pass	one_group	2	2	2	1
280	ENSMUSG00000022723	one_groupFlx_Ket_res	0.232696	S8	sus	Flx_Ket_res	pass	one_group	1	1	1	1
281	ENSMUSG00000022751	one_groupFlx_Ket_res	0.00504746	S8	sus	Flx_Ket_res	pass	one_group	1	1	1	1
282	ENSMUSG00000022752	one_groupFlx_Ket_res	-0.137835	S8	sus	Flx_Ket_res	pass	one_group	1	1	1	1
283	ENSMUSG00000022754	one_groupFlx_Ket_res	-0.347436	S8	sus	Flx_Ket_res	pass	one_group	2	2	2	1
284	ENSMUSG00000022763	one_groupFlx_Ket_res	0.220805	S8	sus	Flx_Ket_res	pass	one_group	2	2	2	1
285	ENSMUSG00000022788	one_groupFlx_Ket_res	-0.651354	S8	sus	Flx_Ket_res	pass	one_group	1	5	1	1
286	ENSMUSG00000022840	one_groupFlx_Ket_res	0.449503	S8	sus	Flx_Ket_res	pass	one_group	1	1	1	1
287	ENSMUSG00000022861	one_groupFlx_Ket_res	1.0226	S8	sus	Flx_Ket_res	pass	one_group	2	4	2	1
288	ENSMUSG00000022885	one_groupFlx_Ket_res	-0.147938	S8	sus	Flx_Ket_res	pass	one_group	2	2	2	1
289	ENSMUSG00000022935	one_groupFlx_Ket_res	0.270388	S8	sus	Flx_Ket_res	pass	one_group	2	2	2	1
290	ENSMUSG00000022947	one_groupFlx_Ket_res	-0.726631	S8	sus	Flx_Ket_res	pass	one_group	1	5	1	1
291	ENSMUSG00000022952	one_groupFlx_Ket_res	-0.464778	S8	sus	Flx_Ket_res	pass	one_group	2	2	2	1
292	ENSMUSG00000022965	one_groupFlx_Ket_res	0.475267	S8	sus	Flx_Ket_res	pass	one_group	2	2	2	1
293	ENSMUSG00000022969	one_groupFlx_Ket_res	1.1508	S8	sus	Flx_Ket_res	pass	one_group	3	3	1	1
294	ENSMUSG00000023011	one_groupFlx_Ket_res	-0.596657	S8	sus	Flx_Ket_res	pass	one_group	4	6	2	1
295	ENSMUSG00000023018	one_groupFlx_Ket_res	-0.73354	S8	sus	Flx_Ket_res	pass	one_group	1	5	1	1
296	ENSMUSG00000023019	one_groupFlx_Ket_res	0.460815	S8	sus	Flx_Ket_res	pass	one_group	2	2	2	1
297	ENSMUSG00000023022	one_groupFlx_Ket_res	0.150495	S8	sus	Flx_Ket_res	pass	one_group	1	1	1	1
298	ENSMUSG00000023032	one_groupFlx_Ket_res	-0.530046	S8	sus	Flx_Ket_res	pass	one_group	2	2	2	1
299	ENSMUSG00000023192	one_groupFlx_Ket_res	-0.331054	S8	sus	Flx_Ket_res	pass	one_group	2	2	2	1
300	ENSMUSG00000023262	one_groupFlx_Ket_res	-0.167352	S8	sus	Flx_Ket_res	pass	one_group	1	1	1	1
301	ENSMUSG00000023274	one_groupFlx_Ket_res	-0.0833555	S8	sus	Flx_Ket_res	pass	one_group	1	1	1	1
302	ENSMUSG00000023403	one_groupFlx_Ket_res	-1.06704	S8	sus	Flx_Ket_res	pass	one_group	1	5	1	1
303	ENSMUSG00000023571	one_groupFlx_Ket_res	0.724609	S8	sus	Flx_Ket_res	pass	one_group	3	3	1	1
304	ENSMUSG00000023795	one_groupFlx_Ket_res	-0.176438	S8	sus	Flx_Ket_res	pass	one_group	1	1	1	1
305	ENSMUSG00000023805	one_groupFlx_Ket_res	-0.220582	S8	sus	Flx_Ket_res	pass	one_group	2	2	2	1
306	ENSMUSG00000023827	one_groupFlx_Ket_res	0.00143285	S8	sus	Flx_Ket_res	pass	one_group	2	2	2	1
307	ENSMUSG00000023832	one_groupFlx_Ket_res	0.66635	S8	sus	Flx_Ket_res	pass	one_group	3	3	1	1
308	ENSMUSG00000023868	one_groupFlx_Ket_res	-0.648047	S8	sus	Flx_Ket_res	pass	one_group	1	5	1	1
309	ENSMUSG00000023885	one_groupFlx_Ket_res	0.183686	S8	sus	Flx_Ket_res	pass	one_group	2	2	2	1
310	ENSMUSG00000023886	one_groupFlx_Ket_res	-0.602667	S8	sus	Flx_Ket_res	pass	one_group	4	6	2	1
311	ENSMUSG00000023905	one_groupFlx_Ket_res	-0.486757	S8	sus	Flx_Ket_res	pass	one_group	1	1	1	1
312	ENSMUSG00000023915	one_groupFlx_Ket_res	0.680941	S8	sus	Flx_Ket_res	pass	one_group	2	4	2	1
313	ENSMUSG00000023945	one_groupFlx_Ket_res	0.0186685	S8	sus	Flx_Ket_res	pass	one_group	1	1	1	1
314	ENSMUSG00000023994	one_groupFlx_Ket_res	-0.957276	S8	sus	Flx_Ket_res	pass	one_group	4	6	2	1
315	ENSMUSG00000024008	one_groupFlx_Ket_res	0.416128	S8	sus	Flx_Ket_res	pass	one_group	1	1	1	1
316	ENSMUSG00000024027	one_groupFlx_Ket_res	1.14522	S8	sus	Flx_Ket_res	pass	one_group	3	3	1	1
317	ENSMUSG00000024064	one_groupFlx_Ket_res	-0.530948	S8	sus	Flx_Ket_res	pass	one_group	2	2	2	1
318	ENSMUSG00000024066	one_groupFlx_Ket_res	0.899194	S8	sus	Flx_Ket_res	pass	one_group	3	3	1	1
319	ENSMUSG00000024112	one_groupFlx_Ket_res	0.209871	S8	sus	Flx_Ket_res	pass	one_group	1	1	1	1
320	ENSMUSG00000024124	one_groupFlx_Ket_res	-0.796915	S8	sus	Flx_Ket_res	pass	one_group	4	6	2	1
321	ENSMUSG00000024184	one_groupFlx_Ket_res	0.594688	S8	sus	Flx_Ket_res	pass	one_group	3	3	1	1
322	ENSMUSG00000024190	one_groupFlx_Ket_res	-1.08747	S8	sus	Flx_Ket_res	pass	one_group	4	6	2	1
323	ENSMUSG00000024211	one_groupFlx_Ket_res	0.342538	S8	sus	Flx_Ket_res	pass	one_group	2	2	2	1
324	ENSMUSG00000024242	one_groupFlx_Ket_res	0.228721	S8	sus	Flx_Ket_res	pass	one_group	2	2	2	1
325	ENSMUSG00000024245	one_groupFlx_Ket_res	-0.300142	S8	sus	Flx_Ket_res	pass	one_group	2	2	2	1
326	ENSMUSG00000024247	one_groupFlx_Ket_res	0.425706	S8	sus	Flx_Ket_res	pass	one_group	2	2	2	1
327	ENSMUSG00000024256	one_groupFlx_Ket_res	-0.85834	S8	sus	Flx_Ket_res	pass	one_group	4	6	2	1
328	ENSMUSG00000024270	one_groupFlx_Ket_res	-0.131866	S8	sus	Flx_Ket_res	pass	one_group	2	2	2	1
329	ENSMUSG00000024304	one_groupFlx_Ket_res	0.198579	S8	sus	Flx_Ket_res	pass	one_group	2	2	2	1
330	ENSMUSG00000024420	one_groupFlx_Ket_res	0.943134	S8	sus	Flx_Ket_res	pass	one_group	2	4	2	1
331	ENSMUSG00000024526	one_groupFlx_Ket_res	0.26304	S8	sus	Flx_Ket_res	pass	one_group	2	2	2	1
332	ENSMUSG00000024548	one_groupFlx_Ket_res	-0.0388479	S8	sus	Flx_Ket_res	pass	one_group	2	2	2	1
333	ENSMUSG00000024570	one_groupFlx_Ket_res	-0.958566	S8	sus	Flx_Ket_res	pass	one_group	1	5	1	1
334	ENSMUSG00000024610	one_groupFlx_Ket_res	-1.12991	S8	sus	Flx_Ket_res	pass	one_group	1	5	1	1
335	ENSMUSG00000024647	one_groupFlx_Ket_res	-0.458191	S8	sus	Flx_Ket_res	pass	one_group	2	2	2	1
336	ENSMUSG00000024713	one_groupFlx_Ket_res	-0.507876	S8	sus	Flx_Ket_res	pass	one_group	2	2	2	1
337	ENSMUSG00000024727	one_groupFlx_Ket_res	-1.14615	S8	sus	Flx_Ket_res	pass	one_group	4	6	2	1
338	ENSMUSG00000024761	one_groupFlx_Ket_res	0.0969127	S8	sus	Flx_Ket_res	pass	one_group	2	2	2	1
339	ENSMUSG00000024769	one_groupFlx_Ket_res	-0.534201	S8	sus	Flx_Ket_res	pass	one_group	1	1	1	1
340	ENSMUSG00000024776	one_groupFlx_Ket_res	-0.845937	S8	sus	Flx_Ket_res	pass	one_group	4	6	2	1
341	ENSMUSG00000024781	one_groupFlx_Ket_res	0.231742	S8	sus	Flx_Ket_res	pass	one_group	2	2	2	1
342	ENSMUSG00000024867	one_groupFlx_Ket_res	0.980445	S8	sus	Flx_Ket_res	pass	one_group	2	4	2	1
343	ENSMUSG00000024889	one_groupFlx_Ket_res	0.434453	S8	sus	Flx_Ket_res	pass	one_group	1	1	1	1
344	ENSMUSG00000024912	one_groupFlx_Ket_res	-1.05798	S8	sus	Flx_Ket_res	pass	one_group	1	5	1	1
345	ENSMUSG00000024937	one_groupFlx_Ket_res	0.691486	S8	sus	Flx_Ket_res	pass	one_group	2	4	2	1
346	ENSMUSG00000024940	one_groupFlx_Ket_res	-0.77979	S8	sus	Flx_Ket_res	pass	one_group	1	5	1	1
347	ENSMUSG00000024952	one_groupFlx_Ket_res	0.361748	S8	sus	Flx_Ket_res	pass	one_group	1	1	1	1
348	ENSMUSG00000024957	one_groupFlx_Ket_res	-0.308963	S8	sus	Flx_Ket_res	pass	one_group	2	2	2	1
349	ENSMUSG00000024985	one_groupFlx_Ket_res	0.259858	S8	sus	Flx_Ket_res	pass	one_group	2	2	2	1
350	ENSMUSG00000025020	one_groupFlx_Ket_res	0.538431	S8	sus	Flx_Ket_res	pass	one_group	2	2	2	1
351	ENSMUSG00000025064	one_groupFlx_Ket_res	-0.504325	S8	sus	Flx_Ket_res	pass	one_group	1	1	1	1
352	ENSMUSG00000025085	one_groupFlx_Ket_res	-0.119012	S8	sus	Flx_Ket_res	pass	one_group	2	2	2	1
353	ENSMUSG00000025094	one_groupFlx_Ket_res	1.15289	S8	sus	Flx_Ket_res	pass	one_group	2	4	2	1
354	ENSMUSG00000025102	one_groupFlx_Ket_res	0.538925	S8	sus	Flx_Ket_res	pass	one_group	1	1	1	1
355	ENSMUSG00000025141	one_groupFlx_Ket_res	0.962176	S8	sus	Flx_Ket_res	pass	one_group	3	3	1	1
356	ENSMUSG00000025154	one_groupFlx_Ket_res	0.917995	S8	sus	Flx_Ket_res	pass	one_group	3	3	1	1
357	ENSMUSG00000025197	one_groupFlx_Ket_res	0.488028	S8	sus	Flx_Ket_res	pass	one_group	1	1	1	1
358	ENSMUSG00000025207	one_groupFlx_Ket_res	-0.617487	S8	sus	Flx_Ket_res	pass	one_group	1	5	1	1
359	ENSMUSG00000025212	one_groupFlx_Ket_res	-0.766203	S8	sus	Flx_Ket_res	pass	one_group	1	5	1	1
360	ENSMUSG00000025225	one_groupFlx_Ket_res	-0.458699	S8	sus	Flx_Ket_res	pass	one_group	1	1	1	1
361	ENSMUSG00000025316	one_groupFlx_Ket_res	-0.597234	S8	sus	Flx_Ket_res	pass	one_group	4	6	2	1
362	ENSMUSG00000025352	one_groupFlx_Ket_res	1.10925	S8	sus	Flx_Ket_res	pass	one_group	2	4	2	1
363	ENSMUSG00000025384	one_groupFlx_Ket_res	-1.05174	S8	sus	Flx_Ket_res	pass	one_group	4	6	2	1
364	ENSMUSG00000025425	one_groupFlx_Ket_res	-0.222118	S8	sus	Flx_Ket_res	pass	one_group	2	2	2	1
365	ENSMUSG00000025475	one_groupFlx_Ket_res	0.0403927	S8	sus	Flx_Ket_res	pass	one_group	2	2	2	1
366	ENSMUSG00000025499	one_groupFlx_Ket_res	0.00801	S8	sus	Flx_Ket_res	pass	one_group	1	1	1	1
367	ENSMUSG00000025533	one_groupFlx_Ket_res	-0.0460349	S8	sus	Flx_Ket_res	pass	one_group	2	2	2	1
368	ENSMUSG00000025545	one_groupFlx_Ket_res	0.0766627	S8	sus	Flx_Ket_res	pass	one_group	2	2	2	1
369	ENSMUSG00000025555	one_groupFlx_Ket_res	0.701774	S8	sus	Flx_Ket_res	pass	one_group	2	4	2	1
370	ENSMUSG00000025582	one_groupFlx_Ket_res	-0.241848	S8	sus	Flx_Ket_res	pass	one_group	2	2	2	1
371	ENSMUSG00000025738	one_groupFlx_Ket_res	-0.443296	S8	sus	Flx_Ket_res	pass	one_group	1	1	1	1
372	ENSMUSG00000025762	one_groupFlx_Ket_res	-0.446108	S8	sus	Flx_Ket_res	pass	one_group	2	2	2	1
373	ENSMUSG00000025810	one_groupFlx_Ket_res	0.736438	S8	sus	Flx_Ket_res	pass	one_group	2	4	2	1
374	ENSMUSG00000025813	one_groupFlx_Ket_res	0.908844	S8	sus	Flx_Ket_res	pass	one_group	2	4	2	1
375	ENSMUSG00000025867	one_groupFlx_Ket_res	0.946371	S8	sus	Flx_Ket_res	pass	one_group	2	4	2	1
376	ENSMUSG00000025875	one_groupFlx_Ket_res	-0.388128	S8	sus	Flx_Ket_res	pass	one_group	2	2	2	1
377	ENSMUSG00000025876	one_groupFlx_Ket_res	-0.134228	S8	sus	Flx_Ket_res	pass	one_group	2	2	2	1
378	ENSMUSG00000025912	one_groupFlx_Ket_res	-0.923682	S8	sus	Flx_Ket_res	pass	one_group	4	6	2	1
379	ENSMUSG00000025959	one_groupFlx_Ket_res	-0.643374	S8	sus	Flx_Ket_res	pass	one_group	4	6	2	1
380	ENSMUSG00000025978	one_groupFlx_Ket_res	0.679986	S8	sus	Flx_Ket_res	pass	one_group	2	4	2	1
381	ENSMUSG00000026014	one_groupFlx_Ket_res	-0.0496253	S8	sus	Flx_Ket_res	pass	one_group	2	2	2	1
382	ENSMUSG00000026043	one_groupFlx_Ket_res	0.278324	S8	sus	Flx_Ket_res	pass	one_group	2	2	2	1
383	ENSMUSG00000026090	one_groupFlx_Ket_res	0.313003	S8	sus	Flx_Ket_res	pass	one_group	1	1	1	1
384	ENSMUSG00000026156	one_groupFlx_Ket_res	-0.0233564	S8	sus	Flx_Ket_res	pass	one_group	2	2	2	1
385	ENSMUSG00000026163	one_groupFlx_Ket_res	0.0244787	S8	sus	Flx_Ket_res	pass	one_group	2	2	2	1
386	ENSMUSG00000026220	one_groupFlx_Ket_res	-0.460785	S8	sus	Flx_Ket_res	pass	one_group	1	1	1	1
387	ENSMUSG00000026235	one_groupFlx_Ket_res	-0.285328	S8	sus	Flx_Ket_res	pass	one_group	1	1	1	1
388	ENSMUSG00000026249	one_groupFlx_Ket_res	1.00414	S8	sus	Flx_Ket_res	pass	one_group	3	3	1	1
389	ENSMUSG00000026259	one_groupFlx_Ket_res	0.0393565	S8	sus	Flx_Ket_res	pass	one_group	1	1	1	1
390	ENSMUSG00000026278	one_groupFlx_Ket_res	-0.20625	S8	sus	Flx_Ket_res	pass	one_group	2	2	2	1
391	ENSMUSG00000026305	one_groupFlx_Ket_res	0.499762	S8	sus	Flx_Ket_res	pass	one_group	2	2	2	1
392	ENSMUSG00000026313	one_groupFlx_Ket_res	0.310341	S8	sus	Flx_Ket_res	pass	one_group	2	2	2	1
393	ENSMUSG00000026315	one_groupFlx_Ket_res	-0.372182	S8	sus	Flx_Ket_res	pass	one_group	2	2	2	1
394	ENSMUSG00000026343	one_groupFlx_Ket_res	1.12447	S8	sus	Flx_Ket_res	pass	one_group	2	4	2	1
395	ENSMUSG00000026344	one_groupFlx_Ket_res	1.07966	S8	sus	Flx_Ket_res	pass	one_group	2	4	2	1
396	ENSMUSG00000026347	one_groupFlx_Ket_res	0.102213	S8	sus	Flx_Ket_res	pass	one_group	2	2	2	1
397	ENSMUSG00000026361	one_groupFlx_Ket_res	-0.551087	S8	sus	Flx_Ket_res	pass	one_group	2	2	2	1
398	ENSMUSG00000026430	one_groupFlx_Ket_res	-0.0966262	S8	sus	Flx_Ket_res	pass	one_group	2	2	2	1
399	ENSMUSG00000026437	one_groupFlx_Ket_res	-0.0529399	S8	sus	Flx_Ket_res	pass	one_group	2	2	2	1
400	ENSMUSG00000026463	one_groupFlx_Ket_res	0.504034	S8	sus	Flx_Ket_res	pass	one_group	2	2	2	1
401	ENSMUSG00000026475	one_groupFlx_Ket_res	0.317183	S8	sus	Flx_Ket_res	pass	one_group	2	2	2	1
402	ENSMUSG00000026479	one_groupFlx_Ket_res	-0.399381	S8	sus	Flx_Ket_res	pass	one_group	2	2	2	1
403	ENSMUSG00000026514	one_groupFlx_Ket_res	-0.284764	S8	sus	Flx_Ket_res	pass	one_group	2	2	2	1
404	ENSMUSG00000026566	one_groupFlx_Ket_res	-0.424218	S8	sus	Flx_Ket_res	pass	one_group	2	2	2	1
405	ENSMUSG00000026567	one_groupFlx_Ket_res	-1.08603	S8	sus	Flx_Ket_res	pass	one_group	4	6	2	1
406	ENSMUSG00000026603	one_groupFlx_Ket_res	0.283665	S8	sus	Flx_Ket_res	pass	one_group	2	2	2	1
407	ENSMUSG00000026622	one_groupFlx_Ket_res	0.750296	S8	sus	Flx_Ket_res	pass	one_group	3	3	1	1
408	ENSMUSG00000026634	one_groupFlx_Ket_res	-0.0881492	S8	sus	Flx_Ket_res	pass	one_group	1	1	1	1
409	ENSMUSG00000026639	one_groupFlx_Ket_res	-0.14793	S8	sus	Flx_Ket_res	pass	one_group	1	1	1	1
410	ENSMUSG00000026657	one_groupFlx_Ket_res	0.355509	S8	sus	Flx_Ket_res	pass	one_group	2	2	2	1
411	ENSMUSG00000026672	one_groupFlx_Ket_res	-0.295712	S8	sus	Flx_Ket_res	pass	one_group	2	2	2	1
412	ENSMUSG00000026765	one_groupFlx_Ket_res	-0.458124	S8	sus	Flx_Ket_res	pass	one_group	2	2	2	1
413	ENSMUSG00000026768	one_groupFlx_Ket_res	-0.351176	S8	sus	Flx_Ket_res	pass	one_group	2	2	2	1
414	ENSMUSG00000026824	one_groupFlx_Ket_res	-0.18436	S8	sus	Flx_Ket_res	pass	one_group	2	2	2	1
415	ENSMUSG00000026826	one_groupFlx_Ket_res	-0.358874	S8	sus	Flx_Ket_res	pass	one_group	2	2	2	1
416	ENSMUSG00000026833	one_groupFlx_Ket_res	-0.500709	S8	sus	Flx_Ket_res	pass	one_group	2	2	2	1
417	ENSMUSG00000026837	one_groupFlx_Ket_res	-0.492702	S8	sus	Flx_Ket_res	pass	one_group	2	2	2	1
418	ENSMUSG00000026839	one_groupFlx_Ket_res	0.90822	S8	sus	Flx_Ket_res	pass	one_group	2	4	2	1
419	ENSMUSG00000026866	one_groupFlx_Ket_res	0.997388	S8	sus	Flx_Ket_res	pass	one_group	3	3	1	1
420	ENSMUSG00000026872	one_groupFlx_Ket_res	-0.573226	S8	sus	Flx_Ket_res	pass	one_group	2	2	2	1
421	ENSMUSG00000026890	one_groupFlx_Ket_res	1.10576	S8	sus	Flx_Ket_res	pass	one_group	2	4	2	1
422	ENSMUSG00000026930	one_groupFlx_Ket_res	0.756881	S8	sus	Flx_Ket_res	pass	one_group	3	3	1	1
423	ENSMUSG00000026931	one_groupFlx_Ket_res	-0.874769	S8	sus	Flx_Ket_res	pass	one_group	4	6	2	1
424	ENSMUSG00000027004	one_groupFlx_Ket_res	0.0110045	S8	sus	Flx_Ket_res	pass	one_group	2	2	2	1
425	ENSMUSG00000027111	one_groupFlx_Ket_res	-0.2337	S8	sus	Flx_Ket_res	pass	one_group	2	2	2	1
426	ENSMUSG00000027134	one_groupFlx_Ket_res	0.0132417	S8	sus	Flx_Ket_res	pass	one_group	1	1	1	1
427	ENSMUSG00000027168	one_groupFlx_Ket_res	-0.751962	S8	sus	Flx_Ket_res	pass	one_group	4	6	2	1
428	ENSMUSG00000027175	one_groupFlx_Ket_res	-0.891531	S8	sus	Flx_Ket_res	pass	one_group	4	6	2	1
429	ENSMUSG00000027209	one_groupFlx_Ket_res	0.368739	S8	sus	Flx_Ket_res	pass	one_group	2	2	2	1
430	ENSMUSG00000027220	one_groupFlx_Ket_res	-0.260488	S8	sus	Flx_Ket_res	pass	one_group	2	2	2	1
431	ENSMUSG00000027293	one_groupFlx_Ket_res	-0.76107	S8	sus	Flx_Ket_res	pass	one_group	4	6	2	1
432	ENSMUSG00000027296	one_groupFlx_Ket_res	-0.165543	S8	sus	Flx_Ket_res	pass	one_group	1	1	1	1
433	ENSMUSG00000027318	one_groupFlx_Ket_res	-0.00297904	S8	sus	Flx_Ket_res	pass	one_group	2	2	2	1
434	ENSMUSG00000027327	one_groupFlx_Ket_res	1.15307	S8	sus	Flx_Ket_res	pass	one_group	2	4	2	1
435	ENSMUSG00000027329	one_groupFlx_Ket_res	0.955813	S8	sus	Flx_Ket_res	pass	one_group	2	4	2	1
436	ENSMUSG00000027335	one_groupFlx_Ket_res	-0.291708	S8	sus	Flx_Ket_res	pass	one_group	2	2	2	1
437	ENSMUSG00000027399	one_groupFlx_Ket_res	-1.15465	S8	sus	Flx_Ket_res	pass	one_group	4	6	2	1
438	ENSMUSG00000027489	one_groupFlx_Ket_res	-0.417376	S8	sus	Flx_Ket_res	pass	one_group	2	2	2	1
439	ENSMUSG00000027500	one_groupFlx_Ket_res	-0.213361	S8	sus	Flx_Ket_res	pass	one_group	2	2	2	1
440	ENSMUSG00000027523	one_groupFlx_Ket_res	0.678823	S8	sus	Flx_Ket_res	pass	one_group	2	4	2	1
441	ENSMUSG00000027524	one_groupFlx_Ket_res	1.06304	S8	sus	Flx_Ket_res	pass	one_group	3	3	1	1
442	ENSMUSG00000027568	one_groupFlx_Ket_res	-0.72506	S8	sus	Flx_Ket_res	pass	one_group	4	6	2	1
443	ENSMUSG00000027580	one_groupFlx_Ket_res	1.14594	S8	sus	Flx_Ket_res	pass	one_group	3	3	1	1
444	ENSMUSG00000027654	one_groupFlx_Ket_res	0.824161	S8	sus	Flx_Ket_res	pass	one_group	2	4	2	1
445	ENSMUSG00000027737	one_groupFlx_Ket_res	-0.0209788	S8	sus	Flx_Ket_res	pass	one_group	2	2	2	1
446	ENSMUSG00000027748	one_groupFlx_Ket_res	1.14324	S8	sus	Flx_Ket_res	pass	one_group	3	3	1	1
447	ENSMUSG00000027777	one_groupFlx_Ket_res	0.175277	S8	sus	Flx_Ket_res	pass	one_group	2	2	2	1
448	ENSMUSG00000027784	one_groupFlx_Ket_res	-0.0511341	S8	sus	Flx_Ket_res	pass	one_group	2	2	2	1
449	ENSMUSG00000027811	one_groupFlx_Ket_res	0.319702	S8	sus	Flx_Ket_res	pass	one_group	1	1	1	1
450	ENSMUSG00000027827	one_groupFlx_Ket_res	-0.184757	S8	sus	Flx_Ket_res	pass	one_group	1	1	1	1
451	ENSMUSG00000027861	one_groupFlx_Ket_res	0.314455	S8	sus	Flx_Ket_res	pass	one_group	1	1	1	1
452	ENSMUSG00000027889	one_groupFlx_Ket_res	1.0499	S8	sus	Flx_Ket_res	pass	one_group	3	3	1	1
453	ENSMUSG00000027895	one_groupFlx_Ket_res	-0.40605	S8	sus	Flx_Ket_res	pass	one_group	2	2	2	1
454	ENSMUSG00000027955	one_groupFlx_Ket_res	0.820192	S8	sus	Flx_Ket_res	pass	one_group	3	3	1	1
455	ENSMUSG00000027965	one_groupFlx_Ket_res	-0.36786	S8	sus	Flx_Ket_res	pass	one_group	2	2	2	1
456	ENSMUSG00000027966	one_groupFlx_Ket_res	-0.36126	S8	sus	Flx_Ket_res	pass	one_group	2	2	2	1
457	ENSMUSG00000027971	one_groupFlx_Ket_res	1.1499	S8	sus	Flx_Ket_res	pass	one_group	3	3	1	1
458	ENSMUSG00000027977	one_groupFlx_Ket_res	-0.709804	S8	sus	Flx_Ket_res	pass	one_group	4	6	2	1
459	ENSMUSG00000027978	one_groupFlx_Ket_res	-0.425031	S8	sus	Flx_Ket_res	pass	one_group	2	2	2	1
460	ENSMUSG00000027985	one_groupFlx_Ket_res	-0.422331	S8	sus	Flx_Ket_res	pass	one_group	2	2	2	1
461	ENSMUSG00000027996	one_groupFlx_Ket_res	1.06445	S8	sus	Flx_Ket_res	pass	one_group	3	3	1	1
462	ENSMUSG00000028039	one_groupFlx_Ket_res	0.455278	S8	sus	Flx_Ket_res	pass	one_group	1	1	1	1
463	ENSMUSG00000028051	one_groupFlx_Ket_res	0.95476	S8	sus	Flx_Ket_res	pass	one_group	2	4	2	1
464	ENSMUSG00000028064	one_groupFlx_Ket_res	0.664328	S8	sus	Flx_Ket_res	pass	one_group	2	4	2	1
465	ENSMUSG00000028072	one_groupFlx_Ket_res	-0.109077	S8	sus	Flx_Ket_res	pass	one_group	1	1	1	1
466	ENSMUSG00000028073	one_groupFlx_Ket_res	1.14617	S8	sus	Flx_Ket_res	pass	one_group	2	4	2	1
467	ENSMUSG00000028101	one_groupFlx_Ket_res	0.538216	S8	sus	Flx_Ket_res	pass	one_group	1	1	1	1
468	ENSMUSG00000028174	one_groupFlx_Ket_res	-0.757147	S8	sus	Flx_Ket_res	pass	one_group	1	5	1	1
469	ENSMUSG00000028197	one_groupFlx_Ket_res	-0.0504205	S8	sus	Flx_Ket_res	pass	one_group	2	2	2	1
470	ENSMUSG00000028278	one_groupFlx_Ket_res	0.0846486	S8	sus	Flx_Ket_res	pass	one_group	1	1	1	1
471	ENSMUSG00000028341	one_groupFlx_Ket_res	-0.497568	S8	sus	Flx_Ket_res	pass	one_group	2	2	2	1
472	ENSMUSG00000028360	one_groupFlx_Ket_res	-0.687628	S8	sus	Flx_Ket_res	pass	one_group	4	6	2	1
473	ENSMUSG00000028373	one_groupFlx_Ket_res	0.22836	S8	sus	Flx_Ket_res	pass	one_group	2	2	2	1
474	ENSMUSG00000028420	one_groupFlx_Ket_res	-1.15056	S8	sus	Flx_Ket_res	pass	one_group	4	6	2	1
475	ENSMUSG00000028434	one_groupFlx_Ket_res	0.686093	S8	sus	Flx_Ket_res	pass	one_group	2	4	2	1
476	ENSMUSG00000028456	one_groupFlx_Ket_res	-0.740623	S8	sus	Flx_Ket_res	pass	one_group	4	6	2	1
477	ENSMUSG00000028459	one_groupFlx_Ket_res	1.1519	S8	sus	Flx_Ket_res	pass	one_group	3	3	1	1
478	ENSMUSG00000028527	one_groupFlx_Ket_res	-0.241802	S8	sus	Flx_Ket_res	pass	one_group	2	2	2	1
479	ENSMUSG00000028541	one_groupFlx_Ket_res	0.446856	S8	sus	Flx_Ket_res	pass	one_group	1	1	1	1
480	ENSMUSG00000028546	one_groupFlx_Ket_res	-0.0131152	S8	sus	Flx_Ket_res	pass	one_group	2	2	2	1
481	ENSMUSG00000028555	one_groupFlx_Ket_res	1.09381	S8	sus	Flx_Ket_res	pass	one_group	2	4	2	1
482	ENSMUSG00000028565	one_groupFlx_Ket_res	-0.0741034	S8	sus	Flx_Ket_res	pass	one_group	2	2	2	1
483	ENSMUSG00000028602	one_groupFlx_Ket_res	1.05255	S8	sus	Flx_Ket_res	pass	one_group	2	4	2	1
484	ENSMUSG00000028613	one_groupFlx_Ket_res	0.115783	S8	sus	Flx_Ket_res	pass	one_group	2	2	2	1
485	ENSMUSG00000028631	one_groupFlx_Ket_res	-0.847919	S8	sus	Flx_Ket_res	pass	one_group	4	6	2	1
486	ENSMUSG00000028634	one_groupFlx_Ket_res	-0.164064	S8	sus	Flx_Ket_res	pass	one_group	2	2	2	1
487	ENSMUSG00000028645	one_groupFlx_Ket_res	0.839965	S8	sus	Flx_Ket_res	pass	one_group	3	3	1	1
488	ENSMUSG00000028655	one_groupFlx_Ket_res	1.12889	S8	sus	Flx_Ket_res	pass	one_group	3	3	1	1
489	ENSMUSG00000028661	one_groupFlx_Ket_res	0.460634	S8	sus	Flx_Ket_res	pass	one_group	1	1	1	1
490	ENSMUSG00000028664	one_groupFlx_Ket_res	0.820439	S8	sus	Flx_Ket_res	pass	one_group	2	4	2	1
491	ENSMUSG00000028758	one_groupFlx_Ket_res	0.501214	S8	sus	Flx_Ket_res	pass	one_group	1	1	1	1
492	ENSMUSG00000028785	one_groupFlx_Ket_res	-0.460267	S8	sus	Flx_Ket_res	pass	one_group	1	1	1	1
493	ENSMUSG00000028786	one_groupFlx_Ket_res	-0.0425776	S8	sus	Flx_Ket_res	pass	one_group	1	1	1	1
494	ENSMUSG00000028804	one_groupFlx_Ket_res	-0.225449	S8	sus	Flx_Ket_res	pass	one_group	2	2	2	1
495	ENSMUSG00000028807	one_groupFlx_Ket_res	0.565899	S8	sus	Flx_Ket_res	pass	one_group	1	1	1	1
496	ENSMUSG00000028832	one_groupFlx_Ket_res	-0.440351	S8	sus	Flx_Ket_res	pass	one_group	2	2	2	1
497	ENSMUSG00000028864	one_groupFlx_Ket_res	-0.113052	S8	sus	Flx_Ket_res	pass	one_group	2	2	2	1
498	ENSMUSG00000028909	one_groupFlx_Ket_res	-0.200407	S8	sus	Flx_Ket_res	pass	one_group	2	2	2	1
499	ENSMUSG00000028926	one_groupFlx_Ket_res	-0.351644	S8	sus	Flx_Ket_res	pass	one_group	2	2	2	1
500	ENSMUSG00000028927	one_groupFlx_Ket_res	-0.731637	S8	sus	Flx_Ket_res	pass	one_group	4	6	2	1
501	ENSMUSG00000028933	one_groupFlx_Ket_res	0.237801	S8	sus	Flx_Ket_res	pass	one_group	2	2	2	1
502	ENSMUSG00000028943	one_groupFlx_Ket_res	-1.04722	S8	sus	Flx_Ket_res	pass	one_group	4	6	2	1
503	ENSMUSG00000028977	one_groupFlx_Ket_res	-0.192789	S8	sus	Flx_Ket_res	pass	one_group	2	2	2	1
504	ENSMUSG00000029054	one_groupFlx_Ket_res	-0.664996	S8	sus	Flx_Ket_res	pass	one_group	1	5	1	1
505	ENSMUSG00000029084	one_groupFlx_Ket_res	1.13814	S8	sus	Flx_Ket_res	pass	one_group	2	4	2	1
506	ENSMUSG00000029135	one_groupFlx_Ket_res	-0.109823	S8	sus	Flx_Ket_res	pass	one_group	2	2	2	1
507	ENSMUSG00000029151	one_groupFlx_Ket_res	-0.401125	S8	sus	Flx_Ket_res	pass	one_group	2	2	2	1
508	ENSMUSG00000029154	one_groupFlx_Ket_res	-0.440699	S8	sus	Flx_Ket_res	pass	one_group	2	2	2	1
509	ENSMUSG00000029174	one_groupFlx_Ket_res	0.299491	S8	sus	Flx_Ket_res	pass	one_group	2	2	2	1
510	ENSMUSG00000029185	one_groupFlx_Ket_res	-1.04756	S8	sus	Flx_Ket_res	pass	one_group	4	6	2	1
511	ENSMUSG00000029189	one_groupFlx_Ket_res	-0.103045	S8	sus	Flx_Ket_res	pass	one_group	2	2	2	1
512	ENSMUSG00000029206	one_groupFlx_Ket_res	-1.0834	S8	sus	Flx_Ket_res	pass	one_group	1	5	1	1
513	ENSMUSG00000029211	one_groupFlx_Ket_res	-0.586155	S8	sus	Flx_Ket_res	pass	one_group	1	5	1	1
514	ENSMUSG00000029212	one_groupFlx_Ket_res	-0.35328	S8	sus	Flx_Ket_res	pass	one_group	2	2	2	1
515	ENSMUSG00000029217	one_groupFlx_Ket_res	-1.14179	S8	sus	Flx_Ket_res	pass	one_group	4	6	2	1
516	ENSMUSG00000029228	one_groupFlx_Ket_res	1.048	S8	sus	Flx_Ket_res	pass	one_group	3	3	1	1
517	ENSMUSG00000029245	one_groupFlx_Ket_res	-0.215808	S8	sus	Flx_Ket_res	pass	one_group	2	2	2	1
518	ENSMUSG00000029307	one_groupFlx_Ket_res	1.0385	S8	sus	Flx_Ket_res	pass	one_group	2	4	2	1
519	ENSMUSG00000029314	one_groupFlx_Ket_res	0.00886426	S8	sus	Flx_Ket_res	pass	one_group	1	1	1	1
520	ENSMUSG00000029335	one_groupFlx_Ket_res	-0.573773	S8	sus	Flx_Ket_res	pass	one_group	2	2	2	1
521	ENSMUSG00000029337	one_groupFlx_Ket_res	-0.32412	S8	sus	Flx_Ket_res	pass	one_group	2	2	2	1
522	ENSMUSG00000029348	one_groupFlx_Ket_res	0.90147	S8	sus	Flx_Ket_res	pass	one_group	2	4	2	1
523	ENSMUSG00000029359	one_groupFlx_Ket_res	-0.207774	S8	sus	Flx_Ket_res	pass	one_group	1	1	1	1
524	ENSMUSG00000029385	one_groupFlx_Ket_res	-0.569824	S8	sus	Flx_Ket_res	pass	one_group	1	1	1	1
525	ENSMUSG00000029420	one_groupFlx_Ket_res	0.148394	S8	sus	Flx_Ket_res	pass	one_group	2	2	2	1
526	ENSMUSG00000029471	one_groupFlx_Ket_res	0.980053	S8	sus	Flx_Ket_res	pass	one_group	3	3	1	1
527	ENSMUSG00000029478	one_groupFlx_Ket_res	0.383308	S8	sus	Flx_Ket_res	pass	one_group	2	2	2	1
528	ENSMUSG00000029499	one_groupFlx_Ket_res	0.455225	S8	sus	Flx_Ket_res	pass	one_group	1	1	1	1
529	ENSMUSG00000029552	one_groupFlx_Ket_res	0.7449	S8	sus	Flx_Ket_res	pass	one_group	2	4	2	1
530	ENSMUSG00000029560	one_groupFlx_Ket_res	0.552808	S8	sus	Flx_Ket_res	pass	one_group	2	2	2	1
531	ENSMUSG00000029581	one_groupFlx_Ket_res	0.0294754	S8	sus	Flx_Ket_res	pass	one_group	2	2	2	1
532	ENSMUSG00000029659	one_groupFlx_Ket_res	-0.600944	S8	sus	Flx_Ket_res	pass	one_group	4	6	2	1
533	ENSMUSG00000029671	one_groupFlx_Ket_res	1.03417	S8	sus	Flx_Ket_res	pass	one_group	3	3	1	1
534	ENSMUSG00000029674	one_groupFlx_Ket_res	0.424384	S8	sus	Flx_Ket_res	pass	one_group	2	2	2	1
535	ENSMUSG00000029754	one_groupFlx_Ket_res	0.0984666	S8	sus	Flx_Ket_res	pass	one_group	1	1	1	1
536	ENSMUSG00000029765	one_groupFlx_Ket_res	-0.0522057	S8	sus	Flx_Ket_res	pass	one_group	2	2	2	1
537	ENSMUSG00000029769	one_groupFlx_Ket_res	0.0646068	S8	sus	Flx_Ket_res	pass	one_group	2	2	2	1
538	ENSMUSG00000029798	one_groupFlx_Ket_res	-0.701317	S8	sus	Flx_Ket_res	pass	one_group	4	6	2	1
539	ENSMUSG00000029925	one_groupFlx_Ket_res	-1.02113	S8	sus	Flx_Ket_res	pass	one_group	1	5	1	1
540	ENSMUSG00000029999	one_groupFlx_Ket_res	0.171751	S8	sus	Flx_Ket_res	pass	one_group	1	1	1	1
541	ENSMUSG00000030008	one_groupFlx_Ket_res	-0.297638	S8	sus	Flx_Ket_res	pass	one_group	1	1	1	1
542	ENSMUSG00000030032	one_groupFlx_Ket_res	0.64942	S8	sus	Flx_Ket_res	pass	one_group	3	3	1	1
543	ENSMUSG00000030047	one_groupFlx_Ket_res	-0.291906	S8	sus	Flx_Ket_res	pass	one_group	2	2	2	1
544	ENSMUSG00000030077	one_groupFlx_Ket_res	-0.670897	S8	sus	Flx_Ket_res	pass	one_group	4	6	2	1
545	ENSMUSG00000030084	one_groupFlx_Ket_res	0.807657	S8	sus	Flx_Ket_res	pass	one_group	2	4	2	1
546	ENSMUSG00000030089	one_groupFlx_Ket_res	-0.0997096	S8	sus	Flx_Ket_res	pass	one_group	2	2	2	1
547	ENSMUSG00000030096	one_groupFlx_Ket_res	0.167806	S8	sus	Flx_Ket_res	pass	one_group	1	1	1	1
548	ENSMUSG00000030098	one_groupFlx_Ket_res	0.195832	S8	sus	Flx_Ket_res	pass	one_group	2	2	2	1
549	ENSMUSG00000030110	one_groupFlx_Ket_res	1.09511	S8	sus	Flx_Ket_res	pass	one_group	2	4	2	1
550	ENSMUSG00000030111	one_groupFlx_Ket_res	0.954616	S8	sus	Flx_Ket_res	pass	one_group	2	4	2	1
551	ENSMUSG00000030120	one_groupFlx_Ket_res	0.982539	S8	sus	Flx_Ket_res	pass	one_group	2	4	2	1
552	ENSMUSG00000030122	one_groupFlx_Ket_res	1.15462	S8	sus	Flx_Ket_res	pass	one_group	3	3	1	1
553	ENSMUSG00000030123	one_groupFlx_Ket_res	-0.395079	S8	sus	Flx_Ket_res	pass	one_group	1	1	1	1
554	ENSMUSG00000030168	one_groupFlx_Ket_res	1.06516	S8	sus	Flx_Ket_res	pass	one_group	2	4	2	1
555	ENSMUSG00000030199	one_groupFlx_Ket_res	-0.542985	S8	sus	Flx_Ket_res	pass	one_group	2	2	2	1
556	ENSMUSG00000030246	one_groupFlx_Ket_res	0.744251	S8	sus	Flx_Ket_res	pass	one_group	2	4	2	1
557	ENSMUSG00000030268	one_groupFlx_Ket_res	0.992967	S8	sus	Flx_Ket_res	pass	one_group	2	4	2	1
558	ENSMUSG00000030281	one_groupFlx_Ket_res	1.05328	S8	sus	Flx_Ket_res	pass	one_group	3	3	1	1
559	ENSMUSG00000030283	one_groupFlx_Ket_res	-1.15102	S8	sus	Flx_Ket_res	pass	one_group	1	5	1	1
560	ENSMUSG00000030337	one_groupFlx_Ket_res	0.506301	S8	sus	Flx_Ket_res	pass	one_group	2	2	2	1
561	ENSMUSG00000030359	one_groupFlx_Ket_res	0.464242	S8	sus	Flx_Ket_res	pass	one_group	2	2	2	1
562	ENSMUSG00000030374	one_groupFlx_Ket_res	-0.286041	S8	sus	Flx_Ket_res	pass	one_group	1	1	1	1
563	ENSMUSG00000030413	one_groupFlx_Ket_res	1.01948	S8	sus	Flx_Ket_res	pass	one_group	2	4	2	1
564	ENSMUSG00000030491	one_groupFlx_Ket_res	-0.152161	S8	sus	Flx_Ket_res	pass	one_group	2	2	2	1
565	ENSMUSG00000030500	one_groupFlx_Ket_res	-0.144107	S8	sus	Flx_Ket_res	pass	one_group	2	2	2	1
566	ENSMUSG00000030513	one_groupFlx_Ket_res	1.12402	S8	sus	Flx_Ket_res	pass	one_group	2	4	2	1
567	ENSMUSG00000030519	one_groupFlx_Ket_res	0.190726	S8	sus	Flx_Ket_res	pass	one_group	2	2	2	1
568	ENSMUSG00000030553	one_groupFlx_Ket_res	0.132233	S8	sus	Flx_Ket_res	pass	one_group	1	1	1	1
569	ENSMUSG00000030559	one_groupFlx_Ket_res	0.857857	S8	sus	Flx_Ket_res	pass	one_group	2	4	2	1
570	ENSMUSG00000030562	one_groupFlx_Ket_res	1.15182	S8	sus	Flx_Ket_res	pass	one_group	3	3	1	1
571	ENSMUSG00000030584	one_groupFlx_Ket_res	1.12036	S8	sus	Flx_Ket_res	pass	one_group	3	3	1	1
572	ENSMUSG00000030589	one_groupFlx_Ket_res	1.02438	S8	sus	Flx_Ket_res	pass	one_group	2	4	2	1
573	ENSMUSG00000030590	one_groupFlx_Ket_res	0.724688	S8	sus	Flx_Ket_res	pass	one_group	2	4	2	1
574	ENSMUSG00000030592	one_groupFlx_Ket_res	0.726952	S8	sus	Flx_Ket_res	pass	one_group	3	3	1	1
575	ENSMUSG00000030600	one_groupFlx_Ket_res	0.617806	S8	sus	Flx_Ket_res	pass	one_group	2	4	2	1
576	ENSMUSG00000030657	one_groupFlx_Ket_res	0.0976955	S8	sus	Flx_Ket_res	pass	one_group	2	2	2	1
577	ENSMUSG00000030680	one_groupFlx_Ket_res	-0.519845	S8	sus	Flx_Ket_res	pass	one_group	2	2	2	1
578	ENSMUSG00000030711	one_groupFlx_Ket_res	0.329092	S8	sus	Flx_Ket_res	pass	one_group	1	1	1	1
579	ENSMUSG00000030747	one_groupFlx_Ket_res	1.09525	S8	sus	Flx_Ket_res	pass	one_group	3	3	1	1
580	ENSMUSG00000030770	one_groupFlx_Ket_res	0.528925	S8	sus	Flx_Ket_res	pass	one_group	2	2	2	1
581	ENSMUSG00000030774	one_groupFlx_Ket_res	-0.406876	S8	sus	Flx_Ket_res	pass	one_group	2	2	2	1
582	ENSMUSG00000030785	one_groupFlx_Ket_res	1.02118	S8	sus	Flx_Ket_res	pass	one_group	2	4	2	1
583	ENSMUSG00000030792	one_groupFlx_Ket_res	-0.410094	S8	sus	Flx_Ket_res	pass	one_group	2	2	2	1
584	ENSMUSG00000030844	one_groupFlx_Ket_res	0.23446	S8	sus	Flx_Ket_res	pass	one_group	1	1	1	1
585	ENSMUSG00000030854	one_groupFlx_Ket_res	0.508588	S8	sus	Flx_Ket_res	pass	one_group	1	1	1	1
586	ENSMUSG00000030878	one_groupFlx_Ket_res	0.729007	S8	sus	Flx_Ket_res	pass	one_group	2	4	2	1
587	ENSMUSG00000030905	one_groupFlx_Ket_res	0.195665	S8	sus	Flx_Ket_res	pass	one_group	1	1	1	1
588	ENSMUSG00000030909	one_groupFlx_Ket_res	-0.138436	S8	sus	Flx_Ket_res	pass	one_group	1	1	1	1
589	ENSMUSG00000030924	one_groupFlx_Ket_res	1.12379	S8	sus	Flx_Ket_res	pass	one_group	3	3	1	1
590	ENSMUSG00000030930	one_groupFlx_Ket_res	0.928905	S8	sus	Flx_Ket_res	pass	one_group	3	3	1	1
591	ENSMUSG00000031016	one_groupFlx_Ket_res	0.376844	S8	sus	Flx_Ket_res	pass	one_group	1	1	1	1
592	ENSMUSG00000031026	one_groupFlx_Ket_res	-0.192241	S8	sus	Flx_Ket_res	pass	one_group	2	2	2	1
593	ENSMUSG00000031074	one_groupFlx_Ket_res	0.753254	S8	sus	Flx_Ket_res	pass	one_group	3	3	1	1
594	ENSMUSG00000031075	one_groupFlx_Ket_res	1.14874	S8	sus	Flx_Ket_res	pass	one_group	2	4	2	1
595	ENSMUSG00000031090	one_groupFlx_Ket_res	-1.13789	S8	sus	Flx_Ket_res	pass	one_group	4	6	2	1
596	ENSMUSG00000031129	one_groupFlx_Ket_res	-0.23022	S8	sus	Flx_Ket_res	pass	one_group	2	2	2	1
597	ENSMUSG00000031167	one_groupFlx_Ket_res	-0.163153	S8	sus	Flx_Ket_res	pass	one_group	1	1	1	1
598	ENSMUSG00000031173	one_groupFlx_Ket_res	-1.08135	S8	sus	Flx_Ket_res	pass	one_group	1	5	1	1
599	ENSMUSG00000031189	one_groupFlx_Ket_res	0.0396216	S8	sus	Flx_Ket_res	pass	one_group	2	2	2	1
600	ENSMUSG00000031258	one_groupFlx_Ket_res	0.105595	S8	sus	Flx_Ket_res	pass	one_group	1	1	1	1
601	ENSMUSG00000031285	one_groupFlx_Ket_res	-0.762332	S8	sus	Flx_Ket_res	pass	one_group	1	5	1	1
602	ENSMUSG00000031342	one_groupFlx_Ket_res	0.0323749	S8	sus	Flx_Ket_res	pass	one_group	1	1	1	1
603	ENSMUSG00000031343	one_groupFlx_Ket_res	0.308386	S8	sus	Flx_Ket_res	pass	one_group	2	2	2	1
604	ENSMUSG00000031360	one_groupFlx_Ket_res	-1.0798	S8	sus	Flx_Ket_res	pass	one_group	1	5	1	1
605	ENSMUSG00000031364	one_groupFlx_Ket_res	-0.712552	S8	sus	Flx_Ket_res	pass	one_group	4	6	2	1
606	ENSMUSG00000031382	one_groupFlx_Ket_res	-0.168949	S8	sus	Flx_Ket_res	pass	one_group	1	1	1	1
607	ENSMUSG00000031400	one_groupFlx_Ket_res	-0.185897	S8	sus	Flx_Ket_res	pass	one_group	1	1	1	1
608	ENSMUSG00000031431	one_groupFlx_Ket_res	1.14981	S8	sus	Flx_Ket_res	pass	one_group	2	4	2	1
609	ENSMUSG00000031438	one_groupFlx_Ket_res	1.11367	S8	sus	Flx_Ket_res	pass	one_group	3	3	1	1
610	ENSMUSG00000031506	one_groupFlx_Ket_res	0.542807	S8	sus	Flx_Ket_res	pass	one_group	1	1	1	1
611	ENSMUSG00000031523	one_groupFlx_Ket_res	-0.222146	S8	sus	Flx_Ket_res	pass	one_group	2	2	2	1
612	ENSMUSG00000031543	one_groupFlx_Ket_res	0.309354	S8	sus	Flx_Ket_res	pass	one_group	2	2	2	1
613	ENSMUSG00000031551	one_groupFlx_Ket_res	-0.597414	S8	sus	Flx_Ket_res	pass	one_group	1	5	1	1
614	ENSMUSG00000031557	one_groupFlx_Ket_res	-0.775839	S8	sus	Flx_Ket_res	pass	one_group	4	6	2	1
615	ENSMUSG00000031558	one_groupFlx_Ket_res	0.632191	S8	sus	Flx_Ket_res	pass	one_group	2	4	2	1
616	ENSMUSG00000031654	one_groupFlx_Ket_res	0.24646	S8	sus	Flx_Ket_res	pass	one_group	2	2	2	1
617	ENSMUSG00000031684	one_groupFlx_Ket_res	0.0950815	S8	sus	Flx_Ket_res	pass	one_group	2	2	2	1
618	ENSMUSG00000031727	one_groupFlx_Ket_res	0.550482	S8	sus	Flx_Ket_res	pass	one_group	2	2	2	1
619	ENSMUSG00000031772	one_groupFlx_Ket_res	-0.33046	S8	sus	Flx_Ket_res	pass	one_group	2	2	2	1
620	ENSMUSG00000031778	one_groupFlx_Ket_res	-0.340931	S8	sus	Flx_Ket_res	pass	one_group	1	1	1	1
621	ENSMUSG00000031780	one_groupFlx_Ket_res	-0.35872	S8	sus	Flx_Ket_res	pass	one_group	2	2	2	1
622	ENSMUSG00000031789	one_groupFlx_Ket_res	0.776006	S8	sus	Flx_Ket_res	pass	one_group	2	4	2	1
623	ENSMUSG00000031803	one_groupFlx_Ket_res	0.459932	S8	sus	Flx_Ket_res	pass	one_group	1	1	1	1
624	ENSMUSG00000031821	one_groupFlx_Ket_res	0.488815	S8	sus	Flx_Ket_res	pass	one_group	2	2	2	1
625	ENSMUSG00000031822	one_groupFlx_Ket_res	0.1128	S8	sus	Flx_Ket_res	pass	one_group	2	2	2	1
626	ENSMUSG00000031824	one_groupFlx_Ket_res	0.374626	S8	sus	Flx_Ket_res	pass	one_group	2	2	2	1
627	ENSMUSG00000031827	one_groupFlx_Ket_res	1.11855	S8	sus	Flx_Ket_res	pass	one_group	2	4	2	1
628	ENSMUSG00000031828	one_groupFlx_Ket_res	0.852479	S8	sus	Flx_Ket_res	pass	one_group	3	3	1	1
629	ENSMUSG00000031837	one_groupFlx_Ket_res	0.566829	S8	sus	Flx_Ket_res	pass	one_group	1	1	1	1
630	ENSMUSG00000031842	one_groupFlx_Ket_res	-0.226094	S8	sus	Flx_Ket_res	pass	one_group	2	2	2	1
631	ENSMUSG00000031885	one_groupFlx_Ket_res	0.572534	S8	sus	Flx_Ket_res	pass	one_group	2	2	2	1
632	ENSMUSG00000031906	one_groupFlx_Ket_res	0.611701	S8	sus	Flx_Ket_res	pass	one_group	3	3	1	1
633	ENSMUSG00000031910	one_groupFlx_Ket_res	0.0178218	S8	sus	Flx_Ket_res	pass	one_group	1	1	1	1
634	ENSMUSG00000032012	one_groupFlx_Ket_res	0.674376	S8	sus	Flx_Ket_res	pass	one_group	2	4	2	1
635	ENSMUSG00000032014	one_groupFlx_Ket_res	1.13214	S8	sus	Flx_Ket_res	pass	one_group	2	4	2	1
636	ENSMUSG00000032017	one_groupFlx_Ket_res	-0.40025	S8	sus	Flx_Ket_res	pass	one_group	2	2	2	1
637	ENSMUSG00000032020	one_groupFlx_Ket_res	-0.155782	S8	sus	Flx_Ket_res	pass	one_group	2	2	2	1
638	ENSMUSG00000032033	one_groupFlx_Ket_res	-0.84001	S8	sus	Flx_Ket_res	pass	one_group	4	6	2	1
639	ENSMUSG00000032085	one_groupFlx_Ket_res	1.09154	S8	sus	Flx_Ket_res	pass	one_group	2	4	2	1
640	ENSMUSG00000032109	one_groupFlx_Ket_res	1.14312	S8	sus	Flx_Ket_res	pass	one_group	2	4	2	1
641	ENSMUSG00000032125	one_groupFlx_Ket_res	1.15432	S8	sus	Flx_Ket_res	pass	one_group	2	4	2	1
642	ENSMUSG00000032192	one_groupFlx_Ket_res	-0.0726421	S8	sus	Flx_Ket_res	pass	one_group	1	1	1	1
643	ENSMUSG00000032193	one_groupFlx_Ket_res	1.13061	S8	sus	Flx_Ket_res	pass	one_group	2	4	2	1
644	ENSMUSG00000032202	one_groupFlx_Ket_res	0.142874	S8	sus	Flx_Ket_res	pass	one_group	1	1	1	1
645	ENSMUSG00000032332	one_groupFlx_Ket_res	-0.744139	S8	sus	Flx_Ket_res	pass	one_group	4	6	2	1
646	ENSMUSG00000032366	one_groupFlx_Ket_res	-0.472642	S8	sus	Flx_Ket_res	pass	one_group	1	1	1	1
647	ENSMUSG00000032373	one_groupFlx_Ket_res	0.301575	S8	sus	Flx_Ket_res	pass	one_group	1	1	1	1
648	ENSMUSG00000032380	one_groupFlx_Ket_res	-1.15012	S8	sus	Flx_Ket_res	pass	one_group	4	6	2	1
649	ENSMUSG00000032392	one_groupFlx_Ket_res	-1.13903	S8	sus	Flx_Ket_res	pass	one_group	1	5	1	1
650	ENSMUSG00000032401	one_groupFlx_Ket_res	-0.0126198	S8	sus	Flx_Ket_res	pass	one_group	1	1	1	1
651	ENSMUSG00000032418	one_groupFlx_Ket_res	-0.430178	S8	sus	Flx_Ket_res	pass	one_group	2	2	2	1
652	ENSMUSG00000032436	one_groupFlx_Ket_res	-0.687718	S8	sus	Flx_Ket_res	pass	one_group	4	6	2	1
653	ENSMUSG00000032452	one_groupFlx_Ket_res	0.177398	S8	sus	Flx_Ket_res	pass	one_group	2	2	2	1
654	ENSMUSG00000032495	one_groupFlx_Ket_res	0.919	S8	sus	Flx_Ket_res	pass	one_group	2	4	2	1
655	ENSMUSG00000032503	one_groupFlx_Ket_res	-0.561356	S8	sus	Flx_Ket_res	pass	one_group	1	1	1	1
656	ENSMUSG00000032511	one_groupFlx_Ket_res	1.14969	S8	sus	Flx_Ket_res	pass	one_group	2	4	2	1
657	ENSMUSG00000032515	one_groupFlx_Ket_res	1.10657	S8	sus	Flx_Ket_res	pass	one_group	3	3	1	1
658	ENSMUSG00000032532	one_groupFlx_Ket_res	-0.575571	S8	sus	Flx_Ket_res	pass	one_group	2	2	2	1
659	ENSMUSG00000032564	one_groupFlx_Ket_res	0.10966	S8	sus	Flx_Ket_res	pass	one_group	2	2	2	1
660	ENSMUSG00000032589	one_groupFlx_Ket_res	-0.646825	S8	sus	Flx_Ket_res	pass	one_group	4	6	2	1
661	ENSMUSG00000032656	one_groupFlx_Ket_res	0.973219	S8	sus	Flx_Ket_res	pass	one_group	2	4	2	1
662	ENSMUSG00000032698	one_groupFlx_Ket_res	-0.0405329	S8	sus	Flx_Ket_res	pass	one_group	1	1	1	1
663	ENSMUSG00000032702	one_groupFlx_Ket_res	0.125438	S8	sus	Flx_Ket_res	pass	one_group	2	2	2	1
664	ENSMUSG00000032776	one_groupFlx_Ket_res	-0.0322194	S8	sus	Flx_Ket_res	pass	one_group	2	2	2	1
665	ENSMUSG00000032816	one_groupFlx_Ket_res	0.880551	S8	sus	Flx_Ket_res	pass	one_group	2	4	2	1
666	ENSMUSG00000032936	one_groupFlx_Ket_res	-0.680767	S8	sus	Flx_Ket_res	pass	one_group	1	5	1	1
667	ENSMUSG00000032946	one_groupFlx_Ket_res	-0.321492	S8	sus	Flx_Ket_res	pass	one_group	1	1	1	1
668	ENSMUSG00000033033	one_groupFlx_Ket_res	0.458479	S8	sus	Flx_Ket_res	pass	one_group	2	2	2	1
669	ENSMUSG00000033060	one_groupFlx_Ket_res	-0.551394	S8	sus	Flx_Ket_res	pass	one_group	1	1	1	1
670	ENSMUSG00000033061	one_groupFlx_Ket_res	1.10783	S8	sus	Flx_Ket_res	pass	one_group	2	4	2	1
671	ENSMUSG00000033152	one_groupFlx_Ket_res	0.8528	S8	sus	Flx_Ket_res	pass	one_group	2	4	2	1
672	ENSMUSG00000033161	one_groupFlx_Ket_res	0.590485	S8	sus	Flx_Ket_res	pass	one_group	2	4	2	1
673	ENSMUSG00000033187	one_groupFlx_Ket_res	0.56992	S8	sus	Flx_Ket_res	pass	one_group	2	2	2	1
674	ENSMUSG00000033209	one_groupFlx_Ket_res	0.978336	S8	sus	Flx_Ket_res	pass	one_group	2	4	2	1
675	ENSMUSG00000033214	one_groupFlx_Ket_res	-0.167821	S8	sus	Flx_Ket_res	pass	one_group	1	1	1	1
676	ENSMUSG00000033249	one_groupFlx_Ket_res	-1.08423	S8	sus	Flx_Ket_res	pass	one_group	4	6	2	1
677	ENSMUSG00000033256	one_groupFlx_Ket_res	0.243736	S8	sus	Flx_Ket_res	pass	one_group	1	1	1	1
678	ENSMUSG00000033287	one_groupFlx_Ket_res	-0.384609	S8	sus	Flx_Ket_res	pass	one_group	1	1	1	1
679	ENSMUSG00000033308	one_groupFlx_Ket_res	0.321658	S8	sus	Flx_Ket_res	pass	one_group	2	2	2	1
680	ENSMUSG00000033313	one_groupFlx_Ket_res	0.428572	S8	sus	Flx_Ket_res	pass	one_group	2	2	2	1
681	ENSMUSG00000033316	one_groupFlx_Ket_res	-0.118083	S8	sus	Flx_Ket_res	pass	one_group	2	2	2	1
682	ENSMUSG00000033356	one_groupFlx_Ket_res	-0.766319	S8	sus	Flx_Ket_res	pass	one_group	1	5	1	1
683	ENSMUSG00000033377	one_groupFlx_Ket_res	-1.15461	S8	sus	Flx_Ket_res	pass	one_group	4	6	2	1
684	ENSMUSG00000033419	one_groupFlx_Ket_res	0.0969412	S8	sus	Flx_Ket_res	pass	one_group	2	2	2	1
685	ENSMUSG00000033420	one_groupFlx_Ket_res	-0.282052	S8	sus	Flx_Ket_res	pass	one_group	2	2	2	1
686	ENSMUSG00000033491	one_groupFlx_Ket_res	-0.499629	S8	sus	Flx_Ket_res	pass	one_group	2	2	2	1
687	ENSMUSG00000033590	one_groupFlx_Ket_res	-0.574611	S8	sus	Flx_Ket_res	pass	one_group	1	1	1	1
688	ENSMUSG00000033594	one_groupFlx_Ket_res	0.969252	S8	sus	Flx_Ket_res	pass	one_group	2	4	2	1
689	ENSMUSG00000033669	one_groupFlx_Ket_res	0.719509	S8	sus	Flx_Ket_res	pass	one_group	2	4	2	1
690	ENSMUSG00000033717	one_groupFlx_Ket_res	0.600984	S8	sus	Flx_Ket_res	pass	one_group	2	4	2	1
691	ENSMUSG00000033722	one_groupFlx_Ket_res	0.81868	S8	sus	Flx_Ket_res	pass	one_group	2	4	2	1
692	ENSMUSG00000033726	one_groupFlx_Ket_res	-0.352578	S8	sus	Flx_Ket_res	pass	one_group	2	2	2	1
693	ENSMUSG00000033730	one_groupFlx_Ket_res	0.0578807	S8	sus	Flx_Ket_res	pass	one_group	1	1	1	1
694	ENSMUSG00000033760	one_groupFlx_Ket_res	-1.07706	S8	sus	Flx_Ket_res	pass	one_group	4	6	2	1
695	ENSMUSG00000033763	one_groupFlx_Ket_res	0.829069	S8	sus	Flx_Ket_res	pass	one_group	2	4	2	1
696	ENSMUSG00000033777	one_groupFlx_Ket_res	0.675594	S8	sus	Flx_Ket_res	pass	one_group	3	3	1	1
697	ENSMUSG00000033788	one_groupFlx_Ket_res	0.558824	S8	sus	Flx_Ket_res	pass	one_group	2	2	2	1
698	ENSMUSG00000033854	one_groupFlx_Ket_res	0.385672	S8	sus	Flx_Ket_res	pass	one_group	2	2	2	1
699	ENSMUSG00000033949	one_groupFlx_Ket_res	-1.15433	S8	sus	Flx_Ket_res	pass	one_group	4	6	2	1
700	ENSMUSG00000033953	one_groupFlx_Ket_res	-0.682727	S8	sus	Flx_Ket_res	pass	one_group	1	5	1	1
701	ENSMUSG00000034006	one_groupFlx_Ket_res	0.469441	S8	sus	Flx_Ket_res	pass	one_group	2	2	2	1
702	ENSMUSG00000034009	one_groupFlx_Ket_res	-0.423129	S8	sus	Flx_Ket_res	pass	one_group	2	2	2	1
703	ENSMUSG00000034037	one_groupFlx_Ket_res	1.14411	S8	sus	Flx_Ket_res	pass	one_group	2	4	2	1
704	ENSMUSG00000034059	one_groupFlx_Ket_res	-1.01472	S8	sus	Flx_Ket_res	pass	one_group	1	5	1	1
705	ENSMUSG00000034112	one_groupFlx_Ket_res	-0.804104	S8	sus	Flx_Ket_res	pass	one_group	1	5	1	1
706	ENSMUSG00000034161	one_groupFlx_Ket_res	-0.143435	S8	sus	Flx_Ket_res	pass	one_group	1	1	1	1
707	ENSMUSG00000034171	one_groupFlx_Ket_res	-0.591577	S8	sus	Flx_Ket_res	pass	one_group	4	6	2	1
708	ENSMUSG00000034224	one_groupFlx_Ket_res	0.0664337	S8	sus	Flx_Ket_res	pass	one_group	1	1	1	1
709	ENSMUSG00000034271	one_groupFlx_Ket_res	-0.251657	S8	sus	Flx_Ket_res	pass	one_group	2	2	2	1
710	ENSMUSG00000034295	one_groupFlx_Ket_res	0.20081	S8	sus	Flx_Ket_res	pass	one_group	2	2	2	1
711	ENSMUSG00000034310	one_groupFlx_Ket_res	-0.00332897	S8	sus	Flx_Ket_res	pass	one_group	2	2	2	1
712	ENSMUSG00000034324	one_groupFlx_Ket_res	0.0329282	S8	sus	Flx_Ket_res	pass	one_group	2	2	2	1
713	ENSMUSG00000034336	one_groupFlx_Ket_res	-0.482871	S8	sus	Flx_Ket_res	pass	one_group	2	2	2	1
714	ENSMUSG00000034353	one_groupFlx_Ket_res	1.01931	S8	sus	Flx_Ket_res	pass	one_group	3	3	1	1
715	ENSMUSG00000034361	one_groupFlx_Ket_res	1.05977	S8	sus	Flx_Ket_res	pass	one_group	3	3	1	1
716	ENSMUSG00000034390	one_groupFlx_Ket_res	0.195807	S8	sus	Flx_Ket_res	pass	one_group	2	2	2	1
717	ENSMUSG00000034394	one_groupFlx_Ket_res	0.69357	S8	sus	Flx_Ket_res	pass	one_group	2	4	2	1
718	ENSMUSG00000034449	one_groupFlx_Ket_res	-1.15448	S8	sus	Flx_Ket_res	pass	one_group	4	6	2	1
719	ENSMUSG00000034472	one_groupFlx_Ket_res	-0.10203	S8	sus	Flx_Ket_res	pass	one_group	1	1	1	1
720	ENSMUSG00000034522	one_groupFlx_Ket_res	0.785917	S8	sus	Flx_Ket_res	pass	one_group	3	3	1	1
721	ENSMUSG00000034533	one_groupFlx_Ket_res	0.225903	S8	sus	Flx_Ket_res	pass	one_group	2	2	2	1
722	ENSMUSG00000034613	one_groupFlx_Ket_res	-0.361791	S8	sus	Flx_Ket_res	pass	one_group	2	2	2	1
723	ENSMUSG00000034664	one_groupFlx_Ket_res	-0.88923	S8	sus	Flx_Ket_res	pass	one_group	4	6	2	1
724	ENSMUSG00000034686	one_groupFlx_Ket_res	-0.213922	S8	sus	Flx_Ket_res	pass	one_group	1	1	1	1
725	ENSMUSG00000034762	one_groupFlx_Ket_res	0.682747	S8	sus	Flx_Ket_res	pass	one_group	3	3	1	1
726	ENSMUSG00000034796	one_groupFlx_Ket_res	1.1508	S8	sus	Flx_Ket_res	pass	one_group	3	3	1	1
727	ENSMUSG00000034825	one_groupFlx_Ket_res	-0.421312	S8	sus	Flx_Ket_res	pass	one_group	2	2	2	1
728	ENSMUSG00000034867	one_groupFlx_Ket_res	-0.331176	S8	sus	Flx_Ket_res	pass	one_group	2	2	2	1
729	ENSMUSG00000034891	one_groupFlx_Ket_res	-0.498923	S8	sus	Flx_Ket_res	pass	one_group	2	2	2	1
730	ENSMUSG00000034930	one_groupFlx_Ket_res	1.13324	S8	sus	Flx_Ket_res	pass	one_group	2	4	2	1
731	ENSMUSG00000034936	one_groupFlx_Ket_res	1.00932	S8	sus	Flx_Ket_res	pass	one_group	2	4	2	1
732	ENSMUSG00000035000	one_groupFlx_Ket_res	0.540521	S8	sus	Flx_Ket_res	pass	one_group	2	2	2	1
733	ENSMUSG00000035033	one_groupFlx_Ket_res	-0.413398	S8	sus	Flx_Ket_res	pass	one_group	2	2	2	1
734	ENSMUSG00000035105	one_groupFlx_Ket_res	-0.020181	S8	sus	Flx_Ket_res	pass	one_group	2	2	2	1
735	ENSMUSG00000035121	one_groupFlx_Ket_res	-1.1393	S8	sus	Flx_Ket_res	pass	one_group	1	5	1	1
736	ENSMUSG00000035172	one_groupFlx_Ket_res	1.01373	S8	sus	Flx_Ket_res	pass	one_group	3	3	1	1
737	ENSMUSG00000035189	one_groupFlx_Ket_res	-0.321251	S8	sus	Flx_Ket_res	pass	one_group	2	2	2	1
738	ENSMUSG00000035273	one_groupFlx_Ket_res	-0.442478	S8	sus	Flx_Ket_res	pass	one_group	2	2	2	1
739	ENSMUSG00000035298	one_groupFlx_Ket_res	-0.177413	S8	sus	Flx_Ket_res	pass	one_group	1	1	1	1
740	ENSMUSG00000035356	one_groupFlx_Ket_res	-0.431111	S8	sus	Flx_Ket_res	pass	one_group	1	1	1	1
741	ENSMUSG00000035357	one_groupFlx_Ket_res	-0.0533723	S8	sus	Flx_Ket_res	pass	one_group	2	2	2	1
742	ENSMUSG00000035397	one_groupFlx_Ket_res	-1.01993	S8	sus	Flx_Ket_res	pass	one_group	1	5	1	1
743	ENSMUSG00000035431	one_groupFlx_Ket_res	-0.0727109	S8	sus	Flx_Ket_res	pass	one_group	2	2	2	1
744	ENSMUSG00000035456	one_groupFlx_Ket_res	-0.192969	S8	sus	Flx_Ket_res	pass	one_group	2	2	2	1
745	ENSMUSG00000035472	one_groupFlx_Ket_res	0.0349537	S8	sus	Flx_Ket_res	pass	one_group	2	2	2	1
746	ENSMUSG00000035486	one_groupFlx_Ket_res	0.680498	S8	sus	Flx_Ket_res	pass	one_group	2	4	2	1
747	ENSMUSG00000035513	one_groupFlx_Ket_res	-0.345865	S8	sus	Flx_Ket_res	pass	one_group	2	2	2	1
748	ENSMUSG00000035615	one_groupFlx_Ket_res	-0.426381	S8	sus	Flx_Ket_res	pass	one_group	2	2	2	1
749	ENSMUSG00000035681	one_groupFlx_Ket_res	-0.393158	S8	sus	Flx_Ket_res	pass	one_group	2	2	2	1
750	ENSMUSG00000035683	one_groupFlx_Ket_res	0.455121	S8	sus	Flx_Ket_res	pass	one_group	1	1	1	1
751	ENSMUSG00000035686	one_groupFlx_Ket_res	-1.08011	S8	sus	Flx_Ket_res	pass	one_group	4	6	2	1
752	ENSMUSG00000035778	one_groupFlx_Ket_res	0.237387	S8	sus	Flx_Ket_res	pass	one_group	2	2	2	1
753	ENSMUSG00000035781	one_groupFlx_Ket_res	1.07273	S8	sus	Flx_Ket_res	pass	one_group	2	4	2	1
754	ENSMUSG00000035828	one_groupFlx_Ket_res	1.12767	S8	sus	Flx_Ket_res	pass	one_group	2	4	2	1
755	ENSMUSG00000035829	one_groupFlx_Ket_res	0.0652076	S8	sus	Flx_Ket_res	pass	one_group	2	2	2	1
756	ENSMUSG00000036040	one_groupFlx_Ket_res	0.143558	S8	sus	Flx_Ket_res	pass	one_group	2	2	2	1
757	ENSMUSG00000036053	one_groupFlx_Ket_res	-0.0163582	S8	sus	Flx_Ket_res	pass	one_group	2	2	2	1
758	ENSMUSG00000036123	one_groupFlx_Ket_res	-1.10187	S8	sus	Flx_Ket_res	pass	one_group	4	6	2	1
759	ENSMUSG00000036155	one_groupFlx_Ket_res	0.249711	S8	sus	Flx_Ket_res	pass	one_group	2	2	2	1
760	ENSMUSG00000036158	one_groupFlx_Ket_res	-0.546216	S8	sus	Flx_Ket_res	pass	one_group	2	2	2	1
761	ENSMUSG00000036192	one_groupFlx_Ket_res	-0.640128	S8	sus	Flx_Ket_res	pass	one_group	4	6	2	1
762	ENSMUSG00000036218	one_groupFlx_Ket_res	-0.34487	S8	sus	Flx_Ket_res	pass	one_group	2	2	2	1
763	ENSMUSG00000036242	one_groupFlx_Ket_res	-0.219079	S8	sus	Flx_Ket_res	pass	one_group	2	2	2	1
764	ENSMUSG00000036246	one_groupFlx_Ket_res	0.251033	S8	sus	Flx_Ket_res	pass	one_group	2	2	2	1
765	ENSMUSG00000036273	one_groupFlx_Ket_res	0.486315	S8	sus	Flx_Ket_res	pass	one_group	1	1	1	1
766	ENSMUSG00000036356	one_groupFlx_Ket_res	-0.0757828	S8	sus	Flx_Ket_res	pass	one_group	2	2	2	1
767	ENSMUSG00000036372	one_groupFlx_Ket_res	1.15166	S8	sus	Flx_Ket_res	pass	one_group	3	3	1	1
768	ENSMUSG00000036377	one_groupFlx_Ket_res	1.08027	S8	sus	Flx_Ket_res	pass	one_group	2	4	2	1
769	ENSMUSG00000036422	one_groupFlx_Ket_res	1.0942	S8	sus	Flx_Ket_res	pass	one_group	2	4	2	1
770	ENSMUSG00000036480	one_groupFlx_Ket_res	0.897505	S8	sus	Flx_Ket_res	pass	one_group	3	3	1	1
771	ENSMUSG00000036502	one_groupFlx_Ket_res	1.02258	S8	sus	Flx_Ket_res	pass	one_group	3	3	1	1
772	ENSMUSG00000036533	one_groupFlx_Ket_res	0.202438	S8	sus	Flx_Ket_res	pass	one_group	1	1	1	1
773	ENSMUSG00000036594	one_groupFlx_Ket_res	-1.14586	S8	sus	Flx_Ket_res	pass	one_group	1	5	1	1
774	ENSMUSG00000036620	one_groupFlx_Ket_res	0.69043	S8	sus	Flx_Ket_res	pass	one_group	3	3	1	1
775	ENSMUSG00000036760	one_groupFlx_Ket_res	-0.291898	S8	sus	Flx_Ket_res	pass	one_group	2	2	2	1
776	ENSMUSG00000036766	one_groupFlx_Ket_res	0.593338	S8	sus	Flx_Ket_res	pass	one_group	2	4	2	1
777	ENSMUSG00000036777	one_groupFlx_Ket_res	-0.394957	S8	sus	Flx_Ket_res	pass	one_group	1	1	1	1
778	ENSMUSG00000036782	one_groupFlx_Ket_res	0.129965	S8	sus	Flx_Ket_res	pass	one_group	1	1	1	1
779	ENSMUSG00000036815	one_groupFlx_Ket_res	-0.247904	S8	sus	Flx_Ket_res	pass	one_group	2	2	2	1
780	ENSMUSG00000036834	one_groupFlx_Ket_res	1.06817	S8	sus	Flx_Ket_res	pass	one_group	2	4	2	1
781	ENSMUSG00000036885	one_groupFlx_Ket_res	-1.1492	S8	sus	Flx_Ket_res	pass	one_group	4	6	2	1
782	ENSMUSG00000036902	one_groupFlx_Ket_res	-0.663221	S8	sus	Flx_Ket_res	pass	one_group	1	5	1	1
783	ENSMUSG00000036913	one_groupFlx_Ket_res	-0.220412	S8	sus	Flx_Ket_res	pass	one_group	2	2	2	1
784	ENSMUSG00000036915	one_groupFlx_Ket_res	0.623789	S8	sus	Flx_Ket_res	pass	one_group	3	3	1	1
785	ENSMUSG00000036928	one_groupFlx_Ket_res	-0.962949	S8	sus	Flx_Ket_res	pass	one_group	1	5	1	1
786	ENSMUSG00000037108	one_groupFlx_Ket_res	-0.101096	S8	sus	Flx_Ket_res	pass	one_group	1	1	1	1
787	ENSMUSG00000037169	one_groupFlx_Ket_res	0.383574	S8	sus	Flx_Ket_res	pass	one_group	2	2	2	1
788	ENSMUSG00000037185	one_groupFlx_Ket_res	-0.397742	S8	sus	Flx_Ket_res	pass	one_group	2	2	2	1
789	ENSMUSG00000037206	one_groupFlx_Ket_res	0.260461	S8	sus	Flx_Ket_res	pass	one_group	2	2	2	1
790	ENSMUSG00000037211	one_groupFlx_Ket_res	0.659771	S8	sus	Flx_Ket_res	pass	one_group	3	3	1	1
791	ENSMUSG00000037217	one_groupFlx_Ket_res	-0.708254	S8	sus	Flx_Ket_res	pass	one_group	4	6	2	1
792	ENSMUSG00000037239	one_groupFlx_Ket_res	0.787193	S8	sus	Flx_Ket_res	pass	one_group	3	3	1	1
793	ENSMUSG00000037279	one_groupFlx_Ket_res	0.0841065	S8	sus	Flx_Ket_res	pass	one_group	2	2	2	1
794	ENSMUSG00000037362	one_groupFlx_Ket_res	-0.260406	S8	sus	Flx_Ket_res	pass	one_group	2	2	2	1
795	ENSMUSG00000037375	one_groupFlx_Ket_res	0.254786	S8	sus	Flx_Ket_res	pass	one_group	2	2	2	1
796	ENSMUSG00000037426	one_groupFlx_Ket_res	-0.543393	S8	sus	Flx_Ket_res	pass	one_group	2	2	2	1
797	ENSMUSG00000037474	one_groupFlx_Ket_res	-0.227655	S8	sus	Flx_Ket_res	pass	one_group	2	2	2	1
798	ENSMUSG00000037493	one_groupFlx_Ket_res	-0.297426	S8	sus	Flx_Ket_res	pass	one_group	2	2	2	1
799	ENSMUSG00000037577	one_groupFlx_Ket_res	-0.543604	S8	sus	Flx_Ket_res	pass	one_group	1	1	1	1
800	ENSMUSG00000037579	one_groupFlx_Ket_res	-1.10163	S8	sus	Flx_Ket_res	pass	one_group	4	6	2	1
801	ENSMUSG00000037610	one_groupFlx_Ket_res	0.187921	S8	sus	Flx_Ket_res	pass	one_group	2	2	2	1
802	ENSMUSG00000037649	one_groupFlx_Ket_res	1.04893	S8	sus	Flx_Ket_res	pass	one_group	3	3	1	1
803	ENSMUSG00000037686	one_groupFlx_Ket_res	-0.328702	S8	sus	Flx_Ket_res	pass	one_group	2	2	2	1
804	ENSMUSG00000037703	one_groupFlx_Ket_res	-0.628036	S8	sus	Flx_Ket_res	pass	one_group	1	5	1	1
805	ENSMUSG00000037747	one_groupFlx_Ket_res	-1.02414	S8	sus	Flx_Ket_res	pass	one_group	4	6	2	1
806	ENSMUSG00000037754	one_groupFlx_Ket_res	1.01914	S8	sus	Flx_Ket_res	pass	one_group	3	3	1	1
807	ENSMUSG00000037795	one_groupFlx_Ket_res	-0.255291	S8	sus	Flx_Ket_res	pass	one_group	1	1	1	1
808	ENSMUSG00000037855	one_groupFlx_Ket_res	-0.763077	S8	sus	Flx_Ket_res	pass	one_group	1	5	1	1
809	ENSMUSG00000037940	one_groupFlx_Ket_res	-0.11094	S8	sus	Flx_Ket_res	pass	one_group	2	2	2	1
810	ENSMUSG00000037966	one_groupFlx_Ket_res	0.262651	S8	sus	Flx_Ket_res	pass	one_group	2	2	2	1
811	ENSMUSG00000037973	one_groupFlx_Ket_res	-0.0177173	S8	sus	Flx_Ket_res	pass	one_group	2	2	2	1
812	ENSMUSG00000037984	one_groupFlx_Ket_res	-0.439631	S8	sus	Flx_Ket_res	pass	one_group	2	2	2	1
813	ENSMUSG00000037992	one_groupFlx_Ket_res	-0.225153	S8	sus	Flx_Ket_res	pass	one_group	2	2	2	1
814	ENSMUSG00000038059	one_groupFlx_Ket_res	1.13413	S8	sus	Flx_Ket_res	pass	one_group	2	4	2	1
815	ENSMUSG00000038077	one_groupFlx_Ket_res	0.0926215	S8	sus	Flx_Ket_res	pass	one_group	2	2	2	1
816	ENSMUSG00000038094	one_groupFlx_Ket_res	0.864254	S8	sus	Flx_Ket_res	pass	one_group	2	4	2	1
817	ENSMUSG00000038128	one_groupFlx_Ket_res	-0.182631	S8	sus	Flx_Ket_res	pass	one_group	1	1	1	1
818	ENSMUSG00000038132	one_groupFlx_Ket_res	-0.319457	S8	sus	Flx_Ket_res	pass	one_group	1	1	1	1
819	ENSMUSG00000038156	one_groupFlx_Ket_res	0.162016	S8	sus	Flx_Ket_res	pass	one_group	2	2	2	1
820	ENSMUSG00000038195	one_groupFlx_Ket_res	0.52279	S8	sus	Flx_Ket_res	pass	one_group	2	2	2	1
821	ENSMUSG00000038213	one_groupFlx_Ket_res	0.28659	S8	sus	Flx_Ket_res	pass	one_group	2	2	2	1
822	ENSMUSG00000038217	one_groupFlx_Ket_res	-0.346784	S8	sus	Flx_Ket_res	pass	one_group	1	1	1	1
823	ENSMUSG00000038248	one_groupFlx_Ket_res	0.108652	S8	sus	Flx_Ket_res	pass	one_group	2	2	2	1
824	ENSMUSG00000038255	one_groupFlx_Ket_res	-0.40677	S8	sus	Flx_Ket_res	pass	one_group	2	2	2	1
825	ENSMUSG00000038257	one_groupFlx_Ket_res	-0.834788	S8	sus	Flx_Ket_res	pass	one_group	1	5	1	1
826	ENSMUSG00000038331	one_groupFlx_Ket_res	-0.425507	S8	sus	Flx_Ket_res	pass	one_group	2	2	2	1
827	ENSMUSG00000038370	one_groupFlx_Ket_res	-0.527548	S8	sus	Flx_Ket_res	pass	one_group	1	1	1	1
828	ENSMUSG00000038453	one_groupFlx_Ket_res	-0.509344	S8	sus	Flx_Ket_res	pass	one_group	2	2	2	1
829	ENSMUSG00000038473	one_groupFlx_Ket_res	-0.306709	S8	sus	Flx_Ket_res	pass	one_group	2	2	2	1
830	ENSMUSG00000038491	one_groupFlx_Ket_res	0.400733	S8	sus	Flx_Ket_res	pass	one_group	1	1	1	1
831	ENSMUSG00000038517	one_groupFlx_Ket_res	0.0294667	S8	sus	Flx_Ket_res	pass	one_group	2	2	2	1
832	ENSMUSG00000038522	one_groupFlx_Ket_res	-0.22411	S8	sus	Flx_Ket_res	pass	one_group	1	1	1	1
833	ENSMUSG00000038523	one_groupFlx_Ket_res	-0.40461	S8	sus	Flx_Ket_res	pass	one_group	2	2	2	1
834	ENSMUSG00000038530	one_groupFlx_Ket_res	-0.511235	S8	sus	Flx_Ket_res	pass	one_group	1	1	1	1
835	ENSMUSG00000038550	one_groupFlx_Ket_res	-0.282571	S8	sus	Flx_Ket_res	pass	one_group	1	1	1	1
836	ENSMUSG00000038576	one_groupFlx_Ket_res	0.677261	S8	sus	Flx_Ket_res	pass	one_group	2	4	2	1
837	ENSMUSG00000038593	one_groupFlx_Ket_res	0.449034	S8	sus	Flx_Ket_res	pass	one_group	1	1	1	1
838	ENSMUSG00000038598	one_groupFlx_Ket_res	-1.08759	S8	sus	Flx_Ket_res	pass	one_group	4	6	2	1
839	ENSMUSG00000038648	one_groupFlx_Ket_res	0.83789	S8	sus	Flx_Ket_res	pass	one_group	2	4	2	1
840	ENSMUSG00000038651	one_groupFlx_Ket_res	0.402238	S8	sus	Flx_Ket_res	pass	one_group	2	2	2	1
841	ENSMUSG00000038677	one_groupFlx_Ket_res	-0.359229	S8	sus	Flx_Ket_res	pass	one_group	1	1	1	1
842	ENSMUSG00000038729	one_groupFlx_Ket_res	0.967389	S8	sus	Flx_Ket_res	pass	one_group	2	4	2	1
843	ENSMUSG00000038738	one_groupFlx_Ket_res	-1.11496	S8	sus	Flx_Ket_res	pass	one_group	4	6	2	1
844	ENSMUSG00000038764	one_groupFlx_Ket_res	0.478558	S8	sus	Flx_Ket_res	pass	one_group	2	2	2	1
845	ENSMUSG00000038770	one_groupFlx_Ket_res	0.52153	S8	sus	Flx_Ket_res	pass	one_group	1	1	1	1
846	ENSMUSG00000038776	one_groupFlx_Ket_res	0.331712	S8	sus	Flx_Ket_res	pass	one_group	1	1	1	1
847	ENSMUSG00000038855	one_groupFlx_Ket_res	0.67317	S8	sus	Flx_Ket_res	pass	one_group	2	4	2	1
848	ENSMUSG00000038894	one_groupFlx_Ket_res	0.411193	S8	sus	Flx_Ket_res	pass	one_group	2	2	2	1
849	ENSMUSG00000039041	one_groupFlx_Ket_res	1.02739	S8	sus	Flx_Ket_res	pass	one_group	2	4	2	1
850	ENSMUSG00000039058	one_groupFlx_Ket_res	0.110767	S8	sus	Flx_Ket_res	pass	one_group	2	2	2	1
851	ENSMUSG00000039109	one_groupFlx_Ket_res	-0.762565	S8	sus	Flx_Ket_res	pass	one_group	1	5	1	1
852	ENSMUSG00000039114	one_groupFlx_Ket_res	-0.373381	S8	sus	Flx_Ket_res	pass	one_group	2	2	2	1
853	ENSMUSG00000039137	one_groupFlx_Ket_res	0.985623	S8	sus	Flx_Ket_res	pass	one_group	2	4	2	1
854	ENSMUSG00000039153	one_groupFlx_Ket_res	-0.438745	S8	sus	Flx_Ket_res	pass	one_group	2	2	2	1
855	ENSMUSG00000039164	one_groupFlx_Ket_res	1.11848	S8	sus	Flx_Ket_res	pass	one_group	3	3	1	1
856	ENSMUSG00000039208	one_groupFlx_Ket_res	1.07462	S8	sus	Flx_Ket_res	pass	one_group	2	4	2	1
857	ENSMUSG00000039313	one_groupFlx_Ket_res	-1.10265	S8	sus	Flx_Ket_res	pass	one_group	4	6	2	1
858	ENSMUSG00000039316	one_groupFlx_Ket_res	0.0637462	S8	sus	Flx_Ket_res	pass	one_group	2	2	2	1
859	ENSMUSG00000039323	one_groupFlx_Ket_res	0.344761	S8	sus	Flx_Ket_res	pass	one_group	2	2	2	1
860	ENSMUSG00000039349	one_groupFlx_Ket_res	0.964553	S8	sus	Flx_Ket_res	pass	one_group	2	4	2	1
861	ENSMUSG00000039385	one_groupFlx_Ket_res	0.462777	S8	sus	Flx_Ket_res	pass	one_group	2	2	2	1
862	ENSMUSG00000039395	one_groupFlx_Ket_res	-0.116416	S8	sus	Flx_Ket_res	pass	one_group	2	2	2	1
863	ENSMUSG00000039410	one_groupFlx_Ket_res	1.1233	S8	sus	Flx_Ket_res	pass	one_group	2	4	2	1
864	ENSMUSG00000039481	one_groupFlx_Ket_res	1.1421	S8	sus	Flx_Ket_res	pass	one_group	3	3	1	1
865	ENSMUSG00000039497	one_groupFlx_Ket_res	0.176572	S8	sus	Flx_Ket_res	pass	one_group	2	2	2	1
866	ENSMUSG00000039579	one_groupFlx_Ket_res	0.178749	S8	sus	Flx_Ket_res	pass	one_group	2	2	2	1
867	ENSMUSG00000039678	one_groupFlx_Ket_res	1.13279	S8	sus	Flx_Ket_res	pass	one_group	3	3	1	1
868	ENSMUSG00000039680	one_groupFlx_Ket_res	-0.469428	S8	sus	Flx_Ket_res	pass	one_group	2	2	2	1
869	ENSMUSG00000039683	one_groupFlx_Ket_res	0.0658078	S8	sus	Flx_Ket_res	pass	one_group	2	2	2	1
870	ENSMUSG00000039706	one_groupFlx_Ket_res	-0.401011	S8	sus	Flx_Ket_res	pass	one_group	2	2	2	1
871	ENSMUSG00000039714	one_groupFlx_Ket_res	-0.680625	S8	sus	Flx_Ket_res	pass	one_group	4	6	2	1
872	ENSMUSG00000039717	one_groupFlx_Ket_res	0.293325	S8	sus	Flx_Ket_res	pass	one_group	2	2	2	1
873	ENSMUSG00000039809	one_groupFlx_Ket_res	-0.18616	S8	sus	Flx_Ket_res	pass	one_group	2	2	2	1
874	ENSMUSG00000039830	one_groupFlx_Ket_res	0.799756	S8	sus	Flx_Ket_res	pass	one_group	3	3	1	1
875	ENSMUSG00000039835	one_groupFlx_Ket_res	0.693222	S8	sus	Flx_Ket_res	pass	one_group	2	4	2	1
876	ENSMUSG00000039908	one_groupFlx_Ket_res	0.770629	S8	sus	Flx_Ket_res	pass	one_group	2	4	2	1
877	ENSMUSG00000039913	one_groupFlx_Ket_res	-0.398948	S8	sus	Flx_Ket_res	pass	one_group	2	2	2	1
878	ENSMUSG00000039943	one_groupFlx_Ket_res	0.248837	S8	sus	Flx_Ket_res	pass	one_group	2	2	2	1
879	ENSMUSG00000039982	one_groupFlx_Ket_res	0.232814	S8	sus	Flx_Ket_res	pass	one_group	2	2	2	1
880	ENSMUSG00000040016	one_groupFlx_Ket_res	-0.957641	S8	sus	Flx_Ket_res	pass	one_group	4	6	2	1
881	ENSMUSG00000040035	one_groupFlx_Ket_res	0.463435	S8	sus	Flx_Ket_res	pass	one_group	2	2	2	1
882	ENSMUSG00000040105	one_groupFlx_Ket_res	1.1193	S8	sus	Flx_Ket_res	pass	one_group	2	4	2	1
883	ENSMUSG00000040138	one_groupFlx_Ket_res	1.06142	S8	sus	Flx_Ket_res	pass	one_group	2	4	2	1
884	ENSMUSG00000040164	one_groupFlx_Ket_res	1.10731	S8	sus	Flx_Ket_res	pass	one_group	3	3	1	1
885	ENSMUSG00000040258	one_groupFlx_Ket_res	-0.212872	S8	sus	Flx_Ket_res	pass	one_group	2	2	2	1
886	ENSMUSG00000040373	one_groupFlx_Ket_res	1.01825	S8	sus	Flx_Ket_res	pass	one_group	2	4	2	1
887	ENSMUSG00000040385	one_groupFlx_Ket_res	-0.0153664	S8	sus	Flx_Ket_res	pass	one_group	1	1	1	1
888	ENSMUSG00000040387	one_groupFlx_Ket_res	-0.306325	S8	sus	Flx_Ket_res	pass	one_group	2	2	2	1
889	ENSMUSG00000040420	one_groupFlx_Ket_res	-0.016562	S8	sus	Flx_Ket_res	pass	one_group	2	2	2	1
890	ENSMUSG00000040424	one_groupFlx_Ket_res	-0.298774	S8	sus	Flx_Ket_res	pass	one_group	1	1	1	1
891	ENSMUSG00000040428	one_groupFlx_Ket_res	0.401025	S8	sus	Flx_Ket_res	pass	one_group	2	2	2	1
892	ENSMUSG00000040466	one_groupFlx_Ket_res	-0.0295957	S8	sus	Flx_Ket_res	pass	one_group	1	1	1	1
893	ENSMUSG00000040490	one_groupFlx_Ket_res	-0.0762505	S8	sus	Flx_Ket_res	pass	one_group	2	2	2	1
894	ENSMUSG00000040533	one_groupFlx_Ket_res	-1.09906	S8	sus	Flx_Ket_res	pass	one_group	1	5	1	1
895	ENSMUSG00000040543	one_groupFlx_Ket_res	0.908207	S8	sus	Flx_Ket_res	pass	one_group	3	3	1	1
896	ENSMUSG00000040557	one_groupFlx_Ket_res	-1.07446	S8	sus	Flx_Ket_res	pass	one_group	4	6	2	1
897	ENSMUSG00000040613	one_groupFlx_Ket_res	-0.984384	S8	sus	Flx_Ket_res	pass	one_group	4	6	2	1
898	ENSMUSG00000040624	one_groupFlx_Ket_res	-0.129947	S8	sus	Flx_Ket_res	pass	one_group	2	2	2	1
899	ENSMUSG00000040631	one_groupFlx_Ket_res	0.445599	S8	sus	Flx_Ket_res	pass	one_group	1	1	1	1
900	ENSMUSG00000040659	one_groupFlx_Ket_res	0.0658254	S8	sus	Flx_Ket_res	pass	one_group	2	2	2	1
901	ENSMUSG00000040703	one_groupFlx_Ket_res	-0.53402	S8	sus	Flx_Ket_res	pass	one_group	1	1	1	1
902	ENSMUSG00000040749	one_groupFlx_Ket_res	-0.953663	S8	sus	Flx_Ket_res	pass	one_group	4	6	2	1
903	ENSMUSG00000040797	one_groupFlx_Ket_res	0.941191	S8	sus	Flx_Ket_res	pass	one_group	2	4	2	1
904	ENSMUSG00000040836	one_groupFlx_Ket_res	0.952584	S8	sus	Flx_Ket_res	pass	one_group	2	4	2	1
905	ENSMUSG00000040838	one_groupFlx_Ket_res	-0.528009	S8	sus	Flx_Ket_res	pass	one_group	2	2	2	1
906	ENSMUSG00000040857	one_groupFlx_Ket_res	0.716199	S8	sus	Flx_Ket_res	pass	one_group	3	3	1	1
907	ENSMUSG00000040875	one_groupFlx_Ket_res	0.0971291	S8	sus	Flx_Ket_res	pass	one_group	2	2	2	1
908	ENSMUSG00000040877	one_groupFlx_Ket_res	0.558417	S8	sus	Flx_Ket_res	pass	one_group	2	2	2	1
909	ENSMUSG00000041000	one_groupFlx_Ket_res	0.963177	S8	sus	Flx_Ket_res	pass	one_group	2	4	2	1
910	ENSMUSG00000041205	one_groupFlx_Ket_res	-0.135323	S8	sus	Flx_Ket_res	pass	one_group	1	1	1	1
911	ENSMUSG00000041235	one_groupFlx_Ket_res	0.127675	S8	sus	Flx_Ket_res	pass	one_group	2	2	2	1
912	ENSMUSG00000041255	one_groupFlx_Ket_res	0.52075	S8	sus	Flx_Ket_res	pass	one_group	1	1	1	1
913	ENSMUSG00000041272	one_groupFlx_Ket_res	0.00241824	S8	sus	Flx_Ket_res	pass	one_group	2	2	2	1
914	ENSMUSG00000041351	one_groupFlx_Ket_res	-0.0442679	S8	sus	Flx_Ket_res	pass	one_group	1	1	1	1
915	ENSMUSG00000041444	one_groupFlx_Ket_res	-0.46513	S8	sus	Flx_Ket_res	pass	one_group	1	1	1	1
916	ENSMUSG00000041540	one_groupFlx_Ket_res	-0.0809698	S8	sus	Flx_Ket_res	pass	one_group	2	2	2	1
917	ENSMUSG00000041544	one_groupFlx_Ket_res	0.617821	S8	sus	Flx_Ket_res	pass	one_group	2	4	2	1
918	ENSMUSG00000041592	one_groupFlx_Ket_res	-0.00459263	S8	sus	Flx_Ket_res	pass	one_group	2	2	2	1
919	ENSMUSG00000041594	one_groupFlx_Ket_res	0.865738	S8	sus	Flx_Ket_res	pass	one_group	2	4	2	1
920	ENSMUSG00000041596	one_groupFlx_Ket_res	1.14029	S8	sus	Flx_Ket_res	pass	one_group	3	3	1	1
921	ENSMUSG00000041644	one_groupFlx_Ket_res	-0.400616	S8	sus	Flx_Ket_res	pass	one_group	1	1	1	1
922	ENSMUSG00000041695	one_groupFlx_Ket_res	-0.407837	S8	sus	Flx_Ket_res	pass	one_group	1	1	1	1
923	ENSMUSG00000041703	one_groupFlx_Ket_res	1.01536	S8	sus	Flx_Ket_res	pass	one_group	2	4	2	1
924	ENSMUSG00000041734	one_groupFlx_Ket_res	-0.0100397	S8	sus	Flx_Ket_res	pass	one_group	2	2	2	1
925	ENSMUSG00000041762	one_groupFlx_Ket_res	-0.54432	S8	sus	Flx_Ket_res	pass	one_group	1	1	1	1
926	ENSMUSG00000041794	one_groupFlx_Ket_res	-0.263325	S8	sus	Flx_Ket_res	pass	one_group	2	2	2	1
927	ENSMUSG00000041798	one_groupFlx_Ket_res	1.05206	S8	sus	Flx_Ket_res	pass	one_group	3	3	1	1
928	ENSMUSG00000041986	one_groupFlx_Ket_res	-0.511948	S8	sus	Flx_Ket_res	pass	one_group	1	1	1	1
929	ENSMUSG00000042035	one_groupFlx_Ket_res	0.946169	S8	sus	Flx_Ket_res	pass	one_group	2	4	2	1
930	ENSMUSG00000042121	one_groupFlx_Ket_res	-0.61287	S8	sus	Flx_Ket_res	pass	one_group	4	6	2	1
931	ENSMUSG00000042156	one_groupFlx_Ket_res	-0.875674	S8	sus	Flx_Ket_res	pass	one_group	1	5	1	1
932	ENSMUSG00000042215	one_groupFlx_Ket_res	-1.13113	S8	sus	Flx_Ket_res	pass	one_group	4	6	2	1
933	ENSMUSG00000042249	one_groupFlx_Ket_res	-0.0463287	S8	sus	Flx_Ket_res	pass	one_group	2	2	2	1
934	ENSMUSG00000042272	one_groupFlx_Ket_res	-0.264137	S8	sus	Flx_Ket_res	pass	one_group	2	2	2	1
935	ENSMUSG00000042350	one_groupFlx_Ket_res	0.190677	S8	sus	Flx_Ket_res	pass	one_group	1	1	1	1
936	ENSMUSG00000042388	one_groupFlx_Ket_res	0.759489	S8	sus	Flx_Ket_res	pass	one_group	3	3	1	1
937	ENSMUSG00000042453	one_groupFlx_Ket_res	0.432608	S8	sus	Flx_Ket_res	pass	one_group	2	2	2	1
938	ENSMUSG00000042462	one_groupFlx_Ket_res	-0.172535	S8	sus	Flx_Ket_res	pass	one_group	1	1	1	1
939	ENSMUSG00000042473	one_groupFlx_Ket_res	-0.643399	S8	sus	Flx_Ket_res	pass	one_group	4	6	2	1
940	ENSMUSG00000042489	one_groupFlx_Ket_res	0.185149	S8	sus	Flx_Ket_res	pass	one_group	1	1	1	1
941	ENSMUSG00000042501	one_groupFlx_Ket_res	-0.319785	S8	sus	Flx_Ket_res	pass	one_group	2	2	2	1
942	ENSMUSG00000042524	one_groupFlx_Ket_res	-0.315702	S8	sus	Flx_Ket_res	pass	one_group	1	1	1	1
943	ENSMUSG00000042581	one_groupFlx_Ket_res	0.174856	S8	sus	Flx_Ket_res	pass	one_group	2	2	2	1
944	ENSMUSG00000042589	one_groupFlx_Ket_res	-0.846155	S8	sus	Flx_Ket_res	pass	one_group	4	6	2	1
945	ENSMUSG00000042596	one_groupFlx_Ket_res	-0.20503	S8	sus	Flx_Ket_res	pass	one_group	2	2	2	1
946	ENSMUSG00000042606	one_groupFlx_Ket_res	0.536725	S8	sus	Flx_Ket_res	pass	one_group	1	1	1	1
947	ENSMUSG00000042631	one_groupFlx_Ket_res	0.0823808	S8	sus	Flx_Ket_res	pass	one_group	2	2	2	1
948	ENSMUSG00000042724	one_groupFlx_Ket_res	-0.584112	S8	sus	Flx_Ket_res	pass	one_group	4	6	2	1
949	ENSMUSG00000042757	one_groupFlx_Ket_res	0.050771	S8	sus	Flx_Ket_res	pass	one_group	2	2	2	1
950	ENSMUSG00000042761	one_groupFlx_Ket_res	1.08901	S8	sus	Flx_Ket_res	pass	one_group	3	3	1	1
951	ENSMUSG00000042816	one_groupFlx_Ket_res	-0.486069	S8	sus	Flx_Ket_res	pass	one_group	1	1	1	1
952	ENSMUSG00000042857	one_groupFlx_Ket_res	0.750165	S8	sus	Flx_Ket_res	pass	one_group	3	3	1	1
953	ENSMUSG00000043004	one_groupFlx_Ket_res	0.391542	S8	sus	Flx_Ket_res	pass	one_group	2	2	2	1
954	ENSMUSG00000043067	one_groupFlx_Ket_res	-0.242958	S8	sus	Flx_Ket_res	pass	one_group	2	2	2	1
955	ENSMUSG00000043259	one_groupFlx_Ket_res	-1.09079	S8	sus	Flx_Ket_res	pass	one_group	4	6	2	1
956	ENSMUSG00000043286	one_groupFlx_Ket_res	-0.678959	S8	sus	Flx_Ket_res	pass	one_group	1	5	1	1
957	ENSMUSG00000043301	one_groupFlx_Ket_res	-0.405084	S8	sus	Flx_Ket_res	pass	one_group	2	2	2	1
958	ENSMUSG00000043496	one_groupFlx_Ket_res	0.34132	S8	sus	Flx_Ket_res	pass	one_group	2	2	2	1
959	ENSMUSG00000043549	one_groupFlx_Ket_res	-1.13715	S8	sus	Flx_Ket_res	pass	one_group	4	6	2	1
960	ENSMUSG00000043557	one_groupFlx_Ket_res	0.44819	S8	sus	Flx_Ket_res	pass	one_group	2	2	2	1
961	ENSMUSG00000043572	one_groupFlx_Ket_res	0.906845	S8	sus	Flx_Ket_res	pass	one_group	3	3	1	1
962	ENSMUSG00000043623	one_groupFlx_Ket_res	0.775217	S8	sus	Flx_Ket_res	pass	one_group	3	3	1	1
963	ENSMUSG00000043659	one_groupFlx_Ket_res	-0.238986	S8	sus	Flx_Ket_res	pass	one_group	2	2	2	1
964	ENSMUSG00000043668	one_groupFlx_Ket_res	0.205962	S8	sus	Flx_Ket_res	pass	one_group	2	2	2	1
965	ENSMUSG00000043671	one_groupFlx_Ket_res	0.0219424	S8	sus	Flx_Ket_res	pass	one_group	1	1	1	1
966	ENSMUSG00000043811	one_groupFlx_Ket_res	-0.415329	S8	sus	Flx_Ket_res	pass	one_group	2	2	2	1
967	ENSMUSG00000043822	one_groupFlx_Ket_res	1.08034	S8	sus	Flx_Ket_res	pass	one_group	2	4	2	1
968	ENSMUSG00000043872	one_groupFlx_Ket_res	-1.12513	S8	sus	Flx_Ket_res	pass	one_group	4	6	2	1
969	ENSMUSG00000044042	one_groupFlx_Ket_res	-0.168766	S8	sus	Flx_Ket_res	pass	one_group	2	2	2	1
970	ENSMUSG00000044043	one_groupFlx_Ket_res	0.211257	S8	sus	Flx_Ket_res	pass	one_group	1	1	1	1
971	ENSMUSG00000044147	one_groupFlx_Ket_res	0.969035	S8	sus	Flx_Ket_res	pass	one_group	2	4	2	1
972	ENSMUSG00000044149	one_groupFlx_Ket_res	-0.878974	S8	sus	Flx_Ket_res	pass	one_group	4	6	2	1
973	ENSMUSG00000044164	one_groupFlx_Ket_res	0.641551	S8	sus	Flx_Ket_res	pass	one_group	2	4	2	1
974	ENSMUSG00000044216	one_groupFlx_Ket_res	-0.111319	S8	sus	Flx_Ket_res	pass	one_group	2	2	2	1
975	ENSMUSG00000044285	one_groupFlx_Ket_res	0.452507	S8	sus	Flx_Ket_res	pass	one_group	1	1	1	1
976	ENSMUSG00000044287	one_groupFlx_Ket_res	0.548862	S8	sus	Flx_Ket_res	pass	one_group	1	1	1	1
977	ENSMUSG00000044288	one_groupFlx_Ket_res	-0.790894	S8	sus	Flx_Ket_res	pass	one_group	1	5	1	1
978	ENSMUSG00000044296	one_groupFlx_Ket_res	1.15256	S8	sus	Flx_Ket_res	pass	one_group	2	4	2	1
979	ENSMUSG00000044320	one_groupFlx_Ket_res	0.214078	S8	sus	Flx_Ket_res	pass	one_group	1	1	1	1
980	ENSMUSG00000044352	one_groupFlx_Ket_res	-0.400558	S8	sus	Flx_Ket_res	pass	one_group	1	1	1	1
981	ENSMUSG00000044365	one_groupFlx_Ket_res	0.579261	S8	sus	Flx_Ket_res	pass	one_group	2	4	2	1
982	ENSMUSG00000044469	one_groupFlx_Ket_res	1.00195	S8	sus	Flx_Ket_res	pass	one_group	3	3	1	1
983	ENSMUSG00000044548	one_groupFlx_Ket_res	-0.330192	S8	sus	Flx_Ket_res	pass	one_group	2	2	2	1
984	ENSMUSG00000044646	one_groupFlx_Ket_res	0.518001	S8	sus	Flx_Ket_res	pass	one_group	2	2	2	1
985	ENSMUSG00000044667	one_groupFlx_Ket_res	0.20755	S8	sus	Flx_Ket_res	pass	one_group	1	1	1	1
986	ENSMUSG00000044702	one_groupFlx_Ket_res	1.01285	S8	sus	Flx_Ket_res	pass	one_group	3	3	1	1
987	ENSMUSG00000044719	one_groupFlx_Ket_res	-0.0677797	S8	sus	Flx_Ket_res	pass	one_group	1	1	1	1
988	ENSMUSG00000044816	one_groupFlx_Ket_res	-0.482773	S8	sus	Flx_Ket_res	pass	one_group	2	2	2	1
989	ENSMUSG00000044819	one_groupFlx_Ket_res	-0.343008	S8	sus	Flx_Ket_res	pass	one_group	1	1	1	1
990	ENSMUSG00000044933	one_groupFlx_Ket_res	0.155822	S8	sus	Flx_Ket_res	pass	one_group	2	2	2	1
991	ENSMUSG00000045087	one_groupFlx_Ket_res	-0.902375	S8	sus	Flx_Ket_res	pass	one_group	1	5	1	1
992	ENSMUSG00000045095	one_groupFlx_Ket_res	-0.0944812	S8	sus	Flx_Ket_res	pass	one_group	2	2	2	1
993	ENSMUSG00000045215	one_groupFlx_Ket_res	-0.825786	S8	sus	Flx_Ket_res	pass	one_group	4	6	2	1
994	ENSMUSG00000045318	one_groupFlx_Ket_res	0.0953154	S8	sus	Flx_Ket_res	pass	one_group	1	1	1	1
995	ENSMUSG00000045333	one_groupFlx_Ket_res	1.04957	S8	sus	Flx_Ket_res	pass	one_group	2	4	2	1
996	ENSMUSG00000045349	one_groupFlx_Ket_res	0.334203	S8	sus	Flx_Ket_res	pass	one_group	1	1	1	1
997	ENSMUSG00000045404	one_groupFlx_Ket_res	-0.399348	S8	sus	Flx_Ket_res	pass	one_group	2	2	2	1
998	ENSMUSG00000045534	one_groupFlx_Ket_res	1.14376	S8	sus	Flx_Ket_res	pass	one_group	3	3	1	1
999	ENSMUSG00000045573	one_groupFlx_Ket_res	0.00927584	S8	sus	Flx_Ket_res	pass	one_group	1	1	1	1
1000	ENSMUSG00000045613	one_groupFlx_Ket_res	0.205622	S8	sus	Flx_Ket_res	pass	one_group	2	2	2	1
1001	ENSMUSG00000045648	one_groupFlx_Ket_res	0.0423106	S8	sus	Flx_Ket_res	pass	one_group	2	2	2	1
1002	ENSMUSG00000045658	one_groupFlx_Ket_res	0.18335	S8	sus	Flx_Ket_res	pass	one_group	2	2	2	1
1003	ENSMUSG00000045659	one_groupFlx_Ket_res	0.470072	S8	sus	Flx_Ket_res	pass	one_group	2	2	2	1
1004	ENSMUSG00000045672	one_groupFlx_Ket_res	-0.244744	S8	sus	Flx_Ket_res	pass	one_group	2	2	2	1
1005	ENSMUSG00000045730	one_groupFlx_Ket_res	0.697811	S8	sus	Flx_Ket_res	pass	one_group	3	3	1	1
1006	ENSMUSG00000045746	one_groupFlx_Ket_res	-0.518856	S8	sus	Flx_Ket_res	pass	one_group	1	1	1	1
1007	ENSMUSG00000045777	one_groupFlx_Ket_res	-0.18143	S8	sus	Flx_Ket_res	pass	one_group	2	2	2	1
1008	ENSMUSG00000045875	one_groupFlx_Ket_res	-1.15464	S8	sus	Flx_Ket_res	pass	one_group	1	5	1	1
1009	ENSMUSG00000046085	one_groupFlx_Ket_res	0.0570286	S8	sus	Flx_Ket_res	pass	one_group	1	1	1	1
1010	ENSMUSG00000046159	one_groupFlx_Ket_res	-0.268959	S8	sus	Flx_Ket_res	pass	one_group	2	2	2	1
1011	ENSMUSG00000046169	one_groupFlx_Ket_res	-1.1082	S8	sus	Flx_Ket_res	pass	one_group	1	5	1	1
1012	ENSMUSG00000046178	one_groupFlx_Ket_res	0.258518	S8	sus	Flx_Ket_res	pass	one_group	2	2	2	1
1013	ENSMUSG00000046245	one_groupFlx_Ket_res	0.42903	S8	sus	Flx_Ket_res	pass	one_group	1	1	1	1
1014	ENSMUSG00000046321	one_groupFlx_Ket_res	0.129469	S8	sus	Flx_Ket_res	pass	one_group	2	2	2	1
1015	ENSMUSG00000046352	one_groupFlx_Ket_res	0.778818	S8	sus	Flx_Ket_res	pass	one_group	2	4	2	1
1016	ENSMUSG00000046378	one_groupFlx_Ket_res	0.969597	S8	sus	Flx_Ket_res	pass	one_group	2	4	2	1
1017	ENSMUSG00000046408	one_groupFlx_Ket_res	-0.536365	S8	sus	Flx_Ket_res	pass	one_group	1	1	1	1
1018	ENSMUSG00000046441	one_groupFlx_Ket_res	1.09521	S8	sus	Flx_Ket_res	pass	one_group	3	3	1	1
1019	ENSMUSG00000046442	one_groupFlx_Ket_res	0.363164	S8	sus	Flx_Ket_res	pass	one_group	2	2	2	1
1020	ENSMUSG00000046447	one_groupFlx_Ket_res	-0.976045	S8	sus	Flx_Ket_res	pass	one_group	1	5	1	1
1021	ENSMUSG00000046460	one_groupFlx_Ket_res	0.543872	S8	sus	Flx_Ket_res	pass	one_group	2	2	2	1
1022	ENSMUSG00000046480	one_groupFlx_Ket_res	-0.312912	S8	sus	Flx_Ket_res	pass	one_group	1	1	1	1
1023	ENSMUSG00000046561	one_groupFlx_Ket_res	0.154143	S8	sus	Flx_Ket_res	pass	one_group	2	2	2	1
1024	ENSMUSG00000046607	one_groupFlx_Ket_res	-0.890933	S8	sus	Flx_Ket_res	pass	one_group	1	5	1	1
1025	ENSMUSG00000046668	one_groupFlx_Ket_res	-0.381643	S8	sus	Flx_Ket_res	pass	one_group	2	2	2	1
1026	ENSMUSG00000046687	one_groupFlx_Ket_res	1.14842	S8	sus	Flx_Ket_res	pass	one_group	2	4	2	1
1027	ENSMUSG00000046719	one_groupFlx_Ket_res	-0.475408	S8	sus	Flx_Ket_res	pass	one_group	2	2	2	1
1028	ENSMUSG00000046750	one_groupFlx_Ket_res	1.06778	S8	sus	Flx_Ket_res	pass	one_group	3	3	1	1
1029	ENSMUSG00000046818	one_groupFlx_Ket_res	-0.421707	S8	sus	Flx_Ket_res	pass	one_group	1	1	1	1
1030	ENSMUSG00000046922	one_groupFlx_Ket_res	0.813867	S8	sus	Flx_Ket_res	pass	one_group	3	3	1	1
1031	ENSMUSG00000046959	one_groupFlx_Ket_res	-0.863475	S8	sus	Flx_Ket_res	pass	one_group	4	6	2	1
1032	ENSMUSG00000046999	one_groupFlx_Ket_res	-0.422471	S8	sus	Flx_Ket_res	pass	one_group	2	2	2	1
1033	ENSMUSG00000047155	one_groupFlx_Ket_res	-1.06415	S8	sus	Flx_Ket_res	pass	one_group	4	6	2	1
1034	ENSMUSG00000047371	one_groupFlx_Ket_res	1.13464	S8	sus	Flx_Ket_res	pass	one_group	3	3	1	1
1035	ENSMUSG00000047414	one_groupFlx_Ket_res	0.0694784	S8	sus	Flx_Ket_res	pass	one_group	2	2	2	1
1036	ENSMUSG00000047428	one_groupFlx_Ket_res	0.704367	S8	sus	Flx_Ket_res	pass	one_group	2	4	2	1
1037	ENSMUSG00000047496	one_groupFlx_Ket_res	0.0684918	S8	sus	Flx_Ket_res	pass	one_group	2	2	2	1
1038	ENSMUSG00000047497	one_groupFlx_Ket_res	0.473026	S8	sus	Flx_Ket_res	pass	one_group	2	2	2	1
1039	ENSMUSG00000047591	one_groupFlx_Ket_res	1.15445	S8	sus	Flx_Ket_res	pass	one_group	2	4	2	1
1040	ENSMUSG00000047606	one_groupFlx_Ket_res	0.401221	S8	sus	Flx_Ket_res	pass	one_group	2	2	2	1
1041	ENSMUSG00000047613	one_groupFlx_Ket_res	0.32664	S8	sus	Flx_Ket_res	pass	one_group	2	2	2	1
1042	ENSMUSG00000047642	one_groupFlx_Ket_res	0.315477	S8	sus	Flx_Ket_res	pass	one_group	2	2	2	1
1043	ENSMUSG00000047643	one_groupFlx_Ket_res	0.243314	S8	sus	Flx_Ket_res	pass	one_group	1	1	1	1
1044	ENSMUSG00000047696	one_groupFlx_Ket_res	-0.960535	S8	sus	Flx_Ket_res	pass	one_group	1	5	1	1
1045	ENSMUSG00000047735	one_groupFlx_Ket_res	-0.961937	S8	sus	Flx_Ket_res	pass	one_group	1	5	1	1
1046	ENSMUSG00000047757	one_groupFlx_Ket_res	0.13988	S8	sus	Flx_Ket_res	pass	one_group	1	1	1	1
1047	ENSMUSG00000047904	one_groupFlx_Ket_res	-0.314072	S8	sus	Flx_Ket_res	pass	one_group	2	2	2	1
1048	ENSMUSG00000047907	one_groupFlx_Ket_res	0.918447	S8	sus	Flx_Ket_res	pass	one_group	2	4	2	1
1049	ENSMUSG00000048004	one_groupFlx_Ket_res	-0.413948	S8	sus	Flx_Ket_res	pass	one_group	2	2	2	1
1050	ENSMUSG00000048087	one_groupFlx_Ket_res	1.15287	S8	sus	Flx_Ket_res	pass	one_group	2	4	2	1
1051	ENSMUSG00000048138	one_groupFlx_Ket_res	-0.234612	S8	sus	Flx_Ket_res	pass	one_group	2	2	2	1
1052	ENSMUSG00000048240	one_groupFlx_Ket_res	-0.221814	S8	sus	Flx_Ket_res	pass	one_group	1	1	1	1
1053	ENSMUSG00000048281	one_groupFlx_Ket_res	0.61663	S8	sus	Flx_Ket_res	pass	one_group	2	4	2	1
1054	ENSMUSG00000048332	one_groupFlx_Ket_res	-0.107779	S8	sus	Flx_Ket_res	pass	one_group	2	2	2	1
1055	ENSMUSG00000048347	one_groupFlx_Ket_res	0.0512158	S8	sus	Flx_Ket_res	pass	one_group	1	1	1	1
1056	ENSMUSG00000048373	one_groupFlx_Ket_res	-0.843429	S8	sus	Flx_Ket_res	pass	one_group	1	5	1	1
1057	ENSMUSG00000048376	one_groupFlx_Ket_res	-0.232323	S8	sus	Flx_Ket_res	pass	one_group	2	2	2	1
1058	ENSMUSG00000048458	one_groupFlx_Ket_res	-0.879967	S8	sus	Flx_Ket_res	pass	one_group	4	6	2	1
1059	ENSMUSG00000048482	one_groupFlx_Ket_res	-0.661194	S8	sus	Flx_Ket_res	pass	one_group	4	6	2	1
1060	ENSMUSG00000048581	one_groupFlx_Ket_res	-0.219084	S8	sus	Flx_Ket_res	pass	one_group	1	1	1	1
1061	ENSMUSG00000048616	one_groupFlx_Ket_res	0.875612	S8	sus	Flx_Ket_res	pass	one_group	2	4	2	1
1062	ENSMUSG00000048644	one_groupFlx_Ket_res	-0.150458	S8	sus	Flx_Ket_res	pass	one_group	1	1	1	1
1063	ENSMUSG00000048707	one_groupFlx_Ket_res	1.0741	S8	sus	Flx_Ket_res	pass	one_group	2	4	2	1
1064	ENSMUSG00000048826	one_groupFlx_Ket_res	1.01006	S8	sus	Flx_Ket_res	pass	one_group	3	3	1	1
1065	ENSMUSG00000048915	one_groupFlx_Ket_res	0.398194	S8	sus	Flx_Ket_res	pass	one_group	2	2	2	1
1066	ENSMUSG00000048965	one_groupFlx_Ket_res	-0.162135	S8	sus	Flx_Ket_res	pass	one_group	2	2	2	1
1067	ENSMUSG00000048988	one_groupFlx_Ket_res	0.37537	S8	sus	Flx_Ket_res	pass	one_group	2	2	2	1
1068	ENSMUSG00000049112	one_groupFlx_Ket_res	0.746944	S8	sus	Flx_Ket_res	pass	one_group	2	4	2	1
1069	ENSMUSG00000049134	one_groupFlx_Ket_res	-0.241082	S8	sus	Flx_Ket_res	pass	one_group	1	1	1	1
1070	ENSMUSG00000049148	one_groupFlx_Ket_res	0.77333	S8	sus	Flx_Ket_res	pass	one_group	2	4	2	1
1071	ENSMUSG00000049225	one_groupFlx_Ket_res	-1.01432	S8	sus	Flx_Ket_res	pass	one_group	1	5	1	1
1072	ENSMUSG00000049303	one_groupFlx_Ket_res	1.08425	S8	sus	Flx_Ket_res	pass	one_group	3	3	1	1
1073	ENSMUSG00000049420	one_groupFlx_Ket_res	0.528059	S8	sus	Flx_Ket_res	pass	one_group	2	2	2	1
1074	ENSMUSG00000049502	one_groupFlx_Ket_res	-0.948346	S8	sus	Flx_Ket_res	pass	one_group	4	6	2	1
1075	ENSMUSG00000049511	one_groupFlx_Ket_res	-0.201927	S8	sus	Flx_Ket_res	pass	one_group	1	1	1	1
1076	ENSMUSG00000049536	one_groupFlx_Ket_res	-0.992955	S8	sus	Flx_Ket_res	pass	one_group	4	6	2	1
1077	ENSMUSG00000049537	one_groupFlx_Ket_res	0.348129	S8	sus	Flx_Ket_res	pass	one_group	1	1	1	1
1078	ENSMUSG00000049630	one_groupFlx_Ket_res	-0.670128	S8	sus	Flx_Ket_res	pass	one_group	4	6	2	1
1079	ENSMUSG00000049690	one_groupFlx_Ket_res	0.351143	S8	sus	Flx_Ket_res	pass	one_group	2	2	2	1
1080	ENSMUSG00000049804	one_groupFlx_Ket_res	0.447284	S8	sus	Flx_Ket_res	pass	one_group	2	2	2	1
1081	ENSMUSG00000050050	one_groupFlx_Ket_res	0.437771	S8	sus	Flx_Ket_res	pass	one_group	2	2	2	1
1082	ENSMUSG00000050063	one_groupFlx_Ket_res	-1.08525	S8	sus	Flx_Ket_res	pass	one_group	1	5	1	1
1083	ENSMUSG00000050138	one_groupFlx_Ket_res	0.278665	S8	sus	Flx_Ket_res	pass	one_group	2	2	2	1
1084	ENSMUSG00000050195	one_groupFlx_Ket_res	1.07108	S8	sus	Flx_Ket_res	pass	one_group	2	4	2	1
1085	ENSMUSG00000050211	one_groupFlx_Ket_res	-0.647987	S8	sus	Flx_Ket_res	pass	one_group	4	6	2	1
1086	ENSMUSG00000050248	one_groupFlx_Ket_res	0.0632704	S8	sus	Flx_Ket_res	pass	one_group	2	2	2	1
1087	ENSMUSG00000050272	one_groupFlx_Ket_res	0.312815	S8	sus	Flx_Ket_res	pass	one_group	2	2	2	1
1088	ENSMUSG00000050288	one_groupFlx_Ket_res	1.02511	S8	sus	Flx_Ket_res	pass	one_group	3	3	1	1
1089	ENSMUSG00000050296	one_groupFlx_Ket_res	0.0978814	S8	sus	Flx_Ket_res	pass	one_group	2	2	2	1
1090	ENSMUSG00000050390	one_groupFlx_Ket_res	0.618897	S8	sus	Flx_Ket_res	pass	one_group	2	4	2	1
1091	ENSMUSG00000050541	one_groupFlx_Ket_res	-0.272016	S8	sus	Flx_Ket_res	pass	one_group	2	2	2	1
1092	ENSMUSG00000050592	one_groupFlx_Ket_res	-0.232399	S8	sus	Flx_Ket_res	pass	one_group	1	1	1	1
1093	ENSMUSG00000050663	one_groupFlx_Ket_res	-0.034139	S8	sus	Flx_Ket_res	pass	one_group	2	2	2	1
1094	ENSMUSG00000050730	one_groupFlx_Ket_res	0.339805	S8	sus	Flx_Ket_res	pass	one_group	2	2	2	1
1095	ENSMUSG00000050808	one_groupFlx_Ket_res	-0.415928	S8	sus	Flx_Ket_res	pass	one_group	1	1	1	1
1096	ENSMUSG00000050830	one_groupFlx_Ket_res	0.0793494	S8	sus	Flx_Ket_res	pass	one_group	2	2	2	1
1097	ENSMUSG00000050840	one_groupFlx_Ket_res	0.105386	S8	sus	Flx_Ket_res	pass	one_group	2	2	2	1
1098	ENSMUSG00000050896	one_groupFlx_Ket_res	-0.28761	S8	sus	Flx_Ket_res	pass	one_group	2	2	2	1
1099	ENSMUSG00000050919	one_groupFlx_Ket_res	-0.643131	S8	sus	Flx_Ket_res	pass	one_group	4	6	2	1
1100	ENSMUSG00000050926	one_groupFlx_Ket_res	-0.566147	S8	sus	Flx_Ket_res	pass	one_group	2	2	2	1
1101	ENSMUSG00000050944	one_groupFlx_Ket_res	0.114047	S8	sus	Flx_Ket_res	pass	one_group	2	2	2	1
1102	ENSMUSG00000051000	one_groupFlx_Ket_res	0.191804	S8	sus	Flx_Ket_res	pass	one_group	2	2	2	1
1103	ENSMUSG00000051022	one_groupFlx_Ket_res	-0.31398	S8	sus	Flx_Ket_res	pass	one_group	2	2	2	1
1104	ENSMUSG00000051113	one_groupFlx_Ket_res	1.01267	S8	sus	Flx_Ket_res	pass	one_group	3	3	1	1
1105	ENSMUSG00000051146	one_groupFlx_Ket_res	0.36104	S8	sus	Flx_Ket_res	pass	one_group	2	2	2	1
1106	ENSMUSG00000051212	one_groupFlx_Ket_res	-0.272836	S8	sus	Flx_Ket_res	pass	one_group	2	2	2	1
1107	ENSMUSG00000051243	one_groupFlx_Ket_res	0.238342	S8	sus	Flx_Ket_res	pass	one_group	2	2	2	1
1108	ENSMUSG00000051323	one_groupFlx_Ket_res	0.492474	S8	sus	Flx_Ket_res	pass	one_group	1	1	1	1
1109	ENSMUSG00000051351	one_groupFlx_Ket_res	0.146374	S8	sus	Flx_Ket_res	pass	one_group	1	1	1	1
1110	ENSMUSG00000051359	one_groupFlx_Ket_res	0.101294	S8	sus	Flx_Ket_res	pass	one_group	2	2	2	1
1111	ENSMUSG00000051391	one_groupFlx_Ket_res	0.243449	S8	sus	Flx_Ket_res	pass	one_group	2	2	2	1
1112	ENSMUSG00000051497	one_groupFlx_Ket_res	-0.599817	S8	sus	Flx_Ket_res	pass	one_group	1	5	1	1
1113	ENSMUSG00000051504	one_groupFlx_Ket_res	-0.583323	S8	sus	Flx_Ket_res	pass	one_group	1	5	1	1
1114	ENSMUSG00000051506	one_groupFlx_Ket_res	-0.817867	S8	sus	Flx_Ket_res	pass	one_group	4	6	2	1
1115	ENSMUSG00000051517	one_groupFlx_Ket_res	0.178636	S8	sus	Flx_Ket_res	pass	one_group	1	1	1	1
1116	ENSMUSG00000051615	one_groupFlx_Ket_res	-0.187274	S8	sus	Flx_Ket_res	pass	one_group	2	2	2	1
1117	ENSMUSG00000051627	one_groupFlx_Ket_res	-1.01532	S8	sus	Flx_Ket_res	pass	one_group	4	6	2	1
1118	ENSMUSG00000051650	one_groupFlx_Ket_res	0.0752851	S8	sus	Flx_Ket_res	pass	one_group	1	1	1	1
1119	ENSMUSG00000051669	one_groupFlx_Ket_res	1.10789	S8	sus	Flx_Ket_res	pass	one_group	3	3	1	1
1120	ENSMUSG00000051678	one_groupFlx_Ket_res	0.852531	S8	sus	Flx_Ket_res	pass	one_group	3	3	1	1
1121	ENSMUSG00000051721	one_groupFlx_Ket_res	0.191443	S8	sus	Flx_Ket_res	pass	one_group	2	2	2	1
1122	ENSMUSG00000051729	one_groupFlx_Ket_res	0.230516	S8	sus	Flx_Ket_res	pass	one_group	2	2	2	1
1123	ENSMUSG00000051777	one_groupFlx_Ket_res	0.953466	S8	sus	Flx_Ket_res	pass	one_group	2	4	2	1
1124	ENSMUSG00000051853	one_groupFlx_Ket_res	0.122667	S8	sus	Flx_Ket_res	pass	one_group	1	1	1	1
1125	ENSMUSG00000051910	one_groupFlx_Ket_res	-0.0634907	S8	sus	Flx_Ket_res	pass	one_group	2	2	2	1
1126	ENSMUSG00000051920	one_groupFlx_Ket_res	-0.468022	S8	sus	Flx_Ket_res	pass	one_group	2	2	2	1
1127	ENSMUSG00000052026	one_groupFlx_Ket_res	-0.178815	S8	sus	Flx_Ket_res	pass	one_group	2	2	2	1
1128	ENSMUSG00000052087	one_groupFlx_Ket_res	-0.534374	S8	sus	Flx_Ket_res	pass	one_group	1	1	1	1
1129	ENSMUSG00000052151	one_groupFlx_Ket_res	1.12154	S8	sus	Flx_Ket_res	pass	one_group	3	3	1	1
1130	ENSMUSG00000052301	one_groupFlx_Ket_res	-0.116971	S8	sus	Flx_Ket_res	pass	one_group	2	2	2	1
1131	ENSMUSG00000052374	one_groupFlx_Ket_res	0.11432	S8	sus	Flx_Ket_res	pass	one_group	1	1	1	1
1132	ENSMUSG00000052407	one_groupFlx_Ket_res	-0.706754	S8	sus	Flx_Ket_res	pass	one_group	1	5	1	1
1133	ENSMUSG00000052430	one_groupFlx_Ket_res	-0.183092	S8	sus	Flx_Ket_res	pass	one_group	2	2	2	1
1134	ENSMUSG00000052504	one_groupFlx_Ket_res	-0.525551	S8	sus	Flx_Ket_res	pass	one_group	2	2	2	1
1135	ENSMUSG00000052534	one_groupFlx_Ket_res	0.218832	S8	sus	Flx_Ket_res	pass	one_group	2	2	2	1
1136	ENSMUSG00000052551	one_groupFlx_Ket_res	0.608653	S8	sus	Flx_Ket_res	pass	one_group	2	4	2	1
1137	ENSMUSG00000052565	one_groupFlx_Ket_res	-0.825449	S8	sus	Flx_Ket_res	pass	one_group	4	6	2	1
1138	ENSMUSG00000052613	one_groupFlx_Ket_res	0.237373	S8	sus	Flx_Ket_res	pass	one_group	2	2	2	1
1139	ENSMUSG00000052631	one_groupFlx_Ket_res	0.486623	S8	sus	Flx_Ket_res	pass	one_group	1	1	1	1
1140	ENSMUSG00000052684	one_groupFlx_Ket_res	-0.175761	S8	sus	Flx_Ket_res	pass	one_group	2	2	2	1
1141	ENSMUSG00000052713	one_groupFlx_Ket_res	-0.18008	S8	sus	Flx_Ket_res	pass	one_group	2	2	2	1
1142	ENSMUSG00000052848	one_groupFlx_Ket_res	0.118605	S8	sus	Flx_Ket_res	pass	one_group	1	1	1	1
1143	ENSMUSG00000052889	one_groupFlx_Ket_res	0.120268	S8	sus	Flx_Ket_res	pass	one_group	1	1	1	1
1144	ENSMUSG00000052921	one_groupFlx_Ket_res	-0.203436	S8	sus	Flx_Ket_res	pass	one_group	1	1	1	1
1145	ENSMUSG00000052928	one_groupFlx_Ket_res	0.132884	S8	sus	Flx_Ket_res	pass	one_group	2	2	2	1
1146	ENSMUSG00000052957	one_groupFlx_Ket_res	-0.201862	S8	sus	Flx_Ket_res	pass	one_group	2	2	2	1
1147	ENSMUSG00000052981	one_groupFlx_Ket_res	-0.111529	S8	sus	Flx_Ket_res	pass	one_group	2	2	2	1
1148	ENSMUSG00000053004	one_groupFlx_Ket_res	-0.0246872	S8	sus	Flx_Ket_res	pass	one_group	2	2	2	1
1149	ENSMUSG00000053049	one_groupFlx_Ket_res	0.294066	S8	sus	Flx_Ket_res	pass	one_group	2	2	2	1
1150	ENSMUSG00000053063	one_groupFlx_Ket_res	-0.664446	S8	sus	Flx_Ket_res	pass	one_group	1	5	1	1
1151	ENSMUSG00000053080	one_groupFlx_Ket_res	0.142719	S8	sus	Flx_Ket_res	pass	one_group	2	2	2	1
1152	ENSMUSG00000053137	one_groupFlx_Ket_res	-0.26019	S8	sus	Flx_Ket_res	pass	one_group	2	2	2	1
1153	ENSMUSG00000053141	one_groupFlx_Ket_res	0.202463	S8	sus	Flx_Ket_res	pass	one_group	2	2	2	1
1154	ENSMUSG00000053414	one_groupFlx_Ket_res	0.252879	S8	sus	Flx_Ket_res	pass	one_group	2	2	2	1
1155	ENSMUSG00000053475	one_groupFlx_Ket_res	1.08314	S8	sus	Flx_Ket_res	pass	one_group	3	3	1	1
1156	ENSMUSG00000053477	one_groupFlx_Ket_res	-0.236305	S8	sus	Flx_Ket_res	pass	one_group	2	2	2	1
1157	ENSMUSG00000053519	one_groupFlx_Ket_res	0.722802	S8	sus	Flx_Ket_res	pass	one_group	2	4	2	1
1158	ENSMUSG00000053693	one_groupFlx_Ket_res	0.213866	S8	sus	Flx_Ket_res	pass	one_group	2	2	2	1
1159	ENSMUSG00000053716	one_groupFlx_Ket_res	-0.16051	S8	sus	Flx_Ket_res	pass	one_group	2	2	2	1
1160	ENSMUSG00000053819	one_groupFlx_Ket_res	1.14537	S8	sus	Flx_Ket_res	pass	one_group	3	3	1	1
1161	ENSMUSG00000053846	one_groupFlx_Ket_res	-0.754746	S8	sus	Flx_Ket_res	pass	one_group	4	6	2	1
1162	ENSMUSG00000053861	one_groupFlx_Ket_res	0.0216529	S8	sus	Flx_Ket_res	pass	one_group	1	1	1	1
1163	ENSMUSG00000053930	one_groupFlx_Ket_res	0.0900593	S8	sus	Flx_Ket_res	pass	one_group	2	2	2	1
1164	ENSMUSG00000054027	one_groupFlx_Ket_res	0.380394	S8	sus	Flx_Ket_res	pass	one_group	2	2	2	1
1165	ENSMUSG00000054408	one_groupFlx_Ket_res	0.256453	S8	sus	Flx_Ket_res	pass	one_group	1	1	1	1
1166	ENSMUSG00000054409	one_groupFlx_Ket_res	-0.255934	S8	sus	Flx_Ket_res	pass	one_group	2	2	2	1
1167	ENSMUSG00000054412	one_groupFlx_Ket_res	-0.829421	S8	sus	Flx_Ket_res	pass	one_group	4	6	2	1
1168	ENSMUSG00000054423	one_groupFlx_Ket_res	-0.0159559	S8	sus	Flx_Ket_res	pass	one_group	2	2	2	1
1169	ENSMUSG00000054457	one_groupFlx_Ket_res	0.795385	S8	sus	Flx_Ket_res	pass	one_group	2	4	2	1
1170	ENSMUSG00000054459	one_groupFlx_Ket_res	0.322639	S8	sus	Flx_Ket_res	pass	one_group	2	2	2	1
1171	ENSMUSG00000054488	one_groupFlx_Ket_res	0.7198	S8	sus	Flx_Ket_res	pass	one_group	3	3	1	1
1172	ENSMUSG00000054517	one_groupFlx_Ket_res	0.463736	S8	sus	Flx_Ket_res	pass	one_group	2	2	2	1
1173	ENSMUSG00000054556	one_groupFlx_Ket_res	0.535039	S8	sus	Flx_Ket_res	pass	one_group	2	2	2	1
1174	ENSMUSG00000054640	one_groupFlx_Ket_res	0.523329	S8	sus	Flx_Ket_res	pass	one_group	2	2	2	1
1175	ENSMUSG00000054871	one_groupFlx_Ket_res	-0.281566	S8	sus	Flx_Ket_res	pass	one_group	1	1	1	1
1176	ENSMUSG00000054944	one_groupFlx_Ket_res	-0.662587	S8	sus	Flx_Ket_res	pass	one_group	4	6	2	1
1177	ENSMUSG00000054986	one_groupFlx_Ket_res	-0.299149	S8	sus	Flx_Ket_res	pass	one_group	1	1	1	1
1178	ENSMUSG00000055172	one_groupFlx_Ket_res	-0.704082	S8	sus	Flx_Ket_res	pass	one_group	4	6	2	1
1179	ENSMUSG00000055188	one_groupFlx_Ket_res	1.06765	S8	sus	Flx_Ket_res	pass	one_group	2	4	2	1
1180	ENSMUSG00000055202	one_groupFlx_Ket_res	0.151965	S8	sus	Flx_Ket_res	pass	one_group	1	1	1	1
1181	ENSMUSG00000055296	one_groupFlx_Ket_res	-1.04528	S8	sus	Flx_Ket_res	pass	one_group	4	6	2	1
1182	ENSMUSG00000055313	one_groupFlx_Ket_res	-0.787042	S8	sus	Flx_Ket_res	pass	one_group	1	5	1	1
1183	ENSMUSG00000055320	one_groupFlx_Ket_res	0.0828734	S8	sus	Flx_Ket_res	pass	one_group	2	2	2	1
1184	ENSMUSG00000055403	one_groupFlx_Ket_res	0.664418	S8	sus	Flx_Ket_res	pass	one_group	2	4	2	1
1185	ENSMUSG00000055409	one_groupFlx_Ket_res	0.795832	S8	sus	Flx_Ket_res	pass	one_group	2	4	2	1
1186	ENSMUSG00000055421	one_groupFlx_Ket_res	-0.287436	S8	sus	Flx_Ket_res	pass	one_group	2	2	2	1
1187	ENSMUSG00000055435	one_groupFlx_Ket_res	-1.15398	S8	sus	Flx_Ket_res	pass	one_group	4	6	2	1
1188	ENSMUSG00000055632	one_groupFlx_Ket_res	-0.00586386	S8	sus	Flx_Ket_res	pass	one_group	1	1	1	1
1189	ENSMUSG00000055723	one_groupFlx_Ket_res	-0.37863	S8	sus	Flx_Ket_res	pass	one_group	2	2	2	1
1190	ENSMUSG00000055817	one_groupFlx_Ket_res	0.309643	S8	sus	Flx_Ket_res	pass	one_group	2	2	2	1
1191	ENSMUSG00000055866	one_groupFlx_Ket_res	1.07974	S8	sus	Flx_Ket_res	pass	one_group	3	3	1	1
1192	ENSMUSG00000055897	one_groupFlx_Ket_res	-0.917929	S8	sus	Flx_Ket_res	pass	one_group	4	6	2	1
1193	ENSMUSG00000055937	one_groupFlx_Ket_res	-0.858392	S8	sus	Flx_Ket_res	pass	one_group	4	6	2	1
1194	ENSMUSG00000055980	one_groupFlx_Ket_res	0.577146	S8	sus	Flx_Ket_res	pass	one_group	2	2	2	1
1195	ENSMUSG00000056158	one_groupFlx_Ket_res	0.0629516	S8	sus	Flx_Ket_res	pass	one_group	2	2	2	1
1196	ENSMUSG00000056296	one_groupFlx_Ket_res	-0.522958	S8	sus	Flx_Ket_res	pass	one_group	1	1	1	1
1197	ENSMUSG00000056306	one_groupFlx_Ket_res	0.948989	S8	sus	Flx_Ket_res	pass	one_group	2	4	2	1
1198	ENSMUSG00000056596	one_groupFlx_Ket_res	-0.850943	S8	sus	Flx_Ket_res	pass	one_group	1	5	1	1
1199	ENSMUSG00000056665	one_groupFlx_Ket_res	-1.05348	S8	sus	Flx_Ket_res	pass	one_group	1	5	1	1
1200	ENSMUSG00000056718	one_groupFlx_Ket_res	0.245199	S8	sus	Flx_Ket_res	pass	one_group	2	2	2	1
1201	ENSMUSG00000056724	one_groupFlx_Ket_res	-0.77763	S8	sus	Flx_Ket_res	pass	one_group	4	6	2	1
1202	ENSMUSG00000056749	one_groupFlx_Ket_res	-1.09023	S8	sus	Flx_Ket_res	pass	one_group	4	6	2	1
1203	ENSMUSG00000056812	one_groupFlx_Ket_res	-0.119818	S8	sus	Flx_Ket_res	pass	one_group	1	1	1	1
1204	ENSMUSG00000056900	one_groupFlx_Ket_res	1.14981	S8	sus	Flx_Ket_res	pass	one_group	2	4	2	1
1205	ENSMUSG00000057101	one_groupFlx_Ket_res	-0.721904	S8	sus	Flx_Ket_res	pass	one_group	1	5	1	1
1206	ENSMUSG00000057246	one_groupFlx_Ket_res	0.300417	S8	sus	Flx_Ket_res	pass	one_group	1	1	1	1
1207	ENSMUSG00000057457	one_groupFlx_Ket_res	0.637397	S8	sus	Flx_Ket_res	pass	one_group	2	4	2	1
1208	ENSMUSG00000057604	one_groupFlx_Ket_res	0.985695	S8	sus	Flx_Ket_res	pass	one_group	2	4	2	1
1209	ENSMUSG00000057716	one_groupFlx_Ket_res	0.0655424	S8	sus	Flx_Ket_res	pass	one_group	2	2	2	1
1210	ENSMUSG00000057719	one_groupFlx_Ket_res	-0.159941	S8	sus	Flx_Ket_res	pass	one_group	1	1	1	1
1211	ENSMUSG00000057766	one_groupFlx_Ket_res	0.713867	S8	sus	Flx_Ket_res	pass	one_group	2	4	2	1
1212	ENSMUSG00000057818	one_groupFlx_Ket_res	-0.124684	S8	sus	Flx_Ket_res	pass	one_group	2	2	2	1
1213	ENSMUSG00000057897	one_groupFlx_Ket_res	0.778842	S8	sus	Flx_Ket_res	pass	one_group	3	3	1	1
1214	ENSMUSG00000058006	one_groupFlx_Ket_res	-0.324967	S8	sus	Flx_Ket_res	pass	one_group	2	2	2	1
1215	ENSMUSG00000058056	one_groupFlx_Ket_res	0.323953	S8	sus	Flx_Ket_res	pass	one_group	2	2	2	1
1216	ENSMUSG00000058145	one_groupFlx_Ket_res	0.550881	S8	sus	Flx_Ket_res	pass	one_group	2	2	2	1
1217	ENSMUSG00000058153	one_groupFlx_Ket_res	0.534209	S8	sus	Flx_Ket_res	pass	one_group	2	2	2	1
1218	ENSMUSG00000058248	one_groupFlx_Ket_res	-0.124925	S8	sus	Flx_Ket_res	pass	one_group	2	2	2	1
1219	ENSMUSG00000058260	one_groupFlx_Ket_res	-0.450635	S8	sus	Flx_Ket_res	pass	one_group	1	1	1	1
1220	ENSMUSG00000058420	one_groupFlx_Ket_res	-0.141866	S8	sus	Flx_Ket_res	pass	one_group	2	2	2	1
1221	ENSMUSG00000058488	one_groupFlx_Ket_res	0.88549	S8	sus	Flx_Ket_res	pass	one_group	2	4	2	1
1222	ENSMUSG00000058838	one_groupFlx_Ket_res	-0.110995	S8	sus	Flx_Ket_res	pass	one_group	1	1	1	1
1223	ENSMUSG00000058897	one_groupFlx_Ket_res	1.00775	S8	sus	Flx_Ket_res	pass	one_group	2	4	2	1
1224	ENSMUSG00000059013	one_groupFlx_Ket_res	-0.337674	S8	sus	Flx_Ket_res	pass	one_group	2	2	2	1
1225	ENSMUSG00000059149	one_groupFlx_Ket_res	-0.400031	S8	sus	Flx_Ket_res	pass	one_group	2	2	2	1
1226	ENSMUSG00000059187	one_groupFlx_Ket_res	1.09788	S8	sus	Flx_Ket_res	pass	one_group	2	4	2	1
1227	ENSMUSG00000059213	one_groupFlx_Ket_res	-0.703851	S8	sus	Flx_Ket_res	pass	one_group	1	5	1	1
1228	ENSMUSG00000059248	one_groupFlx_Ket_res	-0.0251597	S8	sus	Flx_Ket_res	pass	one_group	2	2	2	1
1229	ENSMUSG00000059325	one_groupFlx_Ket_res	0.85363	S8	sus	Flx_Ket_res	pass	one_group	2	4	2	1
1230	ENSMUSG00000059409	one_groupFlx_Ket_res	-0.355052	S8	sus	Flx_Ket_res	pass	one_group	1	1	1	1
1231	ENSMUSG00000059412	one_groupFlx_Ket_res	0.5243	S8	sus	Flx_Ket_res	pass	one_group	1	1	1	1
1232	ENSMUSG00000059625	one_groupFlx_Ket_res	-0.46771	S8	sus	Flx_Ket_res	pass	one_group	1	1	1	1
1233	ENSMUSG00000059674	one_groupFlx_Ket_res	-0.172062	S8	sus	Flx_Ket_res	pass	one_group	2	2	2	1
1234	ENSMUSG00000059714	one_groupFlx_Ket_res	-0.199469	S8	sus	Flx_Ket_res	pass	one_group	2	2	2	1
1235	ENSMUSG00000059852	one_groupFlx_Ket_res	0.978415	S8	sus	Flx_Ket_res	pass	one_group	2	4	2	1
1236	ENSMUSG00000059864	one_groupFlx_Ket_res	0.0553379	S8	sus	Flx_Ket_res	pass	one_group	1	1	1	1
1237	ENSMUSG00000059900	one_groupFlx_Ket_res	-0.755363	S8	sus	Flx_Ket_res	pass	one_group	4	6	2	1
1238	ENSMUSG00000059921	one_groupFlx_Ket_res	-0.0360163	S8	sus	Flx_Ket_res	pass	one_group	2	2	2	1
1239	ENSMUSG00000060019	one_groupFlx_Ket_res	1.02738	S8	sus	Flx_Ket_res	pass	one_group	3	3	1	1
1240	ENSMUSG00000060402	one_groupFlx_Ket_res	-0.91189	S8	sus	Flx_Ket_res	pass	one_group	4	6	2	1
1241	ENSMUSG00000060586	one_groupFlx_Ket_res	-0.504974	S8	sus	Flx_Ket_res	pass	one_group	1	1	1	1
1242	ENSMUSG00000060735	one_groupFlx_Ket_res	0.108065	S8	sus	Flx_Ket_res	pass	one_group	1	1	1	1
1243	ENSMUSG00000060780	one_groupFlx_Ket_res	1.14813	S8	sus	Flx_Ket_res	pass	one_group	3	3	1	1
1244	ENSMUSG00000060862	one_groupFlx_Ket_res	0.450007	S8	sus	Flx_Ket_res	pass	one_group	2	2	2	1
1245	ENSMUSG00000060985	one_groupFlx_Ket_res	0.231153	S8	sus	Flx_Ket_res	pass	one_group	2	2	2	1
1246	ENSMUSG00000061013	one_groupFlx_Ket_res	-0.205907	S8	sus	Flx_Ket_res	pass	one_group	2	2	2	1
1247	ENSMUSG00000061132	one_groupFlx_Ket_res	-0.907465	S8	sus	Flx_Ket_res	pass	one_group	4	6	2	1
1248	ENSMUSG00000061143	one_groupFlx_Ket_res	0.417162	S8	sus	Flx_Ket_res	pass	one_group	2	2	2	1
1249	ENSMUSG00000061171	one_groupFlx_Ket_res	1.15376	S8	sus	Flx_Ket_res	pass	one_group	3	3	1	1
1250	ENSMUSG00000061298	one_groupFlx_Ket_res	0.275667	S8	sus	Flx_Ket_res	pass	one_group	2	2	2	1
1251	ENSMUSG00000061411	one_groupFlx_Ket_res	0.45672	S8	sus	Flx_Ket_res	pass	one_group	2	2	2	1
1252	ENSMUSG00000061436	one_groupFlx_Ket_res	0.521482	S8	sus	Flx_Ket_res	pass	one_group	2	2	2	1
1253	ENSMUSG00000061517	one_groupFlx_Ket_res	0.1795	S8	sus	Flx_Ket_res	pass	one_group	2	2	2	1
1254	ENSMUSG00000061524	one_groupFlx_Ket_res	1.15265	S8	sus	Flx_Ket_res	pass	one_group	2	4	2	1
1255	ENSMUSG00000061601	one_groupFlx_Ket_res	-0.388097	S8	sus	Flx_Ket_res	pass	one_group	2	2	2	1
1256	ENSMUSG00000061718	one_groupFlx_Ket_res	-0.596742	S8	sus	Flx_Ket_res	pass	one_group	1	5	1	1
1257	ENSMUSG00000061731	one_groupFlx_Ket_res	-0.173453	S8	sus	Flx_Ket_res	pass	one_group	2	2	2	1
1258	ENSMUSG00000061859	one_groupFlx_Ket_res	0.693702	S8	sus	Flx_Ket_res	pass	one_group	2	4	2	1
1259	ENSMUSG00000061887	one_groupFlx_Ket_res	0.227044	S8	sus	Flx_Ket_res	pass	one_group	2	2	2	1
1260	ENSMUSG00000062054	one_groupFlx_Ket_res	0.411629	S8	sus	Flx_Ket_res	pass	one_group	1	1	1	1
1261	ENSMUSG00000062252	one_groupFlx_Ket_res	1.00077	S8	sus	Flx_Ket_res	pass	one_group	2	4	2	1
1262	ENSMUSG00000062345	one_groupFlx_Ket_res	0.772742	S8	sus	Flx_Ket_res	pass	one_group	3	3	1	1
1263	ENSMUSG00000062352	one_groupFlx_Ket_res	-0.692173	S8	sus	Flx_Ket_res	pass	one_group	1	5	1	1
1264	ENSMUSG00000062456	one_groupFlx_Ket_res	0.180044	S8	sus	Flx_Ket_res	pass	one_group	1	1	1	1
1265	ENSMUSG00000062563	one_groupFlx_Ket_res	-0.580361	S8	sus	Flx_Ket_res	pass	one_group	4	6	2	1
1266	ENSMUSG00000062683	one_groupFlx_Ket_res	0.866745	S8	sus	Flx_Ket_res	pass	one_group	3	3	1	1
1267	ENSMUSG00000062760	one_groupFlx_Ket_res	0.371763	S8	sus	Flx_Ket_res	pass	one_group	2	2	2	1
1268	ENSMUSG00000062785	one_groupFlx_Ket_res	-0.93953	S8	sus	Flx_Ket_res	pass	one_group	4	6	2	1
1269	ENSMUSG00000062866	one_groupFlx_Ket_res	1.10988	S8	sus	Flx_Ket_res	pass	one_group	2	4	2	1
1270	ENSMUSG00000062944	one_groupFlx_Ket_res	1.01	S8	sus	Flx_Ket_res	pass	one_group	3	3	1	1
1271	ENSMUSG00000063234	one_groupFlx_Ket_res	0.72163	S8	sus	Flx_Ket_res	pass	one_group	2	4	2	1
1272	ENSMUSG00000063415	one_groupFlx_Ket_res	-0.858608	S8	sus	Flx_Ket_res	pass	one_group	4	6	2	1
1273	ENSMUSG00000063450	one_groupFlx_Ket_res	0.40593	S8	sus	Flx_Ket_res	pass	one_group	2	2	2	1
1274	ENSMUSG00000063506	one_groupFlx_Ket_res	-0.902439	S8	sus	Flx_Ket_res	pass	one_group	4	6	2	1
1275	ENSMUSG00000063558	one_groupFlx_Ket_res	0.933259	S8	sus	Flx_Ket_res	pass	one_group	3	3	1	1
1276	ENSMUSG00000063564	one_groupFlx_Ket_res	0.396961	S8	sus	Flx_Ket_res	pass	one_group	2	2	2	1
1277	ENSMUSG00000063626	one_groupFlx_Ket_res	0.492616	S8	sus	Flx_Ket_res	pass	one_group	2	2	2	1
1278	ENSMUSG00000063760	one_groupFlx_Ket_res	-0.773356	S8	sus	Flx_Ket_res	pass	one_group	4	6	2	1
1279	ENSMUSG00000063810	one_groupFlx_Ket_res	-0.804666	S8	sus	Flx_Ket_res	pass	one_group	4	6	2	1
1280	ENSMUSG00000063873	one_groupFlx_Ket_res	0.534532	S8	sus	Flx_Ket_res	pass	one_group	2	2	2	1
1281	ENSMUSG00000063919	one_groupFlx_Ket_res	-0.430804	S8	sus	Flx_Ket_res	pass	one_group	2	2	2	1
1282	ENSMUSG00000064052	one_groupFlx_Ket_res	-0.869878	S8	sus	Flx_Ket_res	pass	one_group	1	5	1	1
1283	ENSMUSG00000064065	one_groupFlx_Ket_res	-0.479818	S8	sus	Flx_Ket_res	pass	one_group	2	2	2	1
1284	ENSMUSG00000064125	one_groupFlx_Ket_res	0.125199	S8	sus	Flx_Ket_res	pass	one_group	2	2	2	1
1285	ENSMUSG00000064247	one_groupFlx_Ket_res	0.856632	S8	sus	Flx_Ket_res	pass	one_group	3	3	1	1
1286	ENSMUSG00000064267	one_groupFlx_Ket_res	0.480347	S8	sus	Flx_Ket_res	pass	one_group	1	1	1	1
1287	ENSMUSG00000064341	one_groupFlx_Ket_res	-0.498542	S8	sus	Flx_Ket_res	pass	one_group	1	1	1	1
1288	ENSMUSG00000064354	one_groupFlx_Ket_res	-0.957686	S8	sus	Flx_Ket_res	pass	one_group	1	5	1	1
1289	ENSMUSG00000064358	one_groupFlx_Ket_res	-1.11326	S8	sus	Flx_Ket_res	pass	one_group	4	6	2	1
1290	ENSMUSG00000064360	one_groupFlx_Ket_res	-1.12746	S8	sus	Flx_Ket_res	pass	one_group	1	5	1	1
1291	ENSMUSG00000064370	one_groupFlx_Ket_res	-0.373151	S8	sus	Flx_Ket_res	pass	one_group	1	1	1	1
1292	ENSMUSG00000065824	one_groupFlx_Ket_res	-0.433358	S8	sus	Flx_Ket_res	pass	one_group	2	2	2	1
1293	ENSMUSG00000066113	one_groupFlx_Ket_res	0.844938	S8	sus	Flx_Ket_res	pass	one_group	2	4	2	1
1294	ENSMUSG00000066170	one_groupFlx_Ket_res	1.15236	S8	sus	Flx_Ket_res	pass	one_group	2	4	2	1
1295	ENSMUSG00000066189	one_groupFlx_Ket_res	-0.0460925	S8	sus	Flx_Ket_res	pass	one_group	1	1	1	1
1296	ENSMUSG00000066245	one_groupFlx_Ket_res	-0.1154	S8	sus	Flx_Ket_res	pass	one_group	1	1	1	1
1297	ENSMUSG00000066406	one_groupFlx_Ket_res	-0.486547	S8	sus	Flx_Ket_res	pass	one_group	2	2	2	1
1298	ENSMUSG00000066607	one_groupFlx_Ket_res	0.517915	S8	sus	Flx_Ket_res	pass	one_group	2	2	2	1
1299	ENSMUSG00000066705	one_groupFlx_Ket_res	0.277883	S8	sus	Flx_Ket_res	pass	one_group	2	2	2	1
1300	ENSMUSG00000066760	one_groupFlx_Ket_res	-0.35827	S8	sus	Flx_Ket_res	pass	one_group	2	2	2	1
1301	ENSMUSG00000067071	one_groupFlx_Ket_res	0.49347	S8	sus	Flx_Ket_res	pass	one_group	2	2	2	1
1302	ENSMUSG00000067212	one_groupFlx_Ket_res	-0.0301411	S8	sus	Flx_Ket_res	pass	one_group	2	2	2	1
1303	ENSMUSG00000067724	one_groupFlx_Ket_res	0.307263	S8	sus	Flx_Ket_res	pass	one_group	1	1	1	1
1304	ENSMUSG00000067860	one_groupFlx_Ket_res	1.15065	S8	sus	Flx_Ket_res	pass	one_group	2	4	2	1
1305	ENSMUSG00000067870	one_groupFlx_Ket_res	0.711921	S8	sus	Flx_Ket_res	pass	one_group	2	4	2	1
1306	ENSMUSG00000067879	one_groupFlx_Ket_res	-0.508827	S8	sus	Flx_Ket_res	pass	one_group	2	2	2	1
1307	ENSMUSG00000067925	one_groupFlx_Ket_res	1.15008	S8	sus	Flx_Ket_res	pass	one_group	3	3	1	1
1308	ENSMUSG00000067928	one_groupFlx_Ket_res	-1.13953	S8	sus	Flx_Ket_res	pass	one_group	1	5	1	1
1309	ENSMUSG00000068122	one_groupFlx_Ket_res	1.11031	S8	sus	Flx_Ket_res	pass	one_group	3	3	1	1
1310	ENSMUSG00000068196	one_groupFlx_Ket_res	-0.162652	S8	sus	Flx_Ket_res	pass	one_group	2	2	2	1
1311	ENSMUSG00000068245	one_groupFlx_Ket_res	1.09743	S8	sus	Flx_Ket_res	pass	one_group	3	3	1	1
1312	ENSMUSG00000068267	one_groupFlx_Ket_res	0.938555	S8	sus	Flx_Ket_res	pass	one_group	2	4	2	1
1313	ENSMUSG00000068466	one_groupFlx_Ket_res	0.611587	S8	sus	Flx_Ket_res	pass	one_group	3	3	1	1
1314	ENSMUSG00000068696	one_groupFlx_Ket_res	-0.529154	S8	sus	Flx_Ket_res	pass	one_group	1	1	1	1
1315	ENSMUSG00000068735	one_groupFlx_Ket_res	-0.479479	S8	sus	Flx_Ket_res	pass	one_group	2	2	2	1
1316	ENSMUSG00000068744	one_groupFlx_Ket_res	-0.577299	S8	sus	Flx_Ket_res	pass	one_group	2	2	2	1
1317	ENSMUSG00000068762	one_groupFlx_Ket_res	0.471126	S8	sus	Flx_Ket_res	pass	one_group	1	1	1	1
1318	ENSMUSG00000068876	one_groupFlx_Ket_res	0.527059	S8	sus	Flx_Ket_res	pass	one_group	2	2	2	1
1319	ENSMUSG00000069516	one_groupFlx_Ket_res	-1.02228	S8	sus	Flx_Ket_res	pass	one_group	4	6	2	1
1320	ENSMUSG00000069518	one_groupFlx_Ket_res	0.639335	S8	sus	Flx_Ket_res	pass	one_group	3	3	1	1
1321	ENSMUSG00000069769	one_groupFlx_Ket_res	0.144735	S8	sus	Flx_Ket_res	pass	one_group	2	2	2	1
1322	ENSMUSG00000069835	one_groupFlx_Ket_res	0.40699	S8	sus	Flx_Ket_res	pass	one_group	2	2	2	1
1323	ENSMUSG00000069910	one_groupFlx_Ket_res	-0.623855	S8	sus	Flx_Ket_res	pass	one_group	4	6	2	1
1324	ENSMUSG00000069919	one_groupFlx_Ket_res	1.12233	S8	sus	Flx_Ket_res	pass	one_group	3	3	1	1
1325	ENSMUSG00000070000	one_groupFlx_Ket_res	-0.355443	S8	sus	Flx_Ket_res	pass	one_group	1	1	1	1
1326	ENSMUSG00000070369	one_groupFlx_Ket_res	0.772023	S8	sus	Flx_Ket_res	pass	one_group	2	4	2	1
1327	ENSMUSG00000070407	one_groupFlx_Ket_res	-0.859255	S8	sus	Flx_Ket_res	pass	one_group	4	6	2	1
1328	ENSMUSG00000070462	one_groupFlx_Ket_res	-0.0896718	S8	sus	Flx_Ket_res	pass	one_group	1	1	1	1
1329	ENSMUSG00000070509	one_groupFlx_Ket_res	-0.295505	S8	sus	Flx_Ket_res	pass	one_group	2	2	2	1
1330	ENSMUSG00000070570	one_groupFlx_Ket_res	-0.353171	S8	sus	Flx_Ket_res	pass	one_group	2	2	2	1
1331	ENSMUSG00000070605	one_groupFlx_Ket_res	-0.210677	S8	sus	Flx_Ket_res	pass	one_group	1	1	1	1
1332	ENSMUSG00000070637	one_groupFlx_Ket_res	0.909933	S8	sus	Flx_Ket_res	pass	one_group	3	3	1	1
1333	ENSMUSG00000070644	one_groupFlx_Ket_res	0.477855	S8	sus	Flx_Ket_res	pass	one_group	2	2	2	1
1334	ENSMUSG00000070720	one_groupFlx_Ket_res	1.10987	S8	sus	Flx_Ket_res	pass	one_group	3	3	1	1
1335	ENSMUSG00000070803	one_groupFlx_Ket_res	-1.15401	S8	sus	Flx_Ket_res	pass	one_group	1	5	1	1
1336	ENSMUSG00000070867	one_groupFlx_Ket_res	-0.214678	S8	sus	Flx_Ket_res	pass	one_group	2	2	2	1
1337	ENSMUSG00000070871	one_groupFlx_Ket_res	1.1089	S8	sus	Flx_Ket_res	pass	one_group	2	4	2	1
1338	ENSMUSG00000071001	one_groupFlx_Ket_res	-1.0852	S8	sus	Flx_Ket_res	pass	one_group	4	6	2	1
1339	ENSMUSG00000071068	one_groupFlx_Ket_res	-0.690222	S8	sus	Flx_Ket_res	pass	one_group	1	5	1	1
1340	ENSMUSG00000071234	one_groupFlx_Ket_res	-0.272967	S8	sus	Flx_Ket_res	pass	one_group	1	1	1	1
1341	ENSMUSG00000071265	one_groupFlx_Ket_res	1.05957	S8	sus	Flx_Ket_res	pass	one_group	3	3	1	1
1342	ENSMUSG00000071317	one_groupFlx_Ket_res	-0.186953	S8	sus	Flx_Ket_res	pass	one_group	1	1	1	1
1343	ENSMUSG00000071340	one_groupFlx_Ket_res	-0.746567	S8	sus	Flx_Ket_res	pass	one_group	4	6	2	1
1344	ENSMUSG00000071552	one_groupFlx_Ket_res	0.0527952	S8	sus	Flx_Ket_res	pass	one_group	1	1	1	1
1345	ENSMUSG00000071715	one_groupFlx_Ket_res	-0.246895	S8	sus	Flx_Ket_res	pass	one_group	2	2	2	1
1346	ENSMUSG00000072437	one_groupFlx_Ket_res	-0.188993	S8	sus	Flx_Ket_res	pass	one_group	1	1	1	1
1347	ENSMUSG00000072568	one_groupFlx_Ket_res	-0.388397	S8	sus	Flx_Ket_res	pass	one_group	1	1	1	1
1348	ENSMUSG00000072683	one_groupFlx_Ket_res	-1.04779	S8	sus	Flx_Ket_res	pass	one_group	1	5	1	1
1349	ENSMUSG00000072720	one_groupFlx_Ket_res	0.936029	S8	sus	Flx_Ket_res	pass	one_group	2	4	2	1
1350	ENSMUSG00000073102	one_groupFlx_Ket_res	0.386435	S8	sus	Flx_Ket_res	pass	one_group	1	1	1	1
1351	ENSMUSG00000073152	one_groupFlx_Ket_res	1.12967	S8	sus	Flx_Ket_res	pass	one_group	2	4	2	1
1352	ENSMUSG00000073207	one_groupFlx_Ket_res	-0.143405	S8	sus	Flx_Ket_res	pass	one_group	2	2	2	1
1353	ENSMUSG00000073274	one_groupFlx_Ket_res	-1.12159	S8	sus	Flx_Ket_res	pass	one_group	4	6	2	1
1354	ENSMUSG00000073530	one_groupFlx_Ket_res	0.453063	S8	sus	Flx_Ket_res	pass	one_group	2	2	2	1
1355	ENSMUSG00000073551	one_groupFlx_Ket_res	1.07727	S8	sus	Flx_Ket_res	pass	one_group	2	4	2	1
1356	ENSMUSG00000073700	one_groupFlx_Ket_res	0.828994	S8	sus	Flx_Ket_res	pass	one_group	2	4	2	1
1357	ENSMUSG00000073779	one_groupFlx_Ket_res	-0.564032	S8	sus	Flx_Ket_res	pass	one_group	1	1	1	1
1358	ENSMUSG00000073821	one_groupFlx_Ket_res	-0.811447	S8	sus	Flx_Ket_res	pass	one_group	4	6	2	1
1359	ENSMUSG00000073910	one_groupFlx_Ket_res	0.129131	S8	sus	Flx_Ket_res	pass	one_group	2	2	2	1
1360	ENSMUSG00000074060	one_groupFlx_Ket_res	-0.0629111	S8	sus	Flx_Ket_res	pass	one_group	1	1	1	1
1361	ENSMUSG00000074151	one_groupFlx_Ket_res	-0.8334	S8	sus	Flx_Ket_res	pass	one_group	4	6	2	1
1362	ENSMUSG00000074170	one_groupFlx_Ket_res	0.780602	S8	sus	Flx_Ket_res	pass	one_group	3	3	1	1
1363	ENSMUSG00000074203	one_groupFlx_Ket_res	-0.931842	S8	sus	Flx_Ket_res	pass	one_group	4	6	2	1
1364	ENSMUSG00000074210	one_groupFlx_Ket_res	1.15166	S8	sus	Flx_Ket_res	pass	one_group	2	4	2	1
1365	ENSMUSG00000074215	one_groupFlx_Ket_res	1.15461	S8	sus	Flx_Ket_res	pass	one_group	2	4	2	1
1366	ENSMUSG00000074218	one_groupFlx_Ket_res	1.13735	S8	sus	Flx_Ket_res	pass	one_group	2	4	2	1
1367	ENSMUSG00000074221	one_groupFlx_Ket_res	0.457162	S8	sus	Flx_Ket_res	pass	one_group	1	1	1	1
1368	ENSMUSG00000074345	one_groupFlx_Ket_res	0.430722	S8	sus	Flx_Ket_res	pass	one_group	2	2	2	1
1369	ENSMUSG00000074651	one_groupFlx_Ket_res	-0.388176	S8	sus	Flx_Ket_res	pass	one_group	1	1	1	1
1370	ENSMUSG00000074737	one_groupFlx_Ket_res	0.660431	S8	sus	Flx_Ket_res	pass	one_group	2	4	2	1
1371	ENSMUSG00000074766	one_groupFlx_Ket_res	-0.106997	S8	sus	Flx_Ket_res	pass	one_group	1	1	1	1
1372	ENSMUSG00000074826	one_groupFlx_Ket_res	0.0826567	S8	sus	Flx_Ket_res	pass	one_group	1	1	1	1
1373	ENSMUSG00000074968	one_groupFlx_Ket_res	-0.30994	S8	sus	Flx_Ket_res	pass	one_group	1	1	1	1
1374	ENSMUSG00000074971	one_groupFlx_Ket_res	0.169298	S8	sus	Flx_Ket_res	pass	one_group	1	1	1	1
1375	ENSMUSG00000075296	one_groupFlx_Ket_res	0.807481	S8	sus	Flx_Ket_res	pass	one_group	2	4	2	1
1376	ENSMUSG00000075316	one_groupFlx_Ket_res	-0.674996	S8	sus	Flx_Ket_res	pass	one_group	4	6	2	1
1377	ENSMUSG00000075463	one_groupFlx_Ket_res	-0.440674	S8	sus	Flx_Ket_res	pass	one_group	2	2	2	1
1378	ENSMUSG00000075478	one_groupFlx_Ket_res	0.441601	S8	sus	Flx_Ket_res	pass	one_group	2	2	2	1
1379	ENSMUSG00000075514	one_groupFlx_Ket_res	1.0885	S8	sus	Flx_Ket_res	pass	one_group	2	4	2	1
1380	ENSMUSG00000075525	one_groupFlx_Ket_res	-0.210848	S8	sus	Flx_Ket_res	pass	one_group	1	1	1	1
1381	ENSMUSG00000075555	one_groupFlx_Ket_res	-1.11502	S8	sus	Flx_Ket_res	pass	one_group	1	5	1	1
1382	ENSMUSG00000076498	one_groupFlx_Ket_res	-0.349347	S8	sus	Flx_Ket_res	pass	one_group	2	2	2	1
1383	ENSMUSG00000076612	one_groupFlx_Ket_res	-0.432653	S8	sus	Flx_Ket_res	pass	one_group	2	2	2	1
1384	ENSMUSG00000078307	one_groupFlx_Ket_res	-0.102957	S8	sus	Flx_Ket_res	pass	one_group	1	1	1	1
1385	ENSMUSG00000078308	one_groupFlx_Ket_res	0.315739	S8	sus	Flx_Ket_res	pass	one_group	1	1	1	1
1386	ENSMUSG00000078616	one_groupFlx_Ket_res	-0.631292	S8	sus	Flx_Ket_res	pass	one_group	4	6	2	1
1387	ENSMUSG00000078816	one_groupFlx_Ket_res	-0.559998	S8	sus	Flx_Ket_res	pass	one_group	1	1	1	1
1388	ENSMUSG00000078932	one_groupFlx_Ket_res	-1.0463	S8	sus	Flx_Ket_res	pass	one_group	4	6	2	1
1389	ENSMUSG00000078952	one_groupFlx_Ket_res	1.14922	S8	sus	Flx_Ket_res	pass	one_group	2	4	2	1
1390	ENSMUSG00000078970	one_groupFlx_Ket_res	-0.617252	S8	sus	Flx_Ket_res	pass	one_group	1	5	1	1
1391	ENSMUSG00000079017	one_groupFlx_Ket_res	0.794008	S8	sus	Flx_Ket_res	pass	one_group	3	3	1	1
1392	ENSMUSG00000079018	one_groupFlx_Ket_res	0.98611	S8	sus	Flx_Ket_res	pass	one_group	3	3	1	1
1393	ENSMUSG00000079022	one_groupFlx_Ket_res	-0.286231	S8	sus	Flx_Ket_res	pass	one_group	2	2	2	1
1394	ENSMUSG00000079157	one_groupFlx_Ket_res	0.229622	S8	sus	Flx_Ket_res	pass	one_group	2	2	2	1
1395	ENSMUSG00000079333	one_groupFlx_Ket_res	0.114192	S8	sus	Flx_Ket_res	pass	one_group	2	2	2	1
1396	ENSMUSG00000079339	one_groupFlx_Ket_res	0.486951	S8	sus	Flx_Ket_res	pass	one_group	2	2	2	1
1397	ENSMUSG00000079428	one_groupFlx_Ket_res	1.02161	S8	sus	Flx_Ket_res	pass	one_group	3	3	1	1
1398	ENSMUSG00000079434	one_groupFlx_Ket_res	0.19694	S8	sus	Flx_Ket_res	pass	one_group	1	1	1	1
1399	ENSMUSG00000079450	one_groupFlx_Ket_res	1.15415	S8	sus	Flx_Ket_res	pass	one_group	3	3	1	1
1400	ENSMUSG00000079499	one_groupFlx_Ket_res	-0.454915	S8	sus	Flx_Ket_res	pass	one_group	2	2	2	1
1401	ENSMUSG00000079608	one_groupFlx_Ket_res	-0.224826	S8	sus	Flx_Ket_res	pass	one_group	2	2	2	1
1402	ENSMUSG00000079657	one_groupFlx_Ket_res	-0.898026	S8	sus	Flx_Ket_res	pass	one_group	4	6	2	1
1403	ENSMUSG00000079669	one_groupFlx_Ket_res	-0.663527	S8	sus	Flx_Ket_res	pass	one_group	1	5	1	1
1404	ENSMUSG00000079671	one_groupFlx_Ket_res	-0.543958	S8	sus	Flx_Ket_res	pass	one_group	2	2	2	1
1405	ENSMUSG00000080727	one_groupFlx_Ket_res	-0.253638	S8	sus	Flx_Ket_res	pass	one_group	1	1	1	1
1406	ENSMUSG00000080824	one_groupFlx_Ket_res	-0.213309	S8	sus	Flx_Ket_res	pass	one_group	1	1	1	1
1407	ENSMUSG00000080893	one_groupFlx_Ket_res	-1.13255	S8	sus	Flx_Ket_res	pass	one_group	1	5	1	1
1408	ENSMUSG00000081026	one_groupFlx_Ket_res	0.191476	S8	sus	Flx_Ket_res	pass	one_group	1	1	1	1
1409	ENSMUSG00000081051	one_groupFlx_Ket_res	0.958139	S8	sus	Flx_Ket_res	pass	one_group	2	4	2	1
1410	ENSMUSG00000082226	one_groupFlx_Ket_res	0.00716218	S8	sus	Flx_Ket_res	pass	one_group	1	1	1	1
1411	ENSMUSG00000082765	one_groupFlx_Ket_res	-1.08091	S8	sus	Flx_Ket_res	pass	one_group	4	6	2	1
1412	ENSMUSG00000082908	one_groupFlx_Ket_res	0.310772	S8	sus	Flx_Ket_res	pass	one_group	2	2	2	1
1413	ENSMUSG00000084408	one_groupFlx_Ket_res	1.15173	S8	sus	Flx_Ket_res	pass	one_group	3	3	1	1
1414	ENSMUSG00000084751	one_groupFlx_Ket_res	0.928058	S8	sus	Flx_Ket_res	pass	one_group	3	3	1	1
1415	ENSMUSG00000084865	one_groupFlx_Ket_res	-0.000492105	S8	sus	Flx_Ket_res	pass	one_group	2	2	2	1
1416	ENSMUSG00000084876	one_groupFlx_Ket_res	-0.113464	S8	sus	Flx_Ket_res	pass	one_group	1	1	1	1
1417	ENSMUSG00000084938	one_groupFlx_Ket_res	-1.0931	S8	sus	Flx_Ket_res	pass	one_group	4	6	2	1
1418	ENSMUSG00000084967	one_groupFlx_Ket_res	0.153678	S8	sus	Flx_Ket_res	pass	one_group	2	2	2	1
1419	ENSMUSG00000085007	one_groupFlx_Ket_res	-0.520047	S8	sus	Flx_Ket_res	pass	one_group	2	2	2	1
1420	ENSMUSG00000085071	one_groupFlx_Ket_res	0.318144	S8	sus	Flx_Ket_res	pass	one_group	1	1	1	1
1421	ENSMUSG00000085133	one_groupFlx_Ket_res	0.676756	S8	sus	Flx_Ket_res	pass	one_group	2	4	2	1
1422	ENSMUSG00000085148	one_groupFlx_Ket_res	-0.365772	S8	sus	Flx_Ket_res	pass	one_group	1	1	1	1
1423	ENSMUSG00000085162	one_groupFlx_Ket_res	-0.396255	S8	sus	Flx_Ket_res	pass	one_group	2	2	2	1
1424	ENSMUSG00000085168	one_groupFlx_Ket_res	-0.10153	S8	sus	Flx_Ket_res	pass	one_group	2	2	2	1
1425	ENSMUSG00000085176	one_groupFlx_Ket_res	0.282029	S8	sus	Flx_Ket_res	pass	one_group	2	2	2	1
1426	ENSMUSG00000085197	one_groupFlx_Ket_res	-0.580061	S8	sus	Flx_Ket_res	pass	one_group	4	6	2	1
1427	ENSMUSG00000085297	one_groupFlx_Ket_res	0.590996	S8	sus	Flx_Ket_res	pass	one_group	3	3	1	1
1428	ENSMUSG00000085335	one_groupFlx_Ket_res	0.170456	S8	sus	Flx_Ket_res	pass	one_group	1	1	1	1
1429	ENSMUSG00000085336	one_groupFlx_Ket_res	0.67888	S8	sus	Flx_Ket_res	pass	one_group	2	4	2	1
1430	ENSMUSG00000085433	one_groupFlx_Ket_res	0.843866	S8	sus	Flx_Ket_res	pass	one_group	3	3	1	1
1431	ENSMUSG00000085448	one_groupFlx_Ket_res	-0.163059	S8	sus	Flx_Ket_res	pass	one_group	2	2	2	1
1432	ENSMUSG00000085456	one_groupFlx_Ket_res	-5.14232e-05	S8	sus	Flx_Ket_res	pass	one_group	2	2	2	1
1433	ENSMUSG00000085505	one_groupFlx_Ket_res	1.06798	S8	sus	Flx_Ket_res	pass	one_group	3	3	1	1
1434	ENSMUSG00000085517	one_groupFlx_Ket_res	0.577115	S8	sus	Flx_Ket_res	pass	one_group	2	2	2	1
1435	ENSMUSG00000085540	one_groupFlx_Ket_res	0.344546	S8	sus	Flx_Ket_res	pass	one_group	2	2	2	1
1436	ENSMUSG00000085562	one_groupFlx_Ket_res	-0.123293	S8	sus	Flx_Ket_res	pass	one_group	2	2	2	1
1437	ENSMUSG00000085565	one_groupFlx_Ket_res	-0.10679	S8	sus	Flx_Ket_res	pass	one_group	1	1	1	1
1438	ENSMUSG00000085596	one_groupFlx_Ket_res	-0.994551	S8	sus	Flx_Ket_res	pass	one_group	1	5	1	1
1439	ENSMUSG00000085654	one_groupFlx_Ket_res	0.404908	S8	sus	Flx_Ket_res	pass	one_group	2	2	2	1
1440	ENSMUSG00000085680	one_groupFlx_Ket_res	1.14247	S8	sus	Flx_Ket_res	pass	one_group	2	4	2	1
1441	ENSMUSG00000085761	one_groupFlx_Ket_res	0.8881	S8	sus	Flx_Ket_res	pass	one_group	2	4	2	1
1442	ENSMUSG00000085795	one_groupFlx_Ket_res	-0.855725	S8	sus	Flx_Ket_res	pass	one_group	4	6	2	1
1443	ENSMUSG00000085826	one_groupFlx_Ket_res	-0.295575	S8	sus	Flx_Ket_res	pass	one_group	2	2	2	1
1444	ENSMUSG00000085833	one_groupFlx_Ket_res	-0.584654	S8	sus	Flx_Ket_res	pass	one_group	1	5	1	1
1445	ENSMUSG00000085862	one_groupFlx_Ket_res	-1.09295	S8	sus	Flx_Ket_res	pass	one_group	4	6	2	1
1446	ENSMUSG00000085865	one_groupFlx_Ket_res	0.450797	S8	sus	Flx_Ket_res	pass	one_group	1	1	1	1
1447	ENSMUSG00000085866	one_groupFlx_Ket_res	-1.12652	S8	sus	Flx_Ket_res	pass	one_group	4	6	2	1
1448	ENSMUSG00000085944	one_groupFlx_Ket_res	-0.568708	S8	sus	Flx_Ket_res	pass	one_group	1	1	1	1
1449	ENSMUSG00000085971	one_groupFlx_Ket_res	-0.767053	S8	sus	Flx_Ket_res	pass	one_group	4	6	2	1
1450	ENSMUSG00000085996	one_groupFlx_Ket_res	1.07858	S8	sus	Flx_Ket_res	pass	one_group	3	3	1	1
1451	ENSMUSG00000086015	one_groupFlx_Ket_res	-0.341139	S8	sus	Flx_Ket_res	pass	one_group	2	2	2	1
1452	ENSMUSG00000086022	one_groupFlx_Ket_res	0.0892967	S8	sus	Flx_Ket_res	pass	one_group	2	2	2	1
1453	ENSMUSG00000086040	one_groupFlx_Ket_res	0.31167	S8	sus	Flx_Ket_res	pass	one_group	1	1	1	1
1454	ENSMUSG00000086052	one_groupFlx_Ket_res	-0.431185	S8	sus	Flx_Ket_res	pass	one_group	2	2	2	1
1455	ENSMUSG00000086109	one_groupFlx_Ket_res	-0.738221	S8	sus	Flx_Ket_res	pass	one_group	4	6	2	1
1456	ENSMUSG00000086119	one_groupFlx_Ket_res	-0.0591809	S8	sus	Flx_Ket_res	pass	one_group	1	1	1	1
1457	ENSMUSG00000086128	one_groupFlx_Ket_res	-0.136533	S8	sus	Flx_Ket_res	pass	one_group	1	1	1	1
1458	ENSMUSG00000086212	one_groupFlx_Ket_res	-1.08481	S8	sus	Flx_Ket_res	pass	one_group	1	5	1	1
1459	ENSMUSG00000086213	one_groupFlx_Ket_res	-0.481139	S8	sus	Flx_Ket_res	pass	one_group	2	2	2	1
1460	ENSMUSG00000086219	one_groupFlx_Ket_res	-0.761176	S8	sus	Flx_Ket_res	pass	one_group	4	6	2	1
1461	ENSMUSG00000086224	one_groupFlx_Ket_res	0.905472	S8	sus	Flx_Ket_res	pass	one_group	2	4	2	1
1462	ENSMUSG00000086228	one_groupFlx_Ket_res	0.487872	S8	sus	Flx_Ket_res	pass	one_group	1	1	1	1
1463	ENSMUSG00000086241	one_groupFlx_Ket_res	0.845602	S8	sus	Flx_Ket_res	pass	one_group	3	3	1	1
1464	ENSMUSG00000086282	one_groupFlx_Ket_res	-0.357123	S8	sus	Flx_Ket_res	pass	one_group	2	2	2	1
1465	ENSMUSG00000086289	one_groupFlx_Ket_res	-0.845471	S8	sus	Flx_Ket_res	pass	one_group	4	6	2	1
1466	ENSMUSG00000086296	one_groupFlx_Ket_res	1.15433	S8	sus	Flx_Ket_res	pass	one_group	2	4	2	1
1467	ENSMUSG00000086418	one_groupFlx_Ket_res	-0.798777	S8	sus	Flx_Ket_res	pass	one_group	4	6	2	1
1468	ENSMUSG00000086483	one_groupFlx_Ket_res	-0.0241902	S8	sus	Flx_Ket_res	pass	one_group	2	2	2	1
1469	ENSMUSG00000086514	one_groupFlx_Ket_res	-0.194928	S8	sus	Flx_Ket_res	pass	one_group	2	2	2	1
1470	ENSMUSG00000086546	one_groupFlx_Ket_res	-0.636032	S8	sus	Flx_Ket_res	pass	one_group	1	5	1	1
1471	ENSMUSG00000086555	one_groupFlx_Ket_res	0.0326025	S8	sus	Flx_Ket_res	pass	one_group	2	2	2	1
1472	ENSMUSG00000086606	one_groupFlx_Ket_res	-0.0579585	S8	sus	Flx_Ket_res	pass	one_group	2	2	2	1
1473	ENSMUSG00000086693	one_groupFlx_Ket_res	-0.28267	S8	sus	Flx_Ket_res	pass	one_group	1	1	1	1
1474	ENSMUSG00000086794	one_groupFlx_Ket_res	0.327383	S8	sus	Flx_Ket_res	pass	one_group	1	1	1	1
1475	ENSMUSG00000086836	one_groupFlx_Ket_res	-0.628602	S8	sus	Flx_Ket_res	pass	one_group	4	6	2	1
1476	ENSMUSG00000086841	one_groupFlx_Ket_res	-0.720044	S8	sus	Flx_Ket_res	pass	one_group	4	6	2	1
1477	ENSMUSG00000086876	one_groupFlx_Ket_res	0.715479	S8	sus	Flx_Ket_res	pass	one_group	2	4	2	1
1478	ENSMUSG00000086892	one_groupFlx_Ket_res	-0.668571	S8	sus	Flx_Ket_res	pass	one_group	4	6	2	1
1479	ENSMUSG00000086900	one_groupFlx_Ket_res	-0.316067	S8	sus	Flx_Ket_res	pass	one_group	2	2	2	1
1480	ENSMUSG00000086909	one_groupFlx_Ket_res	-1.05475	S8	sus	Flx_Ket_res	pass	one_group	1	5	1	1
1481	ENSMUSG00000086914	one_groupFlx_Ket_res	0.125683	S8	sus	Flx_Ket_res	pass	one_group	1	1	1	1
1482	ENSMUSG00000086976	one_groupFlx_Ket_res	-0.353534	S8	sus	Flx_Ket_res	pass	one_group	1	1	1	1
1483	ENSMUSG00000086992	one_groupFlx_Ket_res	-0.634161	S8	sus	Flx_Ket_res	pass	one_group	4	6	2	1
1484	ENSMUSG00000087002	one_groupFlx_Ket_res	1.14952	S8	sus	Flx_Ket_res	pass	one_group	2	4	2	1
1485	ENSMUSG00000087022	one_groupFlx_Ket_res	-0.406735	S8	sus	Flx_Ket_res	pass	one_group	2	2	2	1
1486	ENSMUSG00000087041	one_groupFlx_Ket_res	1.12516	S8	sus	Flx_Ket_res	pass	one_group	2	4	2	1
1487	ENSMUSG00000087094	one_groupFlx_Ket_res	0.857445	S8	sus	Flx_Ket_res	pass	one_group	3	3	1	1
1488	ENSMUSG00000087109	one_groupFlx_Ket_res	-0.120934	S8	sus	Flx_Ket_res	pass	one_group	2	2	2	1
1489	ENSMUSG00000087132	one_groupFlx_Ket_res	-0.319826	S8	sus	Flx_Ket_res	pass	one_group	1	1	1	1
1490	ENSMUSG00000087141	one_groupFlx_Ket_res	-0.141393	S8	sus	Flx_Ket_res	pass	one_group	2	2	2	1
1491	ENSMUSG00000087143	one_groupFlx_Ket_res	-0.892417	S8	sus	Flx_Ket_res	pass	one_group	4	6	2	1
1492	ENSMUSG00000087184	one_groupFlx_Ket_res	1.1262	S8	sus	Flx_Ket_res	pass	one_group	2	4	2	1
1493	ENSMUSG00000087259	one_groupFlx_Ket_res	0.347086	S8	sus	Flx_Ket_res	pass	one_group	2	2	2	1
1494	ENSMUSG00000087305	one_groupFlx_Ket_res	-0.498515	S8	sus	Flx_Ket_res	pass	one_group	1	1	1	1
1495	ENSMUSG00000087322	one_groupFlx_Ket_res	0.28818	S8	sus	Flx_Ket_res	pass	one_group	1	1	1	1
1496	ENSMUSG00000087366	one_groupFlx_Ket_res	-0.157449	S8	sus	Flx_Ket_res	pass	one_group	2	2	2	1
1497	ENSMUSG00000087380	one_groupFlx_Ket_res	-0.638704	S8	sus	Flx_Ket_res	pass	one_group	4	6	2	1
1498	ENSMUSG00000087400	one_groupFlx_Ket_res	-0.444711	S8	sus	Flx_Ket_res	pass	one_group	2	2	2	1
1499	ENSMUSG00000087405	one_groupFlx_Ket_res	0.863038	S8	sus	Flx_Ket_res	pass	one_group	2	4	2	1
1500	ENSMUSG00000087413	one_groupFlx_Ket_res	0.0364661	S8	sus	Flx_Ket_res	pass	one_group	2	2	2	1
1501	ENSMUSG00000087470	one_groupFlx_Ket_res	-0.268662	S8	sus	Flx_Ket_res	pass	one_group	2	2	2	1
1502	ENSMUSG00000087476	one_groupFlx_Ket_res	1.13086	S8	sus	Flx_Ket_res	pass	one_group	3	3	1	1
1503	ENSMUSG00000087492	one_groupFlx_Ket_res	-0.0105465	S8	sus	Flx_Ket_res	pass	one_group	2	2	2	1
1504	ENSMUSG00000087525	one_groupFlx_Ket_res	-0.339649	S8	sus	Flx_Ket_res	pass	one_group	2	2	2	1
1505	ENSMUSG00000087528	one_groupFlx_Ket_res	-0.319229	S8	sus	Flx_Ket_res	pass	one_group	2	2	2	1
1506	ENSMUSG00000087541	one_groupFlx_Ket_res	0.919073	S8	sus	Flx_Ket_res	pass	one_group	2	4	2	1
1507	ENSMUSG00000087597	one_groupFlx_Ket_res	1.10449	S8	sus	Flx_Ket_res	pass	one_group	3	3	1	1
1508	ENSMUSG00000087675	one_groupFlx_Ket_res	-0.187121	S8	sus	Flx_Ket_res	pass	one_group	2	2	2	1
1509	ENSMUSG00000087679	one_groupFlx_Ket_res	1.15461	S8	sus	Flx_Ket_res	pass	one_group	2	4	2	1
1510	ENSMUSG00000087704	one_groupFlx_Ket_res	1.15113	S8	sus	Flx_Ket_res	pass	one_group	2	4	2	1
1511	ENSMUSG00000089671	one_groupFlx_Ket_res	0.144098	S8	sus	Flx_Ket_res	pass	one_group	2	2	2	1
1512	ENSMUSG00000089685	one_groupFlx_Ket_res	0.707786	S8	sus	Flx_Ket_res	pass	one_group	3	3	1	1
1513	ENSMUSG00000089759	one_groupFlx_Ket_res	1.00034	S8	sus	Flx_Ket_res	pass	one_group	2	4	2	1
1514	ENSMUSG00000089767	one_groupFlx_Ket_res	0.394441	S8	sus	Flx_Ket_res	pass	one_group	1	1	1	1
1515	ENSMUSG00000089774	one_groupFlx_Ket_res	-0.630865	S8	sus	Flx_Ket_res	pass	one_group	4	6	2	1
1516	ENSMUSG00000089796	one_groupFlx_Ket_res	-0.418777	S8	sus	Flx_Ket_res	pass	one_group	1	1	1	1
1517	ENSMUSG00000089819	one_groupFlx_Ket_res	-0.496684	S8	sus	Flx_Ket_res	pass	one_group	1	1	1	1
1518	ENSMUSG00000089874	one_groupFlx_Ket_res	-0.117518	S8	sus	Flx_Ket_res	pass	one_group	2	2	2	1
1519	ENSMUSG00000089889	one_groupFlx_Ket_res	-0.29049	S8	sus	Flx_Ket_res	pass	one_group	1	1	1	1
1520	ENSMUSG00000089934	one_groupFlx_Ket_res	-0.495976	S8	sus	Flx_Ket_res	pass	one_group	2	2	2	1
1521	ENSMUSG00000089945	one_groupFlx_Ket_res	0.849799	S8	sus	Flx_Ket_res	pass	one_group	2	4	2	1
1522	ENSMUSG00000089964	one_groupFlx_Ket_res	-0.782102	S8	sus	Flx_Ket_res	pass	one_group	1	5	1	1
1523	ENSMUSG00000090061	one_groupFlx_Ket_res	-0.145588	S8	sus	Flx_Ket_res	pass	one_group	2	2	2	1
1524	ENSMUSG00000090071	one_groupFlx_Ket_res	-0.995427	S8	sus	Flx_Ket_res	pass	one_group	1	5	1	1
1525	ENSMUSG00000090084	one_groupFlx_Ket_res	-0.0847014	S8	sus	Flx_Ket_res	pass	one_group	1	1	1	1
1526	ENSMUSG00000090122	one_groupFlx_Ket_res	0.246199	S8	sus	Flx_Ket_res	pass	one_group	1	1	1	1
1527	ENSMUSG00000090125	one_groupFlx_Ket_res	0.0630698	S8	sus	Flx_Ket_res	pass	one_group	1	1	1	1
1528	ENSMUSG00000090160	one_groupFlx_Ket_res	0.0122471	S8	sus	Flx_Ket_res	pass	one_group	2	2	2	1
1529	ENSMUSG00000090223	one_groupFlx_Ket_res	-0.667861	S8	sus	Flx_Ket_res	pass	one_group	1	5	1	1
1530	ENSMUSG00000090248	one_groupFlx_Ket_res	0.634958	S8	sus	Flx_Ket_res	pass	one_group	3	3	1	1
1531	ENSMUSG00000090291	one_groupFlx_Ket_res	-0.308834	S8	sus	Flx_Ket_res	pass	one_group	1	1	1	1
1532	ENSMUSG00000090625	one_groupFlx_Ket_res	0.618275	S8	sus	Flx_Ket_res	pass	one_group	2	4	2	1
1533	ENSMUSG00000090675	one_groupFlx_Ket_res	-0.340774	S8	sus	Flx_Ket_res	pass	one_group	2	2	2	1
1534	ENSMUSG00000090698	one_groupFlx_Ket_res	-0.50026	S8	sus	Flx_Ket_res	pass	one_group	2	2	2	1
1535	ENSMUSG00000090812	one_groupFlx_Ket_res	-0.614449	S8	sus	Flx_Ket_res	pass	one_group	1	5	1	1
1536	ENSMUSG00000090877	one_groupFlx_Ket_res	-0.348432	S8	sus	Flx_Ket_res	pass	one_group	2	2	2	1
1537	ENSMUSG00000090996	one_groupFlx_Ket_res	0.888833	S8	sus	Flx_Ket_res	pass	one_group	2	4	2	1
1538	ENSMUSG00000091160	one_groupFlx_Ket_res	-0.167141	S8	sus	Flx_Ket_res	pass	one_group	1	1	1	1
1539	ENSMUSG00000091275	one_groupFlx_Ket_res	-0.967125	S8	sus	Flx_Ket_res	pass	one_group	1	5	1	1
1540	ENSMUSG00000091390	one_groupFlx_Ket_res	-0.111957	S8	sus	Flx_Ket_res	pass	one_group	1	1	1	1
1541	ENSMUSG00000091457	one_groupFlx_Ket_res	-0.342785	S8	sus	Flx_Ket_res	pass	one_group	2	2	2	1
1542	ENSMUSG00000091475	one_groupFlx_Ket_res	-1.10165	S8	sus	Flx_Ket_res	pass	one_group	4	6	2	1
1543	ENSMUSG00000091568	one_groupFlx_Ket_res	-0.451205	S8	sus	Flx_Ket_res	pass	one_group	2	2	2	1
1544	ENSMUSG00000091604	one_groupFlx_Ket_res	-0.677546	S8	sus	Flx_Ket_res	pass	one_group	1	5	1	1
1545	ENSMUSG00000091636	one_groupFlx_Ket_res	-0.998655	S8	sus	Flx_Ket_res	pass	one_group	4	6	2	1
1546	ENSMUSG00000091722	one_groupFlx_Ket_res	0.369837	S8	sus	Flx_Ket_res	pass	one_group	2	2	2	1
1547	ENSMUSG00000091817	one_groupFlx_Ket_res	0.913349	S8	sus	Flx_Ket_res	pass	one_group	3	3	1	1
1548	ENSMUSG00000091890	one_groupFlx_Ket_res	-0.202265	S8	sus	Flx_Ket_res	pass	one_group	1	1	1	1
1549	ENSMUSG00000091947	one_groupFlx_Ket_res	-1.06985	S8	sus	Flx_Ket_res	pass	one_group	1	5	1	1
1550	ENSMUSG00000091971	one_groupFlx_Ket_res	0.942246	S8	sus	Flx_Ket_res	pass	one_group	2	4	2	1
1551	ENSMUSG00000092006	one_groupFlx_Ket_res	0.53588	S8	sus	Flx_Ket_res	pass	one_group	1	1	1	1
1552	ENSMUSG00000092094	one_groupFlx_Ket_res	0.532897	S8	sus	Flx_Ket_res	pass	one_group	2	2	2	1
1553	ENSMUSG00000092201	one_groupFlx_Ket_res	0.508609	S8	sus	Flx_Ket_res	pass	one_group	1	1	1	1
1554	ENSMUSG00000092354	one_groupFlx_Ket_res	0.239662	S8	sus	Flx_Ket_res	pass	one_group	2	2	2	1
1555	ENSMUSG00000092609	one_groupFlx_Ket_res	0.96794	S8	sus	Flx_Ket_res	pass	one_group	2	4	2	1
1556	ENSMUSG00000092626	one_groupFlx_Ket_res	1.1547	S8	sus	Flx_Ket_res	pass	one_group	2	4	2	1
1557	ENSMUSG00000092666	one_groupFlx_Ket_res	1.02136	S8	sus	Flx_Ket_res	pass	one_group	2	4	2	1
1558	ENSMUSG00000092746	one_groupFlx_Ket_res	-1.15469	S8	sus	Flx_Ket_res	pass	one_group	1	5	1	1
1559	ENSMUSG00000093402	one_groupFlx_Ket_res	-0.0185471	S8	sus	Flx_Ket_res	pass	one_group	1	1	1	1
1560	ENSMUSG00000093538	one_groupFlx_Ket_res	0.217206	S8	sus	Flx_Ket_res	pass	one_group	2	2	2	1
1561	ENSMUSG00000093598	one_groupFlx_Ket_res	0.672352	S8	sus	Flx_Ket_res	pass	one_group	3	3	1	1
1562	ENSMUSG00000093753	one_groupFlx_Ket_res	-0.14622	S8	sus	Flx_Ket_res	pass	one_group	1	1	1	1
1563	ENSMUSG00000093910	one_groupFlx_Ket_res	0.171682	S8	sus	Flx_Ket_res	pass	one_group	2	2	2	1
1564	ENSMUSG00000093938	one_groupFlx_Ket_res	0.835186	S8	sus	Flx_Ket_res	pass	one_group	2	4	2	1
1565	ENSMUSG00000094002	one_groupFlx_Ket_res	0.772421	S8	sus	Flx_Ket_res	pass	one_group	2	4	2	1
1566	ENSMUSG00000094296	one_groupFlx_Ket_res	0.0249793	S8	sus	Flx_Ket_res	pass	one_group	2	2	2	1
1567	ENSMUSG00000094421	one_groupFlx_Ket_res	-0.180649	S8	sus	Flx_Ket_res	pass	one_group	1	1	1	1
1568	ENSMUSG00000094446	one_groupFlx_Ket_res	0.691289	S8	sus	Flx_Ket_res	pass	one_group	2	4	2	1
1569	ENSMUSG00000094707	one_groupFlx_Ket_res	-1.07587	S8	sus	Flx_Ket_res	pass	one_group	1	5	1	1
1570	ENSMUSG00000094989	one_groupFlx_Ket_res	1.148	S8	sus	Flx_Ket_res	pass	one_group	2	4	2	1
1571	ENSMUSG00000095332	one_groupFlx_Ket_res	0.432928	S8	sus	Flx_Ket_res	pass	one_group	2	2	2	1
1572	ENSMUSG00000095562	one_groupFlx_Ket_res	-0.315794	S8	sus	Flx_Ket_res	pass	one_group	2	2	2	1
1573	ENSMUSG00000095690	one_groupFlx_Ket_res	-0.312805	S8	sus	Flx_Ket_res	pass	one_group	1	1	1	1
1574	ENSMUSG00000096606	one_groupFlx_Ket_res	-0.306621	S8	sus	Flx_Ket_res	pass	one_group	1	1	1	1
1575	ENSMUSG00000096793	one_groupFlx_Ket_res	0.896897	S8	sus	Flx_Ket_res	pass	one_group	2	4	2	1
1576	ENSMUSG00000096995	one_groupFlx_Ket_res	0.0331509	S8	sus	Flx_Ket_res	pass	one_group	1	1	1	1
1577	ENSMUSG00000097009	one_groupFlx_Ket_res	-1.00006	S8	sus	Flx_Ket_res	pass	one_group	4	6	2	1
1578	ENSMUSG00000097069	one_groupFlx_Ket_res	0.152395	S8	sus	Flx_Ket_res	pass	one_group	1	1	1	1
1579	ENSMUSG00000097079	one_groupFlx_Ket_res	1.10861	S8	sus	Flx_Ket_res	pass	one_group	3	3	1	1
1580	ENSMUSG00000097149	one_groupFlx_Ket_res	1.13487	S8	sus	Flx_Ket_res	pass	one_group	2	4	2	1
1581	ENSMUSG00000097189	one_groupFlx_Ket_res	-0.214065	S8	sus	Flx_Ket_res	pass	one_group	1	1	1	1
1582	ENSMUSG00000097232	one_groupFlx_Ket_res	0.137254	S8	sus	Flx_Ket_res	pass	one_group	2	2	2	1
1583	ENSMUSG00000097248	one_groupFlx_Ket_res	-0.261617	S8	sus	Flx_Ket_res	pass	one_group	2	2	2	1
1584	ENSMUSG00000097250	one_groupFlx_Ket_res	-0.346639	S8	sus	Flx_Ket_res	pass	one_group	2	2	2	1
1585	ENSMUSG00000097393	one_groupFlx_Ket_res	1.13638	S8	sus	Flx_Ket_res	pass	one_group	3	3	1	1
1586	ENSMUSG00000097399	one_groupFlx_Ket_res	-0.0699602	S8	sus	Flx_Ket_res	pass	one_group	1	1	1	1
1587	ENSMUSG00000097414	one_groupFlx_Ket_res	-0.246041	S8	sus	Flx_Ket_res	pass	one_group	1	1	1	1
1588	ENSMUSG00000097419	one_groupFlx_Ket_res	0.783692	S8	sus	Flx_Ket_res	pass	one_group	2	4	2	1
1589	ENSMUSG00000097428	one_groupFlx_Ket_res	1.0403	S8	sus	Flx_Ket_res	pass	one_group	3	3	1	1
1590	ENSMUSG00000097431	one_groupFlx_Ket_res	-0.19265	S8	sus	Flx_Ket_res	pass	one_group	2	2	2	1
1591	ENSMUSG00000097452	one_groupFlx_Ket_res	-0.450797	S8	sus	Flx_Ket_res	pass	one_group	2	2	2	1
1592	ENSMUSG00000097466	one_groupFlx_Ket_res	-0.442943	S8	sus	Flx_Ket_res	pass	one_group	1	1	1	1
1593	ENSMUSG00000097487	one_groupFlx_Ket_res	1.15425	S8	sus	Flx_Ket_res	pass	one_group	2	4	2	1
1594	ENSMUSG00000097493	one_groupFlx_Ket_res	0.0782022	S8	sus	Flx_Ket_res	pass	one_group	1	1	1	1
1595	ENSMUSG00000097557	one_groupFlx_Ket_res	-0.501858	S8	sus	Flx_Ket_res	pass	one_group	1	1	1	1
1596	ENSMUSG00000097563	one_groupFlx_Ket_res	0.320396	S8	sus	Flx_Ket_res	pass	one_group	2	2	2	1
1597	ENSMUSG00000097592	one_groupFlx_Ket_res	0.848677	S8	sus	Flx_Ket_res	pass	one_group	3	3	1	1
1598	ENSMUSG00000097596	one_groupFlx_Ket_res	0.163555	S8	sus	Flx_Ket_res	pass	one_group	2	2	2	1
1599	ENSMUSG00000097622	one_groupFlx_Ket_res	0.0182017	S8	sus	Flx_Ket_res	pass	one_group	1	1	1	1
1600	ENSMUSG00000097637	one_groupFlx_Ket_res	0.986685	S8	sus	Flx_Ket_res	pass	one_group	2	4	2	1
1601	ENSMUSG00000097649	one_groupFlx_Ket_res	0.0135343	S8	sus	Flx_Ket_res	pass	one_group	2	2	2	1
1602	ENSMUSG00000097694	one_groupFlx_Ket_res	-0.531026	S8	sus	Flx_Ket_res	pass	one_group	1	1	1	1
1603	ENSMUSG00000097710	one_groupFlx_Ket_res	-0.368385	S8	sus	Flx_Ket_res	pass	one_group	1	1	1	1
1604	ENSMUSG00000097712	one_groupFlx_Ket_res	0.172476	S8	sus	Flx_Ket_res	pass	one_group	2	2	2	1
1605	ENSMUSG00000097794	one_groupFlx_Ket_res	0.73785	S8	sus	Flx_Ket_res	pass	one_group	3	3	1	1
1606	ENSMUSG00000097816	one_groupFlx_Ket_res	0.78633	S8	sus	Flx_Ket_res	pass	one_group	2	4	2	1
1607	ENSMUSG00000097842	one_groupFlx_Ket_res	0.0115381	S8	sus	Flx_Ket_res	pass	one_group	1	1	1	1
1608	ENSMUSG00000097854	one_groupFlx_Ket_res	0.162374	S8	sus	Flx_Ket_res	pass	one_group	2	2	2	1
1609	ENSMUSG00000097882	one_groupFlx_Ket_res	-0.647819	S8	sus	Flx_Ket_res	pass	one_group	1	5	1	1
1610	ENSMUSG00000097903	one_groupFlx_Ket_res	0.648643	S8	sus	Flx_Ket_res	pass	one_group	3	3	1	1
1611	ENSMUSG00000097915	one_groupFlx_Ket_res	1.14547	S8	sus	Flx_Ket_res	pass	one_group	3	3	1	1
1612	ENSMUSG00000097917	one_groupFlx_Ket_res	-0.622671	S8	sus	Flx_Ket_res	pass	one_group	4	6	2	1
1613	ENSMUSG00000097927	one_groupFlx_Ket_res	0.947587	S8	sus	Flx_Ket_res	pass	one_group	2	4	2	1
1614	ENSMUSG00000097960	one_groupFlx_Ket_res	-0.694159	S8	sus	Flx_Ket_res	pass	one_group	4	6	2	1
1615	ENSMUSG00000097976	one_groupFlx_Ket_res	-0.956251	S8	sus	Flx_Ket_res	pass	one_group	4	6	2	1
1616	ENSMUSG00000097986	one_groupFlx_Ket_res	-0.231609	S8	sus	Flx_Ket_res	pass	one_group	2	2	2	1
1617	ENSMUSG00000098045	one_groupFlx_Ket_res	-0.37842	S8	sus	Flx_Ket_res	pass	one_group	2	2	2	1
1618	ENSMUSG00000098145	one_groupFlx_Ket_res	-0.399818	S8	sus	Flx_Ket_res	pass	one_group	2	2	2	1
1619	ENSMUSG00000098243	one_groupFlx_Ket_res	-0.461341	S8	sus	Flx_Ket_res	pass	one_group	2	2	2	1
1620	ENSMUSG00000098395	one_groupFlx_Ket_res	0.36636	S8	sus	Flx_Ket_res	pass	one_group	2	2	2	1
1621	ENSMUSG00000098449	one_groupFlx_Ket_res	0.378658	S8	sus	Flx_Ket_res	pass	one_group	1	1	1	1
1622	ENSMUSG00000098606	one_groupFlx_Ket_res	-0.279682	S8	sus	Flx_Ket_res	pass	one_group	2	2	2	1
1623	ENSMUSG00000098617	one_groupFlx_Ket_res	0.599223	S8	sus	Flx_Ket_res	pass	one_group	2	4	2	1
1624	ENSMUSG00000098650	one_groupFlx_Ket_res	-0.307269	S8	sus	Flx_Ket_res	pass	one_group	1	1	1	1
1625	ENSMUSG00000099021	one_groupFlx_Ket_res	-0.163876	S8	sus	Flx_Ket_res	pass	one_group	2	2	2	1
1626	ENSMUSG00000099235	one_groupFlx_Ket_res	-0.265222	S8	sus	Flx_Ket_res	pass	one_group	2	2	2	1
1627	ENSMUSG00000099250	one_groupFlx_Ket_res	0.0111502	S8	sus	Flx_Ket_res	pass	one_group	2	2	2	1
1628	ENSMUSG00000099568	one_groupFlx_Ket_res	0.512055	S8	sus	Flx_Ket_res	pass	one_group	2	2	2	1
1629	ENSMUSG00000099760	one_groupFlx_Ket_res	0.593727	S8	sus	Flx_Ket_res	pass	one_group	3	3	1	1
1630	ENSMUSG00000099869	one_groupFlx_Ket_res	-0.205251	S8	sus	Flx_Ket_res	pass	one_group	2	2	2	1
1631	ENSMUSG00000099895	one_groupFlx_Ket_res	-0.170379	S8	sus	Flx_Ket_res	pass	one_group	1	1	1	1
1632	ENSMUSG00000100241	one_groupFlx_Ket_res	0.833676	S8	sus	Flx_Ket_res	pass	one_group	3	3	1	1
1633	ENSMUSG00000100252	one_groupFlx_Ket_res	-1.14257	S8	sus	Flx_Ket_res	pass	one_group	1	5	1	1
1634	ENSMUSG00000100341	one_groupFlx_Ket_res	1.08799	S8	sus	Flx_Ket_res	pass	one_group	2	4	2	1
1635	ENSMUSG00000100430	one_groupFlx_Ket_res	1.1297	S8	sus	Flx_Ket_res	pass	one_group	2	4	2	1
1636	ENSMUSG00000100490	one_groupFlx_Ket_res	-0.0898334	S8	sus	Flx_Ket_res	pass	one_group	1	1	1	1
1637	ENSMUSG00000100556	one_groupFlx_Ket_res	0.950211	S8	sus	Flx_Ket_res	pass	one_group	2	4	2	1
1638	ENSMUSG00000100846	one_groupFlx_Ket_res	-0.992965	S8	sus	Flx_Ket_res	pass	one_group	4	6	2	1
1639	ENSMUSG00000101054	one_groupFlx_Ket_res	0.148083	S8	sus	Flx_Ket_res	pass	one_group	1	1	1	1
1640	ENSMUSG00000101227	one_groupFlx_Ket_res	0.515975	S8	sus	Flx_Ket_res	pass	one_group	1	1	1	1
1641	ENSMUSG00000101288	one_groupFlx_Ket_res	1.13427	S8	sus	Flx_Ket_res	pass	one_group	3	3	1	1
1642	ENSMUSG00000101640	one_groupFlx_Ket_res	-0.878694	S8	sus	Flx_Ket_res	pass	one_group	1	5	1	1
1643	ENSMUSG00000101671	one_groupFlx_Ket_res	0.0897172	S8	sus	Flx_Ket_res	pass	one_group	2	2	2	1
1644	ENSMUSG00000101849	one_groupFlx_Ket_res	0.0796997	S8	sus	Flx_Ket_res	pass	one_group	1	1	1	1
1645	ENSMUSG00000101854	one_groupFlx_Ket_res	0.307085	S8	sus	Flx_Ket_res	pass	one_group	2	2	2	1
1646	ENSMUSG00000101860	one_groupFlx_Ket_res	-1.06405	S8	sus	Flx_Ket_res	pass	one_group	4	6	2	1
1647	ENSMUSG00000102215	one_groupFlx_Ket_res	1.02843	S8	sus	Flx_Ket_res	pass	one_group	2	4	2	1
1648	ENSMUSG00000102240	one_groupFlx_Ket_res	-0.582341	S8	sus	Flx_Ket_res	pass	one_group	4	6	2	1
1649	ENSMUSG00000102317	one_groupFlx_Ket_res	-0.00564364	S8	sus	Flx_Ket_res	pass	one_group	2	2	2	1
1650	ENSMUSG00000102368	one_groupFlx_Ket_res	-0.211185	S8	sus	Flx_Ket_res	pass	one_group	2	2	2	1
1651	ENSMUSG00000102416	one_groupFlx_Ket_res	-0.915833	S8	sus	Flx_Ket_res	pass	one_group	1	5	1	1
1652	ENSMUSG00000102422	one_groupFlx_Ket_res	0.241825	S8	sus	Flx_Ket_res	pass	one_group	2	2	2	1
1653	ENSMUSG00000102548	one_groupFlx_Ket_res	0.531776	S8	sus	Flx_Ket_res	pass	one_group	1	1	1	1
1654	ENSMUSG00000102605	one_groupFlx_Ket_res	0.508732	S8	sus	Flx_Ket_res	pass	one_group	2	2	2	1
1655	ENSMUSG00000102623	one_groupFlx_Ket_res	-0.448376	S8	sus	Flx_Ket_res	pass	one_group	2	2	2	1
1656	ENSMUSG00000102715	one_groupFlx_Ket_res	0.386369	S8	sus	Flx_Ket_res	pass	one_group	2	2	2	1
1657	ENSMUSG00000102774	one_groupFlx_Ket_res	1.04566	S8	sus	Flx_Ket_res	pass	one_group	2	4	2	1
1658	ENSMUSG00000102801	one_groupFlx_Ket_res	-1.15469	S8	sus	Flx_Ket_res	pass	one_group	4	6	2	1
1659	ENSMUSG00000102807	one_groupFlx_Ket_res	1.11959	S8	sus	Flx_Ket_res	pass	one_group	3	3	1	1
1660	ENSMUSG00000102854	one_groupFlx_Ket_res	-0.552099	S8	sus	Flx_Ket_res	pass	one_group	1	1	1	1
1661	ENSMUSG00000102900	one_groupFlx_Ket_res	-0.709044	S8	sus	Flx_Ket_res	pass	one_group	4	6	2	1
1662	ENSMUSG00000103047	one_groupFlx_Ket_res	0.252108	S8	sus	Flx_Ket_res	pass	one_group	2	2	2	1
1663	ENSMUSG00000103183	one_groupFlx_Ket_res	0.420513	S8	sus	Flx_Ket_res	pass	one_group	2	2	2	1
1664	ENSMUSG00000103651	one_groupFlx_Ket_res	0.24157	S8	sus	Flx_Ket_res	pass	one_group	2	2	2	1
1665	ENSMUSG00000103713	one_groupFlx_Ket_res	0.757869	S8	sus	Flx_Ket_res	pass	one_group	3	3	1	1
1666	ENSMUSG00000103899	one_groupFlx_Ket_res	-1.14123	S8	sus	Flx_Ket_res	pass	one_group	4	6	2	1
1667	ENSMUSG00000104107	one_groupFlx_Ket_res	-1.1184	S8	sus	Flx_Ket_res	pass	one_group	4	6	2	1
1668	ENSMUSG00000104118	one_groupFlx_Ket_res	-0.893142	S8	sus	Flx_Ket_res	pass	one_group	4	6	2	1
1669	ENSMUSG00000104222	one_groupFlx_Ket_res	-0.591859	S8	sus	Flx_Ket_res	pass	one_group	4	6	2	1
1670	ENSMUSG00000104284	one_groupFlx_Ket_res	0.385175	S8	sus	Flx_Ket_res	pass	one_group	2	2	2	1
1671	ENSMUSG00000104339	one_groupFlx_Ket_res	-0.168864	S8	sus	Flx_Ket_res	pass	one_group	2	2	2	1
1672	ENSMUSG00000104388	one_groupFlx_Ket_res	0.748759	S8	sus	Flx_Ket_res	pass	one_group	2	4	2	1
1673	ENSMUSG00000104435	one_groupFlx_Ket_res	0.8121	S8	sus	Flx_Ket_res	pass	one_group	2	4	2	1
1674	ENSMUSG00000104572	one_groupFlx_Ket_res	0.960998	S8	sus	Flx_Ket_res	pass	one_group	3	3	1	1
1675	ENSMUSG00000104674	one_groupFlx_Ket_res	0.0516421	S8	sus	Flx_Ket_res	pass	one_group	1	1	1	1
1676	ENSMUSG00000104690	one_groupFlx_Ket_res	-1.15461	S8	sus	Flx_Ket_res	pass	one_group	1	5	1	1
1677	ENSMUSG00000104884	one_groupFlx_Ket_res	0.291391	S8	sus	Flx_Ket_res	pass	one_group	1	1	1	1
1678	ENSMUSG00000104894	one_groupFlx_Ket_res	-0.666503	S8	sus	Flx_Ket_res	pass	one_group	4	6	2	1
1679	ENSMUSG00000104939	one_groupFlx_Ket_res	-0.204605	S8	sus	Flx_Ket_res	pass	one_group	1	1	1	1
1680	ENSMUSG00000105145	one_groupFlx_Ket_res	-0.35768	S8	sus	Flx_Ket_res	pass	one_group	2	2	2	1
1681	ENSMUSG00000105189	one_groupFlx_Ket_res	0.679438	S8	sus	Flx_Ket_res	pass	one_group	2	4	2	1
1682	ENSMUSG00000105398	one_groupFlx_Ket_res	0.180376	S8	sus	Flx_Ket_res	pass	one_group	2	2	2	1
1683	ENSMUSG00000105424	one_groupFlx_Ket_res	0.493247	S8	sus	Flx_Ket_res	pass	one_group	2	2	2	1
1684	ENSMUSG00000105560	one_groupFlx_Ket_res	-1.0287	S8	sus	Flx_Ket_res	pass	one_group	4	6	2	1
1685	ENSMUSG00000105604	one_groupFlx_Ket_res	-0.396951	S8	sus	Flx_Ket_res	pass	one_group	2	2	2	1
1686	ENSMUSG00000105729	one_groupFlx_Ket_res	0.297088	S8	sus	Flx_Ket_res	pass	one_group	1	1	1	1
1687	ENSMUSG00000105733	one_groupFlx_Ket_res	0.355886	S8	sus	Flx_Ket_res	pass	one_group	2	2	2	1
1688	ENSMUSG00000105736	one_groupFlx_Ket_res	0.0159215	S8	sus	Flx_Ket_res	pass	one_group	1	1	1	1
1689	ENSMUSG00000105784	one_groupFlx_Ket_res	-0.820455	S8	sus	Flx_Ket_res	pass	one_group	4	6	2	1
1690	ENSMUSG00000105843	one_groupFlx_Ket_res	1.06123	S8	sus	Flx_Ket_res	pass	one_group	2	4	2	1
1691	ENSMUSG00000105896	one_groupFlx_Ket_res	0.132152	S8	sus	Flx_Ket_res	pass	one_group	1	1	1	1
1692	ENSMUSG00000105923	one_groupFlx_Ket_res	0.109984	S8	sus	Flx_Ket_res	pass	one_group	1	1	1	1
1693	ENSMUSG00000105957	one_groupFlx_Ket_res	-0.131857	S8	sus	Flx_Ket_res	pass	one_group	1	1	1	1
1694	ENSMUSG00000105975	one_groupFlx_Ket_res	0.239965	S8	sus	Flx_Ket_res	pass	one_group	2	2	2	1
1695	ENSMUSG00000106019	one_groupFlx_Ket_res	0.14506	S8	sus	Flx_Ket_res	pass	one_group	1	1	1	1
1696	ENSMUSG00000106279	one_groupFlx_Ket_res	-0.259583	S8	sus	Flx_Ket_res	pass	one_group	2	2	2	1
1697	ENSMUSG00000106475	one_groupFlx_Ket_res	-0.0548759	S8	sus	Flx_Ket_res	pass	one_group	2	2	2	1
1698	ENSMUSG00000106525	one_groupFlx_Ket_res	-0.365898	S8	sus	Flx_Ket_res	pass	one_group	2	2	2	1
1699	ENSMUSG00000106692	one_groupFlx_Ket_res	0.665413	S8	sus	Flx_Ket_res	pass	one_group	3	3	1	1
1700	ENSMUSG00000106702	one_groupFlx_Ket_res	1.14869	S8	sus	Flx_Ket_res	pass	one_group	2	4	2	1
1701	ENSMUSG00000106746	one_groupFlx_Ket_res	-0.0943811	S8	sus	Flx_Ket_res	pass	one_group	1	1	1	1
1702	ENSMUSG00000106894	one_groupFlx_Ket_res	1.05381	S8	sus	Flx_Ket_res	pass	one_group	3	3	1	1
1703	ENSMUSG00000107047	one_groupFlx_Ket_res	0.769839	S8	sus	Flx_Ket_res	pass	one_group	3	3	1	1
1704	ENSMUSG00000107062	one_groupFlx_Ket_res	-0.558384	S8	sus	Flx_Ket_res	pass	one_group	1	1	1	1
1705	ENSMUSG00000107219	one_groupFlx_Ket_res	0.951987	S8	sus	Flx_Ket_res	pass	one_group	3	3	1	1
1706	ENSMUSG00000107314	one_groupFlx_Ket_res	-0.641495	S8	sus	Flx_Ket_res	pass	one_group	4	6	2	1
1707	ENSMUSG00000107406	one_groupFlx_Ket_res	-1.00477	S8	sus	Flx_Ket_res	pass	one_group	4	6	2	1
1708	ENSMUSG00000107585	one_groupFlx_Ket_res	-0.406157	S8	sus	Flx_Ket_res	pass	one_group	2	2	2	1
1709	ENSMUSG00000107842	one_groupFlx_Ket_res	0.802637	S8	sus	Flx_Ket_res	pass	one_group	2	4	2	1
1710	ENSMUSG00000108011	one_groupFlx_Ket_res	1.1541	S8	sus	Flx_Ket_res	pass	one_group	3	3	1	1
1711	ENSMUSG00000108126	one_groupFlx_Ket_res	0.135092	S8	sus	Flx_Ket_res	pass	one_group	1	1	1	1
1712	ENSMUSG00000108155	one_groupFlx_Ket_res	-0.0263643	S8	sus	Flx_Ket_res	pass	one_group	2	2	2	1
1713	ENSMUSG00000108242	one_groupFlx_Ket_res	0.445322	S8	sus	Flx_Ket_res	pass	one_group	1	1	1	1
1714	ENSMUSG00000108350	one_groupFlx_Ket_res	0.892816	S8	sus	Flx_Ket_res	pass	one_group	3	3	1	1
1715	ENSMUSG00000108351	one_groupFlx_Ket_res	0.14646	S8	sus	Flx_Ket_res	pass	one_group	2	2	2	1
1716	ENSMUSG00000108358	one_groupFlx_Ket_res	0.0694158	S8	sus	Flx_Ket_res	pass	one_group	1	1	1	1
1717	ENSMUSG00000108391	one_groupFlx_Ket_res	0.0419145	S8	sus	Flx_Ket_res	pass	one_group	1	1	1	1
1718	ENSMUSG00000108736	one_groupFlx_Ket_res	0.469195	S8	sus	Flx_Ket_res	pass	one_group	1	1	1	1
1719	ENSMUSG00000108811	one_groupFlx_Ket_res	0.0617607	S8	sus	Flx_Ket_res	pass	one_group	2	2	2	1
1720	ENSMUSG00000108849	one_groupFlx_Ket_res	0.0541515	S8	sus	Flx_Ket_res	pass	one_group	1	1	1	1
1721	ENSMUSG00000108935	one_groupFlx_Ket_res	1.05153	S8	sus	Flx_Ket_res	pass	one_group	2	4	2	1
1722	ENSMUSG00000108943	one_groupFlx_Ket_res	-0.314992	S8	sus	Flx_Ket_res	pass	one_group	2	2	2	1
1723	ENSMUSG00000109015	one_groupFlx_Ket_res	0.536323	S8	sus	Flx_Ket_res	pass	one_group	1	1	1	1
1724	ENSMUSG00000109139	one_groupFlx_Ket_res	0.394251	S8	sus	Flx_Ket_res	pass	one_group	2	2	2	1
1725	ENSMUSG00000109162	one_groupFlx_Ket_res	0.51013	S8	sus	Flx_Ket_res	pass	one_group	2	2	2	1
1726	ENSMUSG00000109194	one_groupFlx_Ket_res	0.401531	S8	sus	Flx_Ket_res	pass	one_group	2	2	2	1
1727	ENSMUSG00000109233	one_groupFlx_Ket_res	0.110594	S8	sus	Flx_Ket_res	pass	one_group	1	1	1	1
1728	ENSMUSG00000109248	one_groupFlx_Ket_res	0.254799	S8	sus	Flx_Ket_res	pass	one_group	1	1	1	1
1729	ENSMUSG00000109332	one_groupFlx_Ket_res	0.386282	S8	sus	Flx_Ket_res	pass	one_group	2	2	2	1
1730	ENSMUSG00000109351	one_groupFlx_Ket_res	1.02966	S8	sus	Flx_Ket_res	pass	one_group	2	4	2	1
1731	ENSMUSG00000109371	one_groupFlx_Ket_res	-0.373684	S8	sus	Flx_Ket_res	pass	one_group	1	1	1	1
1732	ENSMUSG00000109372	one_groupFlx_Ket_res	-1.13508	S8	sus	Flx_Ket_res	pass	one_group	1	5	1	1
1733	ENSMUSG00000109450	one_groupFlx_Ket_res	0.193854	S8	sus	Flx_Ket_res	pass	one_group	1	1	1	1
1734	ENSMUSG00000109501	one_groupFlx_Ket_res	1.14056	S8	sus	Flx_Ket_res	pass	one_group	2	4	2	1
1735	ENSMUSG00000109529	one_groupFlx_Ket_res	-0.404814	S8	sus	Flx_Ket_res	pass	one_group	2	2	2	1
1736	ENSMUSG00000109635	one_groupFlx_Ket_res	0.336591	S8	sus	Flx_Ket_res	pass	one_group	1	1	1	1
1737	ENSMUSG00000109812	one_groupFlx_Ket_res	-0.195129	S8	sus	Flx_Ket_res	pass	one_group	2	2	2	1
1738	ENSMUSG00000109927	one_groupFlx_Ket_res	-0.163786	S8	sus	Flx_Ket_res	pass	one_group	2	2	2	1
1739	ENSMUSG00000109954	one_groupFlx_Ket_res	-0.308481	S8	sus	Flx_Ket_res	pass	one_group	2	2	2	1
1740	ENSMUSG00000110205	one_groupFlx_Ket_res	-0.1927	S8	sus	Flx_Ket_res	pass	one_group	1	1	1	1
1741	ENSMUSG00000110235	one_groupFlx_Ket_res	-0.949169	S8	sus	Flx_Ket_res	pass	one_group	4	6	2	1
1742	ENSMUSG00000110455	one_groupFlx_Ket_res	-0.634993	S8	sus	Flx_Ket_res	pass	one_group	4	6	2	1
1743	ENSMUSG00000110468	one_groupFlx_Ket_res	0.545861	S8	sus	Flx_Ket_res	pass	one_group	2	2	2	1
1744	ENSMUSG00000110483	one_groupFlx_Ket_res	0.066731	S8	sus	Flx_Ket_res	pass	one_group	1	1	1	1
1745	ENSMUSG00000110505	one_groupFlx_Ket_res	0.974355	S8	sus	Flx_Ket_res	pass	one_group	2	4	2	1
1746	ENSMUSG00000110523	one_groupFlx_Ket_res	-1.14799	S8	sus	Flx_Ket_res	pass	one_group	1	5	1	1
1747	ENSMUSG00000110741	one_groupFlx_Ket_res	-0.645489	S8	sus	Flx_Ket_res	pass	one_group	4	6	2	1
1748	ENSMUSG00000110824	one_groupFlx_Ket_res	0.538595	S8	sus	Flx_Ket_res	pass	one_group	2	2	2	1
1749	ENSMUSG00000110831	one_groupFlx_Ket_res	-0.448344	S8	sus	Flx_Ket_res	pass	one_group	2	2	2	1
1750	ENSMUSG00000110864	one_groupFlx_Ket_res	0.914295	S8	sus	Flx_Ket_res	pass	one_group	3	3	1	1
1751	ENSMUSG00000110901	one_groupFlx_Ket_res	0.336037	S8	sus	Flx_Ket_res	pass	one_group	1	1	1	1
1752	ENSMUSG00000110924	one_groupFlx_Ket_res	-0.434734	S8	sus	Flx_Ket_res	pass	one_group	2	2	2	1
1753	ENSMUSG00000110996	one_groupFlx_Ket_res	-0.350534	S8	sus	Flx_Ket_res	pass	one_group	2	2	2	1
1754	ENSMUSG00000111094	one_groupFlx_Ket_res	-0.598501	S8	sus	Flx_Ket_res	pass	one_group	1	5	1	1
1755	ENSMUSG00000111098	one_groupFlx_Ket_res	-0.92478	S8	sus	Flx_Ket_res	pass	one_group	1	5	1	1
1756	ENSMUSG00000111171	one_groupFlx_Ket_res	0.421242	S8	sus	Flx_Ket_res	pass	one_group	2	2	2	1
1757	ENSMUSG00000111182	one_groupFlx_Ket_res	-0.0766024	S8	sus	Flx_Ket_res	pass	one_group	1	1	1	1
1758	ENSMUSG00000111278	one_groupFlx_Ket_res	-0.108602	S8	sus	Flx_Ket_res	pass	one_group	2	2	2	1
1759	ENSMUSG00000111343	one_groupFlx_Ket_res	0.808267	S8	sus	Flx_Ket_res	pass	one_group	2	4	2	1
1760	ENSMUSG00000111348	one_groupFlx_Ket_res	0.989122	S8	sus	Flx_Ket_res	pass	one_group	2	4	2	1
1761	ENSMUSG00000111435	one_groupFlx_Ket_res	0.195884	S8	sus	Flx_Ket_res	pass	one_group	1	1	1	1
1762	ENSMUSG00000111482	one_groupFlx_Ket_res	1.09829	S8	sus	Flx_Ket_res	pass	one_group	3	3	1	1
1763	ENSMUSG00000111521	one_groupFlx_Ket_res	1.06833	S8	sus	Flx_Ket_res	pass	one_group	2	4	2	1
1764	ENSMUSG00000111593	one_groupFlx_Ket_res	-0.115644	S8	sus	Flx_Ket_res	pass	one_group	2	2	2	1
1765	ENSMUSG00000111609	one_groupFlx_Ket_res	0.141674	S8	sus	Flx_Ket_res	pass	one_group	1	1	1	1
1766	ENSMUSG00000111669	one_groupFlx_Ket_res	-0.494691	S8	sus	Flx_Ket_res	pass	one_group	2	2	2	1
1767	ENSMUSG00000111765	one_groupFlx_Ket_res	-0.0165656	S8	sus	Flx_Ket_res	pass	one_group	2	2	2	1
1768	ENSMUSG00000111990	one_groupFlx_Ket_res	-0.418031	S8	sus	Flx_Ket_res	pass	one_group	2	2	2	1
1769	ENSMUSG00000112054	one_groupFlx_Ket_res	0.584258	S8	sus	Flx_Ket_res	pass	one_group	2	4	2	1
1770	ENSMUSG00000112627	one_groupFlx_Ket_res	0.57269	S8	sus	Flx_Ket_res	pass	one_group	1	1	1	1
1771	ENSMUSG00000112721	one_groupFlx_Ket_res	0.735533	S8	sus	Flx_Ket_res	pass	one_group	3	3	1	1
1772	ENSMUSG00000112743	one_groupFlx_Ket_res	0.376205	S8	sus	Flx_Ket_res	pass	one_group	2	2	2	1
1773	ENSMUSG00000112852	one_groupFlx_Ket_res	-0.412011	S8	sus	Flx_Ket_res	pass	one_group	2	2	2	1
1774	ENSMUSG00000112873	one_groupFlx_Ket_res	0.976856	S8	sus	Flx_Ket_res	pass	one_group	3	3	1	1
1775	ENSMUSG00000112941	one_groupFlx_Ket_res	1.15392	S8	sus	Flx_Ket_res	pass	one_group	3	3	1	1
1776	ENSMUSG00000112959	one_groupFlx_Ket_res	-1.15328	S8	sus	Flx_Ket_res	pass	one_group	1	5	1	1
1777	ENSMUSG00000112975	one_groupFlx_Ket_res	-1.01687	S8	sus	Flx_Ket_res	pass	one_group	1	5	1	1
1778	ENSMUSG00000113073	one_groupFlx_Ket_res	0.368745	S8	sus	Flx_Ket_res	pass	one_group	2	2	2	1
1779	ENSMUSG00000113121	one_groupFlx_Ket_res	-0.477132	S8	sus	Flx_Ket_res	pass	one_group	2	2	2	1
1780	ENSMUSG00000113158	one_groupFlx_Ket_res	-1.07368	S8	sus	Flx_Ket_res	pass	one_group	1	5	1	1
1781	ENSMUSG00000113184	one_groupFlx_Ket_res	-0.415153	S8	sus	Flx_Ket_res	pass	one_group	2	2	2	1
1782	ENSMUSG00000113216	one_groupFlx_Ket_res	-1.15367	S8	sus	Flx_Ket_res	pass	one_group	4	6	2	1
1783	ENSMUSG00000113317	one_groupFlx_Ket_res	-0.728775	S8	sus	Flx_Ket_res	pass	one_group	1	5	1	1
1784	ENSMUSG00000113475	one_groupFlx_Ket_res	-0.219537	S8	sus	Flx_Ket_res	pass	one_group	2	2	2	1
1785	ENSMUSG00000113528	one_groupFlx_Ket_res	-0.210711	S8	sus	Flx_Ket_res	pass	one_group	1	1	1	1
1786	ENSMUSG00000113543	one_groupFlx_Ket_res	-1.00299	S8	sus	Flx_Ket_res	pass	one_group	4	6	2	1
1787	ENSMUSG00000113632	one_groupFlx_Ket_res	0.432035	S8	sus	Flx_Ket_res	pass	one_group	1	1	1	1
1788	ENSMUSG00000113670	one_groupFlx_Ket_res	-1.12978	S8	sus	Flx_Ket_res	pass	one_group	1	5	1	1
1789	ENSMUSG00000113780	one_groupFlx_Ket_res	0.142076	S8	sus	Flx_Ket_res	pass	one_group	1	1	1	1
1790	ENSMUSG00000113816	one_groupFlx_Ket_res	0.320574	S8	sus	Flx_Ket_res	pass	one_group	1	1	1	1
1791	ENSMUSG00000113978	one_groupFlx_Ket_res	0.269896	S8	sus	Flx_Ket_res	pass	one_group	2	2	2	1
1792	ENSMUSG00000114028	one_groupFlx_Ket_res	0.286154	S8	sus	Flx_Ket_res	pass	one_group	2	2	2	1
1793	ENSMUSG00000114080	one_groupFlx_Ket_res	0.503901	S8	sus	Flx_Ket_res	pass	one_group	2	2	2	1
1794	ENSMUSG00000114230	one_groupFlx_Ket_res	-0.304733	S8	sus	Flx_Ket_res	pass	one_group	2	2	2	1
1795	ENSMUSG00000114284	one_groupFlx_Ket_res	0.26069	S8	sus	Flx_Ket_res	pass	one_group	1	1	1	1
1796	ENSMUSG00000114432	one_groupFlx_Ket_res	0.904893	S8	sus	Flx_Ket_res	pass	one_group	2	4	2	1
1797	ENSMUSG00000114436	one_groupFlx_Ket_res	0.31736	S8	sus	Flx_Ket_res	pass	one_group	2	2	2	1
1798	ENSMUSG00000114442	one_groupFlx_Ket_res	-0.969446	S8	sus	Flx_Ket_res	pass	one_group	1	5	1	1
1799	ENSMUSG00000114487	one_groupFlx_Ket_res	0.890681	S8	sus	Flx_Ket_res	pass	one_group	2	4	2	1
1800	ENSMUSG00000114511	one_groupFlx_Ket_res	-0.0989235	S8	sus	Flx_Ket_res	pass	one_group	2	2	2	1
1801	ENSMUSG00000114531	one_groupFlx_Ket_res	1.15428	S8	sus	Flx_Ket_res	pass	one_group	2	4	2	1
1802	ENSMUSG00000114534	one_groupFlx_Ket_res	0.412274	S8	sus	Flx_Ket_res	pass	one_group	1	1	1	1
1803	ENSMUSG00000114617	one_groupFlx_Ket_res	-1.1546	S8	sus	Flx_Ket_res	pass	one_group	1	5	1	1
1804	ENSMUSG00000114623	one_groupFlx_Ket_res	-0.270578	S8	sus	Flx_Ket_res	pass	one_group	1	1	1	1
1805	ENSMUSG00000114662	one_groupFlx_Ket_res	0.229568	S8	sus	Flx_Ket_res	pass	one_group	1	1	1	1
1806	ENSMUSG00000114695	one_groupFlx_Ket_res	0.974093	S8	sus	Flx_Ket_res	pass	one_group	3	3	1	1
1807	ENSMUSG00000114731	one_groupFlx_Ket_res	1.05889	S8	sus	Flx_Ket_res	pass	one_group	2	4	2	1
1808	ENSMUSG00000114752	one_groupFlx_Ket_res	-0.210803	S8	sus	Flx_Ket_res	pass	one_group	1	1	1	1
1809	ENSMUSG00000114774	one_groupFlx_Ket_res	0.875425	S8	sus	Flx_Ket_res	pass	one_group	3	3	1	1
1810	ENSMUSG00000114780	one_groupFlx_Ket_res	0.177965	S8	sus	Flx_Ket_res	pass	one_group	1	1	1	1
1811	ENSMUSG00000114810	one_groupFlx_Ket_res	0.158984	S8	sus	Flx_Ket_res	pass	one_group	1	1	1	1
1812	ENSMUSG00000114833	one_groupFlx_Ket_res	0.0387081	S8	sus	Flx_Ket_res	pass	one_group	1	1	1	1
1813	ENSMUSG00000114854	one_groupFlx_Ket_res	-1.15433	S8	sus	Flx_Ket_res	pass	one_group	4	6	2	1
1814	ENSMUSG00000114860	one_groupFlx_Ket_res	-0.0174772	S8	sus	Flx_Ket_res	pass	one_group	1	1	1	1
1815	ENSMUSG00000114961	one_groupFlx_Ket_res	-0.247352	S8	sus	Flx_Ket_res	pass	one_group	1	1	1	1
1816	ENSMUSG00000115157	one_groupFlx_Ket_res	0.0889293	S8	sus	Flx_Ket_res	pass	one_group	2	2	2	1
1817	ENSMUSG00000115271	one_groupFlx_Ket_res	0.958825	S8	sus	Flx_Ket_res	pass	one_group	2	4	2	1
1818	ENSMUSG00000115289	one_groupFlx_Ket_res	-0.994355	S8	sus	Flx_Ket_res	pass	one_group	1	5	1	1
1819	ENSMUSG00000115529	one_groupFlx_Ket_res	-0.596228	S8	sus	Flx_Ket_res	pass	one_group	4	6	2	1
1820	ENSMUSG00000115560	one_groupFlx_Ket_res	-0.956737	S8	sus	Flx_Ket_res	pass	one_group	4	6	2	1
1821	ENSMUSG00000115718	one_groupFlx_Ket_res	-1.13365	S8	sus	Flx_Ket_res	pass	one_group	1	5	1	1
1822	ENSMUSG00000115729	one_groupFlx_Ket_res	-0.470882	S8	sus	Flx_Ket_res	pass	one_group	2	2	2	1
1823	ENSMUSG00000115787	one_groupFlx_Ket_res	-0.406433	S8	sus	Flx_Ket_res	pass	one_group	2	2	2	1
1824	ENSMUSG00000115850	one_groupFlx_Ket_res	-1.03518	S8	sus	Flx_Ket_res	pass	one_group	4	6	2	1
1825	ENSMUSG00000115862	one_groupFlx_Ket_res	0.222449	S8	sus	Flx_Ket_res	pass	one_group	2	2	2	1
1826	ENSMUSG00000115936	one_groupFlx_Ket_res	-0.443845	S8	sus	Flx_Ket_res	pass	one_group	1	1	1	1
1827	ENSMUSG00000116029	one_groupFlx_Ket_res	0.742929	S8	sus	Flx_Ket_res	pass	one_group	2	4	2	1
1828	ENSMUSG00000116114	one_groupFlx_Ket_res	-0.380132	S8	sus	Flx_Ket_res	pass	one_group	2	2	2	1
1829	ENSMUSG00000116243	one_groupFlx_Ket_res	0.801512	S8	sus	Flx_Ket_res	pass	one_group	3	3	1	1
1830	ENSMUSG00000116250	one_groupFlx_Ket_res	-0.826647	S8	sus	Flx_Ket_res	pass	one_group	1	5	1	1
1831	ENSMUSG00000116557	one_groupFlx_Ket_res	0.324709	S8	sus	Flx_Ket_res	pass	one_group	2	2	2	1
1832	ENSMUSG00000116610	one_groupFlx_Ket_res	-0.661716	S8	sus	Flx_Ket_res	pass	one_group	4	6	2	1
1833	ENSMUSG00000116632	one_groupFlx_Ket_res	0.511755	S8	sus	Flx_Ket_res	pass	one_group	2	2	2	1
1834	ENSMUSG00000116641	one_groupFlx_Ket_res	-0.177477	S8	sus	Flx_Ket_res	pass	one_group	2	2	2	1
1835	ENSMUSG00000116768	one_groupFlx_Ket_res	-0.778937	S8	sus	Flx_Ket_res	pass	one_group	4	6	2	1
1836	ENSMUSG00000116930	one_groupFlx_Ket_res	-0.508789	S8	sus	Flx_Ket_res	pass	one_group	2	2	2	1
1837	ENSMUSG00000117000	one_groupFlx_Ket_res	0.60016	S8	sus	Flx_Ket_res	pass	one_group	2	4	2	1
1838	ENSMUSG00000117081	one_groupFlx_Ket_res	-0.666242	S8	sus	Flx_Ket_res	pass	one_group	1	5	1	1
1839	ENSMUSG00000117100	one_groupFlx_Ket_res	0.0647498	S8	sus	Flx_Ket_res	pass	one_group	1	1	1	1
1840	ENSMUSG00000117179	one_groupFlx_Ket_res	0.0833707	S8	sus	Flx_Ket_res	pass	one_group	2	2	2	1
1841	ENSMUSG00000117185	one_groupFlx_Ket_res	0.515369	S8	sus	Flx_Ket_res	pass	one_group	1	1	1	1
1842	ENSMUSG00000117254	one_groupFlx_Ket_res	-0.846066	S8	sus	Flx_Ket_res	pass	one_group	4	6	2	1
1843	ENSMUSG00000117315	one_groupFlx_Ket_res	-1.10947	S8	sus	Flx_Ket_res	pass	one_group	1	5	1	1
1844	ENSMUSG00000117413	one_groupFlx_Ket_res	0.737051	S8	sus	Flx_Ket_res	pass	one_group	2	4	2	1
1845	ENSMUSG00000117438	one_groupFlx_Ket_res	-0.351638	S8	sus	Flx_Ket_res	pass	one_group	1	1	1	1
1846	ENSMUSG00000117521	one_groupFlx_Ket_res	-0.315881	S8	sus	Flx_Ket_res	pass	one_group	1	1	1	1
1847	ENSMUSG00000117523	one_groupFlx_Ket_res	-0.224436	S8	sus	Flx_Ket_res	pass	one_group	1	1	1	1
1848	ENSMUSG00000117652	one_groupFlx_Ket_res	0.0173532	S8	sus	Flx_Ket_res	pass	one_group	2	2	2	1
1849	ENSMUSG00000117786	one_groupFlx_Ket_res	1.11553	S8	sus	Flx_Ket_res	pass	one_group	3	3	1	1
1850	ENSMUSG00000117797	one_groupFlx_Ket_res	0.13506	S8	sus	Flx_Ket_res	pass	one_group	2	2	2	1
1851	ENSMUSG00000117839	one_groupFlx_Ket_res	0.9895	S8	sus	Flx_Ket_res	pass	one_group	2	4	2	1
1852	ENSMUSG00000117895	one_groupFlx_Ket_res	0.210581	S8	sus	Flx_Ket_res	pass	one_group	2	2	2	1
1853	ENSMUSG00000117959	one_groupFlx_Ket_res	-0.164695	S8	sus	Flx_Ket_res	pass	one_group	1	1	1	1
1854	ENSMUSG00000117976	one_groupFlx_Ket_res	-0.145207	S8	sus	Flx_Ket_res	pass	one_group	1	1	1	1
1855	ENSMUSG00000118094	one_groupFlx_Ket_res	-0.589474	S8	sus	Flx_Ket_res	pass	one_group	1	5	1	1
1856	ENSMUSG00000118401	one_groupFlx_Ket_res	0.225293	S8	sus	Flx_Ket_res	pass	one_group	1	1	1	1
1857	ENSMUSG00000118519	one_groupFlx_Ket_res	0.378317	S8	sus	Flx_Ket_res	pass	one_group	2	2	2	1
1858	ENSMUSG00000118535	one_groupFlx_Ket_res	-0.476426	S8	sus	Flx_Ket_res	pass	one_group	2	2	2	1
1859	ENSMUSG00000118554	one_groupFlx_Ket_res	-1.1452	S8	sus	Flx_Ket_res	pass	one_group	4	6	2	1
1860	ENSMUSG00000118581	one_groupFlx_Ket_res	0.339603	S8	sus	Flx_Ket_res	pass	one_group	2	2	2	1
1861	ENSMUSG00000118600	one_groupFlx_Ket_res	1.11864	S8	sus	Flx_Ket_res	pass	one_group	3	3	1	1
1862	ENSMUSG00000000402	one_groupFlx_Ket_res	-0.984864	S8	sus	Flx_Ket_res	pass	one_group	1	5	1	1
1863	ENSMUSG00000001260	one_groupFlx_Ket_res	0.272714	S8	sus	Flx_Ket_res	pass	one_group	1	1	1	1
1864	ENSMUSG00000001763	one_groupFlx_Ket_res	1.14661	S8	sus	Flx_Ket_res	pass	one_group	2	4	2	1
1865	ENSMUSG00000001930	one_groupFlx_Ket_res	0.95838	S8	sus	Flx_Ket_res	pass	one_group	2	4	2	1
1866	ENSMUSG00000002058	one_groupFlx_Ket_res	1.04335	S8	sus	Flx_Ket_res	pass	one_group	2	4	2	1
1867	ENSMUSG00000002265	one_groupFlx_Ket_res	0.997805	S8	sus	Flx_Ket_res	pass	one_group	2	4	2	1
1868	ENSMUSG00000002324	one_groupFlx_Ket_res	1.06823	S8	sus	Flx_Ket_res	pass	one_group	3	3	1	1
1869	ENSMUSG00000003228	one_groupFlx_Ket_res	1.14749	S8	sus	Flx_Ket_res	pass	one_group	2	4	2	1
1870	ENSMUSG00000003872	one_groupFlx_Ket_res	-1.0932	S8	sus	Flx_Ket_res	pass	one_group	1	5	1	1
1871	ENSMUSG00000004473	one_groupFlx_Ket_res	1.01188	S8	sus	Flx_Ket_res	pass	one_group	2	4	2	1
1872	ENSMUSG00000004562	one_groupFlx_Ket_res	1.14388	S8	sus	Flx_Ket_res	pass	one_group	2	4	2	1
1873	ENSMUSG00000005268	one_groupFlx_Ket_res	1.10359	S8	sus	Flx_Ket_res	pass	one_group	3	3	1	1
1874	ENSMUSG00000005360	one_groupFlx_Ket_res	1.11513	S8	sus	Flx_Ket_res	pass	one_group	3	3	1	1
1875	ENSMUSG00000006270	one_groupFlx_Ket_res	1.15433	S8	sus	Flx_Ket_res	pass	one_group	2	4	2	1
1876	ENSMUSG00000007480	one_groupFlx_Ket_res	0.764555	S8	sus	Flx_Ket_res	pass	one_group	2	4	2	1
1877	ENSMUSG00000007617	one_groupFlx_Ket_res	-0.654188	S8	sus	Flx_Ket_res	pass	one_group	4	6	2	1
1878	ENSMUSG00000007682	one_groupFlx_Ket_res	-0.979999	S8	sus	Flx_Ket_res	pass	one_group	4	6	2	1
1879	ENSMUSG00000008090	one_groupFlx_Ket_res	1.09863	S8	sus	Flx_Ket_res	pass	one_group	2	4	2	1
1880	ENSMUSG00000009376	one_groupFlx_Ket_res	1.14601	S8	sus	Flx_Ket_res	pass	one_group	3	3	1	1
1881	ENSMUSG00000010066	one_groupFlx_Ket_res	1.1209	S8	sus	Flx_Ket_res	pass	one_group	3	3	1	1
1882	ENSMUSG00000010086	one_groupFlx_Ket_res	-1.1547	S8	sus	Flx_Ket_res	pass	one_group	1	5	1	1
1883	ENSMUSG00000010122	one_groupFlx_Ket_res	1.15304	S8	sus	Flx_Ket_res	pass	one_group	3	3	1	1
1884	ENSMUSG00000010342	one_groupFlx_Ket_res	0.837166	S8	sus	Flx_Ket_res	pass	one_group	3	3	1	1
1885	ENSMUSG00000015134	one_groupFlx_Ket_res	1.15469	S8	sus	Flx_Ket_res	pass	one_group	2	4	2	1
1886	ENSMUSG00000015405	one_groupFlx_Ket_res	-0.68313	S8	sus	Flx_Ket_res	pass	one_group	4	6	2	1
1887	ENSMUSG00000015652	one_groupFlx_Ket_res	1.04953	S8	sus	Flx_Ket_res	pass	one_group	3	3	1	1
1888	ENSMUSG00000017167	one_groupFlx_Ket_res	0.410001	S8	sus	Flx_Ket_res	pass	one_group	2	2	2	1
1889	ENSMUSG00000017897	one_groupFlx_Ket_res	0.509019	S8	sus	Flx_Ket_res	pass	one_group	1	1	1	1
1890	ENSMUSG00000017943	one_groupFlx_Ket_res	0.984581	S8	sus	Flx_Ket_res	pass	one_group	2	4	2	1
1891	ENSMUSG00000018008	one_groupFlx_Ket_res	1.14444	S8	sus	Flx_Ket_res	pass	one_group	2	4	2	1
1892	ENSMUSG00000018339	one_groupFlx_Ket_res	1.09494	S8	sus	Flx_Ket_res	pass	one_group	2	4	2	1
1893	ENSMUSG00000018451	one_groupFlx_Ket_res	1.12779	S8	sus	Flx_Ket_res	pass	one_group	2	4	2	1
1894	ENSMUSG00000018593	one_groupFlx_Ket_res	1.14836	S8	sus	Flx_Ket_res	pass	one_group	3	3	1	1
1895	ENSMUSG00000018654	one_groupFlx_Ket_res	-1.10154	S8	sus	Flx_Ket_res	pass	one_group	4	6	2	1
1896	ENSMUSG00000018919	one_groupFlx_Ket_res	0.540657	S8	sus	Flx_Ket_res	pass	one_group	1	1	1	1
1897	ENSMUSG00000018983	one_groupFlx_Ket_res	0.983665	S8	sus	Flx_Ket_res	pass	one_group	2	4	2	1
1898	ENSMUSG00000019214	one_groupFlx_Ket_res	-0.828361	S8	sus	Flx_Ket_res	pass	one_group	4	6	2	1
1899	ENSMUSG00000019876	one_groupFlx_Ket_res	0.854991	S8	sus	Flx_Ket_res	pass	one_group	2	4	2	1
1900	ENSMUSG00000020176	one_groupFlx_Ket_res	1.15457	S8	sus	Flx_Ket_res	pass	one_group	3	3	1	1
1901	ENSMUSG00000020189	one_groupFlx_Ket_res	-0.757659	S8	sus	Flx_Ket_res	pass	one_group	1	5	1	1
1902	ENSMUSG00000020388	one_groupFlx_Ket_res	1.08603	S8	sus	Flx_Ket_res	pass	one_group	2	4	2	1
1903	ENSMUSG00000020787	one_groupFlx_Ket_res	-0.130962	S8	sus	Flx_Ket_res	pass	one_group	1	1	1	1
1904	ENSMUSG00000020804	one_groupFlx_Ket_res	1.13315	S8	sus	Flx_Ket_res	pass	one_group	2	4	2	1
1905	ENSMUSG00000020844	one_groupFlx_Ket_res	1.07937	S8	sus	Flx_Ket_res	pass	one_group	2	4	2	1
1906	ENSMUSG00000020892	one_groupFlx_Ket_res	0.191067	S8	sus	Flx_Ket_res	pass	one_group	1	1	1	1
1907	ENSMUSG00000021009	one_groupFlx_Ket_res	0.826874	S8	sus	Flx_Ket_res	pass	one_group	2	4	2	1
1908	ENSMUSG00000021097	one_groupFlx_Ket_res	1.03618	S8	sus	Flx_Ket_res	pass	one_group	2	4	2	1
1909	ENSMUSG00000021115	one_groupFlx_Ket_res	-0.83047	S8	sus	Flx_Ket_res	pass	one_group	1	5	1	1
1910	ENSMUSG00000021130	one_groupFlx_Ket_res	1.15445	S8	sus	Flx_Ket_res	pass	one_group	2	4	2	1
1911	ENSMUSG00000021221	one_groupFlx_Ket_res	0.977324	S8	sus	Flx_Ket_res	pass	one_group	2	4	2	1
1912	ENSMUSG00000021303	one_groupFlx_Ket_res	1.11021	S8	sus	Flx_Ket_res	pass	one_group	3	3	1	1
1913	ENSMUSG00000021464	one_groupFlx_Ket_res	1.15018	S8	sus	Flx_Ket_res	pass	one_group	3	3	1	1
1914	ENSMUSG00000021541	one_groupFlx_Ket_res	0.989383	S8	sus	Flx_Ket_res	pass	one_group	2	4	2	1
1915	ENSMUSG00000021611	one_groupFlx_Ket_res	1.13874	S8	sus	Flx_Ket_res	pass	one_group	2	4	2	1
1916	ENSMUSG00000021624	one_groupFlx_Ket_res	1.0707	S8	sus	Flx_Ket_res	pass	one_group	2	4	2	1
1917	ENSMUSG00000021708	one_groupFlx_Ket_res	1.14704	S8	sus	Flx_Ket_res	pass	one_group	2	4	2	1
1918	ENSMUSG00000021848	one_groupFlx_Ket_res	1.1224	S8	sus	Flx_Ket_res	pass	one_group	3	3	1	1
1919	ENSMUSG00000021932	one_groupFlx_Ket_res	1.10807	S8	sus	Flx_Ket_res	pass	one_group	2	4	2	1
1920	ENSMUSG00000021943	one_groupFlx_Ket_res	-1.12198	S8	sus	Flx_Ket_res	pass	one_group	1	5	1	1
1921	ENSMUSG00000021994	one_groupFlx_Ket_res	1.12777	S8	sus	Flx_Ket_res	pass	one_group	3	3	1	1
1922	ENSMUSG00000022099	one_groupFlx_Ket_res	-1.11276	S8	sus	Flx_Ket_res	pass	one_group	1	5	1	1
1923	ENSMUSG00000022122	one_groupFlx_Ket_res	1.15444	S8	sus	Flx_Ket_res	pass	one_group	2	4	2	1
1924	ENSMUSG00000022272	one_groupFlx_Ket_res	1.14629	S8	sus	Flx_Ket_res	pass	one_group	3	3	1	1
1925	ENSMUSG00000022286	one_groupFlx_Ket_res	0.905608	S8	sus	Flx_Ket_res	pass	one_group	3	3	1	1
1926	ENSMUSG00000022438	one_groupFlx_Ket_res	0.916247	S8	sus	Flx_Ket_res	pass	one_group	2	4	2	1
1927	ENSMUSG00000022487	one_groupFlx_Ket_res	-1.09138	S8	sus	Flx_Ket_res	pass	one_group	4	6	2	1
1928	ENSMUSG00000022577	one_groupFlx_Ket_res	0.944215	S8	sus	Flx_Ket_res	pass	one_group	2	4	2	1
1929	ENSMUSG00000022580	one_groupFlx_Ket_res	1.14969	S8	sus	Flx_Ket_res	pass	one_group	3	3	1	1
1930	ENSMUSG00000022831	one_groupFlx_Ket_res	-1.12901	S8	sus	Flx_Ket_res	pass	one_group	4	6	2	1
1931	ENSMUSG00000022995	one_groupFlx_Ket_res	1.12093	S8	sus	Flx_Ket_res	pass	one_group	2	4	2	1
1932	ENSMUSG00000023055	one_groupFlx_Ket_res	-0.911029	S8	sus	Flx_Ket_res	pass	one_group	1	5	1	1
1933	ENSMUSG00000023391	one_groupFlx_Ket_res	1.15442	S8	sus	Flx_Ket_res	pass	one_group	2	4	2	1
1934	ENSMUSG00000023737	one_groupFlx_Ket_res	1.05739	S8	sus	Flx_Ket_res	pass	one_group	2	4	2	1
1935	ENSMUSG00000023873	one_groupFlx_Ket_res	0.449466	S8	sus	Flx_Ket_res	pass	one_group	1	1	1	1
1936	ENSMUSG00000024330	one_groupFlx_Ket_res	-0.718212	S8	sus	Flx_Ket_res	pass	one_group	4	6	2	1
1937	ENSMUSG00000024331	one_groupFlx_Ket_res	1.1334	S8	sus	Flx_Ket_res	pass	one_group	2	4	2	1
1938	ENSMUSG00000024598	one_groupFlx_Ket_res	0.905545	S8	sus	Flx_Ket_res	pass	one_group	2	4	2	1
1939	ENSMUSG00000024766	one_groupFlx_Ket_res	-0.709063	S8	sus	Flx_Ket_res	pass	one_group	1	5	1	1
1940	ENSMUSG00000024798	one_groupFlx_Ket_res	1.09732	S8	sus	Flx_Ket_res	pass	one_group	2	4	2	1
1941	ENSMUSG00000024846	one_groupFlx_Ket_res	-0.276318	S8	sus	Flx_Ket_res	pass	one_group	2	2	2	1
1942	ENSMUSG00000024909	one_groupFlx_Ket_res	1.05328	S8	sus	Flx_Ket_res	pass	one_group	2	4	2	1
1943	ENSMUSG00000025068	one_groupFlx_Ket_res	1.06163	S8	sus	Flx_Ket_res	pass	one_group	3	3	1	1
1944	ENSMUSG00000025089	one_groupFlx_Ket_res	1.14378	S8	sus	Flx_Ket_res	pass	one_group	2	4	2	1
1945	ENSMUSG00000025171	one_groupFlx_Ket_res	0.728232	S8	sus	Flx_Ket_res	pass	one_group	2	4	2	1
1946	ENSMUSG00000025417	one_groupFlx_Ket_res	-0.843503	S8	sus	Flx_Ket_res	pass	one_group	4	6	2	1
1947	ENSMUSG00000025592	one_groupFlx_Ket_res	0.967937	S8	sus	Flx_Ket_res	pass	one_group	3	3	1	1
1948	ENSMUSG00000025885	one_groupFlx_Ket_res	1.09694	S8	sus	Flx_Ket_res	pass	one_group	3	3	1	1
1949	ENSMUSG00000025935	one_groupFlx_Ket_res	-0.163595	S8	sus	Flx_Ket_res	pass	one_group	1	1	1	1
1950	ENSMUSG00000025946	one_groupFlx_Ket_res	1.15301	S8	sus	Flx_Ket_res	pass	one_group	2	4	2	1
1951	ENSMUSG00000026142	one_groupFlx_Ket_res	0.818804	S8	sus	Flx_Ket_res	pass	one_group	3	3	1	1
1952	ENSMUSG00000026193	one_groupFlx_Ket_res	1.14761	S8	sus	Flx_Ket_res	pass	one_group	2	4	2	1
1953	ENSMUSG00000026342	one_groupFlx_Ket_res	1.04235	S8	sus	Flx_Ket_res	pass	one_group	2	4	2	1
1954	ENSMUSG00000026519	one_groupFlx_Ket_res	-1.12413	S8	sus	Flx_Ket_res	pass	one_group	4	6	2	1
1955	ENSMUSG00000026604	one_groupFlx_Ket_res	1.11204	S8	sus	Flx_Ket_res	pass	one_group	3	3	1	1
1956	ENSMUSG00000026708	one_groupFlx_Ket_res	0.985266	S8	sus	Flx_Ket_res	pass	one_group	2	4	2	1
1957	ENSMUSG00000026723	one_groupFlx_Ket_res	-0.0214661	S8	sus	Flx_Ket_res	pass	one_group	1	1	1	1
1958	ENSMUSG00000026779	one_groupFlx_Ket_res	0.0764519	S8	sus	Flx_Ket_res	pass	one_group	1	1	1	1
1959	ENSMUSG00000026807	one_groupFlx_Ket_res	0.921653	S8	sus	Flx_Ket_res	pass	one_group	3	3	1	1
1960	ENSMUSG00000027078	one_groupFlx_Ket_res	0.96415	S8	sus	Flx_Ket_res	pass	one_group	3	3	1	1
1961	ENSMUSG00000027347	one_groupFlx_Ket_res	-1.0925	S8	sus	Flx_Ket_res	pass	one_group	1	5	1	1
1962	ENSMUSG00000027377	one_groupFlx_Ket_res	1.04307	S8	sus	Flx_Ket_res	pass	one_group	3	3	1	1
1963	ENSMUSG00000027460	one_groupFlx_Ket_res	1.11732	S8	sus	Flx_Ket_res	pass	one_group	2	4	2	1
1964	ENSMUSG00000027584	one_groupFlx_Ket_res	1.1044	S8	sus	Flx_Ket_res	pass	one_group	2	4	2	1
1965	ENSMUSG00000027709	one_groupFlx_Ket_res	-0.142445	S8	sus	Flx_Ket_res	pass	one_group	1	1	1	1
1966	ENSMUSG00000027956	one_groupFlx_Ket_res	-1.14287	S8	sus	Flx_Ket_res	pass	one_group	1	5	1	1
1967	ENSMUSG00000028066	one_groupFlx_Ket_res	1.15084	S8	sus	Flx_Ket_res	pass	one_group	2	4	2	1
1968	ENSMUSG00000028161	one_groupFlx_Ket_res	-0.804556	S8	sus	Flx_Ket_res	pass	one_group	1	5	1	1
1969	ENSMUSG00000028182	one_groupFlx_Ket_res	1.03559	S8	sus	Flx_Ket_res	pass	one_group	3	3	1	1
1970	ENSMUSG00000028280	one_groupFlx_Ket_res	0.619362	S8	sus	Flx_Ket_res	pass	one_group	3	3	1	1
1971	ENSMUSG00000028289	one_groupFlx_Ket_res	-0.969797	S8	sus	Flx_Ket_res	pass	one_group	4	6	2	1
1972	ENSMUSG00000028358	one_groupFlx_Ket_res	1.13396	S8	sus	Flx_Ket_res	pass	one_group	2	4	2	1
1973	ENSMUSG00000028487	one_groupFlx_Ket_res	1.0552	S8	sus	Flx_Ket_res	pass	one_group	2	4	2	1
1974	ENSMUSG00000028558	one_groupFlx_Ket_res	1.13047	S8	sus	Flx_Ket_res	pass	one_group	2	4	2	1
1975	ENSMUSG00000028644	one_groupFlx_Ket_res	-0.99834	S8	sus	Flx_Ket_res	pass	one_group	1	5	1	1
1976	ENSMUSG00000028654	one_groupFlx_Ket_res	0.796899	S8	sus	Flx_Ket_res	pass	one_group	2	4	2	1
1977	ENSMUSG00000028873	one_groupFlx_Ket_res	1.15421	S8	sus	Flx_Ket_res	pass	one_group	2	4	2	1
1978	ENSMUSG00000029090	one_groupFlx_Ket_res	0.852894	S8	sus	Flx_Ket_res	pass	one_group	2	4	2	1
1979	ENSMUSG00000029149	one_groupFlx_Ket_res	-0.942258	S8	sus	Flx_Ket_res	pass	one_group	4	6	2	1
1980	ENSMUSG00000029254	one_groupFlx_Ket_res	1.0723	S8	sus	Flx_Ket_res	pass	one_group	2	4	2	1
1981	ENSMUSG00000029436	one_groupFlx_Ket_res	-0.40023	S8	sus	Flx_Ket_res	pass	one_group	2	2	2	1
1982	ENSMUSG00000029638	one_groupFlx_Ket_res	-0.744434	S8	sus	Flx_Ket_res	pass	one_group	1	5	1	1
1983	ENSMUSG00000029661	one_groupFlx_Ket_res	1.11757	S8	sus	Flx_Ket_res	pass	one_group	2	4	2	1
1984	ENSMUSG00000029778	one_groupFlx_Ket_res	1.0896	S8	sus	Flx_Ket_res	pass	one_group	2	4	2	1
1985	ENSMUSG00000029843	one_groupFlx_Ket_res	1.14668	S8	sus	Flx_Ket_res	pass	one_group	3	3	1	1
1986	ENSMUSG00000030022	one_groupFlx_Ket_res	1.0936	S8	sus	Flx_Ket_res	pass	one_group	2	4	2	1
1987	ENSMUSG00000030102	one_groupFlx_Ket_res	-0.925488	S8	sus	Flx_Ket_res	pass	one_group	4	6	2	1
1988	ENSMUSG00000030226	one_groupFlx_Ket_res	-0.962047	S8	sus	Flx_Ket_res	pass	one_group	1	5	1	1
1989	ENSMUSG00000030307	one_groupFlx_Ket_res	1.00839	S8	sus	Flx_Ket_res	pass	one_group	2	4	2	1
1990	ENSMUSG00000030527	one_groupFlx_Ket_res	1.15278	S8	sus	Flx_Ket_res	pass	one_group	2	4	2	1
1991	ENSMUSG00000030598	one_groupFlx_Ket_res	-0.36984	S8	sus	Flx_Ket_res	pass	one_group	1	1	1	1
1992	ENSMUSG00000030882	one_groupFlx_Ket_res	0.951432	S8	sus	Flx_Ket_res	pass	one_group	3	3	1	1
1993	ENSMUSG00000030966	one_groupFlx_Ket_res	1.14061	S8	sus	Flx_Ket_res	pass	one_group	2	4	2	1
1994	ENSMUSG00000030970	one_groupFlx_Ket_res	1.15462	S8	sus	Flx_Ket_res	pass	one_group	3	3	1	1
1995	ENSMUSG00000030972	one_groupFlx_Ket_res	-1.15321	S8	sus	Flx_Ket_res	pass	one_group	4	6	2	1
1996	ENSMUSG00000031111	one_groupFlx_Ket_res	0.757757	S8	sus	Flx_Ket_res	pass	one_group	3	3	1	1
1997	ENSMUSG00000031210	one_groupFlx_Ket_res	1.153	S8	sus	Flx_Ket_res	pass	one_group	2	4	2	1
1998	ENSMUSG00000031224	one_groupFlx_Ket_res	1.12792	S8	sus	Flx_Ket_res	pass	one_group	3	3	1	1
1999	ENSMUSG00000031398	one_groupFlx_Ket_res	0.978772	S8	sus	Flx_Ket_res	pass	one_group	2	4	2	1
[truncated: 6,404 more rows]

## Sheet: PFC patterns levels1
	genes	merge	value	id	group	spec	analysis	colored	cluster	cutoff0.111	cutoff0.444	cutoff1	cutoff1.778	cutoff2.778	cutoff4
1	ENSMUSG00000000001	one_groupControl	-0.728936	C2	control	Control	pass	one_group	1	1	1	1	1	1	1
2	ENSMUSG00000000037	one_groupControl	-0.595429	C2	control	Control	pass	one_group	2	2	2	2	1	1	1
3	ENSMUSG00000000078	one_groupControl	-0.606286	C2	control	Control	pass	one_group	3	3	3	3	1	1	1
4	ENSMUSG00000000088	one_groupControl	1.4145	C2	control	Control	pass	one_group	4	4	4	4	2	2	1
5	ENSMUSG00000000127	one_groupControl	-0.497316	C2	control	Control	pass	one_group	3	3	3	3	1	1	1
6	ENSMUSG00000000134	one_groupControl	0.187503	C2	control	Control	pass	one_group	5	5	5	5	3	2	1
7	ENSMUSG00000000148	one_groupControl	0.48565	C2	control	Control	pass	one_group	5	5	5	5	3	2	1
8	ENSMUSG00000000168	one_groupControl	1.13283	C2	control	Control	pass	one_group	4	4	4	4	2	2	1
9	ENSMUSG00000000171	one_groupControl	1.34493	C2	control	Control	pass	one_group	4	6	4	4	2	2	1
10	ENSMUSG00000000184	one_groupControl	-0.613768	C2	control	Control	pass	one_group	1	1	1	1	1	1	1
11	ENSMUSG00000000197	one_groupControl	-0.748031	C2	control	Control	pass	one_group	1	1	1	1	1	1	1
12	ENSMUSG00000000202	one_groupControl	0.571388	C2	control	Control	pass	one_group	4	6	4	4	2	2	1
13	ENSMUSG00000000223	one_groupControl	0.824949	C2	control	Control	pass	one_group	4	4	4	4	2	2	1
14	ENSMUSG00000000253	one_groupControl	1.07489	C2	control	Control	pass	one_group	4	4	4	4	2	2	1
15	ENSMUSG00000000266	one_groupControl	-0.410275	C2	control	Control	pass	one_group	3	7	6	3	1	1	1
16	ENSMUSG00000000275	one_groupControl	-1.49486	C2	control	Control	pass	one_group	2	8	2	2	1	1	1
17	ENSMUSG00000000296	one_groupControl	0.869761	C2	control	Control	pass	one_group	4	4	4	4	2	2	1
18	ENSMUSG00000000305	one_groupControl	-0.93934	C2	control	Control	pass	one_group	1	1	1	1	1	1	1
19	ENSMUSG00000000318	one_groupControl	-1.47516	C2	control	Control	pass	one_group	6	9	7	6	4	1	1
20	ENSMUSG00000000325	one_groupControl	0.432508	C2	control	Control	pass	one_group	5	10	8	5	3	2	1
21	ENSMUSG00000000374	one_groupControl	0.811708	C2	control	Control	pass	one_group	4	6	4	4	2	2	1
22	ENSMUSG00000000530	one_groupControl	0.426109	C2	control	Control	pass	one_group	5	5	5	5	3	2	1
23	ENSMUSG00000000552	one_groupControl	0.365482	C2	control	Control	pass	one_group	4	11	9	4	2	2	1
24	ENSMUSG00000000560	one_groupControl	-0.439991	C2	control	Control	pass	one_group	1	12	10	1	1	1	1
25	ENSMUSG00000000568	one_groupControl	-0.218755	C2	control	Control	pass	one_group	3	3	3	3	1	1	1
26	ENSMUSG00000000581	one_groupControl	-0.770404	C2	control	Control	pass	one_group	1	1	1	1	1	1	1
27	ENSMUSG00000000628	one_groupControl	-1.17177	C2	control	Control	pass	one_group	1	1	1	1	1	1	1
28	ENSMUSG00000000632	one_groupControl	-1.35533	C2	control	Control	pass	one_group	1	1	1	1	1	1	1
29	ENSMUSG00000000686	one_groupControl	-0.445218	C2	control	Control	pass	one_group	3	3	3	3	1	1	1
30	ENSMUSG00000000738	one_groupControl	0.628249	C2	control	Control	pass	one_group	4	4	4	4	2	2	1
31	ENSMUSG00000000766	one_groupControl	-0.452338	C2	control	Control	pass	one_group	1	12	10	1	1	1	1
32	ENSMUSG00000000794	one_groupControl	-1.04323	C2	control	Control	pass	one_group	1	1	1	1	1	1	1
33	ENSMUSG00000000861	one_groupControl	-0.430748	C2	control	Control	pass	one_group	3	3	3	3	1	1	1
34	ENSMUSG00000000884	one_groupControl	-0.76601	C2	control	Control	pass	one_group	2	2	2	2	1	1	1
35	ENSMUSG00000000901	one_groupControl	0.782402	C2	control	Control	pass	one_group	4	6	4	4	2	2	1
36	ENSMUSG00000000902	one_groupControl	0.154048	C2	control	Control	pass	one_group	5	13	5	5	3	2	1
37	ENSMUSG00000000915	one_groupControl	0.688227	C2	control	Control	pass	one_group	4	4	4	4	2	2	1
38	ENSMUSG00000000916	one_groupControl	0.360635	C2	control	Control	pass	one_group	5	13	5	5	3	2	1
39	ENSMUSG00000000934	one_groupControl	-1.20812	C2	control	Control	pass	one_group	1	1	1	1	1	1	1
40	ENSMUSG00000000983	one_groupControl	-0.833685	C2	control	Control	pass	one_group	1	1	1	1	1	1	1
41	ENSMUSG00000001017	one_groupControl	1.16045	C2	control	Control	pass	one_group	4	6	4	4	2	2	1
42	ENSMUSG00000001025	one_groupControl	0.682785	C2	control	Control	pass	one_group	5	10	8	5	3	2	1
43	ENSMUSG00000001062	one_groupControl	0.220815	C2	control	Control	pass	one_group	5	13	5	5	3	2	1
44	ENSMUSG00000001065	one_groupControl	0.848101	C2	control	Control	pass	one_group	4	4	4	4	2	2	1
45	ENSMUSG00000001089	one_groupControl	1.12755	C2	control	Control	pass	one_group	4	14	11	4	2	2	1
46	ENSMUSG00000001100	one_groupControl	0.667364	C2	control	Control	pass	one_group	4	4	4	4	2	2	1
47	ENSMUSG00000001103	one_groupControl	-0.939175	C2	control	Control	pass	one_group	1	1	1	1	1	1	1
48	ENSMUSG00000001105	one_groupControl	0.786735	C2	control	Control	pass	one_group	4	6	4	4	2	2	1
49	ENSMUSG00000001119	one_groupControl	-1.21192	C2	control	Control	pass	one_group	6	9	7	6	4	1	1
50	ENSMUSG00000001143	one_groupControl	-0.7887	C2	control	Control	pass	one_group	1	1	1	1	1	1	1
51	ENSMUSG00000001151	one_groupControl	0.792468	C2	control	Control	pass	one_group	4	4	4	4	2	2	1
52	ENSMUSG00000001158	one_groupControl	-0.0735478	C2	control	Control	pass	one_group	3	15	3	3	1	1	1
53	ENSMUSG00000001211	one_groupControl	0.813908	C2	control	Control	pass	one_group	4	4	4	4	2	2	1
54	ENSMUSG00000001240	one_groupControl	0.989512	C2	control	Control	pass	one_group	4	4	4	4	2	2	1
55	ENSMUSG00000001270	one_groupControl	0.685197	C2	control	Control	pass	one_group	4	4	4	4	2	2	1
56	ENSMUSG00000001288	one_groupControl	0.549062	C2	control	Control	pass	one_group	5	10	8	5	3	2	1
57	ENSMUSG00000001300	one_groupControl	-1.49049	C2	control	Control	pass	one_group	2	2	2	2	1	1	1
58	ENSMUSG00000001334	one_groupControl	0.964466	C2	control	Control	pass	one_group	4	4	4	4	2	2	1
59	ENSMUSG00000001349	one_groupControl	0.948725	C2	control	Control	pass	one_group	4	4	4	4	2	2	1
60	ENSMUSG00000001366	one_groupControl	0.986123	C2	control	Control	pass	one_group	4	4	4	4	2	2	1
61	ENSMUSG00000001383	one_groupControl	-0.538187	C2	control	Control	pass	one_group	1	12	10	1	1	1	1
62	ENSMUSG00000001415	one_groupControl	0.796504	C2	control	Control	pass	one_group	4	6	4	4	2	2	1
63	ENSMUSG00000001445	one_groupControl	0.463494	C2	control	Control	pass	one_group	5	13	5	5	3	2	1
64	ENSMUSG00000001467	one_groupControl	-0.571017	C2	control	Control	pass	one_group	3	3	3	3	1	1	1
65	ENSMUSG00000001472	one_groupControl	0.718476	C2	control	Control	pass	one_group	4	4	4	4	2	2	1
66	ENSMUSG00000001507	one_groupControl	0.512876	C2	control	Control	pass	one_group	5	10	8	5	3	2	1
67	ENSMUSG00000001518	one_groupControl	0.972269	C2	control	Control	pass	one_group	4	4	4	4	2	2	1
68	ENSMUSG00000001525	one_groupControl	-1.1358	C2	control	Control	pass	one_group	1	1	1	1	1	1	1
69	ENSMUSG00000001542	one_groupControl	1.0796	C2	control	Control	pass	one_group	4	14	11	4	2	2	1
70	ENSMUSG00000001627	one_groupControl	1.22826	C2	control	Control	pass	one_group	4	14	11	4	2	2	1
71	ENSMUSG00000001632	one_groupControl	-0.0403907	C2	control	Control	pass	one_group	5	13	5	5	3	2	1
72	ENSMUSG00000001642	one_groupControl	0.181464	C2	control	Control	pass	one_group	5	13	5	5	3	2	1
73	ENSMUSG00000001665	one_groupControl	0.596147	C2	control	Control	pass	one_group	4	6	4	4	2	2	1
74	ENSMUSG00000001687	one_groupControl	1.00111	C2	control	Control	pass	one_group	4	4	4	4	2	2	1
75	ENSMUSG00000001751	one_groupControl	0.690582	C2	control	Control	pass	one_group	4	6	4	4	2	2	1
76	ENSMUSG00000001768	one_groupControl	1.20623	C2	control	Control	pass	one_group	4	4	4	4	2	2	1
77	ENSMUSG00000001773	one_groupControl	-0.699342	C2	control	Control	pass	one_group	2	2	2	2	1	1	1
78	ENSMUSG00000001802	one_groupControl	0.606789	C2	control	Control	pass	one_group	4	4	4	4	2	2	1
79	ENSMUSG00000001833	one_groupControl	-0.802124	C2	control	Control	pass	one_group	2	2	2	2	1	1	1
80	ENSMUSG00000001844	one_groupControl	0.359948	C2	control	Control	pass	one_group	5	13	5	5	3	2	1
81	ENSMUSG00000001909	one_groupControl	0.555229	C2	control	Control	pass	one_group	4	6	4	4	2	2	1
82	ENSMUSG00000001910	one_groupControl	0.714299	C2	control	Control	pass	one_group	4	4	4	4	2	2	1
83	ENSMUSG00000001942	one_groupControl	1.30693	C2	control	Control	pass	one_group	4	14	11	4	2	2	1
84	ENSMUSG00000001943	one_groupControl	1.04575	C2	control	Control	pass	one_group	4	4	4	4	2	2	1
85	ENSMUSG00000001946	one_groupControl	0.563835	C2	control	Control	pass	one_group	4	11	9	4	2	2	1
86	ENSMUSG00000001964	one_groupControl	-0.652233	C2	control	Control	pass	one_group	1	1	1	1	1	1	1
87	ENSMUSG00000001985	one_groupControl	-1.16359	C2	control	Control	pass	one_group	1	1	1	1	1	1	1
88	ENSMUSG00000001986	one_groupControl	-0.222103	C2	control	Control	pass	one_group	3	3	3	3	1	1	1
[truncated: 26,268 more rows]

## Sheet: PFC patterns levels2
	genes	merge	value	id	group	spec	analysis	colored	cluster	cutoff0.444	cutoff1.778	cutoff4
[truncated: 12,297 more rows]
