# Supplementary material for: Transcriptional profiles of antidepressant resistance across the corticolimbic pathway of chronically stressed mice
Source: Neuropsychopharmacology. 2026 Feb 23;51(7):1279–89. doi: 10.1038/s41386-026-02366-6 (PMC13212567; doi:10.1038/s41386-026-02366-6)
Supplement: Supplementary file 4 — Table S3. MEGENA Output [file 41386_2026_2366_MOESM4_ESM.xlsx]

## Sheet: gene_correlation_weights_NAc
	row	col	weight
1	ENSMUSG00000090165	ENSMUSG00000090175	1
2	ENSMUSG00000115420	ENSMUSG00000088088	1
3	ENSMUSG00000118332	ENSMUSG00000083012	1
4	ENSMUSG00000106147	ENSMUSG00000065870	1
5	ENSMUSG00000104856	ENSMUSG00000099291	1
6	ENSMUSG00000089617	ENSMUSG00000099587	1
7	ENSMUSG00000083440	ENSMUSG00000095597	1
8	ENSMUSG00000071470	ENSMUSG00000092837	0.999999
9	ENSMUSG00000102976	ENSMUSG00000116275	0.999996
10	ENSMUSG00000078202	ENSMUSG00000103217	0.999989
11	ENSMUSG00000116275	ENSMUSG00000094410	0.999986
12	ENSMUSG00000102976	ENSMUSG00000094410	0.999983
13	ENSMUSG00000046691	ENSMUSG00000117748	0.999978
14	ENSMUSG00000102836	ENSMUSG00000103125	0.999927
15	ENSMUSG00000116324	ENSMUSG00000068617	0.999915
16	ENSMUSG00000022748	ENSMUSG00000043336	0.999915
17	ENSMUSG00000074385	ENSMUSG00000070304	0.999913
18	ENSMUSG00000030653	ENSMUSG00000110195	0.999911
19	ENSMUSG00000079037	ENSMUSG00000098754	0.999909
20	ENSMUSG00000106967	ENSMUSG00000022540	0.999829
21	ENSMUSG00000025453	ENSMUSG00000116207	0.999826
22	ENSMUSG00000074398	ENSMUSG00000038393	0.99982
23	ENSMUSG00000048583	ENSMUSG00000115302	0.999729
24	ENSMUSG00000072647	ENSMUSG00000105340	0.999729
25	ENSMUSG00000105025	ENSMUSG00000098943	0.999669
26	ENSMUSG00000103458	ENSMUSG00000102836	0.99945
27	ENSMUSG00000092746	ENSMUSG00000104690	0.999439
28	ENSMUSG00000103081	ENSMUSG00000102428	0.999314
29	ENSMUSG00000071753	ENSMUSG00000118604	0.999283
30	ENSMUSG00000024027	ENSMUSG00000117786	0.999127
31	ENSMUSG00000103458	ENSMUSG00000103125	0.999126
32	ENSMUSG00000009545	ENSMUSG00000101609	0.999076
33	ENSMUSG00000020807	ENSMUSG00000107877	0.998942
34	ENSMUSG00000087700	ENSMUSG00000021109	0.998756
35	ENSMUSG00000063364	ENSMUSG00000095315	0.998729
36	ENSMUSG00000085148	ENSMUSG00000038217	0.998677
37	ENSMUSG00000086128	ENSMUSG00000056812	0.998602
38	ENSMUSG00000026064	ENSMUSG00000117310	0.998529
39	ENSMUSG00000079671	ENSMUSG00000067879	0.998404
40	ENSMUSG00000110279	ENSMUSG00000003429	0.99835
41	ENSMUSG00000104063	ENSMUSG00000102742	0.998323
42	ENSMUSG00000027523	ENSMUSG00000090625	0.998278
43	ENSMUSG00000030786	ENSMUSG00000108596	0.998254
44	ENSMUSG00000026276	ENSMUSG00000116048	0.998223
45	ENSMUSG00000085241	ENSMUSG00000091021	0.998221
46	ENSMUSG00000090165	ENSMUSG00000089675	0.998023
47	ENSMUSG00000090175	ENSMUSG00000089675	0.998023
48	ENSMUSG00000103800	ENSMUSG00000103770	0.997981
49	ENSMUSG00000116594	ENSMUSG00000072214	0.997849
50	ENSMUSG00000007440	ENSMUSG00000102206	0.997707
51	ENSMUSG00000103770	ENSMUSG00000007440	0.997658
52	ENSMUSG00000037206	ENSMUSG00000051243	0.99763
53	ENSMUSG00000031144	ENSMUSG00000087644	0.997624
54	ENSMUSG00000099021	ENSMUSG00000106279	0.997558
55	ENSMUSG00000102222	ENSMUSG00000104063	0.997552
56	ENSMUSG00000102742	ENSMUSG00000103081	0.99747
57	ENSMUSG00000023036	ENSMUSG00000102543	0.997404
58	ENSMUSG00000103585	ENSMUSG00000103897	0.997334
59	ENSMUSG00000063895	ENSMUSG00000114797	0.997264
60	ENSMUSG00000103037	ENSMUSG00000103677	0.997256
61	ENSMUSG00000051359	ENSMUSG00000101671	0.997253
62	ENSMUSG00000108112	ENSMUSG00000037826	0.997218
63	ENSMUSG00000053469	ENSMUSG00000022372	0.997152
64	ENSMUSG00000103749	ENSMUSG00000102440	0.997092
65	ENSMUSG00000102748	ENSMUSG00000103567	0.996896
66	ENSMUSG00000102440	ENSMUSG00000103088	0.996855
67	ENSMUSG00000112437	ENSMUSG00000035133	0.996841
68	ENSMUSG00000102206	ENSMUSG00000103310	0.996833
69	ENSMUSG00000086594	ENSMUSG00000024228	0.996723
70	ENSMUSG00000033594	ENSMUSG00000110505	0.996667
71	ENSMUSG00000102422	ENSMUSG00000027777	0.996666
72	ENSMUSG00000099250	ENSMUSG00000105398	0.996609
73	ENSMUSG00000052414	ENSMUSG00000099083	0.996509
74	ENSMUSG00000032698	ENSMUSG00000046085	0.996489
75	ENSMUSG00000109838	ENSMUSG00000109741	0.996406
76	ENSMUSG00000103092	ENSMUSG00000103707	0.996392
77	ENSMUSG00000074129	ENSMUSG00000089989	0.99636
78	ENSMUSG00000103800	ENSMUSG00000007440	0.996163
79	ENSMUSG00000058200	ENSMUSG00000083854	0.995936
80	ENSMUSG00000085826	ENSMUSG00000087141	0.995888
81	ENSMUSG00000102742	ENSMUSG00000102428	0.995809
82	ENSMUSG00000105849	ENSMUSG00000093089	0.995807
83	ENSMUSG00000103770	ENSMUSG00000102206	0.99577
84	ENSMUSG00000103677	ENSMUSG00000102748	0.995748
85	ENSMUSG00000104063	ENSMUSG00000103081	0.995669
86	ENSMUSG00000103144	ENSMUSG00000103332	0.995557
87	ENSMUSG00000103567	ENSMUSG00000103793	0.995538
88	ENSMUSG00000116358	ENSMUSG00000072235	0.995392
89	ENSMUSG00000035109	ENSMUSG00000091337	0.995261
90	ENSMUSG00000118491	ENSMUSG00000024695	0.99521
91	ENSMUSG00000102222	ENSMUSG00000102742	0.995118
92	ENSMUSG00000075029	ENSMUSG00000069266	0.99511
93	ENSMUSG00000033953	ENSMUSG00000078970	0.995092
94	ENSMUSG00000104252	ENSMUSG00000103092	0.994995
95	ENSMUSG00000097767	ENSMUSG00000097986	0.994887
96	ENSMUSG00000038077	ENSMUSG00000097596	0.994767
97	ENSMUSG00000032368	ENSMUSG00000036972	0.994574
98	ENSMUSG00000033061	ENSMUSG00000100556	0.994461
99	ENSMUSG00000094050	ENSMUSG00000093956	0.994348
100	ENSMUSG00000097167	ENSMUSG00000053192	0.994233
101	ENSMUSG00000103707	ENSMUSG00000104318	0.994227
102	ENSMUSG00000103088	ENSMUSG00000102222	0.994199
103	ENSMUSG00000097816	ENSMUSG00000030084	0.99411
104	ENSMUSG00000105261	ENSMUSG00000091034	0.994019
105	ENSMUSG00000053877	ENSMUSG00000107023	0.993914
106	ENSMUSG00000115420	ENSMUSG00000028461	0.993913
107	ENSMUSG00000088088	ENSMUSG00000028461	0.993913
108	ENSMUSG00000104318	ENSMUSG00000103800	0.993662
109	ENSMUSG00000104063	ENSMUSG00000102428	0.993417
110	ENSMUSG00000050377	ENSMUSG00000086324	0.993296
111	ENSMUSG00000103332	ENSMUSG00000104346	0.993244
112	ENSMUSG00000088529	ENSMUSG00000104740	0.993167
113	ENSMUSG00000107068	ENSMUSG00000045114	0.993107
114	ENSMUSG00000039480	ENSMUSG00000039485	0.993089
115	ENSMUSG00000039680	ENSMUSG00000116930	0.993074
116	ENSMUSG00000074415	ENSMUSG00000111462	0.993038
117	ENSMUSG00000068062	ENSMUSG00000059361	0.993038
118	ENSMUSG00000113722	ENSMUSG00000088789	0.992938
119	ENSMUSG00000035202	ENSMUSG00000115432	0.992926
120	ENSMUSG00000067879	ENSMUSG00000085007	0.992861
121	ENSMUSG00000092272	ENSMUSG00000045655	0.992668
122	ENSMUSG00000103800	ENSMUSG00000102206	0.992635
123	ENSMUSG00000033569	ENSMUSG00000052572	0.992628
124	ENSMUSG00000050936	ENSMUSG00000105827	0.992625
125	ENSMUSG00000103037	ENSMUSG00000102748	0.992572
126	ENSMUSG00000097622	ENSMUSG00000114860	0.992463
127	ENSMUSG00000103092	ENSMUSG00000104318	0.992399
128	ENSMUSG00000104148	ENSMUSG00000102312	0.992371
129	ENSMUSG00000027978	ENSMUSG00000029335	0.99234
130	ENSMUSG00000022054	ENSMUSG00000022055	0.992084
131	ENSMUSG00000007440	ENSMUSG00000103310	0.992072
132	ENSMUSG00000117081	ENSMUSG00000090223	0.992006
133	ENSMUSG00000026343	ENSMUSG00000026344	0.991974
134	ENSMUSG00000093930	ENSMUSG00000114934	0.991925
135	ENSMUSG00000079671	ENSMUSG00000085007	0.991717
136	ENSMUSG00000089964	ENSMUSG00000090071	0.991525
137	ENSMUSG00000041460	ENSMUSG00000055003	0.99143
138	ENSMUSG00000060843	ENSMUSG00000042846	0.991366
139	ENSMUSG00000102222	ENSMUSG00000103081	0.991327
140	ENSMUSG00000089671	ENSMUSG00000023019	0.991038
141	ENSMUSG00000103749	ENSMUSG00000103088	0.991025
142	ENSMUSG00000102820	ENSMUSG00000102362	0.990983
143	ENSMUSG00000103677	ENSMUSG00000103567	0.990883
144	ENSMUSG00000102312	ENSMUSG00000104252	0.990791
145	ENSMUSG00000038331	ENSMUSG00000037984	0.990675
146	ENSMUSG00000102748	ENSMUSG00000103793	0.990653
147	ENSMUSG00000033569	ENSMUSG00000068205	0.99057
148	ENSMUSG00000087022	ENSMUSG00000035033	0.990523
149	ENSMUSG00000067879	ENSMUSG00000038255	0.990501
150	ENSMUSG00000085007	ENSMUSG00000038255	0.99042
151	ENSMUSG00000033373	ENSMUSG00000021062	0.990344
152	ENSMUSG00000035202	ENSMUSG00000050377	0.990339
153	ENSMUSG00000104346	ENSMUSG00000103037	0.99033
154	ENSMUSG00000028102	ENSMUSG00000106447	0.99025
155	ENSMUSG00000085767	ENSMUSG00000026927	0.990242
156	ENSMUSG00000047454	ENSMUSG00000086324	0.990218
157	ENSMUSG00000005087	ENSMUSG00000098973	0.99014
158	ENSMUSG00000087022	ENSMUSG00000046719	0.990135
159	ENSMUSG00000035033	ENSMUSG00000038255	0.990043
160	ENSMUSG00000050377	ENSMUSG00000115432	0.99001
161	ENSMUSG00000104252	ENSMUSG00000103707	0.989928
162	ENSMUSG00000062991	ENSMUSG00000025551	0.989893
163	ENSMUSG00000102918	ENSMUSG00000023036	0.989847
164	ENSMUSG00000087022	ENSMUSG00000038255	0.989806
165	ENSMUSG00000035295	ENSMUSG00000062997	0.989766
166	ENSMUSG00000002107	ENSMUSG00000051401	0.989756
167	ENSMUSG00000067879	ENSMUSG00000037362	0.98965
168	ENSMUSG00000086762	ENSMUSG00000001642	0.989582
169	ENSMUSG00000027978	ENSMUSG00000046719	0.989565
170	ENSMUSG00000029335	ENSMUSG00000051920	0.989487
171	ENSMUSG00000037984	ENSMUSG00000046719	0.989453
172	ENSMUSG00000089766	ENSMUSG00000118125	0.989331
173	ENSMUSG00000045411	ENSMUSG00000101166	0.989319
174	ENSMUSG00000113136	ENSMUSG00000086324	0.989234
175	ENSMUSG00000102428	ENSMUSG00000102918	0.989084
176	ENSMUSG00000103770	ENSMUSG00000103310	0.98908
177	ENSMUSG00000060534	ENSMUSG00000052372	0.989026
178	ENSMUSG00000035513	ENSMUSG00000079499	0.988954
179	ENSMUSG00000030220	ENSMUSG00000064330	0.988921
180	ENSMUSG00000087022	ENSMUSG00000037984	0.988809
181	ENSMUSG00000102440	ENSMUSG00000102222	0.988737
182	ENSMUSG00000109741	ENSMUSG00000110246	0.988601
183	ENSMUSG00000035033	ENSMUSG00000029335	0.988597
184	ENSMUSG00000047454	ENSMUSG00000050377	0.988535
185	ENSMUSG00000098302	ENSMUSG00000049606	0.988505
186	ENSMUSG00000103144	ENSMUSG00000104346	0.988483
187	ENSMUSG00000103088	ENSMUSG00000104063	0.988403
188	ENSMUSG00000110924	ENSMUSG00000046719	0.98839
189	ENSMUSG00000104318	ENSMUSG00000103770	0.988363
190	ENSMUSG00000104252	ENSMUSG00000104318	0.988295
191	ENSMUSG00000103037	ENSMUSG00000103567	0.988285
192	ENSMUSG00000002107	ENSMUSG00000052572	0.988236
193	ENSMUSG00000035033	ENSMUSG00000070570	0.988226
194	ENSMUSG00000035202	ENSMUSG00000106106	0.988225
195	ENSMUSG00000047454	ENSMUSG00000038518	0.988219
196	ENSMUSG00000033569	ENSMUSG00000034912	0.988188
197	ENSMUSG00000103707	ENSMUSG00000103800	0.987968
198	ENSMUSG00000027978	ENSMUSG00000037984	0.987955
199	ENSMUSG00000085297	ENSMUSG00000020681	0.987912
200	ENSMUSG00000038331	ENSMUSG00000029335	0.987868
201	ENSMUSG00000063887	ENSMUSG00000052372	0.98786
202	ENSMUSG00000067879	ENSMUSG00000029335	0.987754
203	ENSMUSG00000037984	ENSMUSG00000038255	0.987682
204	ENSMUSG00000087022	ENSMUSG00000027978	0.987652
205	ENSMUSG00000104346	ENSMUSG00000103677	0.987428
206	ENSMUSG00000113136	ENSMUSG00000050377	0.987276
207	ENSMUSG00000022362	ENSMUSG00000022361	0.987259
208	ENSMUSG00000103897	ENSMUSG00000103749	0.987257
209	ENSMUSG00000039680	ENSMUSG00000089774	0.987211
210	ENSMUSG00000047454	ENSMUSG00000113136	0.987104
211	ENSMUSG00000033805	ENSMUSG00000090558	0.987088
212	ENSMUSG00000005268	ENSMUSG00000094814	0.98706
213	ENSMUSG00000027978	ENSMUSG00000110924	0.986909
214	ENSMUSG00000041323	ENSMUSG00000092272	0.986833
215	ENSMUSG00000085007	ENSMUSG00000029151	0.986809
216	ENSMUSG00000029311	ENSMUSG00000091034	0.986773
217	ENSMUSG00000079671	ENSMUSG00000038255	0.986746
218	ENSMUSG00000104318	ENSMUSG00000007440	0.9867
219	ENSMUSG00000079671	ENSMUSG00000024245	0.986557
220	ENSMUSG00000027978	ENSMUSG00000033491	0.986528
221	ENSMUSG00000029335	ENSMUSG00000037984	0.986444
222	ENSMUSG00000068205	ENSMUSG00000025551	0.986376
223	ENSMUSG00000050377	ENSMUSG00000106106	0.986267
224	ENSMUSG00000102312	ENSMUSG00000103092	0.986237
225	ENSMUSG00000104148	ENSMUSG00000104252	0.986158
226	ENSMUSG00000078440	ENSMUSG00000113262	0.986144
227	ENSMUSG00000024737	ENSMUSG00000024736	0.986008
228	ENSMUSG00000067879	ENSMUSG00000035033	0.985988
229	ENSMUSG00000035033	ENSMUSG00000027978	0.985965
230	ENSMUSG00000096981	ENSMUSG00000066839	0.985868
231	ENSMUSG00000068205	ENSMUSG00000052572	0.985848
232	ENSMUSG00000079362	ENSMUSG00000104713	0.985752
233	ENSMUSG00000079671	ENSMUSG00000037362	0.985732
234	ENSMUSG00000097280	ENSMUSG00000097428	0.985709
235	ENSMUSG00000041014	ENSMUSG00000093528	0.985675
236	ENSMUSG00000058579	ENSMUSG00000062478	0.98566
237	ENSMUSG00000103081	ENSMUSG00000102918	0.98542
238	ENSMUSG00000079671	ENSMUSG00000033849	0.985284
239	ENSMUSG00000043164	ENSMUSG00000021879	0.985282
240	ENSMUSG00000027233	ENSMUSG00000060802	0.98525
241	ENSMUSG00000103472	ENSMUSG00000103585	0.985212
242	ENSMUSG00000052861	ENSMUSG00000059854	0.985204
243	ENSMUSG00000115022	ENSMUSG00000021884	0.985171
244	ENSMUSG00000038255	ENSMUSG00000037362	0.98517
245	ENSMUSG00000027284	ENSMUSG00000090100	0.985154
246	ENSMUSG00000027978	ENSMUSG00000051920	0.985095
247	ENSMUSG00000039539	ENSMUSG00000025551	0.985093
248	ENSMUSG00000020265	ENSMUSG00000112241	0.985084
249	ENSMUSG00000085007	ENSMUSG00000032532	0.985062
250	ENSMUSG00000063887	ENSMUSG00000060534	0.985027
251	ENSMUSG00000113136	ENSMUSG00000038518	0.98501
252	ENSMUSG00000033569	ENSMUSG00000002107	0.985006
253	ENSMUSG00000009070	ENSMUSG00000040009	0.984962
254	ENSMUSG00000067879	ENSMUSG00000024245	0.98488
255	ENSMUSG00000052572	ENSMUSG00000051401	0.98472
256	ENSMUSG00000035033	ENSMUSG00000085007	0.984692
257	ENSMUSG00000085007	ENSMUSG00000039114	0.984559
258	ENSMUSG00000056755	ENSMUSG00000022494	0.984445
259	ENSMUSG00000046321	ENSMUSG00000108811	0.98444
260	ENSMUSG00000033475	ENSMUSG00000079444	0.984351
261	ENSMUSG00000033569	ENSMUSG00000025551	0.984343
262	ENSMUSG00000043164	ENSMUSG00000059854	0.984297
263	ENSMUSG00000009246	ENSMUSG00000045752	0.984231
264	ENSMUSG00000103677	ENSMUSG00000103793	0.984184
265	ENSMUSG00000104346	ENSMUSG00000102748	0.984158
266	ENSMUSG00000114436	ENSMUSG00000043004	0.984154
267	ENSMUSG00000037984	ENSMUSG00000110924	0.984134
268	ENSMUSG00000092220	ENSMUSG00000089675	0.984049
269	ENSMUSG00000102918	ENSMUSG00000102543	0.984022
270	ENSMUSG00000079671	ENSMUSG00000039114	0.983843
271	ENSMUSG00000002107	ENSMUSG00000068205	0.983794
272	ENSMUSG00000109838	ENSMUSG00000110246	0.983781
273	ENSMUSG00000029311	ENSMUSG00000105261	0.983769
274	ENSMUSG00000052572	ENSMUSG00000025551	0.983737
275	ENSMUSG00000046688	ENSMUSG00000074238	0.98369
276	ENSMUSG00000087306	ENSMUSG00000020436	0.98364
277	ENSMUSG00000038331	ENSMUSG00000027978	0.983577
278	ENSMUSG00000090145	ENSMUSG00000054545	0.983283
279	ENSMUSG00000103088	ENSMUSG00000102742	0.983279
280	ENSMUSG00000067879	ENSMUSG00000039114	0.983141
281	ENSMUSG00000032946	ENSMUSG00000084876	0.983139
282	ENSMUSG00000101621	ENSMUSG00000109160	0.983123
283	ENSMUSG00000002107	ENSMUSG00000032985	0.983114
284	ENSMUSG00000067879	ENSMUSG00000029151	0.982876
285	ENSMUSG00000049252	ENSMUSG00000050587	0.982866
286	ENSMUSG00000039578	ENSMUSG00000034912	0.982768
287	ENSMUSG00000084946	ENSMUSG00000041911	0.982766
288	ENSMUSG00000060882	ENSMUSG00000060534	0.982682
289	ENSMUSG00000029335	ENSMUSG00000038255	0.982671
290	ENSMUSG00000038518	ENSMUSG00000086324	0.982646
291	ENSMUSG00000106649	ENSMUSG00000065226	0.98256
292	ENSMUSG00000063887	ENSMUSG00000060882	0.982511
293	ENSMUSG00000013033	ENSMUSG00000074219	0.98243
294	ENSMUSG00000098243	ENSMUSG00000098145	0.982424
295	ENSMUSG00000059854	ENSMUSG00000041323	0.982309
296	ENSMUSG00000039145	ENSMUSG00000047454	0.982219
297	ENSMUSG00000103092	ENSMUSG00000103800	0.982173
298	ENSMUSG00000008658	ENSMUSG00000051401	0.982132
299	ENSMUSG00000090165	ENSMUSG00000092220	0.982081
300	ENSMUSG00000092220	ENSMUSG00000090175	0.982081
301	ENSMUSG00000018581	ENSMUSG00000037627	0.982053
302	ENSMUSG00000103255	ENSMUSG00000102697	0.98195
303	ENSMUSG00000103707	ENSMUSG00000103770	0.981913
304	ENSMUSG00000075591	ENSMUSG00000080935	0.981905
305	ENSMUSG00000027220	ENSMUSG00000052301	0.981824
306	ENSMUSG00000041014	ENSMUSG00000093383	0.981815
307	ENSMUSG00000087400	ENSMUSG00000019997	0.981807
308	ENSMUSG00000034926	ENSMUSG00000085023	0.981784
309	ENSMUSG00000085135	ENSMUSG00000075224	0.981747
310	ENSMUSG00000103749	ENSMUSG00000102222	0.981686
311	ENSMUSG00000049630	ENSMUSG00000026833	0.981682
312	ENSMUSG00000002107	ENSMUSG00000060924	0.981644
313	ENSMUSG00000007207	ENSMUSG00000030792	0.981596
314	ENSMUSG00000039405	ENSMUSG00000030623	0.981577
315	ENSMUSG00000032514	ENSMUSG00000041323	0.981571
316	ENSMUSG00000115432	ENSMUSG00000106106	0.98142
317	ENSMUSG00000030255	ENSMUSG00000050377	0.981367
318	ENSMUSG00000102428	ENSMUSG00000023036	0.981352
319	ENSMUSG00000032532	ENSMUSG00000039114	0.981295
320	ENSMUSG00000092470	ENSMUSG00000003166	0.981225
321	ENSMUSG00000097322	ENSMUSG00000063488	0.981108
322	ENSMUSG00000103332	ENSMUSG00000103037	0.981084
323	ENSMUSG00000047021	ENSMUSG00000038011	0.981061
324	ENSMUSG00000079671	ENSMUSG00000032532	0.981037
325	ENSMUSG00000097320	ENSMUSG00000061099	0.980882
326	ENSMUSG00000051359	ENSMUSG00000044933	0.980869
327	ENSMUSG00000032985	ENSMUSG00000052372	0.980833
328	ENSMUSG00000052861	ENSMUSG00000041323	0.980795
329	ENSMUSG00000092345	ENSMUSG00000038607	0.980761
330	ENSMUSG00000061718	ENSMUSG00000085944	0.980725
331	ENSMUSG00000033491	ENSMUSG00000046719	0.980678
332	ENSMUSG00000033849	ENSMUSG00000024245	0.980665
333	ENSMUSG00000021743	ENSMUSG00000024245	0.980641
334	ENSMUSG00000032368	ENSMUSG00000087075	0.980544
335	ENSMUSG00000107314	ENSMUSG00000029659	0.980522
336	ENSMUSG00000103585	ENSMUSG00000103749	0.980517
337	ENSMUSG00000113136	ENSMUSG00000106106	0.980475
338	ENSMUSG00000029151	ENSMUSG00000039114	0.98044
339	ENSMUSG00000062991	ENSMUSG00000039539	0.980407
340	ENSMUSG00000038331	ENSMUSG00000051920	0.980378
341	ENSMUSG00000022838	ENSMUSG00000022837	0.98036
342	ENSMUSG00000110040	ENSMUSG00000007891	0.980317
343	ENSMUSG00000105204	ENSMUSG00000041263	0.980256
344	ENSMUSG00000051331	ENSMUSG00000056427	0.980219
345	ENSMUSG00000016763	ENSMUSG00000025425	0.980193
346	ENSMUSG00000052861	ENSMUSG00000092272	0.979996
347	ENSMUSG00000113949	ENSMUSG00000035370	0.979977
348	ENSMUSG00000067879	ENSMUSG00000033849	0.97993
349	ENSMUSG00000067787	ENSMUSG00000067786	0.979883
350	ENSMUSG00000084989	ENSMUSG00000052861	0.979857
351	ENSMUSG00000102440	ENSMUSG00000104063	0.979851
352	ENSMUSG00000059854	ENSMUSG00000021879	0.97983
353	ENSMUSG00000070306	ENSMUSG00000032595	0.979785
354	ENSMUSG00000030255	ENSMUSG00000113136	0.979745
355	ENSMUSG00000052861	ENSMUSG00000018581	0.979731
356	ENSMUSG00000052572	ENSMUSG00000034912	0.979721
357	ENSMUSG00000005087	ENSMUSG00000086324	0.979642
358	ENSMUSG00000063887	ENSMUSG00000032985	0.979587
359	ENSMUSG00000068205	ENSMUSG00000069670	0.97952
360	ENSMUSG00000104301	ENSMUSG00000059854	0.979501
361	ENSMUSG00000063887	ENSMUSG00000071424	0.979493
362	ENSMUSG00000045349	ENSMUSG00000028758	0.979482
363	ENSMUSG00000032985	ENSMUSG00000045776	0.979421
364	ENSMUSG00000052981	ENSMUSG00000045763	0.979377
365	ENSMUSG00000087356	ENSMUSG00000018999	0.979355
366	ENSMUSG00000049630	ENSMUSG00000102900	0.979322
367	ENSMUSG00000017978	ENSMUSG00000046442	0.9793
368	ENSMUSG00000043164	ENSMUSG00000041323	0.979293
369	ENSMUSG00000071424	ENSMUSG00000060534	0.979272
370	ENSMUSG00000041323	ENSMUSG00000045655	0.979267
371	ENSMUSG00000087193	ENSMUSG00000039231	0.979262
372	ENSMUSG00000031626	ENSMUSG00000085440	0.979249
373	ENSMUSG00000071424	ENSMUSG00000041078	0.97924
374	ENSMUSG00000033849	ENSMUSG00000034825	0.979194
375	ENSMUSG00000057060	ENSMUSG00000020627	0.97919
376	ENSMUSG00000043164	ENSMUSG00000092272	0.979188
377	ENSMUSG00000033849	ENSMUSG00000027834	0.979125
378	ENSMUSG00000027220	ENSMUSG00000027895	0.979116
379	ENSMUSG00000103897	ENSMUSG00000102440	0.979053
380	ENSMUSG00000052301	ENSMUSG00000052981	0.979051
381	ENSMUSG00000102742	ENSMUSG00000102918	0.979032
382	ENSMUSG00000034813	ENSMUSG00000066392	0.979019
383	ENSMUSG00000043164	ENSMUSG00000052861	0.978966
384	ENSMUSG00000084989	ENSMUSG00000021879	0.978952
385	ENSMUSG00000103081	ENSMUSG00000023036	0.978933
386	ENSMUSG00000002107	ENSMUSG00000008658	0.978907
387	ENSMUSG00000052572	ENSMUSG00000039539	0.978891
388	ENSMUSG00000060924	ENSMUSG00000051401	0.978812
389	ENSMUSG00000113136	ENSMUSG00000115432	0.978801
390	ENSMUSG00000022494	ENSMUSG00000052372	0.978783
391	ENSMUSG00000084989	ENSMUSG00000059854	0.978763
392	ENSMUSG00000103332	ENSMUSG00000103677	0.978699
393	ENSMUSG00000030255	ENSMUSG00000047454	0.978631
394	ENSMUSG00000033569	ENSMUSG00000060924	0.978623
395	ENSMUSG00000103793	ENSMUSG00000103472	0.978587
396	ENSMUSG00000052861	ENSMUSG00000021879	0.978479
397	ENSMUSG00000104148	ENSMUSG00000103092	0.978461
398	ENSMUSG00000031976	ENSMUSG00000110704	0.97846
399	ENSMUSG00000027220	ENSMUSG00000025475	0.978444
400	ENSMUSG00000030068	ENSMUSG00000060275	0.978424
401	ENSMUSG00000036972	ENSMUSG00000087075	0.978417
402	ENSMUSG00000030774	ENSMUSG00000000078	0.978412
403	ENSMUSG00000039578	ENSMUSG00000066392	0.9784
404	ENSMUSG00000055761	ENSMUSG00000052387	0.978363
405	ENSMUSG00000110924	ENSMUSG00000033491	0.978353
406	ENSMUSG00000027220	ENSMUSG00000052981	0.978336
407	ENSMUSG00000026833	ENSMUSG00000040659	0.978258
408	ENSMUSG00000034780	ENSMUSG00000023965	0.978247
409	ENSMUSG00000006930	ENSMUSG00000047507	0.978175
410	ENSMUSG00000036617	ENSMUSG00000059742	0.978144
411	ENSMUSG00000026514	ENSMUSG00000025475	0.978112
412	ENSMUSG00000035033	ENSMUSG00000025582	0.978051
413	ENSMUSG00000069670	ENSMUSG00000025551	0.97802
414	ENSMUSG00000040659	ENSMUSG00000024647	0.978014
415	ENSMUSG00000102312	ENSMUSG00000104318	0.978
416	ENSMUSG00000054459	ENSMUSG00000117413	0.977961
417	ENSMUSG00000027329	ENSMUSG00000068267	0.977959
418	ENSMUSG00000086324	ENSMUSG00000106106	0.977954
419	ENSMUSG00000039114	ENSMUSG00000016763	0.977942
420	ENSMUSG00000059854	ENSMUSG00000018581	0.977913
421	ENSMUSG00000090165	ENSMUSG00000090124	0.977768
422	ENSMUSG00000090175	ENSMUSG00000090124	0.977768
423	ENSMUSG00000036422	ENSMUSG00000102774	0.977762
424	ENSMUSG00000002107	ENSMUSG00000103412	0.97773
425	ENSMUSG00000060882	ENSMUSG00000052372	0.977715
426	ENSMUSG00000097099	ENSMUSG00000010054	0.977686
427	ENSMUSG00000038665	ENSMUSG00000029837	0.977677
428	ENSMUSG00000101671	ENSMUSG00000044933	0.977541
429	ENSMUSG00000033569	ENSMUSG00000051401	0.9775
430	ENSMUSG00000026833	ENSMUSG00000043811	0.977498
431	ENSMUSG00000032985	ENSMUSG00000051401	0.977481
432	ENSMUSG00000113136	ENSMUSG00000043336	0.977471
433	ENSMUSG00000040037	ENSMUSG00000063063	0.977465
434	ENSMUSG00000052572	ENSMUSG00000052372	0.977446
435	ENSMUSG00000084989	ENSMUSG00000018581	0.977422
436	ENSMUSG00000102428	ENSMUSG00000102543	0.977417
437	ENSMUSG00000046442	ENSMUSG00000075478	0.977366
438	ENSMUSG00000025812	ENSMUSG00000043531	0.977363
439	ENSMUSG00000022494	ENSMUSG00000060534	0.977354
440	ENSMUSG00000033849	ENSMUSG00000025425	0.977307
441	ENSMUSG00000039145	ENSMUSG00000038518	0.977282
442	ENSMUSG00000035860	ENSMUSG00000041323	0.97726
443	ENSMUSG00000046321	ENSMUSG00000022309	0.977154
444	ENSMUSG00000052751	ENSMUSG00000107789	0.97714
445	ENSMUSG00000031325	ENSMUSG00000082229	0.977137
446	ENSMUSG00000035513	ENSMUSG00000050896	0.977002
447	ENSMUSG00000113136	ENSMUSG00000022748	0.976984
448	ENSMUSG00000117413	ENSMUSG00000054640	0.976981
449	ENSMUSG00000030068	ENSMUSG00000032238	0.976973
450	ENSMUSG00000002107	ENSMUSG00000052372	0.97695
451	ENSMUSG00000063887	ENSMUSG00000041078	0.976927
452	ENSMUSG00000021366	ENSMUSG00000025425	0.976866
453	ENSMUSG00000024524	ENSMUSG00000062526	0.976864
454	ENSMUSG00000051401	ENSMUSG00000052372	0.976862
455	ENSMUSG00000022477	ENSMUSG00000022476	0.976846
456	ENSMUSG00000103472	ENSMUSG00000103897	0.976845
457	ENSMUSG00000021360	ENSMUSG00000086693	0.976773
458	ENSMUSG00000038011	ENSMUSG00000021879	0.976598
459	ENSMUSG00000067879	ENSMUSG00000039714	0.976594
460	ENSMUSG00000026833	ENSMUSG00000030774	0.976549
461	ENSMUSG00000089675	ENSMUSG00000090124	0.976528
462	ENSMUSG00000035539	ENSMUSG00000054320	0.976492
463	ENSMUSG00000093528	ENSMUSG00000093383	0.976417
464	ENSMUSG00000026833	ENSMUSG00000024245	0.976402
465	ENSMUSG00000026833	ENSMUSG00000024647	0.976346
466	ENSMUSG00000042451	ENSMUSG00000042429	0.976307
467	ENSMUSG00000050587	ENSMUSG00000060534	0.9763
468	ENSMUSG00000071076	ENSMUSG00000080058	0.976292
469	ENSMUSG00000062257	ENSMUSG00000041014	0.97629
470	ENSMUSG00000068205	ENSMUSG00000037386	0.97622
471	ENSMUSG00000032085	ENSMUSG00000111521	0.976202
472	ENSMUSG00000027895	ENSMUSG00000025475	0.976181
473	ENSMUSG00000079499	ENSMUSG00000050896	0.976173
474	ENSMUSG00000105265	ENSMUSG00000092196	0.976017
475	ENSMUSG00000028149	ENSMUSG00000020431	0.975976
476	ENSMUSG00000087400	ENSMUSG00000038255	0.975976
477	ENSMUSG00000046442	ENSMUSG00000022103	0.975922
478	ENSMUSG00000056427	ENSMUSG00000054728	0.97587
479	ENSMUSG00000030729	ENSMUSG00000044067	0.975849
480	ENSMUSG00000033849	ENSMUSG00000090061	0.975844
481	ENSMUSG00000052581	ENSMUSG00000066392	0.975836
482	ENSMUSG00000079671	ENSMUSG00000025425	0.975788
483	ENSMUSG00000039114	ENSMUSG00000025425	0.975764
484	ENSMUSG00000071424	ENSMUSG00000052372	0.975638
485	ENSMUSG00000038026	ENSMUSG00000007207	0.975609
486	ENSMUSG00000057914	ENSMUSG00000087086	0.975603
487	ENSMUSG00000052026	ENSMUSG00000025425	0.975602
488	ENSMUSG00000048482	ENSMUSG00000039114	0.975569
489	ENSMUSG00000098973	ENSMUSG00000086324	0.975536
490	ENSMUSG00000086544	ENSMUSG00000056486	0.975491
491	ENSMUSG00000043020	ENSMUSG00000059854	0.975397
492	ENSMUSG00000038011	ENSMUSG00000071550	0.975385
493	ENSMUSG00000031559	ENSMUSG00000109838	0.975372
494	ENSMUSG00000038011	ENSMUSG00000030125	0.97534
495	ENSMUSG00000085944	ENSMUSG00000022489	0.975303
496	ENSMUSG00000062257	ENSMUSG00000093528	0.975292
497	ENSMUSG00000021366	ENSMUSG00000097452	0.975268
498	ENSMUSG00000028519	ENSMUSG00000056427	0.975236
499	ENSMUSG00000089710	ENSMUSG00000090135	0.975209
500	ENSMUSG00000049630	ENSMUSG00000000078	0.975207
501	ENSMUSG00000103412	ENSMUSG00000052572	0.975185
502	ENSMUSG00000028496	ENSMUSG00000035067	0.97518
503	ENSMUSG00000026514	ENSMUSG00000027220	0.97518
504	ENSMUSG00000033849	ENSMUSG00000023927	0.975175
505	ENSMUSG00000047021	ENSMUSG00000089653	0.975128
506	ENSMUSG00000026833	ENSMUSG00000000126	0.975087
507	ENSMUSG00000093749	ENSMUSG00000032595	0.975068
508	ENSMUSG00000104301	ENSMUSG00000041323	0.975051
509	ENSMUSG00000034912	ENSMUSG00000066392	0.975028
510	ENSMUSG00000064065	ENSMUSG00000097452	0.97498
511	ENSMUSG00000028528	ENSMUSG00000022415	0.974964
512	ENSMUSG00000056755	ENSMUSG00000060534	0.974901
513	ENSMUSG00000034825	ENSMUSG00000052026	0.974894
514	ENSMUSG00000054409	ENSMUSG00000024647	0.974861
515	ENSMUSG00000068205	ENSMUSG00000055026	0.974786
516	ENSMUSG00000027895	ENSMUSG00000033316	0.974749
517	ENSMUSG00000026527	ENSMUSG00000023965	0.974711
518	ENSMUSG00000047495	ENSMUSG00000008658	0.974596
519	ENSMUSG00000035539	ENSMUSG00000059854	0.974549
520	ENSMUSG00000028909	ENSMUSG00000064065	0.974496
521	ENSMUSG00000038372	ENSMUSG00000023826	0.974487
522	ENSMUSG00000038255	ENSMUSG00000025582	0.974441
523	ENSMUSG00000029335	ENSMUSG00000070570	0.974434
524	ENSMUSG00000018398	ENSMUSG00000022415	0.974401
525	ENSMUSG00000004610	ENSMUSG00000107482	0.97436
526	ENSMUSG00000033849	ENSMUSG00000026833	0.974328
527	ENSMUSG00000079671	ENSMUSG00000027834	0.974278
528	ENSMUSG00000087612	ENSMUSG00000049086	0.974258
529	ENSMUSG00000057914	ENSMUSG00000104093	0.974142
530	ENSMUSG00000053161	ENSMUSG00000051606	0.974126
531	ENSMUSG00000002107	ENSMUSG00000045776	0.974121
532	ENSMUSG00000050761	ENSMUSG00000116594	0.974025
533	ENSMUSG00000116930	ENSMUSG00000089774	0.974011
534	ENSMUSG00000078591	ENSMUSG00000085899	0.973958
535	ENSMUSG00000043164	ENSMUSG00000043020	0.973952
536	ENSMUSG00000030068	ENSMUSG00000089710	0.973939
537	ENSMUSG00000103144	ENSMUSG00000103037	0.973935
538	ENSMUSG00000067879	ENSMUSG00000026826	0.973929
539	ENSMUSG00000052572	ENSMUSG00000037386	0.973883
540	ENSMUSG00000002107	ENSMUSG00000047495	0.973879
541	ENSMUSG00000052861	ENSMUSG00000030125	0.973872
542	ENSMUSG00000067879	ENSMUSG00000025425	0.973872
543	ENSMUSG00000035392	ENSMUSG00000022012	0.973802
544	ENSMUSG00000030125	ENSMUSG00000021879	0.973796
545	ENSMUSG00000040003	ENSMUSG00000023826	0.973755
546	ENSMUSG00000039145	ENSMUSG00000113136	0.973742
547	ENSMUSG00000113030	ENSMUSG00000075054	0.973714
548	ENSMUSG00000079671	ENSMUSG00000026833	0.973694
549	ENSMUSG00000020178	ENSMUSG00000085944	0.973692
550	ENSMUSG00000026527	ENSMUSG00000060924	0.973689
551	ENSMUSG00000027834	ENSMUSG00000016382	0.973675
552	ENSMUSG00000104106	ENSMUSG00000032238	0.973664
553	ENSMUSG00000035392	ENSMUSG00000006191	0.973627
554	ENSMUSG00000028033	ENSMUSG00000060882	0.973622
555	ENSMUSG00000090208	ENSMUSG00000041577	0.973617
556	ENSMUSG00000104301	ENSMUSG00000032514	0.973605
557	ENSMUSG00000045038	ENSMUSG00000054843	0.973599
558	ENSMUSG00000000078	ENSMUSG00000024647	0.973591
559	ENSMUSG00000027523	ENSMUSG00000043004	0.973576
560	ENSMUSG00000111409	ENSMUSG00000032010	0.973563
561	ENSMUSG00000026833	ENSMUSG00000000078	0.973562
562	ENSMUSG00000067879	ENSMUSG00000087400	0.973497
563	ENSMUSG00000026315	ENSMUSG00000024245	0.973494
564	ENSMUSG00000034825	ENSMUSG00000025425	0.973461
565	ENSMUSG00000057378	ENSMUSG00000025812	0.973446
566	ENSMUSG00000058153	ENSMUSG00000097816	0.973441
567	ENSMUSG00000103442	ENSMUSG00000104148	0.973439
568	ENSMUSG00000034009	ENSMUSG00000032532	0.973436
569	ENSMUSG00000043164	ENSMUSG00000030125	0.973392
570	ENSMUSG00000090625	ENSMUSG00000114436	0.973353
571	ENSMUSG00000033316	ENSMUSG00000025475	0.97334
572	ENSMUSG00000052861	ENSMUSG00000070306	0.973318
573	ENSMUSG00000050587	ENSMUSG00000052372	0.9733
574	ENSMUSG00000026833	ENSMUSG00000027220	0.973275
575	ENSMUSG00000079671	ENSMUSG00000076498	0.97326
576	ENSMUSG00000040003	ENSMUSG00000109394	0.973222
577	ENSMUSG00000035539	ENSMUSG00000018581	0.973205
578	ENSMUSG00000058153	ENSMUSG00000049420	0.973159
579	ENSMUSG00000043659	ENSMUSG00000025425	0.973148
580	ENSMUSG00000028546	ENSMUSG00000046442	0.973118
581	ENSMUSG00000097311	ENSMUSG00000019888	0.973111
582	ENSMUSG00000038011	ENSMUSG00000052861	0.973105
583	ENSMUSG00000040659	ENSMUSG00000030774	0.973099
584	ENSMUSG00000102900	ENSMUSG00000000078	0.973084
585	ENSMUSG00000034868	ENSMUSG00000117098	0.973034
586	ENSMUSG00000008658	ENSMUSG00000101481	0.973013
587	ENSMUSG00000052981	ENSMUSG00000015002	0.973009
588	ENSMUSG00000030068	ENSMUSG00000056427	0.973009
589	ENSMUSG00000031559	ENSMUSG00000109741	0.973006
590	ENSMUSG00000104608	ENSMUSG00000069302	0.973
591	ENSMUSG00000052861	ENSMUSG00000032514	0.972953
592	ENSMUSG00000063887	ENSMUSG00000051401	0.972949
593	ENSMUSG00000021198	ENSMUSG00000021991	0.97288
594	ENSMUSG00000047495	ENSMUSG00000051401	0.972878
595	ENSMUSG00000055026	ENSMUSG00000069670	0.972847
596	ENSMUSG00000084989	ENSMUSG00000035539	0.972806
597	ENSMUSG00000097331	ENSMUSG00000025417	0.972801
598	ENSMUSG00000002107	ENSMUSG00000040037	0.972776
599	ENSMUSG00000104106	ENSMUSG00000030068	0.972758
600	ENSMUSG00000021534	ENSMUSG00000043004	0.972722
601	ENSMUSG00000061731	ENSMUSG00000024109	0.972711
602	ENSMUSG00000039809	ENSMUSG00000042724	0.972688
603	ENSMUSG00000030255	ENSMUSG00000043336	0.972683
604	ENSMUSG00000026527	ENSMUSG00000047495	0.972665
605	ENSMUSG00000059854	ENSMUSG00000032514	0.972663
606	ENSMUSG00000068205	ENSMUSG00000062991	0.972648
607	ENSMUSG00000020181	ENSMUSG00000021699	0.972628
608	ENSMUSG00000089653	ENSMUSG00000038011	0.972616
609	ENSMUSG00000049154	ENSMUSG00000022262	0.972562
610	ENSMUSG00000106826	ENSMUSG00000052572	0.972534
611	ENSMUSG00000029763	ENSMUSG00000038372	0.97248
612	ENSMUSG00000040037	ENSMUSG00000040003	0.972396
613	ENSMUSG00000033849	ENSMUSG00000016382	0.972375
614	ENSMUSG00000016494	ENSMUSG00000097325	0.972359
615	ENSMUSG00000032826	ENSMUSG00000021314	0.972356
616	ENSMUSG00000063063	ENSMUSG00000060579	0.972316
617	ENSMUSG00000033849	ENSMUSG00000043811	0.972312
618	ENSMUSG00000056755	ENSMUSG00000052372	0.972255
619	ENSMUSG00000030255	ENSMUSG00000022748	0.972244
620	ENSMUSG00000020178	ENSMUSG00000022489	0.972218
621	ENSMUSG00000026833	ENSMUSG00000027834	0.972215
622	ENSMUSG00000108811	ENSMUSG00000015002	0.972209
623	ENSMUSG00000040037	ENSMUSG00000060924	0.972188
624	ENSMUSG00000112153	ENSMUSG00000101481	0.972164
625	ENSMUSG00000020376	ENSMUSG00000021366	0.972099
626	ENSMUSG00000027220	ENSMUSG00000015002	0.972049
627	ENSMUSG00000017978	ENSMUSG00000044933	0.972031
628	ENSMUSG00000091228	ENSMUSG00000037601	0.972027
629	ENSMUSG00000036707	ENSMUSG00000021096	0.972
630	ENSMUSG00000025551	ENSMUSG00000099994	0.971934
631	ENSMUSG00000040659	ENSMUSG00000052981	0.971933
632	ENSMUSG00000052581	ENSMUSG00000034912	0.971924
633	ENSMUSG00000032238	ENSMUSG00000060579	0.971883
634	ENSMUSG00000103310	ENSMUSG00000103255	0.971879
635	ENSMUSG00000050761	ENSMUSG00000072214	0.971874
636	ENSMUSG00000000126	ENSMUSG00000000078	0.971868
637	ENSMUSG00000110104	ENSMUSG00000060591	0.97185
638	ENSMUSG00000029673	ENSMUSG00000035067	0.971847
639	ENSMUSG00000078566	ENSMUSG00000109881	0.971803
640	ENSMUSG00000087022	ENSMUSG00000025582	0.971783
641	ENSMUSG00000052861	ENSMUSG00000045655	0.971765
642	ENSMUSG00000053693	ENSMUSG00000022103	0.971713
643	ENSMUSG00000034009	ENSMUSG00000039114	0.971712
644	ENSMUSG00000026527	ENSMUSG00000034780	0.9717
645	ENSMUSG00000103428	ENSMUSG00000051331	0.971699
646	ENSMUSG00000046999	ENSMUSG00000007207	0.971686
647	ENSMUSG00000017978	ENSMUSG00000015002	0.97167
648	ENSMUSG00000027523	ENSMUSG00000114436	0.971669
649	ENSMUSG00000068205	ENSMUSG00000039539	0.971598
650	ENSMUSG00000058153	ENSMUSG00000033717	0.971567
651	ENSMUSG00000079671	ENSMUSG00000026315	0.971509
652	ENSMUSG00000052861	ENSMUSG00000022262	0.971501
653	ENSMUSG00000040003	ENSMUSG00000063063	0.971441
654	ENSMUSG00000087022	ENSMUSG00000029189	0.971417
655	ENSMUSG00000113701	ENSMUSG00000022311	0.97137
656	ENSMUSG00000000686	ENSMUSG00000017291	0.971308
657	ENSMUSG00000040659	ENSMUSG00000096847	0.971288
658	ENSMUSG00000089675	ENSMUSG00000090145	0.97124
659	ENSMUSG00000059854	ENSMUSG00000022759	0.971239
660	ENSMUSG00000036377	ENSMUSG00000022353	0.971221
661	ENSMUSG00000092220	ENSMUSG00000090145	0.971214
662	ENSMUSG00000055134	ENSMUSG00000022262	0.971201
663	ENSMUSG00000058153	ENSMUSG00000030084	0.971178
664	ENSMUSG00000033849	ENSMUSG00000076498	0.971165
665	ENSMUSG00000047021	ENSMUSG00000030125	0.971162
666	ENSMUSG00000027070	ENSMUSG00000059854	0.971154
667	ENSMUSG00000038020	ENSMUSG00000034891	0.971139
668	ENSMUSG00000050896	ENSMUSG00000039114	0.971126
669	ENSMUSG00000106826	ENSMUSG00000051401	0.971106
670	ENSMUSG00000035860	ENSMUSG00000092272	0.971094
671	ENSMUSG00000090165	ENSMUSG00000090145	0.971084
672	ENSMUSG00000026730	ENSMUSG00000049630	0.971075
673	ENSMUSG00000020912	ENSMUSG00000084890	0.97107
674	ENSMUSG00000028519	ENSMUSG00000047495	0.971054
675	ENSMUSG00000037236	ENSMUSG00000118030	0.971042
676	ENSMUSG00000049630	ENSMUSG00000104459	0.970982
677	ENSMUSG00000029673	ENSMUSG00000030068	0.970954
678	ENSMUSG00000027016	ENSMUSG00000039488	0.970952
679	ENSMUSG00000038077	ENSMUSG00000021366	0.97089
680	ENSMUSG00000062257	ENSMUSG00000093383	0.970868
681	ENSMUSG00000043164	ENSMUSG00000051606	0.970815
682	ENSMUSG00000067787	ENSMUSG00000077990	0.970784
683	ENSMUSG00000087022	ENSMUSG00000022246	0.970775
684	ENSMUSG00000056073	ENSMUSG00000022311	0.970769
685	ENSMUSG00000022311	ENSMUSG00000060534	0.970717
686	ENSMUSG00000036733	ENSMUSG00000094365	0.970696
687	ENSMUSG00000116641	ENSMUSG00000043301	0.970669
688	ENSMUSG00000022602	ENSMUSG00000023034	0.970622
689	ENSMUSG00000030729	ENSMUSG00000016382	0.970588
690	ENSMUSG00000085568	ENSMUSG00000067567	0.970569
691	ENSMUSG00000115122	ENSMUSG00000040452	0.97056
692	ENSMUSG00000067786	ENSMUSG00000077990	0.970559
693	ENSMUSG00000043020	ENSMUSG00000041323	0.970546
694	ENSMUSG00000052273	ENSMUSG00000037627	0.970545
695	ENSMUSG00000026679	ENSMUSG00000052861	0.970485
696	ENSMUSG00000052861	ENSMUSG00000022759	0.970437
697	ENSMUSG00000057378	ENSMUSG00000104093	0.970428
698	ENSMUSG00000086450	ENSMUSG00000034912	0.970412
699	ENSMUSG00000029309	ENSMUSG00000031144	0.970331
700	ENSMUSG00000040904	ENSMUSG00000093989	0.970331
701	ENSMUSG00000106826	ENSMUSG00000052372	0.970319
702	ENSMUSG00000056486	ENSMUSG00000085838	0.970249
703	ENSMUSG00000062257	ENSMUSG00000049176	0.970224
704	ENSMUSG00000090625	ENSMUSG00000043004	0.970209
705	ENSMUSG00000027834	ENSMUSG00000030729	0.970204
706	ENSMUSG00000085007	ENSMUSG00000034009	0.970196
707	ENSMUSG00000038255	ENSMUSG00000022246	0.970181
708	ENSMUSG00000026163	ENSMUSG00000054459	0.970175
709	ENSMUSG00000049630	ENSMUSG00000000126	0.97015
710	ENSMUSG00000050896	ENSMUSG00000016763	0.970131
711	ENSMUSG00000117694	ENSMUSG00000037236	0.970079
712	ENSMUSG00000108986	ENSMUSG00000033585	0.970051
713	ENSMUSG00000046442	ENSMUSG00000015002	0.97005
714	ENSMUSG00000107588	ENSMUSG00000107789	0.970021
715	ENSMUSG00000021879	ENSMUSG00000108841	0.97
716	ENSMUSG00000045083	ENSMUSG00000061080	0.969995
717	ENSMUSG00000052981	ENSMUSG00000054409	0.969958
718	ENSMUSG00000045083	ENSMUSG00000041078	0.969952
719	ENSMUSG00000034227	ENSMUSG00000041323	0.969946
720	ENSMUSG00000026825	ENSMUSG00000034891	0.969942
721	ENSMUSG00000106004	ENSMUSG00000099762	0.969936
722	ENSMUSG00000025812	ENSMUSG00000017491	0.969915
723	ENSMUSG00000029763	ENSMUSG00000023965	0.969852
724	ENSMUSG00000037101	ENSMUSG00000018581	0.96983
725	ENSMUSG00000103585	ENSMUSG00000102440	0.969829
726	ENSMUSG00000033152	ENSMUSG00000085828	0.969811
727	ENSMUSG00000045294	ENSMUSG00000093930	0.96977
728	ENSMUSG00000057060	ENSMUSG00000025576	0.969744
729	ENSMUSG00000021198	ENSMUSG00000022311	0.969689
730	ENSMUSG00000040659	ENSMUSG00000000078	0.969682
731	ENSMUSG00000052861	ENSMUSG00000049154	0.969673
732	ENSMUSG00000026525	ENSMUSG00000078185	0.969638
733	ENSMUSG00000079671	ENSMUSG00000021743	0.969615
734	ENSMUSG00000067879	ENSMUSG00000026315	0.969609
735	ENSMUSG00000043164	ENSMUSG00000070306	0.969586
736	ENSMUSG00000052861	ENSMUSG00000046886	0.969551
737	ENSMUSG00000027500	ENSMUSG00000028546	0.969547
738	ENSMUSG00000053137	ENSMUSG00000024647	0.969517
739	ENSMUSG00000079671	ENSMUSG00000039714	0.969496
740	ENSMUSG00000039419	ENSMUSG00000071424	0.96948
741	ENSMUSG00000002107	ENSMUSG00000089710	0.969477
742	ENSMUSG00000034780	ENSMUSG00000029763	0.969458
743	ENSMUSG00000027500	ENSMUSG00000075478	0.969444
744	ENSMUSG00000079671	ENSMUSG00000048482	0.969424
745	ENSMUSG00000029635	ENSMUSG00000022748	0.969412
746	ENSMUSG00000052861	ENSMUSG00000022805	0.969401
747	ENSMUSG00000050896	ENSMUSG00000025425	0.969382
748	ENSMUSG00000029673	ENSMUSG00000109394	0.969354
749	ENSMUSG00000028804	ENSMUSG00000030657	0.969346
750	ENSMUSG00000056174	ENSMUSG00000034227	0.969332
751	ENSMUSG00000108351	ENSMUSG00000015002	0.969325
752	ENSMUSG00000021820	ENSMUSG00000022421	0.969319
753	ENSMUSG00000029154	ENSMUSG00000039114	0.969305
754	ENSMUSG00000026527	ENSMUSG00000028524	0.969293
755	ENSMUSG00000027397	ENSMUSG00000087528	0.969282
756	ENSMUSG00000079671	ENSMUSG00000026826	0.969237
757	ENSMUSG00000040037	ENSMUSG00000023965	0.969196
758	ENSMUSG00000034912	ENSMUSG00000025551	0.969178
759	ENSMUSG00000029155	ENSMUSG00000059854	0.969169
760	ENSMUSG00000026768	ENSMUSG00000039114	0.969145
761	ENSMUSG00000048482	ENSMUSG00000032532	0.969119
762	ENSMUSG00000021743	ENSMUSG00000024647	0.969104
763	ENSMUSG00000090061	ENSMUSG00000034825	0.969086
764	ENSMUSG00000027489	ENSMUSG00000038523	0.969066
765	ENSMUSG00000047495	ENSMUSG00000060924	0.969008
766	ENSMUSG00000055067	ENSMUSG00000060579	0.968947
767	ENSMUSG00000028546	ENSMUSG00000017978	0.968896
768	ENSMUSG00000028557	ENSMUSG00000067194	0.968883
769	ENSMUSG00000041439	ENSMUSG00000030729	0.968844
770	ENSMUSG00000028546	ENSMUSG00000042249	0.968831
771	ENSMUSG00000031559	ENSMUSG00000110246	0.968763
772	ENSMUSG00000056972	ENSMUSG00000021032	0.968729
773	ENSMUSG00000019880	ENSMUSG00000037362	0.96871
774	ENSMUSG00000027070	ENSMUSG00000104301	0.968691
775	ENSMUSG00000046442	ENSMUSG00000022696	0.968679
776	ENSMUSG00000007207	ENSMUSG00000002897	0.96865
777	ENSMUSG00000048416	ENSMUSG00000059854	0.968641
778	ENSMUSG00000035067	ENSMUSG00000023826	0.968632
779	ENSMUSG00000040003	ENSMUSG00000038372	0.968627
780	ENSMUSG00000027220	ENSMUSG00000024647	0.968625
781	ENSMUSG00000027070	ENSMUSG00000020904	0.968624
782	ENSMUSG00000028832	ENSMUSG00000030774	0.968618
783	ENSMUSG00000114432	ENSMUSG00000044258	0.968616
784	ENSMUSG00000029309	ENSMUSG00000087644	0.968581
785	ENSMUSG00000027894	ENSMUSG00000096847	0.968574
786	ENSMUSG00000049630	ENSMUSG00000030774	0.968569
787	ENSMUSG00000030068	ENSMUSG00000032537	0.968561
788	ENSMUSG00000079671	ENSMUSG00000016763	0.968556
789	ENSMUSG00000033569	ENSMUSG00000059203	0.96854
790	ENSMUSG00000026833	ENSMUSG00000007207	0.9685
791	ENSMUSG00000027895	ENSMUSG00000015002	0.968485
792	ENSMUSG00000062190	ENSMUSG00000045733	0.968454
793	ENSMUSG00000027220	ENSMUSG00000054409	0.968451
794	ENSMUSG00000022246	ENSMUSG00000022332	0.968423
795	ENSMUSG00000079671	ENSMUSG00000016382	0.96842
796	ENSMUSG00000027220	ENSMUSG00000040659	0.96834
797	ENSMUSG00000038473	ENSMUSG00000028488	0.968337
798	ENSMUSG00000021366	ENSMUSG00000016763	0.968322
799	ENSMUSG00000019767	ENSMUSG00000045655	0.968315
800	ENSMUSG00000104106	ENSMUSG00000087086	0.968284
801	ENSMUSG00000044042	ENSMUSG00000049556	0.968275
802	ENSMUSG00000100556	ENSMUSG00000018339	0.968254
803	ENSMUSG00000033569	ENSMUSG00000099994	0.968252
804	ENSMUSG00000072955	ENSMUSG00000089996	0.968207
805	ENSMUSG00000033569	ENSMUSG00000069670	0.968194
806	ENSMUSG00000053693	ENSMUSG00000020866	0.968191
807	ENSMUSG00000052981	ENSMUSG00000021820	0.968182
808	ENSMUSG00000071424	ENSMUSG00000022311	0.968165
809	ENSMUSG00000002107	ENSMUSG00000037386	0.968091
810	ENSMUSG00000097004	ENSMUSG00000028041	0.968063
811	ENSMUSG00000026688	ENSMUSG00000039953	0.968054
812	ENSMUSG00000032514	ENSMUSG00000034227	0.96805
813	ENSMUSG00000034472	ENSMUSG00000071234	0.968035
814	ENSMUSG00000030068	ENSMUSG00000051331	0.968031
815	ENSMUSG00000092006	ENSMUSG00000042350	0.968028
816	ENSMUSG00000110332	ENSMUSG00000093749	0.968022
817	ENSMUSG00000043164	ENSMUSG00000046886	0.968022
818	ENSMUSG00000002107	ENSMUSG00000114704	0.96798
819	ENSMUSG00000029635	ENSMUSG00000043336	0.967928
820	ENSMUSG00000060843	ENSMUSG00000054728	0.967927
821	ENSMUSG00000072663	ENSMUSG00000037627	0.967924
822	ENSMUSG00000052613	ENSMUSG00000085456	0.967905
823	ENSMUSG00000037101	ENSMUSG00000037627	0.967873
824	ENSMUSG00000050587	ENSMUSG00000022494	0.967864
825	ENSMUSG00000038011	ENSMUSG00000049571	0.967857
826	ENSMUSG00000047495	ENSMUSG00000056427	0.967805
827	ENSMUSG00000051951	ENSMUSG00000024500	0.967798
828	ENSMUSG00000029088	ENSMUSG00000025551	0.967794
829	ENSMUSG00000027238	ENSMUSG00000058317	0.967771
830	ENSMUSG00000039809	ENSMUSG00000025425	0.967767
831	ENSMUSG00000043164	ENSMUSG00000042707	0.967746
832	ENSMUSG00000047021	ENSMUSG00000021879	0.967718
833	ENSMUSG00000099013	ENSMUSG00000051401	0.967718
834	ENSMUSG00000060882	ENSMUSG00000032985	0.967711
835	ENSMUSG00000090231	ENSMUSG00000092511	0.967703
836	ENSMUSG00000028033	ENSMUSG00000056755	0.967694
837	ENSMUSG00000030792	ENSMUSG00000043811	0.967692
838	ENSMUSG00000054320	ENSMUSG00000059854	0.96769
839	ENSMUSG00000092341	ENSMUSG00000098462	0.967635
840	ENSMUSG00000059854	ENSMUSG00000037627	0.967573
841	ENSMUSG00000097911	ENSMUSG00000113701	0.967548
842	ENSMUSG00000053161	ENSMUSG00000043164	0.967537
843	ENSMUSG00000028176	ENSMUSG00000060843	0.967431
844	ENSMUSG00000043831	ENSMUSG00000030557	0.967415
845	ENSMUSG00000060924	ENSMUSG00000024500	0.967327
846	ENSMUSG00000104301	ENSMUSG00000064280	0.967324
847	ENSMUSG00000049571	ENSMUSG00000071550	0.967306
848	ENSMUSG00000060843	ENSMUSG00000040640	0.967289
849	ENSMUSG00000085438	ENSMUSG00000091264	0.967284
850	ENSMUSG00000049252	ENSMUSG00000091061	0.967267
851	ENSMUSG00000046442	ENSMUSG00000044933	0.967267
852	ENSMUSG00000086450	ENSMUSG00000025551	0.967264
853	ENSMUSG00000040282	ENSMUSG00000022012	0.967255
854	ENSMUSG00000033731	ENSMUSG00000108841	0.967251
855	ENSMUSG00000051177	ENSMUSG00000053465	0.967243
856	ENSMUSG00000027581	ENSMUSG00000087644	0.967218
857	ENSMUSG00000049252	ENSMUSG00000102758	0.967211
858	ENSMUSG00000032036	ENSMUSG00000035067	0.96718
859	ENSMUSG00000103442	ENSMUSG00000102312	0.967166
860	ENSMUSG00000104093	ENSMUSG00000025812	0.967077
861	ENSMUSG00000085222	ENSMUSG00000101448	0.967062
862	ENSMUSG00000086450	ENSMUSG00000066392	0.96706
863	ENSMUSG00000037683	ENSMUSG00000037627	0.967056
864	ENSMUSG00000020827	ENSMUSG00000086976	0.967041
865	ENSMUSG00000027978	ENSMUSG00000070570	0.967033
866	ENSMUSG00000039714	ENSMUSG00000037362	0.967015
867	ENSMUSG00000033849	ENSMUSG00000046999	0.967014
868	ENSMUSG00000055067	ENSMUSG00000109394	0.966974
869	ENSMUSG00000097596	ENSMUSG00000021366	0.966924
870	ENSMUSG00000066705	ENSMUSG00000043004	0.966918
871	ENSMUSG00000056073	ENSMUSG00000021198	0.96691
872	ENSMUSG00000030047	ENSMUSG00000015002	0.966905
873	ENSMUSG00000062190	ENSMUSG00000030774	0.966898
874	ENSMUSG00000046321	ENSMUSG00000015002	0.966879
875	ENSMUSG00000021217	ENSMUSG00000025425	0.966877
876	ENSMUSG00000079671	ENSMUSG00000090061	0.966874
877	ENSMUSG00000108811	ENSMUSG00000054409	0.966842
878	ENSMUSG00000028519	ENSMUSG00000051331	0.966837
879	ENSMUSG00000032224	ENSMUSG00000058672	0.96683
880	ENSMUSG00000042707	ENSMUSG00000041323	0.966824
881	ENSMUSG00000102805	ENSMUSG00000028086	0.966808
882	ENSMUSG00000039809	ENSMUSG00000021366	0.966787
883	ENSMUSG00000089653	ENSMUSG00000030125	0.96675
884	ENSMUSG00000090165	ENSMUSG00000054545	0.966749
885	ENSMUSG00000040003	ENSMUSG00000060579	0.966711
886	ENSMUSG00000097452	ENSMUSG00000025425	0.966702
887	ENSMUSG00000033569	ENSMUSG00000086450	0.966677
888	ENSMUSG00000026204	ENSMUSG00000101840	0.966674
889	ENSMUSG00000028909	ENSMUSG00000043659	0.966595
890	ENSMUSG00000084989	ENSMUSG00000054320	0.966555
891	ENSMUSG00000087086	ENSMUSG00000030068	0.966547
892	ENSMUSG00000015002	ENSMUSG00000044933	0.9665
893	ENSMUSG00000024245	ENSMUSG00000024647	0.966459
894	ENSMUSG00000041670	ENSMUSG00000063142	0.966445
895	ENSMUSG00000089710	ENSMUSG00000060579	0.966426
896	ENSMUSG00000053161	ENSMUSG00000052861	0.966416
897	ENSMUSG00000047021	ENSMUSG00000071550	0.966415
898	ENSMUSG00000056755	ENSMUSG00000114760	0.96639
899	ENSMUSG00000116114	ENSMUSG00000037185	0.966384
900	ENSMUSG00000042707	ENSMUSG00000092272	0.966369
901	ENSMUSG00000025475	ENSMUSG00000015002	0.966356
902	ENSMUSG00000033849	ENSMUSG00000052026	0.966331
903	ENSMUSG00000029659	ENSMUSG00000030792	0.96625
904	ENSMUSG00000052981	ENSMUSG00000024647	0.966238
905	ENSMUSG00000028926	ENSMUSG00000021366	0.966223
906	ENSMUSG00000036912	ENSMUSG00000074508	0.966218
907	ENSMUSG00000015806	ENSMUSG00000105255	0.96618
908	ENSMUSG00000005087	ENSMUSG00000047454	0.966179
909	ENSMUSG00000090101	ENSMUSG00000089255	0.966167
910	ENSMUSG00000052861	ENSMUSG00000051606	0.966162
911	ENSMUSG00000027220	ENSMUSG00000021820	0.966154
912	ENSMUSG00000034037	ENSMUSG00000032368	0.966147
913	ENSMUSG00000027220	ENSMUSG00000031709	0.966142
914	ENSMUSG00000052581	ENSMUSG00000025551	0.966128
915	ENSMUSG00000055067	ENSMUSG00000040003	0.966125
916	ENSMUSG00000028546	ENSMUSG00000022103	0.966104
917	ENSMUSG00000079671	ENSMUSG00000034825	0.9661
918	ENSMUSG00000027070	ENSMUSG00000034467	0.966088
919	ENSMUSG00000063887	ENSMUSG00000039419	0.966077
920	ENSMUSG00000028496	ENSMUSG00000084954	0.96604
921	ENSMUSG00000027895	ENSMUSG00000116641	0.96601
922	ENSMUSG00000027500	ENSMUSG00000015002	0.965976
923	ENSMUSG00000031709	ENSMUSG00000052981	0.965966
924	ENSMUSG00000026833	ENSMUSG00000046999	0.965917
925	ENSMUSG00000029673	ENSMUSG00000060579	0.965905
926	ENSMUSG00000049571	ENSMUSG00000033731	0.965867
927	ENSMUSG00000103897	ENSMUSG00000103088	0.96586
928	ENSMUSG00000055067	ENSMUSG00000029673	0.965846
929	ENSMUSG00000052981	ENSMUSG00000024858	0.965839
930	ENSMUSG00000021670	ENSMUSG00000093930	0.96578
931	ENSMUSG00000086450	ENSMUSG00000039578	0.965733
932	ENSMUSG00000010044	ENSMUSG00000102300	0.96572
933	ENSMUSG00000043164	ENSMUSG00000032595	0.965701
934	ENSMUSG00000030110	ENSMUSG00000031210	0.965677
935	ENSMUSG00000057060	ENSMUSG00000036264	0.965674
936	ENSMUSG00000026156	ENSMUSG00000034825	0.965656
937	ENSMUSG00000041078	ENSMUSG00000052372	0.965653
938	ENSMUSG00000052861	ENSMUSG00000019767	0.965642
939	ENSMUSG00000028496	ENSMUSG00000038372	0.965615
940	ENSMUSG00000019767	ENSMUSG00000092272	0.965603
941	ENSMUSG00000051951	ENSMUSG00000028399	0.96557
942	ENSMUSG00000064367	ENSMUSG00000064369	0.965563
943	ENSMUSG00000059149	ENSMUSG00000030729	0.965546
944	ENSMUSG00000021879	ENSMUSG00000071550	0.965537
945	ENSMUSG00000045776	ENSMUSG00000052372	0.965522
946	ENSMUSG00000026514	ENSMUSG00000027895	0.965522
947	ENSMUSG00000041670	ENSMUSG00000035864	0.965481
948	ENSMUSG00000026679	ENSMUSG00000030125	0.965439
949	ENSMUSG00000085007	ENSMUSG00000005124	0.965427
950	ENSMUSG00000038011	ENSMUSG00000049154	0.965398
951	ENSMUSG00000021366	ENSMUSG00000022307	0.96537
952	ENSMUSG00000026833	ENSMUSG00000029659	0.965361
953	ENSMUSG00000029155	ENSMUSG00000041323	0.965348
954	ENSMUSG00000040037	ENSMUSG00000060579	0.965328
955	ENSMUSG00000026163	ENSMUSG00000090625	0.965325
956	ENSMUSG00000100632	ENSMUSG00000026270	0.965325
957	ENSMUSG00000114704	ENSMUSG00000008658	0.965321
958	ENSMUSG00000032537	ENSMUSG00000060275	0.965284
959	ENSMUSG00000025909	ENSMUSG00000029673	0.965261
960	ENSMUSG00000110332	ENSMUSG00000032595	0.965252
961	ENSMUSG00000030330	ENSMUSG00000108037	0.965221
962	ENSMUSG00000052301	ENSMUSG00000021820	0.965212
963	ENSMUSG00000099481	ENSMUSG00000070425	0.965168
964	ENSMUSG00000049336	ENSMUSG00000066392	0.965147
965	ENSMUSG00000007207	ENSMUSG00000043811	0.965129
966	ENSMUSG00000050587	ENSMUSG00000057455	0.965097
967	ENSMUSG00000036766	ENSMUSG00000058153	0.965086
968	ENSMUSG00000051359	ENSMUSG00000015002	0.965075
969	ENSMUSG00000118057	ENSMUSG00000058625	0.965068
970	ENSMUSG00000070306	ENSMUSG00000022805	0.965056
971	ENSMUSG00000054733	ENSMUSG00000060275	0.965052
972	ENSMUSG00000019772	ENSMUSG00000025425	0.965045
973	ENSMUSG00000035513	ENSMUSG00000025425	0.96504
974	ENSMUSG00000052301	ENSMUSG00000025475	0.965034
975	ENSMUSG00000040003	ENSMUSG00000029763	0.965028
976	ENSMUSG00000026825	ENSMUSG00000038020	0.965028
977	ENSMUSG00000043659	ENSMUSG00000021366	0.965027
978	ENSMUSG00000030102	ENSMUSG00000107458	0.965018
979	ENSMUSG00000056222	ENSMUSG00000045038	0.965012
980	ENSMUSG00000028546	ENSMUSG00000075478	0.965003
981	ENSMUSG00000026163	ENSMUSG00000043004	0.965001
982	ENSMUSG00000028519	ENSMUSG00000040640	0.964927
983	ENSMUSG00000026833	ENSMUSG00000030792	0.964881
984	ENSMUSG00000078653	ENSMUSG00000035086	0.964858
985	ENSMUSG00000043659	ENSMUSG00000064065	0.964849
986	ENSMUSG00000026163	ENSMUSG00000027523	0.964838
987	ENSMUSG00000052861	ENSMUSG00000050994	0.964821
988	ENSMUSG00000101671	ENSMUSG00000015002	0.964821
989	ENSMUSG00000098274	ENSMUSG00000098371	0.964815
990	ENSMUSG00000056201	ENSMUSG00000056185	0.964789
991	ENSMUSG00000021420	ENSMUSG00000058317	0.964784
992	ENSMUSG00000033316	ENSMUSG00000015002	0.964775
993	ENSMUSG00000039585	ENSMUSG00000110803	0.964766
994	ENSMUSG00000020904	ENSMUSG00000020799	0.964754
995	ENSMUSG00000029673	ENSMUSG00000084954	0.964752
996	ENSMUSG00000089653	ENSMUSG00000038060	0.964702
997	ENSMUSG00000027238	ENSMUSG00000021420	0.964682
998	ENSMUSG00000033849	ENSMUSG00000044067	0.964647
999	ENSMUSG00000034780	ENSMUSG00000047495	0.964639
1000	ENSMUSG00000019997	ENSMUSG00000038255	0.964636
1001	ENSMUSG00000085655	ENSMUSG00000027709	0.964627
1002	ENSMUSG00000030729	ENSMUSG00000020431	0.964537
1003	ENSMUSG00000059854	ENSMUSG00000020904	0.964524
1004	ENSMUSG00000028525	ENSMUSG00000055026	0.96452
1005	ENSMUSG00000030047	ENSMUSG00000108811	0.964516
1006	ENSMUSG00000039953	ENSMUSG00000024862	0.964474
1007	ENSMUSG00000028528	ENSMUSG00000030729	0.96446
1008	ENSMUSG00000029673	ENSMUSG00000060275	0.96446
1009	ENSMUSG00000108351	ENSMUSG00000052981	0.964457
1010	ENSMUSG00000033569	ENSMUSG00000055026	0.964429
1011	ENSMUSG00000027438	ENSMUSG00000027634	0.964423
1012	ENSMUSG00000052861	ENSMUSG00000037627	0.964388
1013	ENSMUSG00000042743	ENSMUSG00000024479	0.964384
1014	ENSMUSG00000070306	ENSMUSG00000093749	0.964369
1015	ENSMUSG00000089675	ENSMUSG00000054545	0.964346
1016	ENSMUSG00000021534	ENSMUSG00000114436	0.964341
1017	ENSMUSG00000039405	ENSMUSG00000016382	0.96433
1018	ENSMUSG00000034467	ENSMUSG00000041323	0.964328
1019	ENSMUSG00000051951	ENSMUSG00000055421	0.964327
1020	ENSMUSG00000086450	ENSMUSG00000052581	0.96432
1021	ENSMUSG00000023467	ENSMUSG00000030824	0.964316
1022	ENSMUSG00000038026	ENSMUSG00000047904	0.96427
1023	ENSMUSG00000052861	ENSMUSG00000032595	0.96425
1024	ENSMUSG00000050994	ENSMUSG00000022759	0.964243
1025	ENSMUSG00000025582	ENSMUSG00000022246	0.964208
1026	ENSMUSG00000035860	ENSMUSG00000045655	0.964175
1027	ENSMUSG00000051951	ENSMUSG00000045103	0.964136
1028	ENSMUSG00000070306	ENSMUSG00000051606	0.964132
1029	ENSMUSG00000026163	ENSMUSG00000117413	0.964114
1030	ENSMUSG00000106379	ENSMUSG00000052581	0.964109
1031	ENSMUSG00000033316	ENSMUSG00000043301	0.964108
1032	ENSMUSG00000049420	ENSMUSG00000062760	0.964102
1033	ENSMUSG00000032532	ENSMUSG00000005124	0.964089
1034	ENSMUSG00000060924	ENSMUSG00000058152	0.964066
1035	ENSMUSG00000079710	ENSMUSG00000116895	0.964063
1036	ENSMUSG00000034780	ENSMUSG00000037605	0.964063
1037	ENSMUSG00000006800	ENSMUSG00000020376	0.963977
1038	ENSMUSG00000026833	ENSMUSG00000021743	0.963941
1039	ENSMUSG00000045083	ENSMUSG00000071424	0.963914
1040	ENSMUSG00000034780	ENSMUSG00000028524	0.963905
1041	ENSMUSG00000113475	ENSMUSG00000097762	0.963896
1042	ENSMUSG00000054409	ENSMUSG00000053137	0.963891
1043	ENSMUSG00000034780	ENSMUSG00000058656	0.963843
1044	ENSMUSG00000057378	ENSMUSG00000019990	0.963829
1045	ENSMUSG00000035829	ENSMUSG00000066705	0.963816
1046	ENSMUSG00000030068	ENSMUSG00000042348	0.963805
1047	ENSMUSG00000032514	ENSMUSG00000039110	0.963803
1048	ENSMUSG00000114704	ENSMUSG00000101481	0.963795
1049	ENSMUSG00000032826	ENSMUSG00000032452	0.963794
1050	ENSMUSG00000027523	ENSMUSG00000054459	0.963784
1051	ENSMUSG00000050587	ENSMUSG00000091061	0.963784
1052	ENSMUSG00000109907	ENSMUSG00000109838	0.96377
1053	ENSMUSG00000035539	ENSMUSG00000112121	0.963764
1054	ENSMUSG00000018965	ENSMUSG00000054814	0.963734
1055	ENSMUSG00000006273	ENSMUSG00000019087	0.963733
1056	ENSMUSG00000090625	ENSMUSG00000054459	0.963725
1057	ENSMUSG00000038665	ENSMUSG00000058589	0.963676
1058	ENSMUSG00000033316	ENSMUSG00000116641	0.963606
1059	ENSMUSG00000030519	ENSMUSG00000038248	0.9636
1060	ENSMUSG00000037605	ENSMUSG00000058656	0.963575
1061	ENSMUSG00000076498	ENSMUSG00000016382	0.963541
1062	ENSMUSG00000104301	ENSMUSG00000034467	0.963538
1063	ENSMUSG00000042724	ENSMUSG00000025425	0.963534
1064	ENSMUSG00000065649	ENSMUSG00000104863	0.963489
1065	ENSMUSG00000096914	ENSMUSG00000059974	0.963448
1066	ENSMUSG00000102368	ENSMUSG00000090061	0.963409
1067	ENSMUSG00000027581	ENSMUSG00000031144	0.963407
1068	ENSMUSG00000020376	ENSMUSG00000025425	0.963403
1069	ENSMUSG00000032238	ENSMUSG00000060275	0.963358
1070	ENSMUSG00000002897	ENSMUSG00000030792	0.963342
1071	ENSMUSG00000093445	ENSMUSG00000029720	0.963315
1072	ENSMUSG00000018965	ENSMUSG00000052459	0.963309
1073	ENSMUSG00000102900	ENSMUSG00000028832	0.963309
1074	ENSMUSG00000092196	ENSMUSG00000052551	0.963296
1075	ENSMUSG00000026875	ENSMUSG00000041323	0.963222
1076	ENSMUSG00000042249	ENSMUSG00000046442	0.963221
1077	ENSMUSG00000102465	ENSMUSG00000114704	0.963211
1078	ENSMUSG00000046321	ENSMUSG00000115157	0.963197
1079	ENSMUSG00000103567	ENSMUSG00000103472	0.963179
1080	ENSMUSG00000059854	ENSMUSG00000050994	0.963164
1081	ENSMUSG00000029673	ENSMUSG00000032238	0.963155
1082	ENSMUSG00000045294	ENSMUSG00000114934	0.963147
1083	ENSMUSG00000028086	ENSMUSG00000021936	0.963128
1084	ENSMUSG00000098108	ENSMUSG00000056145	0.963072
1085	ENSMUSG00000060579	ENSMUSG00000117792	0.963052
1086	ENSMUSG00000034037	ENSMUSG00000036972	0.963023
1087	ENSMUSG00000032172	ENSMUSG00000042724	0.963021
1088	ENSMUSG00000037683	ENSMUSG00000059854	0.963005
1089	ENSMUSG00000056174	ENSMUSG00000032514	0.963002
1090	ENSMUSG00000079671	ENSMUSG00000023927	0.962985
1091	ENSMUSG00000035067	ENSMUSG00000034265	0.962982
1092	ENSMUSG00000034825	ENSMUSG00000034891	0.962976
1093	ENSMUSG00000027692	ENSMUSG00000061911	0.962964
1094	ENSMUSG00000063972	ENSMUSG00000021715	0.962953
1095	ENSMUSG00000075538	ENSMUSG00000047495	0.962929
1096	ENSMUSG00000047842	ENSMUSG00000024479	0.962869
1097	ENSMUSG00000018965	ENSMUSG00000045733	0.962845
1098	ENSMUSG00000108811	ENSMUSG00000022309	0.962823
1099	ENSMUSG00000046999	ENSMUSG00000027834	0.962819
1100	ENSMUSG00000079671	ENSMUSG00000021366	0.962808
1101	ENSMUSG00000063887	ENSMUSG00000022311	0.962796
1102	ENSMUSG00000026824	ENSMUSG00000039809	0.962793
1103	ENSMUSG00000026797	ENSMUSG00000027894	0.962792
1104	ENSMUSG00000008136	ENSMUSG00000039114	0.962785
1105	ENSMUSG00000035392	ENSMUSG00000020564	0.962783
1106	ENSMUSG00000079671	ENSMUSG00000005124	0.962778
1107	ENSMUSG00000042249	ENSMUSG00000022103	0.962773
1108	ENSMUSG00000027016	ENSMUSG00000055026	0.962772
1109	ENSMUSG00000083674	ENSMUSG00000037259	0.962727
1110	ENSMUSG00000036264	ENSMUSG00000020627	0.962686
1111	ENSMUSG00000052572	ENSMUSG00000059203	0.962666
1112	ENSMUSG00000046999	ENSMUSG00000037788	0.962658
1113	ENSMUSG00000106395	ENSMUSG00000109394	0.962656
1114	ENSMUSG00000002107	ENSMUSG00000030068	0.962656
1115	ENSMUSG00000025393	ENSMUSG00000020321	0.962639
1116	ENSMUSG00000098973	ENSMUSG00000038518	0.962635
1117	ENSMUSG00000062257	ENSMUSG00000055421	0.962631
1118	ENSMUSG00000027895	ENSMUSG00000035431	0.96263
1119	ENSMUSG00000033569	ENSMUSG00000096914	0.962582
1120	ENSMUSG00000054733	ENSMUSG00000086175	0.962558
1121	ENSMUSG00000043164	ENSMUSG00000048416	0.962554
1122	ENSMUSG00000051177	ENSMUSG00000064115	0.962543
1123	ENSMUSG00000025475	ENSMUSG00000035431	0.962542
1124	ENSMUSG00000021032	ENSMUSG00000087075	0.962539
1125	ENSMUSG00000018581	ENSMUSG00000039543	0.962534
1126	ENSMUSG00000027895	ENSMUSG00000043301	0.962522
1127	ENSMUSG00000044067	ENSMUSG00000016382	0.962511
1128	ENSMUSG00000027634	ENSMUSG00000022415	0.962448
1129	ENSMUSG00000017978	ENSMUSG00000022309	0.962434
1130	ENSMUSG00000103442	ENSMUSG00000104252	0.962431
1131	ENSMUSG00000059743	ENSMUSG00000022351	0.962397
1132	ENSMUSG00000093930	ENSMUSG00000022351	0.962394
1133	ENSMUSG00000029673	ENSMUSG00000106395	0.962393
1134	ENSMUSG00000114704	ENSMUSG00000051401	0.962349
1135	ENSMUSG00000006378	ENSMUSG00000116378	0.962332
1136	ENSMUSG00000002107	ENSMUSG00000028519	0.962328
1137	ENSMUSG00000002107	ENSMUSG00000101481	0.962323
1138	ENSMUSG00000032328	ENSMUSG00000020745	0.962314
1139	ENSMUSG00000084989	ENSMUSG00000023931	0.962289
1140	ENSMUSG00000035829	ENSMUSG00000030272	0.962279
1141	ENSMUSG00000031709	ENSMUSG00000021820	0.962259
1142	ENSMUSG00000005087	ENSMUSG00000038518	0.962232
1143	ENSMUSG00000020178	ENSMUSG00000061718	0.962219
1144	ENSMUSG00000028152	ENSMUSG00000056222	0.962192
1145	ENSMUSG00000052301	ENSMUSG00000022421	0.962177
1146	ENSMUSG00000114760	ENSMUSG00000022494	0.962175
1147	ENSMUSG00000027523	ENSMUSG00000066705	0.962173
1148	ENSMUSG00000050141	ENSMUSG00000030729	0.962165
1149	ENSMUSG00000033061	ENSMUSG00000018339	0.962151
1150	ENSMUSG00000030518	ENSMUSG00000063142	0.962141
1151	ENSMUSG00000054409	ENSMUSG00000015002	0.962136
1152	ENSMUSG00000028496	ENSMUSG00000023826	0.962116
1153	ENSMUSG00000027634	ENSMUSG00000018398	0.962115
1154	ENSMUSG00000057914	ENSMUSG00000038665	0.962109
1155	ENSMUSG00000027500	ENSMUSG00000017978	0.962097
1156	ENSMUSG00000027489	ENSMUSG00000042724	0.962091
1157	ENSMUSG00000032952	ENSMUSG00000105053	0.962072
1158	ENSMUSG00000038156	ENSMUSG00000021366	0.962067
1159	ENSMUSG00000079499	ENSMUSG00000025425	0.962051
1160	ENSMUSG00000018965	ENSMUSG00000042406	0.962043
1161	ENSMUSG00000034171	ENSMUSG00000052301	0.962029
1162	ENSMUSG00000038764	ENSMUSG00000054459	0.962021
1163	ENSMUSG00000046442	ENSMUSG00000051359	0.962019
1164	ENSMUSG00000029608	ENSMUSG00000022415	0.962009
1165	ENSMUSG00000103428	ENSMUSG00000102362	0.961992
1166	ENSMUSG00000102397	ENSMUSG00000063063	0.961972
1167	ENSMUSG00000025576	ENSMUSG00000020627	0.961963
1168	ENSMUSG00000026688	ENSMUSG00000024862	0.961957
1169	ENSMUSG00000028176	ENSMUSG00000074776	0.961946
1170	ENSMUSG00000022012	ENSMUSG00000067567	0.961936
1171	ENSMUSG00000111542	ENSMUSG00000095478	0.961922
1172	ENSMUSG00000064280	ENSMUSG00000041323	0.961915
1173	ENSMUSG00000056174	ENSMUSG00000041323	0.961907
1174	ENSMUSG00000030704	ENSMUSG00000024581	0.961867
1175	ENSMUSG00000027360	ENSMUSG00000092272	0.961844
1176	ENSMUSG00000040003	ENSMUSG00000029673	0.961844
1177	ENSMUSG00000058153	ENSMUSG00000054640	0.961835
1178	ENSMUSG00000020014	ENSMUSG00000072663	0.961819
1179	ENSMUSG00000037683	ENSMUSG00000018581	0.96181
1180	ENSMUSG00000030068	ENSMUSG00000090135	0.961807
1181	ENSMUSG00000109741	ENSMUSG00000110281	0.9618
1182	ENSMUSG00000029673	ENSMUSG00000023826	0.961799
1183	ENSMUSG00000029189	ENSMUSG00000038255	0.961769
1184	ENSMUSG00000102397	ENSMUSG00000060579	0.961757
1185	ENSMUSG00000033849	ENSMUSG00000030729	0.961753
1186	ENSMUSG00000037012	ENSMUSG00000042532	0.961726
1187	ENSMUSG00000026825	ENSMUSG00000022973	0.961725
1188	ENSMUSG00000032238	ENSMUSG00000089710	0.961696
1189	ENSMUSG00000006476	ENSMUSG00000037012	0.961694
1190	ENSMUSG00000086418	ENSMUSG00000027834	0.961682
1191	ENSMUSG00000021721	ENSMUSG00000015002	0.961658
1192	ENSMUSG00000101621	ENSMUSG00000055109	0.961637
1193	ENSMUSG00000021217	ENSMUSG00000016763	0.961631
1194	ENSMUSG00000038077	ENSMUSG00000020376	0.961624
1195	ENSMUSG00000050663	ENSMUSG00000022103	0.961624
1196	ENSMUSG00000052273	ENSMUSG00000037101	0.961618
1197	ENSMUSG00000051331	ENSMUSG00000038143	0.961598
1198	ENSMUSG00000041889	ENSMUSG00000000078	0.961598
1199	ENSMUSG00000037788	ENSMUSG00000062373	0.961578
1200	ENSMUSG00000099013	ENSMUSG00000008658	0.961551
1201	ENSMUSG00000042846	ENSMUSG00000054728	0.961543
1202	ENSMUSG00000018581	ENSMUSG00000072663	0.961537
1203	ENSMUSG00000039809	ENSMUSG00000097452	0.961515
1204	ENSMUSG00000000078	ENSMUSG00000055523	0.961512
1205	ENSMUSG00000025909	ENSMUSG00000063087	0.961507
1206	ENSMUSG00000063887	ENSMUSG00000035653	0.96149
1207	ENSMUSG00000030704	ENSMUSG00000067194	0.96148
1208	ENSMUSG00000050541	ENSMUSG00000052026	0.961466
1209	ENSMUSG00000028149	ENSMUSG00000030729	0.96144
1210	ENSMUSG00000053693	ENSMUSG00000046442	0.96144
1211	ENSMUSG00000059248	ENSMUSG00000043811	0.961426
1212	ENSMUSG00000062151	ENSMUSG00000052981	0.961416
1213	ENSMUSG00000027360	ENSMUSG00000045655	0.961415
1214	ENSMUSG00000028033	ENSMUSG00000060534	0.961387
1215	ENSMUSG00000042846	ENSMUSG00000040640	0.961377
1216	ENSMUSG00000003812	ENSMUSG00000022103	0.961375
1217	ENSMUSG00000029029	ENSMUSG00000029030	0.961369
1218	ENSMUSG00000041660	ENSMUSG00000011154	0.961358
1219	ENSMUSG00000056174	ENSMUSG00000052861	0.961358
1220	ENSMUSG00000029189	ENSMUSG00000022332	0.961353
1221	ENSMUSG00000042724	ENSMUSG00000024897	0.961348
1222	ENSMUSG00000008136	ENSMUSG00000107272	0.961332
1223	ENSMUSG00000029088	ENSMUSG00000105983	0.961283
1224	ENSMUSG00000109125	ENSMUSG00000060534	0.961267
1225	ENSMUSG00000034472	ENSMUSG00000090291	0.961263
1226	ENSMUSG00000114760	ENSMUSG00000060534	0.961253
1227	ENSMUSG00000025909	ENSMUSG00000006191	0.961247
1228	ENSMUSG00000020651	ENSMUSG00000053137	0.961245
1229	ENSMUSG00000052273	ENSMUSG00000018581	0.961234
1230	ENSMUSG00000042249	ENSMUSG00000017978	0.961199
1231	ENSMUSG00000102900	ENSMUSG00000030774	0.961162
1232	ENSMUSG00000028033	ENSMUSG00000052372	0.961159
1233	ENSMUSG00000033569	ENSMUSG00000103924	0.96115
1234	ENSMUSG00000036381	ENSMUSG00000034265	0.961143
1235	ENSMUSG00000056755	ENSMUSG00000058571	0.961136
1236	ENSMUSG00000038011	ENSMUSG00000044948	0.961131
1237	ENSMUSG00000044471	ENSMUSG00000035067	0.961093
1238	ENSMUSG00000026833	ENSMUSG00000047904	0.961063
1239	ENSMUSG00000079671	ENSMUSG00000043659	0.961062
1240	ENSMUSG00000011154	ENSMUSG00000041323	0.961051
1241	ENSMUSG00000093467	ENSMUSG00000003518	0.961047
1242	ENSMUSG00000059854	ENSMUSG00000112121	0.961012
1243	ENSMUSG00000087400	ENSMUSG00000037362	0.96097
1244	ENSMUSG00000001467	ENSMUSG00000114934	0.960943
1245	ENSMUSG00000039059	ENSMUSG00000090589	0.960932
1246	ENSMUSG00000027220	ENSMUSG00000045763	0.960928
1247	ENSMUSG00000027386	ENSMUSG00000034227	0.960927
1248	ENSMUSG00000030047	ENSMUSG00000046321	0.960828
1249	ENSMUSG00000056752	ENSMUSG00000018581	0.96082
1250	ENSMUSG00000026970	ENSMUSG00000025812	0.960814
1251	ENSMUSG00000028176	ENSMUSG00000117450	0.960797
1252	ENSMUSG00000019880	ENSMUSG00000038255	0.960754
1253	ENSMUSG00000033731	ENSMUSG00000021879	0.96075
1254	ENSMUSG00000040003	ENSMUSG00000023965	0.960741
1255	ENSMUSG00000104459	ENSMUSG00000102900	0.960716
1256	ENSMUSG00000033849	ENSMUSG00000028528	0.96071
1257	ENSMUSG00000087022	ENSMUSG00000028086	0.960683
1258	ENSMUSG00000039552	ENSMUSG00000049154	0.960663
1259	ENSMUSG00000030682	ENSMUSG00000019087	0.96062
1260	ENSMUSG00000039809	ENSMUSG00000032172	0.960608
1261	ENSMUSG00000026527	ENSMUSG00000040037	0.960608
1262	ENSMUSG00000062190	ENSMUSG00000000078	0.960588
1263	ENSMUSG00000071424	ENSMUSG00000109125	0.96058
1264	ENSMUSG00000079671	ENSMUSG00000026765	0.960549
1265	ENSMUSG00000054728	ENSMUSG00000040640	0.960544
1266	ENSMUSG00000028451	ENSMUSG00000028452	0.960522
1267	ENSMUSG00000038664	ENSMUSG00000100130	0.960493
1268	ENSMUSG00000026768	ENSMUSG00000016763	0.960458
1269	ENSMUSG00000064065	ENSMUSG00000021366	0.960454
1270	ENSMUSG00000041773	ENSMUSG00000042532	0.960422
1271	ENSMUSG00000026463	ENSMUSG00000054459	0.960418
1272	ENSMUSG00000027489	ENSMUSG00000025425	0.960407
1273	ENSMUSG00000034813	ENSMUSG00000112555	0.960396
1274	ENSMUSG00000085007	ENSMUSG00000029154	0.960394
1275	ENSMUSG00000053702	ENSMUSG00000058589	0.960379
1276	ENSMUSG00000068696	ENSMUSG00000028785	0.960375
1277	ENSMUSG00000056073	ENSMUSG00000021991	0.960361
1278	ENSMUSG00000046442	ENSMUSG00000021721	0.960352
1279	ENSMUSG00000029673	ENSMUSG00000032537	0.960322
1280	ENSMUSG00000035392	ENSMUSG00000067567	0.960309
1281	ENSMUSG00000032517	ENSMUSG00000111219	0.960296
1282	ENSMUSG00000045294	ENSMUSG00000021670	0.960283
1283	ENSMUSG00000029837	ENSMUSG00000058589	0.960266
1284	ENSMUSG00000029635	ENSMUSG00000037965	0.960249
1285	ENSMUSG00000057914	ENSMUSG00000104106	0.960246
1286	ENSMUSG00000104106	ENSMUSG00000089710	0.960244
1287	ENSMUSG00000049252	ENSMUSG00000052372	0.96019
1288	ENSMUSG00000040003	ENSMUSG00000106395	0.960187
1289	ENSMUSG00000065735	ENSMUSG00000105780	0.960186
1290	ENSMUSG00000049630	ENSMUSG00000028832	0.960181
1291	ENSMUSG00000056306	ENSMUSG00000075478	0.960172
1292	ENSMUSG00000025812	ENSMUSG00000034480	0.960164
1293	ENSMUSG00000018865	ENSMUSG00000024862	0.960149
1294	ENSMUSG00000027419	ENSMUSG00000087115	0.960147
1295	ENSMUSG00000111375	ENSMUSG00000106631	0.960135
1296	ENSMUSG00000052301	ENSMUSG00000113121	0.960089
1297	ENSMUSG00000045083	ENSMUSG00000035653	0.960081
1298	ENSMUSG00000029711	ENSMUSG00000029713	0.960034
1299	ENSMUSG00000074776	ENSMUSG00000112497	0.960028
1300	ENSMUSG00000050141	ENSMUSG00000016382	0.960022
1301	ENSMUSG00000029860	ENSMUSG00000000078	0.960003
1302	ENSMUSG00000022309	ENSMUSG00000015002	0.959991
1303	ENSMUSG00000029189	ENSMUSG00000022246	0.959977
1304	ENSMUSG00000056073	ENSMUSG00000060534	0.959958
1305	ENSMUSG00000028294	ENSMUSG00000041323	0.959957
1306	ENSMUSG00000022415	ENSMUSG00000042532	0.959937
1307	ENSMUSG00000067879	ENSMUSG00000019997	0.959921
1308	ENSMUSG00000045333	ENSMUSG00000036972	0.959918
1309	ENSMUSG00000023868	ENSMUSG00000024077	0.959917
1310	ENSMUSG00000052727	ENSMUSG00000022973	0.959895
1311	ENSMUSG00000038764	ENSMUSG00000046442	0.959888
1312	ENSMUSG00000049252	ENSMUSG00000060534	0.95987
1313	ENSMUSG00000039114	ENSMUSG00000021587	0.959859
1314	ENSMUSG00000089699	ENSMUSG00000024500	0.95985
1315	ENSMUSG00000026765	ENSMUSG00000025425	0.959833
1316	ENSMUSG00000003812	ENSMUSG00000046442	0.959813
1317	ENSMUSG00000028630	ENSMUSG00000025425	0.959805
1318	ENSMUSG00000034926	ENSMUSG00000022351	0.959784
1319	ENSMUSG00000059854	ENSMUSG00000034467	0.959744
1320	ENSMUSG00000022696	ENSMUSG00000031343	0.959731
1321	ENSMUSG00000052572	ENSMUSG00000108819	0.959725
1322	ENSMUSG00000073528	ENSMUSG00000111910	0.959678
1323	ENSMUSG00000033849	ENSMUSG00000076612	0.959671
1324	ENSMUSG00000026163	ENSMUSG00000053693	0.959664
1325	ENSMUSG00000021198	ENSMUSG00000113701	0.959653
1326	ENSMUSG00000109838	ENSMUSG00000110281	0.95964
1327	ENSMUSG00000034912	ENSMUSG00000059203	0.959634
1328	ENSMUSG00000117413	ENSMUSG00000033717	0.95963
1329	ENSMUSG00000035392	ENSMUSG00000023826	0.959625
1330	ENSMUSG00000046999	ENSMUSG00000113184	0.959606
1331	ENSMUSG00000036766	ENSMUSG00000097816	0.959578
1332	ENSMUSG00000079671	ENSMUSG00000026768	0.959558
1333	ENSMUSG00000028176	ENSMUSG00000041216	0.959542
1334	ENSMUSG00000018965	ENSMUSG00000096847	0.959529
1335	ENSMUSG00000074465	ENSMUSG00000043067	0.959516
1336	ENSMUSG00000040282	ENSMUSG00000035649	0.959511
1337	ENSMUSG00000040003	ENSMUSG00000022240	0.959495
1338	ENSMUSG00000003812	ENSMUSG00000053693	0.959491
1339	ENSMUSG00000037143	ENSMUSG00000033731	0.959488
1340	ENSMUSG00000017781	ENSMUSG00000042532	0.959479
1341	ENSMUSG00000041889	ENSMUSG00000045733	0.959462
1342	ENSMUSG00000056222	ENSMUSG00000054843	0.95946
1343	ENSMUSG00000028277	ENSMUSG00000030704	0.959453
1344	ENSMUSG00000034171	ENSMUSG00000021820	0.959451
1345	ENSMUSG00000071398	ENSMUSG00000022805	0.959431
1346	ENSMUSG00000042724	ENSMUSG00000021366	0.95939
1347	ENSMUSG00000002107	ENSMUSG00000090135	0.959385
1348	ENSMUSG00000046999	ENSMUSG00000043811	0.959367
1349	ENSMUSG00000032328	ENSMUSG00000019877	0.959339
1350	ENSMUSG00000026437	ENSMUSG00000051359	0.959319
1351	ENSMUSG00000041216	ENSMUSG00000042846	0.95931
1352	ENSMUSG00000087022	ENSMUSG00000022332	0.959304
1353	ENSMUSG00000109394	ENSMUSG00000071037	0.95929
1354	ENSMUSG00000051339	ENSMUSG00000049556	0.959289
1355	ENSMUSG00000042724	ENSMUSG00000023032	0.959248
1356	ENSMUSG00000030110	ENSMUSG00000021948	0.959232
1357	ENSMUSG00000043531	ENSMUSG00000034480	0.959228
1358	ENSMUSG00000053693	ENSMUSG00000022696	0.959212
1359	ENSMUSG00000027438	ENSMUSG00000030704	0.959211
1360	ENSMUSG00000102368	ENSMUSG00000033849	0.95921
1361	ENSMUSG00000029189	ENSMUSG00000043067	0.959206
1362	ENSMUSG00000027273	ENSMUSG00000028149	0.959191
1363	ENSMUSG00000034926	ENSMUSG00000021670	0.959149
1364	ENSMUSG00000041670	ENSMUSG00000054843	0.959137
1365	ENSMUSG00000102368	ENSMUSG00000034825	0.959122
1366	ENSMUSG00000045613	ENSMUSG00000046321	0.95911
1367	ENSMUSG00000034891	ENSMUSG00000025425	0.959094
1368	ENSMUSG00000016494	ENSMUSG00000037788	0.959068
1369	ENSMUSG00000028176	ENSMUSG00000038679	0.959058
1370	ENSMUSG00000058317	ENSMUSG00000022240	0.959049
1371	ENSMUSG00000049252	ENSMUSG00000057455	0.959037
1372	ENSMUSG00000028524	ENSMUSG00000023965	0.958983
1373	ENSMUSG00000020704	ENSMUSG00000020703	0.958951
1374	ENSMUSG00000068205	ENSMUSG00000096914	0.958873
1375	ENSMUSG00000041014	ENSMUSG00000040420	0.958869
1376	ENSMUSG00000026623	ENSMUSG00000024758	0.958842
1377	ENSMUSG00000114934	ENSMUSG00000022351	0.958833
1378	ENSMUSG00000032595	ENSMUSG00000022805	0.958827
1379	ENSMUSG00000018965	ENSMUSG00000087644	0.958824
1380	ENSMUSG00000097993	ENSMUSG00000097988	0.958819
1381	ENSMUSG00000102206	ENSMUSG00000103255	0.958816
1382	ENSMUSG00000005045	ENSMUSG00000021820	0.958811
1383	ENSMUSG00000008136	ENSMUSG00000032532	0.958798
1384	ENSMUSG00000027748	ENSMUSG00000036972	0.958765
1385	ENSMUSG00000028161	ENSMUSG00000032827	0.958756
1386	ENSMUSG00000023965	ENSMUSG00000024983	0.958744
1387	ENSMUSG00000021217	ENSMUSG00000049556	0.958724
1388	ENSMUSG00000018470	ENSMUSG00000086900	0.95872
1389	ENSMUSG00000037101	ENSMUSG00000072663	0.958714
1390	ENSMUSG00000027834	ENSMUSG00000050141	0.958711
1391	ENSMUSG00000028926	ENSMUSG00000031772	0.958709
1392	ENSMUSG00000030047	ENSMUSG00000054409	0.95869
1393	ENSMUSG00000041078	ENSMUSG00000061080	0.958688
1394	ENSMUSG00000049353	ENSMUSG00000093749	0.958683
1395	ENSMUSG00000041216	ENSMUSG00000060843	0.95868
1396	ENSMUSG00000106093	ENSMUSG00000043873	0.958676
1397	ENSMUSG00000103428	ENSMUSG00000102820	0.958671
1398	ENSMUSG00000110588	ENSMUSG00000031762	0.958658
1399	ENSMUSG00000033849	ENSMUSG00000086418	0.958601
1400	ENSMUSG00000030068	ENSMUSG00000047495	0.958598
1401	ENSMUSG00000026437	ENSMUSG00000044933	0.958562
1402	ENSMUSG00000036766	ENSMUSG00000030084	0.958546
1403	ENSMUSG00000027273	ENSMUSG00000027438	0.958531
1404	ENSMUSG00000027360	ENSMUSG00000027800	0.958491
1405	ENSMUSG00000032595	ENSMUSG00000039963	0.958431
1406	ENSMUSG00000029436	ENSMUSG00000116594	0.958428
1407	ENSMUSG00000038453	ENSMUSG00000034891	0.958423
1408	ENSMUSG00000022103	ENSMUSG00000022696	0.958422
1409	ENSMUSG00000026826	ENSMUSG00000039714	0.958418
1410	ENSMUSG00000076498	ENSMUSG00000023927	0.958415
1411	ENSMUSG00000014601	ENSMUSG00000030272	0.958408
1412	ENSMUSG00000040972	ENSMUSG00000022332	0.958384
1413	ENSMUSG00000027438	ENSMUSG00000060450	0.958383
1414	ENSMUSG00000047495	ENSMUSG00000040640	0.958379
1415	ENSMUSG00000040659	ENSMUSG00000024858	0.958376
1416	ENSMUSG00000026875	ENSMUSG00000034227	0.958365
1417	ENSMUSG00000104459	ENSMUSG00000000078	0.958341
1418	ENSMUSG00000029088	ENSMUSG00000039539	0.958329
1419	ENSMUSG00000028086	ENSMUSG00000031278	0.958323
1420	ENSMUSG00000038011	ENSMUSG00000022262	0.958314
1421	ENSMUSG00000054814	ENSMUSG00000052459	0.9583
1422	ENSMUSG00000104093	ENSMUSG00000038665	0.958269
1423	ENSMUSG00000030792	ENSMUSG00000059248	0.958267
1424	ENSMUSG00000035539	ENSMUSG00000023931	0.958265
1425	ENSMUSG00000050663	ENSMUSG00000046442	0.958234
1426	ENSMUSG00000023927	ENSMUSG00000103779	0.958229
1427	ENSMUSG00000018965	ENSMUSG00000031144	0.958228
1428	ENSMUSG00000027438	ENSMUSG00000044067	0.958228
1429	ENSMUSG00000059743	ENSMUSG00000085023	0.958225
1430	ENSMUSG00000027220	ENSMUSG00000030047	0.958222
1431	ENSMUSG00000084946	ENSMUSG00000035551	0.958192
1432	ENSMUSG00000034467	ENSMUSG00000020904	0.958176
1433	ENSMUSG00000097596	ENSMUSG00000020376	0.958153
1434	ENSMUSG00000027220	ENSMUSG00000053137	0.958141
1435	ENSMUSG00000001833	ENSMUSG00000091264	0.95814
1436	ENSMUSG00000030898	ENSMUSG00000021680	0.958127
1437	ENSMUSG00000024571	ENSMUSG00000057130	0.958115
1438	ENSMUSG00000101640	ENSMUSG00000042686	0.958075
1439	ENSMUSG00000057914	ENSMUSG00000025812	0.958069
1440	ENSMUSG00000026158	ENSMUSG00000045589	0.958059
1441	ENSMUSG00000002266	ENSMUSG00000041798	0.95805
1442	ENSMUSG00000038026	ENSMUSG00000026833	0.958041
1443	ENSMUSG00000028528	ENSMUSG00000029608	0.958014
1444	ENSMUSG00000037012	ENSMUSG00000041773	0.958009
1445	ENSMUSG00000020564	ENSMUSG00000006191	0.958008
1446	ENSMUSG00000035653	ENSMUSG00000041078	0.958006
1447	ENSMUSG00000043164	ENSMUSG00000029182	0.957995
1448	ENSMUSG00000025475	ENSMUSG00000052981	0.957995
1449	ENSMUSG00000034780	ENSMUSG00000024983	0.957991
1450	ENSMUSG00000060843	ENSMUSG00000056427	0.957989
1451	ENSMUSG00000039706	ENSMUSG00000024109	0.957981
1452	ENSMUSG00000078970	ENSMUSG00000024083	0.95798
1453	ENSMUSG00000030077	ENSMUSG00000108811	0.95796
1454	ENSMUSG00000028785	ENSMUSG00000046480	0.957958
1455	ENSMUSG00000061576	ENSMUSG00000035067	0.957907
1456	ENSMUSG00000044471	ENSMUSG00000023826	0.957887
1457	ENSMUSG00000044676	ENSMUSG00000091041	0.957874
1458	ENSMUSG00000063446	ENSMUSG00000034480	0.957873
1459	ENSMUSG00000044042	ENSMUSG00000032826	0.957845
1460	ENSMUSG00000086052	ENSMUSG00000030047	0.95784
1461	ENSMUSG00000026437	ENSMUSG00000101671	0.957834
1462	ENSMUSG00000027500	ENSMUSG00000046442	0.957833
1463	ENSMUSG00000027220	ENSMUSG00000034171	0.957805
1464	ENSMUSG00000041439	ENSMUSG00000022587	0.957805
1465	ENSMUSG00000063021	ENSMUSG00000105580	0.957803
1466	ENSMUSG00000046999	ENSMUSG00000030898	0.957791
1467	ENSMUSG00000028496	ENSMUSG00000029673	0.957782
1468	ENSMUSG00000000792	ENSMUSG00000059248	0.957768
1469	ENSMUSG00000090118	ENSMUSG00000031984	0.95774
1470	ENSMUSG00000063887	ENSMUSG00000045083	0.957736
1471	ENSMUSG00000040003	ENSMUSG00000063296	0.957735
1472	ENSMUSG00000063142	ENSMUSG00000022829	0.957723
1473	ENSMUSG00000022758	ENSMUSG00000022756	0.957691
1474	ENSMUSG00000007207	ENSMUSG00000029659	0.957689
1475	ENSMUSG00000051331	ENSMUSG00000025576	0.957668
1476	ENSMUSG00000001260	ENSMUSG00000047507	0.957641
1477	ENSMUSG00000109907	ENSMUSG00000109741	0.957621
1478	ENSMUSG00000029433	ENSMUSG00000114278	0.957603
1479	ENSMUSG00000060988	ENSMUSG00000056073	0.957592
1480	ENSMUSG00000057068	ENSMUSG00000092272	0.957574
1481	ENSMUSG00000030110	ENSMUSG00000036972	0.95757
1482	ENSMUSG00000027978	ENSMUSG00000037185	0.957509
1483	ENSMUSG00000056486	ENSMUSG00000020402	0.957479
1484	ENSMUSG00000071516	ENSMUSG00000105014	0.95742
1485	ENSMUSG00000027523	ENSMUSG00000030272	0.957417
1486	ENSMUSG00000052861	ENSMUSG00000055134	0.957412
1487	ENSMUSG00000058571	ENSMUSG00000042225	0.957411
1488	ENSMUSG00000045589	ENSMUSG00000042743	0.957391
1489	ENSMUSG00000058672	ENSMUSG00000023004	0.957385
1490	ENSMUSG00000085023	ENSMUSG00000022351	0.957375
1491	ENSMUSG00000097816	ENSMUSG00000049420	0.957375
1492	ENSMUSG00000105784	ENSMUSG00000076498	0.957356
1493	ENSMUSG00000034891	ENSMUSG00000052026	0.957352
1494	ENSMUSG00000026679	ENSMUSG00000043164	0.957348
1495	ENSMUSG00000118267	ENSMUSG00000059040	0.957342
1496	ENSMUSG00000019370	ENSMUSG00000031633	0.957312
1497	ENSMUSG00000047454	ENSMUSG00000022748	0.957304
1498	ENSMUSG00000031604	ENSMUSG00000093930	0.957299
1499	ENSMUSG00000004748	ENSMUSG00000052981	0.957294
1500	ENSMUSG00000056429	ENSMUSG00000092386	0.957277
1501	ENSMUSG00000075014	ENSMUSG00000095280	0.957276
1502	ENSMUSG00000047507	ENSMUSG00000002012	0.957276
1503	ENSMUSG00000003812	ENSMUSG00000051146	0.957272
1504	ENSMUSG00000047021	ENSMUSG00000038060	0.957188
1505	ENSMUSG00000033849	ENSMUSG00000028971	0.957184
1506	ENSMUSG00000034796	ENSMUSG00000066357	0.957179
1507	ENSMUSG00000038248	ENSMUSG00000050663	0.957164
1508	ENSMUSG00000021420	ENSMUSG00000022240	0.957159
1509	ENSMUSG00000038011	ENSMUSG00000108841	0.957146
1510	ENSMUSG00000052581	ENSMUSG00000034813	0.957133
1511	ENSMUSG00000045294	ENSMUSG00000031604	0.957131
1512	ENSMUSG00000031786	ENSMUSG00000035860	0.957125
1513	ENSMUSG00000035829	ENSMUSG00000024270	0.957117
1514	ENSMUSG00000027577	ENSMUSG00000020431	0.957105
1515	ENSMUSG00000028832	ENSMUSG00000032224	0.957102
1516	ENSMUSG00000035392	ENSMUSG00000101609	0.957094
1517	ENSMUSG00000019888	ENSMUSG00000061080	0.957056
1518	ENSMUSG00000027523	ENSMUSG00000117413	0.957025
1519	ENSMUSG00000032595	ENSMUSG00000046886	0.957025
1520	ENSMUSG00000026730	ENSMUSG00000000078	0.957022
1521	ENSMUSG00000019772	ENSMUSG00000052026	0.957018
1522	ENSMUSG00000029763	ENSMUSG00000024983	0.957013
1523	ENSMUSG00000092272	ENSMUSG00000046886	0.956957
1524	ENSMUSG00000051951	ENSMUSG00000062257	0.956943
1525	ENSMUSG00000046442	ENSMUSG00000034295	0.956937
1526	ENSMUSG00000046321	ENSMUSG00000044933	0.95691
1527	ENSMUSG00000086544	ENSMUSG00000020402	0.956902
1528	ENSMUSG00000028488	ENSMUSG00000035864	0.956898
1529	ENSMUSG00000029763	ENSMUSG00000063296	0.956878
1530	ENSMUSG00000053465	ENSMUSG00000008658	0.956868
1531	ENSMUSG00000000948	ENSMUSG00000102252	0.95684
1532	ENSMUSG00000074194	ENSMUSG00000098973	0.956821
1533	ENSMUSG00000059149	ENSMUSG00000027004	0.956803
1534	ENSMUSG00000041272	ENSMUSG00000022306	0.9568
1535	ENSMUSG00000092051	ENSMUSG00000060275	0.956799
1536	ENSMUSG00000045589	ENSMUSG00000024479	0.956777
1537	ENSMUSG00000025475	ENSMUSG00000116641	0.956773
1538	ENSMUSG00000037286	ENSMUSG00000021615	0.956746
1539	ENSMUSG00000116933	ENSMUSG00000022957	0.956742
1540	ENSMUSG00000028518	ENSMUSG00000020598	0.95674
1541	ENSMUSG00000106395	ENSMUSG00000105985	0.956735
1542	ENSMUSG00000042807	ENSMUSG00000027799	0.95673
1543	ENSMUSG00000028496	ENSMUSG00000034265	0.95673
1544	ENSMUSG00000043659	ENSMUSG00000097452	0.956722
1545	ENSMUSG00000085247	ENSMUSG00000066392	0.956671
1546	ENSMUSG00000069670	ENSMUSG00000114970	0.956619
1547	ENSMUSG00000034037	ENSMUSG00000087075	0.956611
1548	ENSMUSG00000029763	ENSMUSG00000084954	0.956587
1549	ENSMUSG00000026163	ENSMUSG00000066705	0.956565
1550	ENSMUSG00000054320	ENSMUSG00000023931	0.956533
1551	ENSMUSG00000080727	ENSMUSG00000038550	0.95651
1552	ENSMUSG00000043621	ENSMUSG00000039963	0.956496
1553	ENSMUSG00000052861	ENSMUSG00000039552	0.956486
1554	ENSMUSG00000029869	ENSMUSG00000053025	0.956485
1555	ENSMUSG00000019082	ENSMUSG00000031144	0.956485
1556	ENSMUSG00000040003	ENSMUSG00000071037	0.956482
1557	ENSMUSG00000061718	ENSMUSG00000022489	0.956475
1558	ENSMUSG00000079499	ENSMUSG00000039114	0.956467
1559	ENSMUSG00000034780	ENSMUSG00000084954	0.956462
1560	ENSMUSG00000057265	ENSMUSG00000021238	0.956454
1561	ENSMUSG00000051111	ENSMUSG00000024059	0.956446
1562	ENSMUSG00000087022	ENSMUSG00000038807	0.956432
1563	ENSMUSG00000038248	ENSMUSG00000034295	0.956427
1564	ENSMUSG00000026730	ENSMUSG00000000126	0.956424
1565	ENSMUSG00000028528	ENSMUSG00000044067	0.956423
1566	ENSMUSG00000025909	ENSMUSG00000035067	0.956399
1567	ENSMUSG00000002459	ENSMUSG00000021198	0.956392
1568	ENSMUSG00000028149	ENSMUSG00000091264	0.956386
1569	ENSMUSG00000062257	ENSMUSG00000022523	0.956377
1570	ENSMUSG00000030516	ENSMUSG00000020627	0.956299
1571	ENSMUSG00000038156	ENSMUSG00000025425	0.956297
1572	ENSMUSG00000027805	ENSMUSG00000031299	0.956262
1573	ENSMUSG00000046516	ENSMUSG00000095464	0.956248
1574	ENSMUSG00000085576	ENSMUSG00000037627	0.956205
1575	ENSMUSG00000006998	ENSMUSG00000025228	0.956192
1576	ENSMUSG00000030272	ENSMUSG00000066705	0.956166
1577	ENSMUSG00000043541	ENSMUSG00000021879	0.956166
1578	ENSMUSG00000054162	ENSMUSG00000036095	0.956164
1579	ENSMUSG00000032985	ENSMUSG00000055109	0.956114
1580	ENSMUSG00000084946	ENSMUSG00000076431	0.956108
1581	ENSMUSG00000085007	ENSMUSG00000021587	0.956093
1582	ENSMUSG00000026824	ENSMUSG00000061013	0.956078
1583	ENSMUSG00000019888	ENSMUSG00000020703	0.956066
1584	ENSMUSG00000056427	ENSMUSG00000040640	0.956064
1585	ENSMUSG00000090625	ENSMUSG00000021534	0.956057
1586	ENSMUSG00000090137	ENSMUSG00000055553	0.956057
1587	ENSMUSG00000038486	ENSMUSG00000031960	0.95603
1588	ENSMUSG00000038156	ENSMUSG00000032332	0.955992
1589	ENSMUSG00000047394	ENSMUSG00000022805	0.955982
1590	ENSMUSG00000038011	ENSMUSG00000038060	0.955982
1591	ENSMUSG00000053693	ENSMUSG00000054459	0.955975
1592	ENSMUSG00000030075	ENSMUSG00000107563	0.955974
1593	ENSMUSG00000053465	ENSMUSG00000064115	0.955941
1594	ENSMUSG00000042249	ENSMUSG00000050663	0.955917
1595	ENSMUSG00000063568	ENSMUSG00000021458	0.955914
1596	ENSMUSG00000002459	ENSMUSG00000046876	0.955908
1597	ENSMUSG00000027748	ENSMUSG00000032368	0.955896
1598	ENSMUSG00000028730	ENSMUSG00000052861	0.955891
1599	ENSMUSG00000009681	ENSMUSG00000025221	0.95586
1600	ENSMUSG00000063646	ENSMUSG00000117286	0.955853
1601	ENSMUSG00000039405	ENSMUSG00000030729	0.955849
1602	ENSMUSG00000104301	ENSMUSG00000011154	0.955822
1603	ENSMUSG00000053025	ENSMUSG00000020431	0.95582
1604	ENSMUSG00000103412	ENSMUSG00000108819	0.955775
1605	ENSMUSG00000079466	ENSMUSG00000032368	0.955773
1606	ENSMUSG00000021032	ENSMUSG00000031111	0.955764
1607	ENSMUSG00000060459	ENSMUSG00000090021	0.955762
1608	ENSMUSG00000006800	ENSMUSG00000021366	0.955758
1609	ENSMUSG00000021670	ENSMUSG00000114934	0.955753
1610	ENSMUSG00000026090	ENSMUSG00000036273	0.955745
1611	ENSMUSG00000061576	ENSMUSG00000022883	0.955744
1612	ENSMUSG00000027386	ENSMUSG00000041323	0.955682
1613	ENSMUSG00000106379	ENSMUSG00000031559	0.955675
1614	ENSMUSG00000051951	ENSMUSG00000049176	0.95566
1615	ENSMUSG00000057914	ENSMUSG00000030068	0.955646
1616	ENSMUSG00000019888	ENSMUSG00000020704	0.95564
1617	ENSMUSG00000109125	ENSMUSG00000052372	0.955627
1618	ENSMUSG00000038453	ENSMUSG00000025425	0.955498
1619	ENSMUSG00000069670	ENSMUSG00000099994	0.955472
1620	ENSMUSG00000057914	ENSMUSG00000058589	0.955458
1621	ENSMUSG00000059854	ENSMUSG00000039543	0.955445
1622	ENSMUSG00000026765	ENSMUSG00000043659	0.955442
1623	ENSMUSG00000038807	ENSMUSG00000046719	0.955419
1624	ENSMUSG00000018965	ENSMUSG00000062190	0.955379
1625	ENSMUSG00000026824	ENSMUSG00000032418	0.955357
1626	ENSMUSG00000030729	ENSMUSG00000076617	0.955356
1627	ENSMUSG00000041670	ENSMUSG00000056222	0.955348
1628	ENSMUSG00000017491	ENSMUSG00000043531	0.95534
1629	ENSMUSG00000032846	ENSMUSG00000017491	0.955336
1630	ENSMUSG00000011154	ENSMUSG00000032514	0.955274
1631	ENSMUSG00000040035	ENSMUSG00000020866	0.955262
1632	ENSMUSG00000028176	ENSMUSG00000040640	0.95522
1633	ENSMUSG00000043020	ENSMUSG00000029155	0.955214
1634	ENSMUSG00000027634	ENSMUSG00000024758	0.955212
1635	ENSMUSG00000029608	ENSMUSG00000041773	0.955198
1636	ENSMUSG00000006476	ENSMUSG00000003863	0.955198
1637	ENSMUSG00000086052	ENSMUSG00000108811	0.95519
1638	ENSMUSG00000037012	ENSMUSG00000022415	0.955179
1639	ENSMUSG00000052726	ENSMUSG00000044042	0.95514
1640	ENSMUSG00000070866	ENSMUSG00000028525	0.955131
1641	ENSMUSG00000041439	ENSMUSG00000028528	0.955128
1642	ENSMUSG00000043067	ENSMUSG00000046668	0.9551
1643	ENSMUSG00000029673	ENSMUSG00000117792	0.955087
1644	ENSMUSG00000035864	ENSMUSG00000007440	0.955082
1645	ENSMUSG00000056972	ENSMUSG00000031111	0.955079
1646	ENSMUSG00000112701	ENSMUSG00000097801	0.955075
1647	ENSMUSG00000028753	ENSMUSG00000038011	0.955074
1648	ENSMUSG00000021715	ENSMUSG00000059586	0.955068
1649	ENSMUSG00000037605	ENSMUSG00000044499	0.955068
1650	ENSMUSG00000030125	ENSMUSG00000049154	0.95506
1651	ENSMUSG00000038026	ENSMUSG00000046999	0.955019
1652	ENSMUSG00000027834	ENSMUSG00000113184	0.955006
1653	ENSMUSG00000030519	ENSMUSG00000035681	0.954988
1654	ENSMUSG00000030729	ENSMUSG00000018398	0.954982
1655	ENSMUSG00000051391	ENSMUSG00000031144	0.954981
1656	ENSMUSG00000026833	ENSMUSG00000059248	0.954947
1657	ENSMUSG00000079671	ENSMUSG00000019880	0.954934
1658	ENSMUSG00000020668	ENSMUSG00000112308	0.954933
1659	ENSMUSG00000027220	ENSMUSG00000004748	0.954928
1660	ENSMUSG00000049119	ENSMUSG00000025812	0.954901
1661	ENSMUSG00000085816	ENSMUSG00000056427	0.954886
1662	ENSMUSG00000105204	ENSMUSG00000040722	0.954866
1663	ENSMUSG00000030110	ENSMUSG00000067860	0.954843
1664	ENSMUSG00000105204	ENSMUSG00000022415	0.954823
1665	ENSMUSG00000054459	ENSMUSG00000054640	0.954814
1666	ENSMUSG00000066357	ENSMUSG00000036422	0.954813
1667	ENSMUSG00000069601	ENSMUSG00000061911	0.954794
1668	ENSMUSG00000048142	ENSMUSG00000024862	0.954783
1669	ENSMUSG00000109394	ENSMUSG00000045813	0.954781
1670	ENSMUSG00000086976	ENSMUSG00000059409	0.954749
1671	ENSMUSG00000051401	ENSMUSG00000058152	0.954747
1672	ENSMUSG00000054934	ENSMUSG00000020164	0.954741
1673	ENSMUSG00000006476	ENSMUSG00000022415	0.954725
1674	ENSMUSG00000033849	ENSMUSG00000037788	0.954724
1675	ENSMUSG00000076498	ENSMUSG00000087675	0.954724
1676	ENSMUSG00000028496	ENSMUSG00000029763	0.95471
1677	ENSMUSG00000110924	ENSMUSG00000037185	0.954692
1678	ENSMUSG00000037012	ENSMUSG00000017781	0.954675
1679	ENSMUSG00000037012	ENSMUSG00000024862	0.954662
1680	ENSMUSG00000026833	ENSMUSG00000027568	0.95466
1681	ENSMUSG00000021313	ENSMUSG00000054423	0.954643
1682	ENSMUSG00000038368	ENSMUSG00000060275	0.954618
1683	ENSMUSG00000019039	ENSMUSG00000066357	0.954578
1684	ENSMUSG00000039963	ENSMUSG00000022805	0.954558
1685	ENSMUSG00000027438	ENSMUSG00000020164	0.954555
1686	ENSMUSG00000045314	ENSMUSG00000007207	0.954549
1687	ENSMUSG00000085224	ENSMUSG00000079466	0.954539
1688	ENSMUSG00000031927	ENSMUSG00000022759	0.95452
1689	ENSMUSG00000043164	ENSMUSG00000028730	0.95449
1690	ENSMUSG00000029436	ENSMUSG00000072214	0.954466
1691	ENSMUSG00000007207	ENSMUSG00000047904	0.95446
1692	ENSMUSG00000059003	ENSMUSG00000045038	0.954442
1693	ENSMUSG00000050663	ENSMUSG00000034295	0.954437
1694	ENSMUSG00000112743	ENSMUSG00000054027	0.954418
1695	ENSMUSG00000035551	ENSMUSG00000076431	0.954402
1696	ENSMUSG00000090086	ENSMUSG00000104156	0.954401
1697	ENSMUSG00000107588	ENSMUSG00000052751	0.954401
1698	ENSMUSG00000085224	ENSMUSG00000031210	0.954379
1699	ENSMUSG00000029151	ENSMUSG00000053846	0.954372
1700	ENSMUSG00000044042	ENSMUSG00000051339	0.954368
1701	ENSMUSG00000066705	ENSMUSG00000024270	0.95436
1702	ENSMUSG00000033060	ENSMUSG00000024008	0.954348
1703	ENSMUSG00000062110	ENSMUSG00000029763	0.954343
1704	ENSMUSG00000029673	ENSMUSG00000032036	0.954343
1705	ENSMUSG00000043773	ENSMUSG00000111053	0.954342
1706	ENSMUSG00000038372	ENSMUSG00000063296	0.954335
1707	ENSMUSG00000068696	ENSMUSG00000022489	0.954329
1708	ENSMUSG00000060961	ENSMUSG00000030067	0.95432
1709	ENSMUSG00000027834	ENSMUSG00000037788	0.954296
1710	ENSMUSG00000041670	ENSMUSG00000045038	0.954285
1711	ENSMUSG00000040659	ENSMUSG00000029674	0.954252
1712	ENSMUSG00000049119	ENSMUSG00000017491	0.954249
1713	ENSMUSG00000041439	ENSMUSG00000028552	0.954236
1714	ENSMUSG00000055540	ENSMUSG00000043531	0.954233
1715	ENSMUSG00000026833	ENSMUSG00000000792	0.954186
1716	ENSMUSG00000027363	ENSMUSG00000027364	0.954161
1717	ENSMUSG00000036972	ENSMUSG00000067860	0.954144
1718	ENSMUSG00000051951	ENSMUSG00000033510	0.954102
1719	ENSMUSG00000061601	ENSMUSG00000098233	0.954093
1720	ENSMUSG00000069171	ENSMUSG00000022421	0.954085
1721	ENSMUSG00000027489	ENSMUSG00000021366	0.954067
1722	ENSMUSG00000112555	ENSMUSG00000066392	0.954044
1723	ENSMUSG00000030110	ENSMUSG00000032368	0.954035
1724	ENSMUSG00000031709	ENSMUSG00000045763	0.954034
1725	ENSMUSG00000025475	ENSMUSG00000031824	0.954029
1726	ENSMUSG00000018581	ENSMUSG00000112121	0.954022
1727	ENSMUSG00000046999	ENSMUSG00000062373	0.954019
1728	ENSMUSG00000060843	ENSMUSG00000074776	0.954008
1729	ENSMUSG00000005087	ENSMUSG00000074194	0.954005
1730	ENSMUSG00000116461	ENSMUSG00000022617	0.953994
1731	ENSMUSG00000029151	ENSMUSG00000029154	0.953961
1732	ENSMUSG00000029088	ENSMUSG00000052572	0.953959
1733	ENSMUSG00000085990	ENSMUSG00000028337	0.95395
1734	ENSMUSG00000027834	ENSMUSG00000021680	0.953915
1735	ENSMUSG00000040003	ENSMUSG00000091803	0.953912
1736	ENSMUSG00000066442	ENSMUSG00000022012	0.953895
1737	ENSMUSG00000052861	ENSMUSG00000072663	0.953864
1738	ENSMUSG00000025909	ENSMUSG00000035392	0.953856
1739	ENSMUSG00000048264	ENSMUSG00000023965	0.953856
1740	ENSMUSG00000076281	ENSMUSG00000088609	0.953846
1741	ENSMUSG00000034891	ENSMUSG00000022973	0.953832
1742	ENSMUSG00000026824	ENSMUSG00000056158	0.953816
1743	ENSMUSG00000089743	ENSMUSG00000112153	0.953803
1744	ENSMUSG00000071550	ENSMUSG00000024033	0.95379
1745	ENSMUSG00000087086	ENSMUSG00000032238	0.953781
1746	ENSMUSG00000030067	ENSMUSG00000036095	0.953775
1747	ENSMUSG00000017978	ENSMUSG00000046321	0.95377
1748	ENSMUSG00000024581	ENSMUSG00000067194	0.953737
1749	ENSMUSG00000051401	ENSMUSG00000117943	0.953718
1750	ENSMUSG00000035829	ENSMUSG00000027523	0.953716
1751	ENSMUSG00000043004	ENSMUSG00000025020	0.953714
1752	ENSMUSG00000085816	ENSMUSG00000051331	0.953699
1753	ENSMUSG00000027834	ENSMUSG00000020908	0.953689
1754	ENSMUSG00000068696	ENSMUSG00000046480	0.953686
1755	ENSMUSG00000031840	ENSMUSG00000019087	0.953666
1756	ENSMUSG00000028226	ENSMUSG00000063142	0.953645
1757	ENSMUSG00000109907	ENSMUSG00000110246	0.953642
1758	ENSMUSG00000036381	ENSMUSG00000035067	0.953633
1759	ENSMUSG00000003863	ENSMUSG00000037012	0.953632
1760	ENSMUSG00000036792	ENSMUSG00000034780	0.953629
1761	ENSMUSG00000028399	ENSMUSG00000049176	0.953607
1762	ENSMUSG00000106379	ENSMUSG00000109741	0.95358
1763	ENSMUSG00000063446	ENSMUSG00000017491	0.953576
1764	ENSMUSG00000057914	ENSMUSG00000053702	0.953575
1765	ENSMUSG00000002032	ENSMUSG00000046442	0.95357
1766	ENSMUSG00000038453	ENSMUSG00000037217	0.953568
1767	ENSMUSG00000079671	ENSMUSG00000022307	0.953567
1768	ENSMUSG00000053702	ENSMUSG00000038665	0.953543
1769	ENSMUSG00000055421	ENSMUSG00000049176	0.953529
1770	ENSMUSG00000033849	ENSMUSG00000105784	0.953515
1771	ENSMUSG00000035539	ENSMUSG00000022388	0.953483
1772	ENSMUSG00000028496	ENSMUSG00000044471	0.953481
1773	ENSMUSG00000030451	ENSMUSG00000018707	0.953464
1774	ENSMUSG00000038112	ENSMUSG00000031374	0.95346
1775	ENSMUSG00000022112	ENSMUSG00000093497	0.953459
1776	ENSMUSG00000034813	ENSMUSG00000022112	0.953458
1777	ENSMUSG00000102748	ENSMUSG00000103472	0.953453
1778	ENSMUSG00000085899	ENSMUSG00000060924	0.953444
1779	ENSMUSG00000105985	ENSMUSG00000109394	0.95344
1780	ENSMUSG00000059602	ENSMUSG00000024238	0.953432
1781	ENSMUSG00000038011	ENSMUSG00000033731	0.953408
1782	ENSMUSG00000027360	ENSMUSG00000035860	0.953388
1783	ENSMUSG00000024425	ENSMUSG00000031007	0.95337
1784	ENSMUSG00000038077	ENSMUSG00000025425	0.953363
1785	ENSMUSG00000027777	ENSMUSG00000039683	0.953363
1786	ENSMUSG00000028294	ENSMUSG00000032514	0.953363
1787	ENSMUSG00000052544	ENSMUSG00000006191	0.953351
1788	ENSMUSG00000056073	ENSMUSG00000113701	0.953342
1789	ENSMUSG00000071424	ENSMUSG00000061080	0.953327
1790	ENSMUSG00000102758	ENSMUSG00000114407	0.95332
1791	ENSMUSG00000027748	ENSMUSG00000045333	0.953306
1792	ENSMUSG00000063063	ENSMUSG00000022240	0.9533
1793	ENSMUSG00000055067	ENSMUSG00000117792	0.953298
1794	ENSMUSG00000074465	ENSMUSG00000046668	0.953297
1795	ENSMUSG00000097871	ENSMUSG00000036972	0.953246
1796	ENSMUSG00000027577	ENSMUSG00000030729	0.953239
1797	ENSMUSG00000030125	ENSMUSG00000039552	0.953233
1798	ENSMUSG00000033066	ENSMUSG00000049928	0.953226
1799	ENSMUSG00000034472	ENSMUSG00000046480	0.953224
1800	ENSMUSG00000027238	ENSMUSG00000022240	0.953217
1801	ENSMUSG00000032174	ENSMUSG00000097535	0.953206
1802	ENSMUSG00000054459	ENSMUSG00000033717	0.953196
1803	ENSMUSG00000001985	ENSMUSG00000028926	0.953188
1804	ENSMUSG00000059742	ENSMUSG00000035864	0.953187
1805	ENSMUSG00000044348	ENSMUSG00000031428	0.953184
1806	ENSMUSG00000067028	ENSMUSG00000055026	0.953157
1807	ENSMUSG00000028557	ENSMUSG00000024581	0.953149
1808	ENSMUSG00000006191	ENSMUSG00000022012	0.95311
1809	ENSMUSG00000103924	ENSMUSG00000034912	0.953108
1810	ENSMUSG00000084826	ENSMUSG00000082274	0.953106
1811	ENSMUSG00000031344	ENSMUSG00000054667	0.953055
1812	ENSMUSG00000030272	ENSMUSG00000043004	0.953054
1813	ENSMUSG00000043388	ENSMUSG00000066357	0.95305
1814	ENSMUSG00000009545	ENSMUSG00000031465	0.953044
1815	ENSMUSG00000107947	ENSMUSG00000025551	0.953044
1816	ENSMUSG00000078591	ENSMUSG00000049176	0.953034
1817	ENSMUSG00000018417	ENSMUSG00000066705	0.953033
1818	ENSMUSG00000035392	ENSMUSG00000009545	0.953033
1819	ENSMUSG00000030125	ENSMUSG00000046242	0.953015
1820	ENSMUSG00000084989	ENSMUSG00000048794	0.953013
1821	ENSMUSG00000031523	ENSMUSG00000032452	0.952981
1822	ENSMUSG00000060924	ENSMUSG00000117943	0.952973
1823	ENSMUSG00000086418	ENSMUSG00000030729	0.952968
1824	ENSMUSG00000022841	ENSMUSG00000062070	0.952954
1825	ENSMUSG00000039809	ENSMUSG00000024897	0.952953
1826	ENSMUSG00000020181	ENSMUSG00000024109	0.952946
1827	ENSMUSG00000027016	ENSMUSG00000096914	0.952929
1828	ENSMUSG00000020651	ENSMUSG00000054409	0.952918
1829	ENSMUSG00000002957	ENSMUSG00000024736	0.952905
1830	ENSMUSG00000033491	ENSMUSG00000116114	0.952881
1831	ENSMUSG00000015745	ENSMUSG00000053137	0.952878
1832	ENSMUSG00000030695	ENSMUSG00000058966	0.952873
1833	ENSMUSG00000057378	ENSMUSG00000043531	0.952807
1834	ENSMUSG00000048416	ENSMUSG00000021879	0.95279
1835	ENSMUSG00000035864	ENSMUSG00000102206	0.952693
1836	ENSMUSG00000107858	ENSMUSG00000071424	0.952685
1837	ENSMUSG00000040037	ENSMUSG00000089710	0.952682
1838	ENSMUSG00000021478	ENSMUSG00000022489	0.952666
1839	ENSMUSG00000066705	ENSMUSG00000025020	0.952653
1840	ENSMUSG00000006476	ENSMUSG00000105204	0.952652
1841	ENSMUSG00000016024	ENSMUSG00000056174	0.952639
1842	ENSMUSG00000039419	ENSMUSG00000107858	0.95263
1843	ENSMUSG00000037279	ENSMUSG00000000078	0.952628
1844	ENSMUSG00000041216	ENSMUSG00000038679	0.95261
1845	ENSMUSG00000105204	ENSMUSG00000030718	0.952599
1846	ENSMUSG00000034813	ENSMUSG00000049336	0.952585
1847	ENSMUSG00000001260	ENSMUSG00000006930	0.952579
1848	ENSMUSG00000092083	ENSMUSG00000020704	0.95257
1849	ENSMUSG00000000078	ENSMUSG00000073532	0.952561
1850	ENSMUSG00000030729	ENSMUSG00000022415	0.952553
1851	ENSMUSG00000036617	ENSMUSG00000035864	0.952539
1852	ENSMUSG00000031075	ENSMUSG00000045333	0.952529
1853	ENSMUSG00000030084	ENSMUSG00000049420	0.952516
1854	ENSMUSG00000028399	ENSMUSG00000110373	0.952515
1855	ENSMUSG00000026827	ENSMUSG00000021820	0.952498
1856	ENSMUSG00000096847	ENSMUSG00000031144	0.952484
1857	ENSMUSG00000027438	ENSMUSG00000030729	0.952467
1858	ENSMUSG00000031893	ENSMUSG00000071550	0.952457
1859	ENSMUSG00000054814	ENSMUSG00000030774	0.952457
1860	ENSMUSG00000027867	ENSMUSG00000059854	0.952423
1861	ENSMUSG00000022840	ENSMUSG00000024008	0.952414
1862	ENSMUSG00000026743	ENSMUSG00000026740	0.95237
1863	ENSMUSG00000029763	ENSMUSG00000059439	0.952355
1864	ENSMUSG00000027220	ENSMUSG00000024858	0.95234
1865	ENSMUSG00000019960	ENSMUSG00000022602	0.952261
1866	ENSMUSG00000058153	ENSMUSG00000117413	0.952243
1867	ENSMUSG00000106261	ENSMUSG00000029408	0.952242
1868	ENSMUSG00000052981	ENSMUSG00000022421	0.952238
1869	ENSMUSG00000001467	ENSMUSG00000093930	0.952232
1870	ENSMUSG00000027784	ENSMUSG00000028518	0.952232
1871	ENSMUSG00000068923	ENSMUSG00000062070	0.952232
1872	ENSMUSG00000101609	ENSMUSG00000031465	0.952225
1873	ENSMUSG00000042182	ENSMUSG00000027634	0.952214
1874	ENSMUSG00000032514	ENSMUSG00000022759	0.952205
1875	ENSMUSG00000027220	ENSMUSG00000020651	0.952197
1876	ENSMUSG00000101152	ENSMUSG00000032557	0.952193
1877	ENSMUSG00000032368	ENSMUSG00000067860	0.952188
1878	ENSMUSG00000043164	ENSMUSG00000043541	0.952188
1879	ENSMUSG00000043811	ENSMUSG00000023886	0.952173
1880	ENSMUSG00000038615	ENSMUSG00000089837	0.952163
1881	ENSMUSG00000021719	ENSMUSG00000117081	0.952154
1882	ENSMUSG00000020014	ENSMUSG00000061802	0.952135
1883	ENSMUSG00000027002	ENSMUSG00000033953	0.95213
1884	ENSMUSG00000031075	ENSMUSG00000036972	0.952127
1885	ENSMUSG00000001467	ENSMUSG00000045294	0.952103
1886	ENSMUSG00000039114	ENSMUSG00000053846	0.952077
1887	ENSMUSG00000041762	ENSMUSG00000086546	0.95207
1888	ENSMUSG00000039110	ENSMUSG00000041323	0.952069
1889	ENSMUSG00000014313	ENSMUSG00000036438	0.952069
1890	ENSMUSG00000028971	ENSMUSG00000023927	0.952065
1891	ENSMUSG00000006476	ENSMUSG00000039195	0.952023
1892	ENSMUSG00000035392	ENSMUSG00000041650	0.952001
1893	ENSMUSG00000026463	ENSMUSG00000090625	0.951989
1894	ENSMUSG00000068205	ENSMUSG00000039488	0.951975
1895	ENSMUSG00000059743	ENSMUSG00000034926	0.95197
1896	ENSMUSG00000106379	ENSMUSG00000109838	0.951938
1897	ENSMUSG00000029608	ENSMUSG00000042532	0.951935
1898	ENSMUSG00000038486	ENSMUSG00000039953	0.951922
1899	ENSMUSG00000020014	ENSMUSG00000037627	0.951907
1900	ENSMUSG00000044042	ENSMUSG00000016763	0.951905
1901	ENSMUSG00000055421	ENSMUSG00000022321	0.95189
1902	ENSMUSG00000063887	ENSMUSG00000107858	0.951876
1903	ENSMUSG00000033849	ENSMUSG00000020908	0.951862
1904	ENSMUSG00000064337	ENSMUSG00000064339	0.951848
1905	ENSMUSG00000074555	ENSMUSG00000071550	0.95184
1906	ENSMUSG00000021032	ENSMUSG00000036502	0.951815
1907	ENSMUSG00000079671	ENSMUSG00000076612	0.95181
1908	ENSMUSG00000069171	ENSMUSG00000087143	0.951802
1909	ENSMUSG00000029673	ENSMUSG00000022012	0.951798
1910	ENSMUSG00000048794	ENSMUSG00000023931	0.951796
1911	ENSMUSG00000110332	ENSMUSG00000070306	0.951792
1912	ENSMUSG00000000792	ENSMUSG00000017400	0.951779
1913	ENSMUSG00000051615	ENSMUSG00000024858	0.951756
1914	ENSMUSG00000038473	ENSMUSG00000035864	0.951751
1915	ENSMUSG00000047842	ENSMUSG00000042743	0.951737
1916	ENSMUSG00000027438	ENSMUSG00000022415	0.951727
1917	ENSMUSG00000085944	ENSMUSG00000022840	0.951725
1918	ENSMUSG00000036510	ENSMUSG00000055639	0.95171
1919	ENSMUSG00000058153	ENSMUSG00000054459	0.951709
1920	ENSMUSG00000026163	ENSMUSG00000020866	0.9517
1921	ENSMUSG00000102331	ENSMUSG00000024500	0.951681
1922	ENSMUSG00000055540	ENSMUSG00000034480	0.951638
1923	ENSMUSG00000036617	ENSMUSG00000044042	0.951627
1924	ENSMUSG00000044042	ENSMUSG00000021314	0.951627
1925	ENSMUSG00000101609	ENSMUSG00000023826	0.951599
1926	ENSMUSG00000068206	ENSMUSG00000116121	0.951556
1927	ENSMUSG00000030068	ENSMUSG00000085276	0.9515
1928	ENSMUSG00000020402	ENSMUSG00000022285	0.951499
1929	ENSMUSG00000060450	ENSMUSG00000067194	0.951472
1930	ENSMUSG00000044042	ENSMUSG00000027784	0.951458
1931	ENSMUSG00000045613	ENSMUSG00000115157	0.951414
1932	ENSMUSG00000115332	ENSMUSG00000075590	0.951376
1933	ENSMUSG00000034926	ENSMUSG00000114934	0.951374
1934	ENSMUSG00000058153	ENSMUSG00000062760	0.951364
1935	ENSMUSG00000054423	ENSMUSG00000114230	0.951349
1936	ENSMUSG00000051339	ENSMUSG00000025425	0.95134
1937	ENSMUSG00000036972	ENSMUSG00000031210	0.951336
1938	ENSMUSG00000049571	ENSMUSG00000021879	0.951335
1939	ENSMUSG00000033849	ENSMUSG00000019772	0.95132
1940	ENSMUSG00000040594	ENSMUSG00000055540	0.951312
1941	ENSMUSG00000079157	ENSMUSG00000050272	0.951301
1942	ENSMUSG00000057068	ENSMUSG00000045655	0.951297
1943	ENSMUSG00000027894	ENSMUSG00000051726	0.951253
1944	ENSMUSG00000056752	ENSMUSG00000037627	0.951252
1945	ENSMUSG00000019210	ENSMUSG00000019877	0.951252
1946	ENSMUSG00000005871	ENSMUSG00000103255	0.951248
1947	ENSMUSG00000105204	ENSMUSG00000018865	0.951245
1948	ENSMUSG00000044083	ENSMUSG00000083097	0.951241
1949	ENSMUSG00000041670	ENSMUSG00000061751	0.951235
1950	ENSMUSG00000004698	ENSMUSG00000024548	0.951234
1951	ENSMUSG00000102331	ENSMUSG00000060924	0.95122
1952	ENSMUSG00000040037	ENSMUSG00000024500	0.951204
1953	ENSMUSG00000029436	ENSMUSG00000050761	0.951201
1954	ENSMUSG00000026827	ENSMUSG00000022421	0.951198
1955	ENSMUSG00000052544	ENSMUSG00000067567	0.951197
1956	ENSMUSG00000036381	ENSMUSG00000028496	0.951174
1957	ENSMUSG00000031075	ENSMUSG00000032368	0.951171
1958	ENSMUSG00000032826	ENSMUSG00000029757	0.951147
1959	ENSMUSG00000044072	ENSMUSG00000059586	0.951145
1960	ENSMUSG00000005045	ENSMUSG00000022421	0.951137
1961	ENSMUSG00000051391	ENSMUSG00000019082	0.951137
1962	ENSMUSG00000027748	ENSMUSG00000031210	0.951135
1963	ENSMUSG00000002107	ENSMUSG00000112153	0.951121
1964	ENSMUSG00000105835	ENSMUSG00000037822	0.951108
1965	ENSMUSG00000054814	ENSMUSG00000031144	0.951096
1966	ENSMUSG00000020866	ENSMUSG00000054459	0.95109
1967	ENSMUSG00000097816	ENSMUSG00000062760	0.951089
1968	ENSMUSG00000085816	ENSMUSG00000057060	0.951084
1969	ENSMUSG00000102422	ENSMUSG00000039683	0.951081
1970	ENSMUSG00000093749	ENSMUSG00000087064	0.951066
1971	ENSMUSG00000075225	ENSMUSG00000072663	0.951054
1972	ENSMUSG00000039953	ENSMUSG00000034902	0.951048
1973	ENSMUSG00000113121	ENSMUSG00000052981	0.951013
1974	ENSMUSG00000027238	ENSMUSG00000040003	0.951006
1975	ENSMUSG00000027978	ENSMUSG00000116114	0.951004
1976	ENSMUSG00000090326	ENSMUSG00000059854	0.951
1977	ENSMUSG00000052981	ENSMUSG00000036473	0.950986
1978	ENSMUSG00000049265	ENSMUSG00000028630	0.950979
1979	ENSMUSG00000030102	ENSMUSG00000108219	0.950974
1980	ENSMUSG00000046480	ENSMUSG00000020178	0.950969
1981	ENSMUSG00000038523	ENSMUSG00000025425	0.950949
1982	ENSMUSG00000041660	ENSMUSG00000032514	0.950942
1983	ENSMUSG00000057378	ENSMUSG00000049119	0.950938
1984	ENSMUSG00000066392	ENSMUSG00000022112	0.950919
1985	ENSMUSG00000087250	ENSMUSG00000052981	0.950899
1986	ENSMUSG00000043164	ENSMUSG00000090326	0.950862
1987	ENSMUSG00000032595	ENSMUSG00000047394	0.95084
1988	ENSMUSG00000064341	ENSMUSG00000064370	0.950829
1989	ENSMUSG00000046709	ENSMUSG00000104252	0.950821
1990	ENSMUSG00000026156	ENSMUSG00000102368	0.950818
1991	ENSMUSG00000085438	ENSMUSG00000042743	0.950812
1992	ENSMUSG00000009545	ENSMUSG00000023826	0.950805
1993	ENSMUSG00000005103	ENSMUSG00000029804	0.950802
1994	ENSMUSG00000020703	ENSMUSG00000061080	0.950769
1995	ENSMUSG00000034926	ENSMUSG00000093930	0.950768
1996	ENSMUSG00000026463	ENSMUSG00000027523	0.950757
1997	ENSMUSG00000032087	ENSMUSG00000037926	0.950746
1998	ENSMUSG00000032238	ENSMUSG00000042348	0.95074
1999	ENSMUSG00000105983	ENSMUSG00000025551	0.950737
[truncated: 49,957 more rows]

## Sheet: Megena Modules NAc
	id	module.parent	node.degree	node.strength	is.hub	module
1	ENSMUSG00000118332	c1_1	12	9.93259	hub	c1_3
2	ENSMUSG00000104856	c1_1	4	3.50653	NA	c1_3
3	ENSMUSG00000083440	c1_1	3	2.37265	NA	c1_3
4	ENSMUSG00000048583	c1_1	2	1.67967	NA	c1_3
5	ENSMUSG00000105025	c1_1	3	2.80255	NA	c1_3
6	ENSMUSG00000071753	c1_1	3	2.8793	NA	c1_3
7	ENSMUSG00000009545	c1_1	41	34.7419	hub	c1_3
8	ENSMUSG00000110279	c1_1	5	3.9859	NA	c1_3
9	ENSMUSG00000026276	c1_1	5	3.88375	NA	c1_3
10	ENSMUSG00000052414	c1_1	12	9.9266	hub	c1_3
11	ENSMUSG00000109838	c1_1	18	15.8866	hub	c1_3
12	ENSMUSG00000074129	c1_1	14	11.9766	hub	c1_3
13	ENSMUSG00000058200	c1_1	3	2.30044	NA	c1_3
14	ENSMUSG00000075029	c1_1	6	4.70832	NA	c1_3
15	ENSMUSG00000053877	c1_1	8	6.74214	NA	c1_3
16	ENSMUSG00000074415	c1_1	13	11.0163	hub	c1_3
17	ENSMUSG00000113722	c1_1	5	4.08583	NA	c1_3
18	ENSMUSG00000033569	c1_1	36	33.2377	hub	c1_3
19	ENSMUSG00000050936	c1_1	8	6.30996	NA	c1_3
20	ENSMUSG00000060843	c1_1	13	12.0475	hub	c1_3
21	ENSMUSG00000102820	c1_1	13	10.8152	hub	c1_3
22	ENSMUSG00000085767	c1_1	3	2.38252	NA	c1_3
23	ENSMUSG00000062991	c1_1	8	7.03516	NA	c1_3
24	ENSMUSG00000035295	c1_1	4	3.35713	NA	c1_3
25	ENSMUSG00000002107	c1_1	37	34.3069	hub	c1_3
26	ENSMUSG00000086762	c1_1	5	3.69751	NA	c1_3
27	ENSMUSG00000045411	c1_1	8	5.88338	NA	c1_3
28	ENSMUSG00000060534	c1_1	24	22.352	hub	c1_3
29	ENSMUSG00000109741	c1_1	18	16.189	hub	c1_3
30	ENSMUSG00000063887	c1_1	20	18.9851	hub	c1_3
31	ENSMUSG00000068205	c1_1	24	22.5064	hub	c1_3
32	ENSMUSG00000041014	c1_1	9	8.37201	NA	c1_3
33	ENSMUSG00000027233	c1_1	2	1.63522	NA	c1_3
34	ENSMUSG00000039539	c1_1	11	10.2761	NA	c1_3
35	ENSMUSG00000052572	c1_1	29	26.6815	hub	c1_3
36	ENSMUSG00000056755	c1_1	16	14.6031	hub	c1_3
37	ENSMUSG00000101621	c1_1	5	4.76706	NA	c1_3
38	ENSMUSG00000049252	c1_1	22	19.2808	hub	c1_3
39	ENSMUSG00000039578	c1_1	11	10.063	NA	c1_3
40	ENSMUSG00000060882	c1_1	12	10.9717	hub	c1_3
41	ENSMUSG00000008658	c1_1	20	18.3835	hub	c1_3
42	ENSMUSG00000092470	c1_1	13	10.3292	hub	c1_3
43	ENSMUSG00000032985	c1_1	14	12.8547	hub	c1_3
44	ENSMUSG00000110040	c1_1	8	6.56017	NA	c1_3
45	ENSMUSG00000051331	c1_1	23	21.0508	hub	c1_3
46	ENSMUSG00000113949	c1_1	5	3.74399	NA	c1_3
47	ENSMUSG00000071424	c1_1	12	11.5026	hub	c1_3
48	ENSMUSG00000087193	c1_1	5	4.19575	NA	c1_3
49	ENSMUSG00000031626	c1_1	21	17.1701	hub	c1_3
50	ENSMUSG00000057060	c1_1	30	25.3263	hub	c1_3
51	ENSMUSG00000034813	c1_1	21	18.6939	hub	c1_3
52	ENSMUSG00000060924	c1_1	26	23.8331	hub	c1_3
53	ENSMUSG00000022494	c1_1	7	6.74948	NA	c1_3
54	ENSMUSG00000030068	c1_1	32	29.4593	hub	c1_3
55	ENSMUSG00000055761	c1_1	15	12.7442	hub	c1_3
56	ENSMUSG00000034780	c1_1	33	29.2792	hub	c1_3
57	ENSMUSG00000069670	c1_1	9	8.49384	NA	c1_3
58	ENSMUSG00000038665	c1_1	7	6.67573	NA	c1_3
59	ENSMUSG00000040037	c1_1	24	21.6312	hub	c1_3
60	ENSMUSG00000025812	c1_1	35	31.0385	hub	c1_3
61	ENSMUSG00000051401	c1_1	33	29.6849	hub	c1_3
62	ENSMUSG00000093528	c1_1	7	6.65404	NA	c1_3
63	ENSMUSG00000050587	c1_1	16	14.4649	hub	c1_3
64	ENSMUSG00000062257	c1_1	12	11.4152	hub	c1_3
65	ENSMUSG00000056427	c1_1	12	11.3225	hub	c1_3
66	ENSMUSG00000052581	c1_1	14	13.1239	hub	c1_3
67	ENSMUSG00000057914	c1_1	12	11.1516	hub	c1_3
68	ENSMUSG00000031559	c1_1	12	10.5165	hub	c1_3
69	ENSMUSG00000028519	c1_1	8	7.51811	NA	c1_3
70	ENSMUSG00000089710	c1_1	12	11.1101	hub	c1_3
71	ENSMUSG00000103412	c1_1	5	4.79813	NA	c1_3
72	ENSMUSG00000028496	c1_1	26	22.3137	hub	c1_3
73	ENSMUSG00000034912	c1_1	23	21.4753	hub	c1_3
74	ENSMUSG00000026527	c1_1	23	20.6027	hub	c1_3
75	ENSMUSG00000047495	c1_1	24	22.0699	hub	c1_3
76	ENSMUSG00000038372	c1_1	32	27.6212	hub	c1_3
77	ENSMUSG00000004610	c1_1	2	1.6525	NA	c1_3
78	ENSMUSG00000078591	c1_1	4	3.5191	NA	c1_3
79	ENSMUSG00000035392	c1_1	59	50.4701	hub	c1_3
80	ENSMUSG00000040003	c1_1	44	40.0822	hub	c1_3
81	ENSMUSG00000113030	c1_1	3	2.55645	NA	c1_3
82	ENSMUSG00000104106	c1_1	11	10.0255	NA	c1_3
83	ENSMUSG00000028033	c1_1	11	9.76465	NA	c1_3
84	ENSMUSG00000057378	c1_1	17	15.4393	hub	c1_3
85	ENSMUSG00000097311	c1_1	7	6.25374	NA	c1_3
86	ENSMUSG00000021198	c1_1	17	15.0264	hub	c1_3
87	ENSMUSG00000055026	c1_1	15	13.8758	hub	c1_3
88	ENSMUSG00000106826	c1_1	3	2.91396	NA	c1_3
89	ENSMUSG00000029763	c1_1	23	20.6342	hub	c1_3
90	ENSMUSG00000063063	c1_1	15	13.7103	hub	c1_3
91	ENSMUSG00000112153	c1_1	10	8.80683	NA	c1_3
92	ENSMUSG00000025551	c1_1	35	31.1401	hub	c1_3
93	ENSMUSG00000032238	c1_1	25	21.8276	hub	c1_3
94	ENSMUSG00000029673	c1_1	42	37.0211	hub	c1_3
95	ENSMUSG00000103428	c1_1	11	9.87885	NA	c1_3
96	ENSMUSG00000113701	c1_1	20	17.4369	hub	c1_3
97	ENSMUSG00000020912	c1_1	4	3.17773	NA	c1_3
98	ENSMUSG00000027016	c1_1	16	13.4984	hub	c1_3
99	ENSMUSG00000056073	c1_1	20	17.1988	hub	c1_3
100	ENSMUSG00000022311	c1_1	24	20.7777	hub	c1_3
101	ENSMUSG00000036733	c1_1	9	7.01402	NA	c1_3
102	ENSMUSG00000085568	c1_1	18	15.1048	hub	c1_3
103	ENSMUSG00000115122	c1_1	9	7.29529	NA	c1_3
104	ENSMUSG00000086450	c1_1	20	17.6649	hub	c1_3
105	ENSMUSG00000040904	c1_1	3	2.68952	NA	c1_3
106	ENSMUSG00000045083	c1_1	9	8.40965	NA	c1_3
107	ENSMUSG00000039419	c1_1	5	4.7657	NA	c1_3
108	ENSMUSG00000055067	c1_1	10	9.20071	NA	c1_3
109	ENSMUSG00000035067	c1_1	25	22.2622	hub	c1_3
110	ENSMUSG00000052613	c1_1	18	14.3278	hub	c1_3
111	ENSMUSG00000051951	c1_1	26	23.1423	hub	c1_3
112	ENSMUSG00000029088	c1_1	20	17.6211	hub	c1_3
113	ENSMUSG00000027238	c1_1	21	18.226	hub	c1_3
114	ENSMUSG00000099013	c1_1	11	9.62012	NA	c1_3
115	ENSMUSG00000092341	c1_1	5	3.91221	NA	c1_3
116	ENSMUSG00000097911	c1_1	9	8.19836	NA	c1_3
117	ENSMUSG00000028176	c1_1	34	29.5892	hub	c1_3
118	ENSMUSG00000040282	c1_1	13	11.6924	hub	c1_3
119	ENSMUSG00000051177	c1_1	11	9.5019	NA	c1_3
120	ENSMUSG00000032036	c1_1	22	19.2945	hub	c1_3
121	ENSMUSG00000104093	c1_1	9	8.43013	NA	c1_3
122	ENSMUSG00000085222	c1_1	7	6.20726	NA	c1_3
123	ENSMUSG00000087086	c1_1	9	8.37076	NA	c1_3
124	ENSMUSG00000015806	c1_1	7	5.0663	NA	c1_3
125	ENSMUSG00000041078	c1_1	13	11.9912	hub	c1_3
126	ENSMUSG00000045776	c1_1	4	3.83934	NA	c1_3
127	ENSMUSG00000100632	c1_1	4	2.98904	NA	c1_3
128	ENSMUSG00000114704	c1_1	9	8.16425	NA	c1_3
129	ENSMUSG00000032537	c1_1	12	10.5728	hub	c1_3
130	ENSMUSG00000025909	c1_1	26	23.2978	hub	c1_3
131	ENSMUSG00000049336	c1_1	13	11.2471	hub	c1_3
132	ENSMUSG00000118057	c1_1	4	3.09614	NA	c1_3
133	ENSMUSG00000054733	c1_1	20	17.067	hub	c1_3
134	ENSMUSG00000098274	c1_1	3	2.65926	NA	c1_3
135	ENSMUSG00000021420	c1_1	22	18.8619	hub	c1_3
136	ENSMUSG00000028525	c1_1	6	5.35279	NA	c1_3
137	ENSMUSG00000023467	c1_1	5	3.75075	NA	c1_3
138	ENSMUSG00000106379	c1_1	4	3.8253	NA	c1_3
139	ENSMUSG00000079710	c1_1	2	1.6075	NA	c1_3
140	ENSMUSG00000109907	c1_1	5	4.51695	NA	c1_3
141	ENSMUSG00000037605	c1_1	13	11.4052	hub	c1_3
142	ENSMUSG00000096914	c1_1	13	11.2355	hub	c1_3
143	ENSMUSG00000102465	c1_1	5	4.476	NA	c1_3
144	ENSMUSG00000060579	c1_1	18	16.4822	hub	c1_3
145	ENSMUSG00000027692	c1_1	14	12.4093	hub	c1_3
146	ENSMUSG00000063972	c1_1	20	16.5796	hub	c1_3
147	ENSMUSG00000075538	c1_1	7	6.18524	NA	c1_3
148	ENSMUSG00000036264	c1_1	20	16.5822	hub	c1_3
149	ENSMUSG00000106395	c1_1	7	6.30896	NA	c1_3
150	ENSMUSG00000114760	c1_1	9	8.11457	NA	c1_3
151	ENSMUSG00000030518	c1_1	10	9.2181	NA	c1_3
152	ENSMUSG00000102397	c1_1	6	5.50129	NA	c1_3
153	ENSMUSG00000025576	c1_1	10	8.83849	NA	c1_3
154	ENSMUSG00000022012	c1_1	39	34.4648	hub	c1_3
155	ENSMUSG00000042846	c1_1	8	7.51167	NA	c1_3
156	ENSMUSG00000029029	c1_1	14	11.0151	hub	c1_3
157	ENSMUSG00000109125	c1_1	5	4.62261	NA	c1_3
158	ENSMUSG00000036381	c1_1	5	4.552	NA	c1_3
159	ENSMUSG00000044471	c1_1	23	19.3896	hub	c1_3
160	ENSMUSG00000026970	c1_1	7	6.16451	NA	c1_3
161	ENSMUSG00000054728	c1_1	6	5.66984	NA	c1_3
162	ENSMUSG00000053702	c1_1	4	3.62938	NA	c1_3
163	ENSMUSG00000029837	c1_1	5	4.77355	NA	c1_3
164	ENSMUSG00000065735	c1_1	2	1.61806	NA	c1_3
165	ENSMUSG00000074776	c1_1	11	9.87928	NA	c1_3
166	ENSMUSG00000089699	c1_1	8	7.44557	NA	c1_3
167	ENSMUSG00000073528	c1_1	21	18.3163	hub	c1_3
168	ENSMUSG00000041216	c1_1	18	15.7129	hub	c1_3
169	ENSMUSG00000109394	c1_1	15	13.0118	hub	c1_3
170	ENSMUSG00000043531	c1_1	28	24.8089	hub	c1_3
171	ENSMUSG00000058317	c1_1	13	10.9321	hub	c1_3
172	ENSMUSG00000028524	c1_1	18	15.5737	hub	c1_3
173	ENSMUSG00000020704	c1_1	19	16.2344	hub	c1_3
174	ENSMUSG00000023965	c1_1	20	18.5421	hub	c1_3
175	ENSMUSG00000106093	c1_1	25	20.391	hub	c1_3
176	ENSMUSG00000110588	c1_1	4	3.24835	NA	c1_3
177	ENSMUSG00000020564	c1_1	25	21.3153	hub	c1_3
178	ENSMUSG00000035653	c1_1	6	5.45998	NA	c1_3
179	ENSMUSG00000061576	c1_1	19	16.1158	hub	c1_3
180	ENSMUSG00000063446	c1_1	25	21.2554	hub	c1_3
181	ENSMUSG00000063142	c1_1	24	20.4405	hub	c1_3
182	ENSMUSG00000060988	c1_1	18	15.7462	hub	c1_3
183	ENSMUSG00000058571	c1_1	10	8.92517	NA	c1_3
184	ENSMUSG00000019888	c1_1	13	11.7196	hub	c1_3
185	ENSMUSG00000053465	c1_1	14	12.5037	hub	c1_3
186	ENSMUSG00000092051	c1_1	7	5.98707	NA	c1_3
187	ENSMUSG00000037286	c1_1	17	14.6921	hub	c1_3
188	ENSMUSG00000042807	c1_1	20	17.1241	hub	c1_3
189	ENSMUSG00000085247	c1_1	5	4.63373	NA	c1_3
190	ENSMUSG00000002459	c1_1	10	8.87314	NA	c1_3
191	ENSMUSG00000030516	c1_1	3	2.82649	NA	c1_3
192	ENSMUSG00000054162	c1_1	12	10.4987	hub	c1_3
193	ENSMUSG00000090137	c1_1	10	7.80144	NA	c1_3
194	ENSMUSG00000030075	c1_1	6	5.21999	NA	c1_3
195	ENSMUSG00000063568	c1_1	23	19.1575	hub	c1_3
196	ENSMUSG00000063646	c1_1	6	5.27061	NA	c1_3
197	ENSMUSG00000017491	c1_1	16	14.6493	hub	c1_3
198	ENSMUSG00000032846	c1_1	7	6.49735	NA	c1_3
199	ENSMUSG00000070866	c1_1	4	3.50867	NA	c1_3
200	ENSMUSG00000021715	c1_1	14	11.8096	hub	c1_3
201	ENSMUSG00000049119	c1_1	14	12.7099	hub	c1_3
202	ENSMUSG00000085816	c1_1	13	11.4963	hub	c1_3
203	ENSMUSG00000069601	c1_1	23	19.3264	hub	c1_3
204	ENSMUSG00000038368	c1_1	4	3.68678	NA	c1_3
205	ENSMUSG00000062110	c1_1	9	7.91171	NA	c1_3
206	ENSMUSG00000060961	c1_1	15	12.7867	hub	c1_3
207	ENSMUSG00000055540	c1_1	15	13.1588	hub	c1_3
208	ENSMUSG00000112555	c1_1	13	11.5764	hub	c1_3
209	ENSMUSG00000066442	c1_1	12	10.0138	hub	c1_3
210	ENSMUSG00000048264	c1_1	5	4.47223	NA	c1_3
211	ENSMUSG00000089743	c1_1	5	4.45392	NA	c1_3
212	ENSMUSG00000030067	c1_1	30	25.2241	hub	c1_3
213	ENSMUSG00000028226	c1_1	14	11.903	hub	c1_3
214	ENSMUSG00000036792	c1_1	9	8.14233	NA	c1_3
215	ENSMUSG00000028399	c1_1	9	8.14876	NA	c1_3
216	ENSMUSG00000055421	c1_1	13	11.7494	hub	c1_3
217	ENSMUSG00000022112	c1_1	12	10.5221	hub	c1_3
218	ENSMUSG00000085899	c1_1	8	7.34876	NA	c1_3
219	ENSMUSG00000105985	c1_1	6	5.43499	NA	c1_3
220	ENSMUSG00000059602	c1_1	24	21.0715	hub	c1_3
221	ENSMUSG00000052544	c1_1	20	16.9315	hub	c1_3
222	ENSMUSG00000102758	c1_1	13	11.4239	hub	c1_3
223	ENSMUSG00000067028	c1_1	6	5.20666	NA	c1_3
224	ENSMUSG00000006191	c1_1	19	16.754	hub	c1_3
225	ENSMUSG00000103924	c1_1	4	3.77625	NA	c1_3
226	ENSMUSG00000107947	c1_1	11	9.07756	NA	c1_3
227	ENSMUSG00000107858	c1_1	4	3.76072	NA	c1_3
228	ENSMUSG00000092083	c1_1	8	6.92973	NA	c1_3
229	ENSMUSG00000026743	c1_1	11	9.59633	NA	c1_3
230	ENSMUSG00000101609	c1_1	29	24.9244	hub	c1_3
231	ENSMUSG00000036510	c1_1	13	10.8827	hub	c1_3
232	ENSMUSG00000102331	c1_1	6	5.40172	NA	c1_3
233	ENSMUSG00000040594	c1_1	30	24.8021	hub	c1_3
234	ENSMUSG00000044072	c1_1	9	8.15063	NA	c1_3
235	ENSMUSG00000066392	c1_1	33	29.388	hub	c1_3
236	ENSMUSG00000020703	c1_1	10	9.18788	NA	c1_3
237	ENSMUSG00000032087	c1_1	13	11.2167	hub	c1_3
238	ENSMUSG00000105983	c1_1	8	6.96205	NA	c1_3
239	ENSMUSG00000051910	c1_1	14	12.2723	hub	c1_3
240	ENSMUSG00000021991	c1_1	11	9.90746	NA	c1_3
241	ENSMUSG00000093656	c1_1	11	8.58769	NA	c1_3
242	ENSMUSG00000042302	c1_1	19	15.8221	hub	c1_3
243	ENSMUSG00000085276	c1_1	4	3.74306	NA	c1_3
244	ENSMUSG00000026657	c1_1	25	20.8593	hub	c1_3
245	ENSMUSG00000084908	c1_1	4	3.71931	NA	c1_3
246	ENSMUSG00000062209	c1_1	6	5.32936	NA	c1_3
247	ENSMUSG00000042348	c1_1	10	9.12984	NA	c1_3
248	ENSMUSG00000026504	c1_1	7	6.11053	NA	c1_3
249	ENSMUSG00000004383	c1_1	13	11.1559	hub	c1_3
250	ENSMUSG00000037110	c1_1	5	4.59068	NA	c1_3
251	ENSMUSG00000093452	c1_1	16	13.0359	hub	c1_3
252	ENSMUSG00000036095	c1_1	20	17.2984	hub	c1_3
253	ENSMUSG00000084859	c1_1	8	7.06286	NA	c1_3
254	ENSMUSG00000022523	c1_1	4	3.74312	NA	c1_3
255	ENSMUSG00000006586	c1_1	13	11.2693	hub	c1_3
256	ENSMUSG00000064293	c1_1	10	8.14142	NA	c1_3
257	ENSMUSG00000109160	c1_1	3	2.86839	NA	c1_3
258	ENSMUSG00000024500	c1_1	14	12.7896	hub	c1_3
259	ENSMUSG00000028080	c1_1	8	7.01765	NA	c1_3
260	ENSMUSG00000086708	c1_1	6	5.33199	NA	c1_3
261	ENSMUSG00000058444	c1_1	24	20.0901	hub	c1_3
262	ENSMUSG00000109006	c1_1	5	4.46885	NA	c1_3
263	ENSMUSG00000030231	c1_1	24	20.6956	hub	c1_3
264	ENSMUSG00000109239	c1_1	6	5.34658	NA	c1_3
265	ENSMUSG00000117286	c1_1	11	9.3997	NA	c1_3
266	ENSMUSG00000056763	c1_1	53	43.437	hub	c1_3
267	ENSMUSG00000061911	c1_1	17	14.7315	hub	c1_3
268	ENSMUSG00000068151	c1_1	3	2.81371	NA	c1_3
269	ENSMUSG00000108563	c1_1	8	6.17996	NA	c1_3
270	ENSMUSG00000038143	c1_1	11	9.96768	NA	c1_3
271	ENSMUSG00000026987	c1_1	13	11.3074	hub	c1_3
272	ENSMUSG00000097207	c1_1	4	3.62654	NA	c1_3
273	ENSMUSG00000000416	c1_1	6	5.48839	NA	c1_3
274	ENSMUSG00000112201	c1_1	11	8.7724	NA	c1_3
275	ENSMUSG00000110373	c1_1	7	6.00248	NA	c1_3
276	ENSMUSG00000035649	c1_1	12	10.4169	hub	c1_3
277	ENSMUSG00000116760	c1_1	43	34.8233	hub	c1_3
278	ENSMUSG00000107422	c1_1	3	2.79774	NA	c1_3
279	ENSMUSG00000110375	c1_1	6	5.29419	NA	c1_3
280	ENSMUSG00000038718	c1_1	4	3.64595	NA	c1_3
281	ENSMUSG00000063600	c1_1	9	7.6502	NA	c1_3
282	ENSMUSG00000019828	c1_1	10	8.73637	NA	c1_3
283	ENSMUSG00000090266	c1_1	5	3.89838	NA	c1_3
284	ENSMUSG00000029705	c1_1	13	11.1857	hub	c1_3
285	ENSMUSG00000102317	c1_1	5	4.58299	NA	c1_3
286	ENSMUSG00000029629	c1_1	25	20.5147	hub	c1_3
287	ENSMUSG00000059439	c1_1	8	7.3328	NA	c1_3
288	ENSMUSG00000052291	c1_1	17	14.258	hub	c1_3
289	ENSMUSG00000064032	c1_1	5	3.66514	NA	c1_3
290	ENSMUSG00000007908	c1_1	8	7.07939	NA	c1_3
291	ENSMUSG00000038831	c1_1	25	21.3856	hub	c1_3
292	ENSMUSG00000110230	c1_1	28	23.7882	hub	c1_3
293	ENSMUSG00000104677	c1_1	8	7.16712	NA	c1_3
294	ENSMUSG00000109744	c1_1	5	4.3715	NA	c1_3
295	ENSMUSG00000027200	c1_1	11	9.16614	NA	c1_3
296	ENSMUSG00000087177	c1_1	61	51.3992	hub	c1_3
297	ENSMUSG00000060206	c1_1	12	10.1206	hub	c1_3
298	ENSMUSG00000107779	c1_1	5	4.40194	NA	c1_3
299	ENSMUSG00000091061	c1_1	7	6.38943	NA	c1_3
300	ENSMUSG00000051431	c1_1	3	2.79867	NA	c1_3
301	ENSMUSG00000108956	c1_1	5	4.40195	NA	c1_3
302	ENSMUSG00000056553	c1_1	22	18.5587	hub	c1_3
303	ENSMUSG00000086614	c1_1	7	6.18868	NA	c1_3
304	ENSMUSG00000041112	c1_1	14	12.0796	hub	c1_3
305	ENSMUSG00000103214	c1_1	5	4.31284	NA	c1_3
306	ENSMUSG00000019437	c1_1	7	5.74429	NA	c1_3
307	ENSMUSG00000043289	c1_1	13	11.6377	hub	c1_3
308	ENSMUSG00000039546	c1_1	17	14.5541	hub	c1_3
309	ENSMUSG00000086175	c1_1	18	15.2249	hub	c1_3
310	ENSMUSG00000052139	c1_1	17	14.6146	hub	c1_3
311	ENSMUSG00000032625	c1_1	12	10.6255	hub	c1_3
312	ENSMUSG00000020903	c1_1	10	8.45552	NA	c1_3
313	ENSMUSG00000004633	c1_1	11	8.60976	NA	c1_3
314	ENSMUSG00000092595	c1_1	9	7.3171	NA	c1_3
315	ENSMUSG00000090116	c1_1	15	12.2967	hub	c1_3
316	ENSMUSG00000087461	c1_1	11	9.37186	NA	c1_3
317	ENSMUSG00000072294	c1_1	33	27.9774	hub	c1_3
318	ENSMUSG00000046573	c1_1	7	6.10802	NA	c1_3
319	ENSMUSG00000093559	c1_1	4	3.65371	NA	c1_3
320	ENSMUSG00000025269	c1_1	9	7.57969	NA	c1_3
321	ENSMUSG00000052512	c1_1	22	17.9728	hub	c1_3
322	ENSMUSG00000058318	c1_1	21	17.7825	hub	c1_3
323	ENSMUSG00000002688	c1_1	9	7.70166	NA	c1_3
324	ENSMUSG00000091803	c1_1	16	13.6407	hub	c1_3
325	ENSMUSG00000064138	c1_1	29	24.3476	hub	c1_3
326	ENSMUSG00000106386	c1_1	5	4.53078	NA	c1_3
327	ENSMUSG00000104206	c1_1	7	5.84171	NA	c1_3
328	ENSMUSG00000102747	c1_1	4	3.70561	NA	c1_3
329	ENSMUSG00000044167	c1_1	6	5.05905	NA	c1_3
330	ENSMUSG00000107512	c1_1	5	4.59607	NA	c1_3
331	ENSMUSG00000043635	c1_1	15	12.9571	hub	c1_3
332	ENSMUSG00000111462	c1_1	17	14.0653	hub	c1_3
333	ENSMUSG00000047409	c1_1	15	12.8228	hub	c1_3
334	ENSMUSG00000026077	c1_1	8	6.79841	NA	c1_3
335	ENSMUSG00000108993	c1_1	8	6.5378	NA	c1_3
336	ENSMUSG00000089862	c1_1	5	4.46191	NA	c1_3
337	ENSMUSG00000056258	c1_1	14	11.7292	hub	c1_3
338	ENSMUSG00000048078	c1_1	6	5.14994	NA	c1_3
339	ENSMUSG00000099913	c1_1	3	2.31438	NA	c1_3
340	ENSMUSG00000032228	c1_1	11	9.05711	NA	c1_3
341	ENSMUSG00000039607	c1_1	5	4.56554	NA	c1_3
342	ENSMUSG00000017376	c1_1	11	9.15063	NA	c1_3
343	ENSMUSG00000097736	c1_1	15	12.3381	hub	c1_3
344	ENSMUSG00000027799	c1_1	28	23.1377	hub	c1_3
345	ENSMUSG00000036890	c1_1	19	15.4904	hub	c1_3
346	ENSMUSG00000040265	c1_1	14	11.5168	hub	c1_3
347	ENSMUSG00000055228	c1_1	4	3.29365	NA	c1_3
348	ENSMUSG00000037138	c1_1	8	6.69312	NA	c1_3
349	ENSMUSG00000058656	c1_1	7	6.30594	NA	c1_3
350	ENSMUSG00000027827	c1_1	10	8.33313	NA	c1_3
351	ENSMUSG00000004637	c1_1	12	10.3035	hub	c1_3
352	ENSMUSG00000104696	c1_1	6	5.40643	NA	c1_3
353	ENSMUSG00000029530	c1_1	4	3.08847	NA	c1_3
354	ENSMUSG00000114407	c1_1	11	9.55379	NA	c1_3
355	ENSMUSG00000108532	c1_1	6	5.02782	NA	c1_3
356	ENSMUSG00000108819	c1_1	6	5.4995	NA	c1_3
357	ENSMUSG00000002948	c1_1	6	4.50719	NA	c1_3
358	ENSMUSG00000106320	c1_1	10	8.16537	NA	c1_3
359	ENSMUSG00000016386	c1_1	10	8.15019	NA	c1_3
360	ENSMUSG00000038240	c1_1	7	5.89456	NA	c1_3
361	ENSMUSG00000037196	c1_1	13	10.5406	hub	c1_3
362	ENSMUSG00000022829	c1_1	8	7.03716	NA	c1_3
363	ENSMUSG00000028495	c1_1	8	6.68544	NA	c1_3
364	ENSMUSG00000039286	c1_1	6	5.17646	NA	c1_3
365	ENSMUSG00000021958	c1_1	10	8.46281	NA	c1_3
366	ENSMUSG00000028354	c1_1	5	4.32855	NA	c1_3
367	ENSMUSG00000036893	c1_1	12	9.78674	hub	c1_3
368	ENSMUSG00000034312	c1_1	18	14.0685	hub	c1_3
369	ENSMUSG00000107705	c1_1	10	8.70852	NA	c1_3
370	ENSMUSG00000035305	c1_1	10	8.29523	NA	c1_3
371	ENSMUSG00000102250	c1_1	5	4.56007	NA	c1_3
372	ENSMUSG00000027167	c1_1	9	8.06996	NA	c1_3
373	ENSMUSG00000104525	c1_1	5	4.45184	NA	c1_3
374	ENSMUSG00000053333	c1_1	17	13.333	hub	c1_3
375	ENSMUSG00000112663	c1_1	5	4.33218	NA	c1_3
376	ENSMUSG00000057716	c1_1	21	16.5306	hub	c1_3
377	ENSMUSG00000033510	c1_1	9	7.33076	NA	c1_3
378	ENSMUSG00000022321	c1_1	5	4.50236	NA	c1_3
379	ENSMUSG00000103209	c1_1	3	2.77155	NA	c1_3
380	ENSMUSG00000045967	c1_1	12	9.77629	hub	c1_3
381	ENSMUSG00000053768	c1_1	4	3.52897	NA	c1_3
382	ENSMUSG00000026447	c1_1	14	11.4691	hub	c1_3
383	ENSMUSG00000109625	c1_1	5	4.57242	NA	c1_3
384	ENSMUSG00000091908	c1_1	10	7.4318	NA	c1_3
385	ENSMUSG00000111910	c1_1	11	9.77517	NA	c1_3
386	ENSMUSG00000090120	c1_1	4	3.62684	NA	c1_3
387	ENSMUSG00000037210	c1_1	12	10.3062	hub	c1_3
388	ENSMUSG00000064115	c1_1	14	12.4997	hub	c1_3
389	ENSMUSG00000039037	c1_1	14	11.5507	hub	c1_3
390	ENSMUSG00000104132	c1_1	4	3.52723	NA	c1_3
391	ENSMUSG00000026425	c1_1	15	12.5742	hub	c1_3
392	ENSMUSG00000052062	c1_1	18	14.919	hub	c1_3
393	ENSMUSG00000039852	c1_1	21	17.8378	hub	c1_3
394	ENSMUSG00000018412	c1_1	31	24.4116	hub	c1_3
395	ENSMUSG00000033769	c1_1	7	5.94964	NA	c1_3
396	ENSMUSG00000038349	c1_1	9	7.64274	NA	c1_3
397	ENSMUSG00000039375	c1_1	7	6.13324	NA	c1_3
398	ENSMUSG00000047747	c1_1	11	9.13312	NA	c1_3
399	ENSMUSG00000104556	c1_1	5	4.38087	NA	c1_3
400	ENSMUSG00000033721	c1_1	9	7.24062	NA	c1_3
401	ENSMUSG00000022141	c1_1	12	9.94504	hub	c1_3
402	ENSMUSG00000085792	c1_1	6	5.11255	NA	c1_3
403	ENSMUSG00000057147	c1_1	6	5.34822	NA	c1_3
404	ENSMUSG00000039842	c1_1	3	2.74499	NA	c1_3
405	ENSMUSG00000031925	c1_1	37	31.2534	hub	c1_3
406	ENSMUSG00000060923	c1_1	8	6.99213	NA	c1_3
407	ENSMUSG00000114688	c1_1	6	4.21307	NA	c1_3
408	ENSMUSG00000026740	c1_1	8	7.03566	NA	c1_3
409	ENSMUSG00000109562	c1_1	3	2.76722	NA	c1_3
410	ENSMUSG00000045813	c1_1	4	3.65577	NA	c1_3
411	ENSMUSG00000024238	c1_1	35	28.5118	hub	c1_3
412	ENSMUSG00000070808	c1_1	30	25.0068	hub	c1_3
413	ENSMUSG00000003974	c1_1	3	2.75794	NA	c1_3
414	ENSMUSG00000000560	c1_1	12	10.517	hub	c1_3
415	ENSMUSG00000104302	c1_1	6	5.09019	NA	c1_3
416	ENSMUSG00000039519	c1_1	9	7.45698	NA	c1_3
417	ENSMUSG00000092625	c1_1	8	6.65392	NA	c1_3
418	ENSMUSG00000110308	c1_1	3	2.73945	NA	c1_3
419	ENSMUSG00000029534	c1_1	9	7.34086	NA	c1_3
420	ENSMUSG00000041961	c1_1	8	6.76402	NA	c1_3
421	ENSMUSG00000112637	c1_1	5	4.51965	NA	c1_3
422	ENSMUSG00000058558	c1_1	11	9.29899	NA	c1_3
423	ENSMUSG00000074736	c1_1	10	8.26993	NA	c1_3
424	ENSMUSG00000020672	c1_1	5	4.53311	NA	c1_3
425	ENSMUSG00000038296	c1_1	8	6.80837	NA	c1_3
426	ENSMUSG00000031447	c1_1	13	10.751	hub	c1_3
427	ENSMUSG00000112601	c1_1	5	4.45739	NA	c1_3
428	ENSMUSG00000047215	c1_1	8	6.44194	NA	c1_3
429	ENSMUSG00000055737	c1_1	13	11.059	hub	c1_3
430	ENSMUSG00000037653	c1_1	6	4.99499	NA	c1_3
431	ENSMUSG00000049690	c1_1	29	24.6671	hub	c1_3
432	ENSMUSG00000015968	c1_1	15	12.7242	hub	c1_3
433	ENSMUSG00000063087	c1_1	21	17.3873	hub	c1_3
434	ENSMUSG00000055932	c1_1	11	8.93022	NA	c1_3
435	ENSMUSG00000102362	c1_1	12	10.426	hub	c1_3
436	ENSMUSG00000034687	c1_1	6	5.14713	NA	c1_3
437	ENSMUSG00000109321	c1_1	19	15.823	hub	c1_3
438	ENSMUSG00000038679	c1_1	6	5.54824	NA	c1_3
439	ENSMUSG00000004105	c1_1	9	7.39463	NA	c1_3
440	ENSMUSG00000021615	c1_1	26	21.8461	hub	c1_3
441	ENSMUSG00000105942	c1_1	5	4.38622	NA	c1_3
442	ENSMUSG00000104100	c1_1	5	4.2163	NA	c1_3
443	ENSMUSG00000009647	c1_1	5	4.46521	NA	c1_3
444	ENSMUSG00000020121	c1_1	5	4.43992	NA	c1_3
445	ENSMUSG00000059921	c1_1	9	7.92312	NA	c1_3
446	ENSMUSG00000026610	c1_1	30	24.5981	hub	c1_3
447	ENSMUSG00000086612	c1_1	15	12.5598	hub	c1_3
448	ENSMUSG00000098760	c1_1	31	24.6803	hub	c1_3
449	ENSMUSG00000029207	c1_1	8	6.973	NA	c1_3
450	ENSMUSG00000000861	c1_1	8	6.47976	NA	c1_3
451	ENSMUSG00000020354	c1_1	16	13.4408	hub	c1_3
452	ENSMUSG00000068015	c1_1	6	5.19909	NA	c1_3
453	ENSMUSG00000030621	c1_1	5	4.5185	NA	c1_3
454	ENSMUSG00000071669	c1_1	23	19.1428	hub	c1_3
455	ENSMUSG00000038696	c1_1	5	4.46287	NA	c1_3
456	ENSMUSG00000021010	c1_1	11	9.50737	NA	c1_3
457	ENSMUSG00000038872	c1_1	14	11.5622	hub	c1_3
458	ENSMUSG00000040270	c1_1	8	6.97769	NA	c1_3
459	ENSMUSG00000085779	c1_1	9	7.23153	NA	c1_3
460	ENSMUSG00000087059	c1_1	20	16.9365	hub	c1_3
461	ENSMUSG00000086220	c1_1	11	9.54476	NA	c1_3
462	ENSMUSG00000030126	c1_1	4	3.60474	NA	c1_3
463	ENSMUSG00000038369	c1_1	11	8.81877	NA	c1_3
464	ENSMUSG00000005533	c1_1	13	10.4841	hub	c1_3
465	ENSMUSG00000035158	c1_1	7	6.1221	NA	c1_3
466	ENSMUSG00000029647	c1_1	5	4.21743	NA	c1_3
467	ENSMUSG00000108920	c1_1	3	2.77404	NA	c1_3
468	ENSMUSG00000026885	c1_1	12	9.96371	hub	c1_3
469	ENSMUSG00000097462	c1_1	15	12.1289	hub	c1_3
470	ENSMUSG00000037674	c1_1	11	9.55835	NA	c1_3
471	ENSMUSG00000108752	c1_1	6	5.20204	NA	c1_3
472	ENSMUSG00000060445	c1_1	7	5.90234	NA	c1_3
473	ENSMUSG00000097385	c1_1	4	3.53039	NA	c1_3
474	ENSMUSG00000102659	c1_1	3	2.69416	NA	c1_3
475	ENSMUSG00000055639	c1_1	17	14.2711	hub	c1_3
476	ENSMUSG00000029212	c1_1	5	4.45121	NA	c1_3
477	ENSMUSG00000033632	c1_1	30	25.0883	hub	c1_3
478	ENSMUSG00000097601	c1_1	5	4.35893	NA	c1_3
479	ENSMUSG00000111950	c1_1	7	5.80688	NA	c1_3
480	ENSMUSG00000016493	c1_1	25	20.4224	hub	c1_3
481	ENSMUSG00000004110	c1_1	9	7.62152	NA	c1_3
482	ENSMUSG00000114153	c1_1	7	6.18511	NA	c1_3
483	ENSMUSG00000019806	c1_1	11	8.7439	NA	c1_3
484	ENSMUSG00000030259	c1_1	10	8.09856	NA	c1_3
485	ENSMUSG00000040506	c1_1	9	7.11067	NA	c1_3
486	ENSMUSG00000111593	c1_1	11	9.53038	NA	c1_3
487	ENSMUSG00000109505	c1_1	8	6.82201	NA	c1_3
488	ENSMUSG00000021686	c1_1	8	6.78366	NA	c1_3
489	ENSMUSG00000052479	c1_1	15	12.6657	hub	c1_3
490	ENSMUSG00000075600	c1_1	16	12.7648	hub	c1_3
491	ENSMUSG00000030766	c1_1	18	14.8464	hub	c1_3
492	ENSMUSG00000085842	c1_1	11	9.18921	NA	c1_3
493	ENSMUSG00000010517	c1_1	12	9.74187	hub	c1_3
494	ENSMUSG00000017404	c1_1	10	8.62458	NA	c1_3
495	ENSMUSG00000024251	c1_1	6	5.19158	NA	c1_3
496	ENSMUSG00000029651	c1_1	7	5.78868	NA	c1_3
497	ENSMUSG00000107310	c1_1	4	3.65928	NA	c1_3
498	ENSMUSG00000050088	c1_1	3	2.20898	NA	c1_3
499	ENSMUSG00000028668	c1_1	4	2.98047	NA	c1_3
500	ENSMUSG00000037148	c1_1	20	16.4995	hub	c1_3
501	ENSMUSG00000031465	c1_1	13	10.9616	hub	c1_3
502	ENSMUSG00000016200	c1_1	10	8.10396	NA	c1_3
503	ENSMUSG00000043716	c1_1	13	10.8574	hub	c1_3
504	ENSMUSG00000021779	c1_1	9	7.49344	NA	c1_3
505	ENSMUSG00000046876	c1_1	16	13.9209	hub	c1_3
506	ENSMUSG00000109536	c1_1	3	2.72786	NA	c1_3
507	ENSMUSG00000108943	c1_1	4	3.37566	NA	c1_3
508	ENSMUSG00000108005	c1_1	5	4.52238	NA	c1_3
509	ENSMUSG00000041771	c1_1	4	3.5656	NA	c1_3
510	ENSMUSG00000059146	c1_1	15	11.8672	hub	c1_3
511	ENSMUSG00000033216	c1_1	9	7.64848	NA	c1_3
512	ENSMUSG00000027722	c1_1	4	3.55141	NA	c1_3
513	ENSMUSG00000026109	c1_1	7	5.88528	NA	c1_3
514	ENSMUSG00000049583	c1_1	6	5.16127	NA	c1_3
515	ENSMUSG00000078671	c1_1	10	8.53509	NA	c1_3
516	ENSMUSG00000015879	c1_1	11	9.31065	NA	c1_3
517	ENSMUSG00000032841	c1_1	16	13.01	hub	c1_3
518	ENSMUSG00000030744	c1_1	27	22.8033	hub	c1_3
519	ENSMUSG00000038371	c1_1	9	7.6335	NA	c1_3
520	ENSMUSG00000085456	c1_1	9	7.34867	NA	c1_3
521	ENSMUSG00000107643	c1_1	4	3.4421	NA	c1_3
522	ENSMUSG00000116881	c1_1	4	3.48337	NA	c1_3
523	ENSMUSG00000051586	c1_1	20	16.6669	hub	c1_3
524	ENSMUSG00000046364	c1_1	12	10.1244	hub	c1_3
525	ENSMUSG00000056899	c1_1	3	2.81922	NA	c1_3
526	ENSMUSG00000113055	c1_1	5	4.30037	NA	c1_3
527	ENSMUSG00000089809	c1_1	5	4.50177	NA	c1_3
528	ENSMUSG00000089794	c1_1	5	4.26088	NA	c1_3
529	ENSMUSG00000090053	c1_1	10	7.98441	NA	c1_3
530	ENSMUSG00000114702	c1_1	2	1.60658	NA	c1_3
531	ENSMUSG00000030199	c1_1	19	15.8062	hub	c1_3
532	ENSMUSG00000109320	c1_1	4	3.70693	NA	c1_3
533	ENSMUSG00000111068	c1_1	4	3.2843	NA	c1_3
534	ENSMUSG00000038115	c1_1	4	3.57005	NA	c1_3
535	ENSMUSG00000106010	c1_1	3	2.75026	NA	c1_3
536	ENSMUSG00000027210	c1_1	3	2.71905	NA	c1_3
537	ENSMUSG00000034958	c1_1	14	11.4825	hub	c1_3
538	ENSMUSG00000090386	c1_1	12	10.4617	hub	c1_3
539	ENSMUSG00000021596	c1_1	6	4.97945	NA	c1_3
540	ENSMUSG00000086199	c1_1	3	2.70774	NA	c1_3
541	ENSMUSG00000061533	c1_1	6	4.45344	NA	c1_3
542	ENSMUSG00000033740	c1_1	4	3.47089	NA	c1_3
543	ENSMUSG00000038774	c1_1	10	8.45317	NA	c1_3
544	ENSMUSG00000098140	c1_1	1	0.91945	NA	c1_3
545	ENSMUSG00000044499	c1_1	9	7.4842	NA	c1_3
546	ENSMUSG00000061578	c1_1	9	7.67022	NA	c1_3
547	ENSMUSG00000045071	c1_1	11	9.41099	NA	c1_3
548	ENSMUSG00000053825	c1_1	9	7.53929	NA	c1_3
549	ENSMUSG00000022335	c1_1	5	4.39017	NA	c1_3
550	ENSMUSG00000055320	c1_1	4	3.55002	NA	c1_3
551	ENSMUSG00000026004	c1_1	11	9.34604	NA	c1_3
552	ENSMUSG00000024019	c1_1	5	4.24233	NA	c1_3
553	ENSMUSG00000034402	c1_1	3	2.67445	NA	c1_3
554	ENSMUSG00000112074	c1_1	4	3.40702	NA	c1_3
555	ENSMUSG00000028274	c1_1	8	6.72661	NA	c1_3
556	ENSMUSG00000052920	c1_1	9	7.63449	NA	c1_3
557	ENSMUSG00000039542	c1_1	4	3.60521	NA	c1_3
558	ENSMUSG00000022197	c1_1	12	9.88834	hub	c1_3
559	ENSMUSG00000037990	c1_1	13	10.739	hub	c1_3
560	ENSMUSG00000103885	c1_1	5	4.40885	NA	c1_3
561	ENSMUSG00000060938	c1_1	18	14.8836	hub	c1_3
562	ENSMUSG00000045100	c1_1	5	4.29718	NA	c1_3
563	ENSMUSG00000023923	c1_1	14	11.6792	hub	c1_3
564	ENSMUSG00000086921	c1_1	3	2.68609	NA	c1_3
565	ENSMUSG00000038384	c1_1	9	7.40656	NA	c1_3
566	ENSMUSG00000031129	c1_1	6	5.26707	NA	c1_3
567	ENSMUSG00000101448	c1_1	4	3.57362	NA	c1_3
568	ENSMUSG00000107905	c1_1	6	5.12975	NA	c1_3
569	ENSMUSG00000103377	c1_1	6	4.92988	NA	c1_3
570	ENSMUSG00000104027	c1_1	5	4.20883	NA	c1_3
571	ENSMUSG00000102657	c1_1	3	2.22629	NA	c1_3
572	ENSMUSG00000028184	c1_1	6	5.06964	NA	c1_3
573	ENSMUSG00000020524	c1_1	7	5.99025	NA	c1_3
574	ENSMUSG00000004113	c1_1	5	4.05986	NA	c1_3
575	ENSMUSG00000021262	c1_1	9	7.34395	NA	c1_3
576	ENSMUSG00000056476	c1_1	3	2.64771	NA	c1_3
577	ENSMUSG00000029554	c1_1	11	8.85613	NA	c1_3
578	ENSMUSG00000064210	c1_1	4	3.59333	NA	c1_3
579	ENSMUSG00000106515	c1_1	4	3.48686	NA	c1_3
580	ENSMUSG00000058145	c1_1	6	5.016	NA	c1_3
581	ENSMUSG00000059291	c1_1	18	14.8418	hub	c1_3
582	ENSMUSG00000073119	c1_1	9	7.18489	NA	c1_3
583	ENSMUSG00000042363	c1_1	6	5.10483	NA	c1_3
584	ENSMUSG00000086971	c1_1	8	6.9134	NA	c1_3
585	ENSMUSG00000029563	c1_1	4	3.46155	NA	c1_3
586	ENSMUSG00000021684	c1_1	11	8.86654	NA	c1_3
587	ENSMUSG00000037224	c1_1	9	7.71089	NA	c1_3
588	ENSMUSG00000043873	c1_1	10	8.55219	NA	c1_3
589	ENSMUSG00000101242	c1_1	11	8.48179	NA	c1_3
590	ENSMUSG00000031627	c1_1	6	5.13968	NA	c1_3
591	ENSMUSG00000057182	c1_1	6	5.13826	NA	c1_3
592	ENSMUSG00000025326	c1_1	4	3.48057	NA	c1_3
593	ENSMUSG00000087514	c1_1	7	5.87453	NA	c1_3
594	ENSMUSG00000030691	c1_1	5	4.24841	NA	c1_3
595	ENSMUSG00000052713	c1_1	16	13.5708	hub	c1_3
596	ENSMUSG00000026571	c1_1	10	8.30629	NA	c1_3
597	ENSMUSG00000007892	c1_1	6	5.01392	NA	c1_3
598	ENSMUSG00000027525	c1_1	3	2.7306	NA	c1_3
599	ENSMUSG00000117222	c1_1	19	15.1373	hub	c1_3
600	ENSMUSG00000104017	c1_1	5	4.3831	NA	c1_3
601	ENSMUSG00000059834	c1_1	15	12.0507	hub	c1_3
602	ENSMUSG00000024085	c1_1	9	7.79344	NA	c1_3
603	ENSMUSG00000086020	c1_1	5	4.34995	NA	c1_3
604	ENSMUSG00000020728	c1_1	5	4.14634	NA	c1_3
605	ENSMUSG00000052387	c1_1	18	15.4353	hub	c1_3
606	ENSMUSG00000108171	c1_1	6	5.08616	NA	c1_3
607	ENSMUSG00000046330	c1_1	7	5.58946	NA	c1_3
608	ENSMUSG00000050840	c1_1	9	7.37827	NA	c1_3
609	ENSMUSG00000025790	c1_1	9	7.3425	NA	c1_3
610	ENSMUSG00000038538	c1_1	6	4.9633	NA	c1_3
611	ENSMUSG00000026799	c1_1	9	7.21358	NA	c1_3
612	ENSMUSG00000032443	c1_1	5	4.26742	NA	c1_3
613	ENSMUSG00000020661	c1_1	11	8.96523	NA	c1_3
614	ENSMUSG00000070695	c1_1	5	4.26018	NA	c1_3
615	ENSMUSG00000027684	c1_1	4	3.42744	NA	c1_3
616	ENSMUSG00000046027	c1_1	13	10.0269	hub	c1_3
617	ENSMUSG00000005886	c1_1	5	4.23723	NA	c1_3
618	ENSMUSG00000102594	c1_1	7	5.80721	NA	c1_3
619	ENSMUSG00000105663	c1_1	4	3.45149	NA	c1_3
620	ENSMUSG00000083012	c1_1	9	7.65136	NA	c1_3
621	ENSMUSG00000055013	c1_1	6	5.36276	NA	c1_3
622	ENSMUSG00000038267	c1_1	4	3.47765	NA	c1_3
623	ENSMUSG00000078517	c1_1	7	5.63205	NA	c1_3
624	ENSMUSG00000102841	c1_1	3	2.69549	NA	c1_3
625	ENSMUSG00000089941	c1_1	20	16.5567	hub	c1_3
626	ENSMUSG00000104030	c1_1	5	4.32854	NA	c1_3
627	ENSMUSG00000031620	c1_1	5	4.28674	NA	c1_3
628	ENSMUSG00000034751	c1_1	14	11.0329	hub	c1_3
629	ENSMUSG00000064043	c1_1	18	14.9207	hub	c1_3
630	ENSMUSG00000113608	c1_1	3	2.76946	NA	c1_3
631	ENSMUSG00000024558	c1_1	15	12.4394	hub	c1_3
632	ENSMUSG00000039001	c1_1	9	7.34711	NA	c1_3
633	ENSMUSG00000020023	c1_1	10	8.35279	NA	c1_3
634	ENSMUSG00000108890	c1_1	5	4.2036	NA	c1_3
635	ENSMUSG00000030064	c1_1	12	9.86101	hub	c1_3
636	ENSMUSG00000049288	c1_1	4	3.11853	NA	c1_3
637	ENSMUSG00000024589	c1_1	11	9.25067	NA	c1_3
638	ENSMUSG00000100162	c1_1	14	11.1283	hub	c1_3
639	ENSMUSG00000087259	c1_1	16	13.2963	hub	c1_3
640	ENSMUSG00000035275	c1_1	6	4.98357	NA	c1_3
641	ENSMUSG00000103889	c1_1	4	3.48134	NA	c1_3
642	ENSMUSG00000029823	c1_1	18	14.54	hub	c1_3
643	ENSMUSG00000039178	c1_1	8	6.556	NA	c1_3
644	ENSMUSG00000026839	c1_1	5	3.96459	NA	c1_3
645	ENSMUSG00000057133	c1_1	9	7.50451	NA	c1_3
646	ENSMUSG00000106384	c1_1	3	2.68517	NA	c1_3
647	ENSMUSG00000055799	c1_1	9	7.15052	NA	c1_3
648	ENSMUSG00000032518	c1_1	13	10.6492	hub	c1_3
649	ENSMUSG00000026553	c1_1	8	6.56915	NA	c1_3
650	ENSMUSG00000037940	c1_1	13	11.1977	hub	c1_3
651	ENSMUSG00000066842	c1_1	12	9.27148	hub	c1_3
652	ENSMUSG00000060568	c1_1	3	2.68516	NA	c1_3
653	ENSMUSG00000000561	c1_1	5	3.80999	NA	c1_3
654	ENSMUSG00000001847	c1_1	9	7.60598	NA	c1_3
655	ENSMUSG00000032939	c1_1	34	27.3732	hub	c1_3
656	ENSMUSG00000021301	c1_1	13	10.2015	hub	c1_3
657	ENSMUSG00000038844	c1_1	5	4.38519	NA	c1_3
658	ENSMUSG00000038388	c1_1	5	4.20053	NA	c1_3
659	ENSMUSG00000118623	c1_1	2	1.55354	NA	c1_3
660	ENSMUSG00000087475	c1_1	9	7.27191	NA	c1_3
661	ENSMUSG00000057841	c1_1	3	2.573	NA	c1_3
662	ENSMUSG00000066189	c1_1	7	5.91355	NA	c1_3
663	ENSMUSG00000039210	c1_1	4	3.45553	NA	c1_3
664	ENSMUSG00000112713	c1_1	3	2.69347	NA	c1_3
665	ENSMUSG00000032076	c1_1	5	4.10349	NA	c1_3
666	ENSMUSG00000075415	c1_1	7	5.93803	NA	c1_3
667	ENSMUSG00000058997	c1_1	7	5.8136	NA	c1_3
668	ENSMUSG00000112905	c1_1	3	2.73318	NA	c1_3
669	ENSMUSG00000059070	c1_1	11	8.5694	NA	c1_3
670	ENSMUSG00000035441	c1_1	13	10.8356	hub	c1_3
671	ENSMUSG00000054556	c1_1	7	6.07181	NA	c1_3
672	ENSMUSG00000104661	c1_1	7	5.89842	NA	c1_3
673	ENSMUSG00000029735	c1_1	7	6.01166	NA	c1_3
674	ENSMUSG00000038602	c1_1	4	3.37814	NA	c1_3
675	ENSMUSG00000025920	c1_1	15	11.7053	hub	c1_3
676	ENSMUSG00000031820	c1_1	7	5.62562	NA	c1_3
677	ENSMUSG00000039197	c1_1	4	3.43016	NA	c1_3
678	ENSMUSG00000029004	c1_1	27	21.4958	hub	c1_3
679	ENSMUSG00000056602	c1_1	10	8.32038	NA	c1_3
680	ENSMUSG00000028796	c1_1	10	8.21513	NA	c1_3
681	ENSMUSG00000099937	c1_1	1	0.90628	NA	c1_3
682	ENSMUSG00000046182	c1_1	6	5.01988	NA	c1_3
683	ENSMUSG00000030172	c1_1	7	5.94322	NA	c1_3
684	ENSMUSG00000108146	c1_1	3	2.64588	NA	c1_3
685	ENSMUSG00000031988	c1_1	12	9.24015	hub	c1_3
686	ENSMUSG00000035354	c1_1	5	4.36054	NA	c1_3
687	ENSMUSG00000021244	c1_1	19	15.3983	hub	c1_3
688	ENSMUSG00000097634	c1_1	6	4.52022	NA	c1_3
689	ENSMUSG00000108950	c1_1	3	2.70119	NA	c1_3
690	ENSMUSG00000045201	c1_1	7	5.91376	NA	c1_3
691	ENSMUSG00000026116	c1_1	16	12.2642	hub	c1_3
692	ENSMUSG00000036469	c1_1	5	4.1899	NA	c1_3
693	ENSMUSG00000110246	c1_1	9	7.73061	NA	c1_3
694	ENSMUSG00000097797	c1_1	6	4.96714	NA	c1_3
695	ENSMUSG00000097563	c1_1	8	6.68064	NA	c1_3
696	ENSMUSG00000079264	c1_1	1	0.904928	NA	c1_3
697	ENSMUSG00000096929	c1_1	20	16.2997	hub	c1_3
698	ENSMUSG00000037935	c1_1	8	6.32314	NA	c1_3
699	ENSMUSG00000026565	c1_1	12	9.91191	hub	c1_3
700	ENSMUSG00000109575	c1_1	6	5.17878	NA	c1_3
701	ENSMUSG00000107363	c1_1	3	2.68626	NA	c1_3
702	ENSMUSG00000104221	c1_1	5	3.9802	NA	c1_3
703	ENSMUSG00000063239	c1_1	22	18.8771	hub	c1_3
704	ENSMUSG00000103867	c1_1	6	5.06919	NA	c1_3
705	ENSMUSG00000089989	c1_1	15	12.3758	hub	c1_3
706	ENSMUSG00000032547	c1_1	3	2.64247	NA	c1_3
707	ENSMUSG00000106448	c1_1	6	4.87762	NA	c1_3
708	ENSMUSG00000073147	c1_1	27	21.8448	hub	c1_3
709	ENSMUSG00000058586	c1_1	17	12.7703	hub	c1_3
710	ENSMUSG00000039335	c1_1	4	3.52749	NA	c1_3
711	ENSMUSG00000110242	c1_1	4	2.94485	NA	c1_3
712	ENSMUSG00000109044	c1_1	4	3.50383	NA	c1_3
713	ENSMUSG00000107563	c1_1	5	4.33119	NA	c1_3
714	ENSMUSG00000035142	c1_1	6	5.2225	NA	c1_3
715	ENSMUSG00000106537	c1_1	4	3.47395	NA	c1_3
716	ENSMUSG00000001100	c1_1	15	11.8369	hub	c1_3
717	ENSMUSG00000087079	c1_1	4	3.33513	NA	c1_3
718	ENSMUSG00000112967	c1_1	13	10.8263	hub	c1_3
719	ENSMUSG00000062590	c1_1	6	5.19947	NA	c1_3
720	ENSMUSG00000098943	c1_1	4	3.42574	NA	c1_3
721	ENSMUSG00000042700	c1_1	7	5.80887	NA	c1_3
722	ENSMUSG00000087355	c1_1	6	5.35406	NA	c1_3
723	ENSMUSG00000045576	c1_1	8	6.31018	NA	c1_3
724	ENSMUSG00000091476	c1_1	5	4.2033	NA	c1_3
725	ENSMUSG00000103161	c1_1	3	2.66486	NA	c1_3
726	ENSMUSG00000022064	c1_1	20	16.0652	hub	c1_3
727	ENSMUSG00000041669	c1_1	7	6.08321	NA	c1_3
728	ENSMUSG00000087380	c1_1	7	5.64006	NA	c1_3
729	ENSMUSG00000027544	c1_1	9	7.51459	NA	c1_3
730	ENSMUSG00000028550	c1_1	4	3.16526	NA	c1_3
731	ENSMUSG00000055204	c1_1	3	2.75962	NA	c1_3
732	ENSMUSG00000019831	c1_1	11	8.95028	NA	c1_3
733	ENSMUSG00000050471	c1_1	13	10.355	hub	c1_3
734	ENSMUSG00000038540	c1_1	3	2.29379	NA	c1_3
735	ENSMUSG00000097067	c1_1	5	4.24285	NA	c1_3
736	ENSMUSG00000087083	c1_1	11	8.87915	NA	c1_3
737	ENSMUSG00000092243	c1_1	5	3.60177	NA	c1_3
738	ENSMUSG00000020627	c1_1	16	14.1525	hub	c1_3
739	ENSMUSG00000034832	c1_1	9	7.11633	NA	c1_3
740	ENSMUSG00000110264	c1_1	3	2.67736	NA	c1_3
741	ENSMUSG00000044071	c1_1	5	4.15679	NA	c1_3
742	ENSMUSG00000005469	c1_1	7	6.11088	NA	c1_3
743	ENSMUSG00000097241	c1_1	5	4.18357	NA	c1_3
744	ENSMUSG00000005580	c1_1	11	9.00802	NA	c1_3
745	ENSMUSG00000033557	c1_1	12	9.99186	hub	c1_3
746	ENSMUSG00000109129	c1_1	2	1.56786	NA	c1_3
747	ENSMUSG00000109927	c1_1	3	2.65914	NA	c1_3
748	ENSMUSG00000034621	c1_1	16	12.6697	hub	c1_3
749	ENSMUSG00000109429	c1_1	4	3.3122	NA	c1_3
750	ENSMUSG00000034342	c1_1	12	9.36873	hub	c1_3
751	ENSMUSG00000030222	c1_1	6	4.60853	NA	c1_3
752	ENSMUSG00000105620	c1_1	4	3.59566	NA	c1_3
753	ENSMUSG00000038784	c1_1	7	5.71695	NA	c1_3
754	ENSMUSG00000106244	c1_1	4	3.25284	NA	c1_3
755	ENSMUSG00000056211	c1_1	7	5.64568	NA	c1_3
756	ENSMUSG00000057363	c1_1	8	6.47388	NA	c1_3
757	ENSMUSG00000044340	c1_1	5	3.97994	NA	c1_3
758	ENSMUSG00000106385	c1_1	3	2.69843	NA	c1_3
759	ENSMUSG00000025959	c1_1	7	5.47878	NA	c1_3
760	ENSMUSG00000029093	c1_1	6	4.93221	NA	c1_3
761	ENSMUSG00000034612	c1_1	3	2.61588	NA	c1_3
762	ENSMUSG00000027194	c1_1	4	3.33544	NA	c1_3
763	ENSMUSG00000021725	c1_1	7	5.8784	NA	c1_3
764	ENSMUSG00000030868	c1_1	8	6.47294	NA	c1_3
765	ENSMUSG00000021458	c1_1	21	16.5445	hub	c1_3
766	ENSMUSG00000113907	c1_1	5	4.13353	NA	c1_3
767	ENSMUSG00000033083	c1_1	8	6.64301	NA	c1_3
768	ENSMUSG00000027030	c1_1	4	3.43486	NA	c1_3
769	ENSMUSG00000048154	c1_1	10	8.34235	NA	c1_3
770	ENSMUSG00000015522	c1_1	18	14.6778	hub	c1_3
771	ENSMUSG00000106918	c1_1	3	2.18647	NA	c1_3
772	ENSMUSG00000084764	c1_1	6	5.21981	NA	c1_3
773	ENSMUSG00000026058	c1_1	8	6.5957	NA	c1_3
774	ENSMUSG00000103976	c1_1	5	4.17643	NA	c1_3
775	ENSMUSG00000073427	c1_1	19	15.0087	hub	c1_3
776	ENSMUSG00000042331	c1_1	7	5.94174	NA	c1_3
777	ENSMUSG00000021619	c1_1	3	2.73403	NA	c1_3
778	ENSMUSG00000037742	c1_1	8	6.72827	NA	c1_3
779	ENSMUSG00000079143	c1_1	13	10.3906	hub	c1_3
780	ENSMUSG00000106407	c1_1	8	6.38541	NA	c1_3
781	ENSMUSG00000034154	c1_1	3	2.55118	NA	c1_3
782	ENSMUSG00000031684	c1_1	5	4.22581	NA	c1_3
783	ENSMUSG00000032352	c1_1	9	7.73444	NA	c1_3
784	ENSMUSG00000056268	c1_1	6	5.0217	NA	c1_3
785	ENSMUSG00000042439	c1_1	7	5.84963	NA	c1_3
786	ENSMUSG00000108867	c1_1	4	3.35871	NA	c1_3
787	ENSMUSG00000025477	c1_1	6	4.99232	NA	c1_3
788	ENSMUSG00000061143	c1_1	8	6.39684	NA	c1_3
789	ENSMUSG00000104655	c1_1	6	5.18543	NA	c1_3
790	ENSMUSG00000061787	c1_1	3	2.60583	NA	c1_3
791	ENSMUSG00000048732	c1_1	10	7.92463	NA	c1_3
792	ENSMUSG00000105946	c1_1	4	3.32846	NA	c1_3
793	ENSMUSG00000021065	c1_1	5	4.07735	NA	c1_3
794	ENSMUSG00000014592	c1_1	12	9.66295	hub	c1_3
795	ENSMUSG00000022790	c1_1	18	14.9564	hub	c1_3
796	ENSMUSG00000098374	c1_1	6	4.53107	NA	c1_3
797	ENSMUSG00000106049	c1_1	4	3.52887	NA	c1_3
798	ENSMUSG00000049517	c1_1	15	12.9497	hub	c1_3
799	ENSMUSG00000056870	c1_1	4	3.45018	NA	c1_3
800	ENSMUSG00000045248	c1_1	21	16.6653	hub	c1_3
801	ENSMUSG00000107011	c1_1	7	6.15297	NA	c1_3
802	ENSMUSG00000106579	c1_1	7	6.03595	NA	c1_3
803	ENSMUSG00000029048	c1_1	21	17.2267	hub	c1_3
804	ENSMUSG00000031618	c1_1	4	3.66147	NA	c1_3
805	ENSMUSG00000106354	c1_1	4	3.37361	NA	c1_3
806	ENSMUSG00000037876	c1_1	35	27.9794	hub	c1_3
807	ENSMUSG00000032181	c1_1	7	5.59615	NA	c1_3
808	ENSMUSG00000029700	c1_1	6	4.60764	NA	c1_3
809	ENSMUSG00000040761	c1_1	6	4.72476	NA	c1_3
810	ENSMUSG00000085440	c1_1	11	9.26255	NA	c1_3
811	ENSMUSG00000051777	c1_1	10	7.88702	NA	c1_3
812	ENSMUSG00000030591	c1_1	28	22.3612	hub	c1_3
813	ENSMUSG00000107886	c1_1	3	2.58683	NA	c1_3
814	ENSMUSG00000017412	c1_1	22	16.9861	hub	c1_3
815	ENSMUSG00000085303	c1_1	10	8.27098	NA	c1_3
816	ENSMUSG00000039047	c1_1	9	7.17776	NA	c1_3
817	ENSMUSG00000032212	c1_1	3	2.54585	NA	c1_3
818	ENSMUSG00000012848	c1_1	22	17.188	hub	c1_3
819	ENSMUSG00000038305	c1_1	8	6.51098	NA	c1_3
820	ENSMUSG00000086994	c1_1	7	5.74229	NA	c1_3
821	ENSMUSG00000111909	c1_1	5	4.32077	NA	c1_3
822	ENSMUSG00000086946	c1_1	11	8.75751	NA	c1_3
823	ENSMUSG00000029426	c1_1	9	7.54636	NA	c1_3
824	ENSMUSG00000026494	c1_1	8	6.26728	NA	c1_3
825	ENSMUSG00000109382	c1_1	3	2.72283	NA	c1_3
826	ENSMUSG00000020372	c1_1	5	4.18789	NA	c1_3
827	ENSMUSG00000016087	c1_1	12	8.9076	hub	c1_3
828	ENSMUSG00000041801	c1_1	5	4.02669	NA	c1_3
829	ENSMUSG00000014867	c1_1	14	11.0145	hub	c1_3
830	ENSMUSG00000026502	c1_1	4	3.2281	NA	c1_3
831	ENSMUSG00000024544	c1_1	7	5.76134	NA	c1_3
832	ENSMUSG00000106596	c1_1	5	3.98999	NA	c1_3
833	ENSMUSG00000021983	c1_1	6	5.05894	NA	c1_3
834	ENSMUSG00000059974	c1_1	11	9.35367	NA	c1_3
835	ENSMUSG00000063663	c1_1	11	8.64423	NA	c1_3
836	ENSMUSG00000000085	c1_1	9	7.42902	NA	c1_3
837	ENSMUSG00000087625	c1_1	9	7.21157	NA	c1_3
838	ENSMUSG00000104586	c1_1	12	9.30382	hub	c1_3
839	ENSMUSG00000027365	c1_1	8	6.32933	NA	c1_3
840	ENSMUSG00000079055	c1_1	10	8.14829	NA	c1_3
841	ENSMUSG00000027281	c1_1	9	7.04007	NA	c1_3
842	ENSMUSG00000027176	c1_1	5	4.16786	NA	c1_3
843	ENSMUSG00000009927	c1_1	11	9.22601	NA	c1_3
844	ENSMUSG00000108607	c1_1	2	1.57108	NA	c1_3
845	ENSMUSG00000103780	c1_1	7	5.6989	NA	c1_3
846	ENSMUSG00000039372	c1_1	4	3.24259	NA	c1_3
847	ENSMUSG00000028538	c1_1	6	4.77943	NA	c1_3
848	ENSMUSG00000035517	c1_1	5	4.1261	NA	c1_3
849	ENSMUSG00000033278	c1_1	9	7.64633	NA	c1_3
850	ENSMUSG00000103563	c1_1	5	4.12563	NA	c1_3
851	ENSMUSG00000003464	c1_1	18	14.2092	hub	c1_3
852	ENSMUSG00000090733	c1_1	6	4.84907	NA	c1_3
853	ENSMUSG00000034480	c1_1	36	30.5894	hub	c1_3
854	ENSMUSG00000021111	c1_1	7	5.63442	NA	c1_3
855	ENSMUSG00000105773	c1_1	4	3.33597	NA	c1_3
856	ENSMUSG00000026566	c1_1	5	3.91952	NA	c1_3
857	ENSMUSG00000060036	c1_1	7	5.85302	NA	c1_3
858	ENSMUSG00000021103	c1_1	5	4.39309	NA	c1_3
859	ENSMUSG00000114378	c1_1	3	2.1358	NA	c1_3
860	ENSMUSG00000050965	c1_1	3	2.59651	NA	c1_3
861	ENSMUSG00000111752	c1_1	14	10.8125	hub	c1_3
862	ENSMUSG00000027942	c1_1	4	2.95982	NA	c1_3
863	ENSMUSG00000034544	c1_1	3	2.64444	NA	c1_3
864	ENSMUSG00000110710	c1_1	10	8.12971	NA	c1_3
865	ENSMUSG00000085885	c1_1	9	7.05212	NA	c1_3
866	ENSMUSG00000019843	c1_1	7	6.02593	NA	c1_3
867	ENSMUSG00000050708	c1_1	12	9.52127	hub	c1_3
868	ENSMUSG00000000127	c1_1	18	14.9272	hub	c1_3
869	ENSMUSG00000091514	c1_1	2	1.61465	NA	c1_3
870	ENSMUSG00000087301	c1_1	3	2.46452	NA	c1_3
871	ENSMUSG00000058135	c1_1	6	4.84417	NA	c1_3
872	ENSMUSG00000067567	c1_1	55	46.631	hub	c1_3
873	ENSMUSG00000028556	c1_1	4	3.37488	NA	c1_3
874	ENSMUSG00000085161	c1_1	12	8.89167	hub	c1_3
875	ENSMUSG00000030432	c1_1	11	8.77744	NA	c1_3
876	ENSMUSG00000021338	c1_1	8	6.82663	NA	c1_3
877	ENSMUSG00000112730	c1_1	4	3.24201	NA	c1_3
878	ENSMUSG00000022471	c1_1	2	1.53174	NA	c1_3
879	ENSMUSG00000037801	c1_1	25	20.2861	hub	c1_3
880	ENSMUSG00000035954	c1_1	7	5.63485	NA	c1_3
881	ENSMUSG00000030357	c1_1	12	9.61627	hub	c1_3
882	ENSMUSG00000029136	c1_1	4	3.37559	NA	c1_3
883	ENSMUSG00000037926	c1_1	14	11.9978	hub	c1_3
884	ENSMUSG00000034066	c1_1	8	6.58641	NA	c1_3
885	ENSMUSG00000024219	c1_1	10	7.71267	NA	c1_3
886	ENSMUSG00000026082	c1_1	6	5.18979	NA	c1_3
887	ENSMUSG00000043153	c1_1	5	4.19537	NA	c1_3
888	ENSMUSG00000006276	c1_1	11	8.90308	NA	c1_3
889	ENSMUSG00000029146	c1_1	11	8.72708	NA	c1_3
890	ENSMUSG00000052331	c1_1	8	6.38369	NA	c1_3
891	ENSMUSG00000030086	c1_1	4	3.27532	NA	c1_3
892	ENSMUSG00000111570	c1_1	4	3.16888	NA	c1_3
893	ENSMUSG00000039031	c1_1	18	14.8273	hub	c1_3
894	ENSMUSG00000036800	c1_1	6	4.77104	NA	c1_3
895	ENSMUSG00000047712	c1_1	4	3.32712	NA	c1_3
896	ENSMUSG00000074579	c1_1	5	4.11142	NA	c1_3
897	ENSMUSG00000039033	c1_1	5	3.93004	NA	c1_3
898	ENSMUSG00000100826	c1_1	4	3.48873	NA	c1_3
899	ENSMUSG00000107996	c1_1	3	2.61273	NA	c1_3
900	ENSMUSG00000085623	c1_1	5	4.07418	NA	c1_3
901	ENSMUSG00000060636	c1_1	4	3.49553	NA	c1_3
902	ENSMUSG00000032456	c1_1	12	9.59757	hub	c1_3
903	ENSMUSG00000086539	c1_1	12	8.78328	hub	c1_3
904	ENSMUSG00000058325	c1_1	8	6.13188	NA	c1_3
905	ENSMUSG00000104034	c1_1	3	2.63151	NA	c1_3
906	ENSMUSG00000109887	c1_1	6	4.87405	NA	c1_3
907	ENSMUSG00000084954	c1_1	12	10.5305	hub	c1_3
908	ENSMUSG00000028292	c1_1	3	2.60302	NA	c1_3
909	ENSMUSG00000106414	c1_1	5	4.09205	NA	c1_3
910	ENSMUSG00000085418	c1_1	4	3.43642	NA	c1_3
911	ENSMUSG00000000568	c1_1	12	8.76578	hub	c1_3
912	ENSMUSG00000103050	c1_1	3	2.58356	NA	c1_3
913	ENSMUSG00000033671	c1_1	6	4.74184	NA	c1_3
914	ENSMUSG00000074643	c1_1	1	0.884994	NA	c1_3
915	ENSMUSG00000028397	c1_1	4	3.4305	NA	c1_3
916	ENSMUSG00000098128	c1_1	4	3.56187	NA	c1_3
917	ENSMUSG00000070498	c1_1	6	4.97183	NA	c1_3
918	ENSMUSG00000028163	c1_1	3	2.52588	NA	c1_3
919	ENSMUSG00000063457	c1_1	18	14.3773	hub	c1_3
920	ENSMUSG00000062319	c1_1	3	2.59982	NA	c1_3
921	ENSMUSG00000103748	c1_1	6	4.99365	NA	c1_3
922	ENSMUSG00000029267	c1_1	11	8.59179	NA	c1_3
923	ENSMUSG00000114131	c1_1	4	3.42042	NA	c1_3
924	ENSMUSG00000116885	c1_1	14	11.3242	hub	c1_3
925	ENSMUSG00000052539	c1_1	8	6.5136	NA	c1_3
926	ENSMUSG00000047675	c1_1	5	4.03373	NA	c1_3
927	ENSMUSG00000022085	c1_1	6	4.61878	NA	c1_3
928	ENSMUSG00000060679	c1_1	3	2.58569	NA	c1_3
929	ENSMUSG00000108077	c1_1	6	4.78587	NA	c1_3
930	ENSMUSG00000104284	c1_1	6	5.1736	NA	c1_3
931	ENSMUSG00000029614	c1_1	4	3.34038	NA	c1_3
932	ENSMUSG00000027193	c1_1	11	8.59862	NA	c1_3
933	ENSMUSG00000019996	c1_1	9	7.6849	NA	c1_3
934	ENSMUSG00000103657	c1_1	5	4.07819	NA	c1_3
935	ENSMUSG00000040952	c1_1	4	3.28849	NA	c1_3
936	ENSMUSG00000016940	c1_1	5	4.01599	NA	c1_3
937	ENSMUSG00000041729	c1_1	10	7.74597	NA	c1_3
938	ENSMUSG00000086458	c1_1	6	4.84603	NA	c1_3
939	ENSMUSG00000031917	c1_1	3	2.50183	NA	c1_3
940	ENSMUSG00000044250	c1_1	17	14.5259	hub	c1_3
941	ENSMUSG00000032399	c1_1	12	10.0996	hub	c1_3
942	ENSMUSG00000063296	c1_1	16	14.4197	hub	c1_3
943	ENSMUSG00000042359	c1_1	8	5.96287	NA	c1_3
944	ENSMUSG00000094083	c1_1	10	8.14949	NA	c1_3
945	ENSMUSG00000032803	c1_1	9	7.52297	NA	c1_3
946	ENSMUSG00000108455	c1_1	5	3.94885	NA	c1_3
947	ENSMUSG00000106719	c1_1	4	3.397	NA	c1_3
948	ENSMUSG00000059883	c1_1	3	2.17728	NA	c1_3
949	ENSMUSG00000058600	c1_1	3	2.58391	NA	c1_3
950	ENSMUSG00000098004	c1_1	8	6.51711	NA	c1_3
951	ENSMUSG00000030556	c1_1	4	3.45517	NA	c1_3
952	ENSMUSG00000107132	c1_1	7	5.08762	NA	c1_3
953	ENSMUSG00000102844	c1_1	3	2.50982	NA	c1_3
954	ENSMUSG00000107148	c1_1	6	4.8393	NA	c1_3
955	ENSMUSG00000002028	c1_1	9	7.37626	NA	c1_3
956	ENSMUSG00000030638	c1_1	6	5.10209	NA	c1_3
957	ENSMUSG00000038515	c1_1	15	12.2555	hub	c1_3
958	ENSMUSG00000102407	c1_1	3	2.6173	NA	c1_3
959	ENSMUSG00000037818	c1_1	7	5.8585	NA	c1_3
960	ENSMUSG00000043456	c1_1	11	8.87789	NA	c1_3
961	ENSMUSG00000106211	c1_1	4	3.43087	NA	c1_3
962	ENSMUSG00000063430	c1_1	6	5.05125	NA	c1_3
963	ENSMUSG00000111652	c1_1	6	4.7987	NA	c1_3
964	ENSMUSG00000078772	c1_1	4	2.92739	NA	c1_3
965	ENSMUSG00000114048	c1_1	8	6.16782	NA	c1_3
966	ENSMUSG00000038900	c1_1	9	7.2258	NA	c1_3
967	ENSMUSG00000097101	c1_1	7	5.84113	NA	c1_3
968	ENSMUSG00000064302	c1_1	5	4.14076	NA	c1_3
969	ENSMUSG00000110411	c1_1	5	3.84341	NA	c1_3
970	ENSMUSG00000051166	c1_1	4	3.44425	NA	c1_3
971	ENSMUSG00000034432	c1_1	13	10.2746	hub	c1_3
972	ENSMUSG00000030994	c1_1	3	2.68918	NA	c1_3
973	ENSMUSG00000032582	c1_1	5	4.46567	NA	c1_3
974	ENSMUSG00000031556	c1_1	5	3.9421	NA	c1_3
975	ENSMUSG00000098992	c1_1	5	4.04592	NA	c1_3
976	ENSMUSG00000085391	c1_1	3	2.57163	NA	c1_3
977	ENSMUSG00000002524	c1_1	16	12.5756	hub	c1_3
978	ENSMUSG00000028081	c1_1	16	12.7972	hub	c1_3
979	ENSMUSG00000029772	c1_1	4	3.38077	NA	c1_3
980	ENSMUSG00000045867	c1_1	9	7.02572	NA	c1_3
981	ENSMUSG00000007891	c1_1	9	7.40541	NA	c1_3
982	ENSMUSG00000103305	c1_1	7	5.62555	NA	c1_3
983	ENSMUSG00000105958	c1_1	5	4.22324	NA	c1_3
984	ENSMUSG00000006333	c1_1	6	4.77147	NA	c1_3
985	ENSMUSG00000112914	c1_1	4	3.28772	NA	c1_3
986	ENSMUSG00000042506	c1_1	9	6.7726	NA	c1_3
987	ENSMUSG00000025967	c1_1	5	4.02941	NA	c1_3
988	ENSMUSG00000022708	c1_1	5	3.94366	NA	c1_3
989	ENSMUSG00000043259	c1_1	10	7.70686	NA	c1_3
990	ENSMUSG00000029406	c1_1	6	4.93245	NA	c1_3
991	ENSMUSG00000001052	c1_1	10	7.66675	NA	c1_3
992	ENSMUSG00000039219	c1_1	8	6.34221	NA	c1_3
993	ENSMUSG00000104235	c1_1	3	2.55611	NA	c1_3
994	ENSMUSG00000039601	c1_1	7	6.10224	NA	c1_3
995	ENSMUSG00000044229	c1_1	4	3.36267	NA	c1_3
996	ENSMUSG00000107433	c1_1	3	2.5936	NA	c1_3
997	ENSMUSG00000109353	c1_1	5	4.33342	NA	c1_3
998	ENSMUSG00000067274	c1_1	20	15.4113	hub	c1_3
999	ENSMUSG00000097616	c1_1	6	4.90877	NA	c1_3
1000	ENSMUSG00000021852	c1_1	5	3.97934	NA	c1_3
1001	ENSMUSG00000085201	c1_1	8	6.4672	NA	c1_3
1002	ENSMUSG00000042390	c1_1	11	8.18615	NA	c1_3
1003	ENSMUSG00000062995	c1_1	13	10.0462	hub	c1_3
1004	ENSMUSG00000027649	c1_1	6	5.01382	NA	c1_3
1005	ENSMUSG00000054863	c1_1	9	7.51336	NA	c1_3
1006	ENSMUSG00000063804	c1_1	15	11.8336	hub	c1_3
1007	ENSMUSG00000029638	c1_1	8	6.54696	NA	c1_3
1008	ENSMUSG00000026836	c1_1	6	5.05123	NA	c1_3
1009	ENSMUSG00000031608	c1_1	4	3.36102	NA	c1_3
1010	ENSMUSG00000113941	c1_1	5	4.30663	NA	c1_3
1011	ENSMUSG00000066057	c1_1	10	7.98987	NA	c1_3
1012	ENSMUSG00000003308	c1_1	8	6.44652	NA	c1_3
1013	ENSMUSG00000110737	c1_1	6	4.76958	NA	c1_3
1014	ENSMUSG00000003970	c1_1	30	24.4723	hub	c1_3
1015	ENSMUSG00000085234	c1_1	6	4.97659	NA	c1_3
1016	ENSMUSG00000039913	c1_1	9	7.23928	NA	c1_3
1017	ENSMUSG00000108168	c1_1	3	2.57161	NA	c1_3
1018	ENSMUSG00000026748	c1_1	8	6.38038	NA	c1_3
1019	ENSMUSG00000110147	c1_1	6	5.00561	NA	c1_3
1020	ENSMUSG00000021375	c1_1	6	4.92486	NA	c1_3
1021	ENSMUSG00000087487	c1_1	3	2.57124	NA	c1_3
1022	ENSMUSG00000104647	c1_1	11	8.39843	NA	c1_3
1023	ENSMUSG00000042167	c1_1	10	8.33989	NA	c1_3
1024	ENSMUSG00000022391	c1_1	14	11.9286	hub	c1_3
1025	ENSMUSG00000105700	c1_1	4	3.33146	NA	c1_3
1026	ENSMUSG00000049866	c1_1	8	6.3075	NA	c1_3
1027	ENSMUSG00000106139	c1_1	3	2.56615	NA	c1_3
1028	ENSMUSG00000090093	c1_1	5	3.95205	NA	c1_3
1029	ENSMUSG00000096054	c1_1	10	7.84905	NA	c1_3
1030	ENSMUSG00000029559	c1_1	5	4.05144	NA	c1_3
1031	ENSMUSG00000008763	c1_1	6	4.81634	NA	c1_3
1032	ENSMUSG00000030092	c1_1	4	3.38529	NA	c1_3
1033	ENSMUSG00000073594	c1_1	5	4.24033	NA	c1_3
1034	ENSMUSG00000070733	c1_1	10	7.47469	NA	c1_3
1035	ENSMUSG00000042680	c1_1	15	12.1907	hub	c1_3
1036	ENSMUSG00000015337	c1_1	5	4.03814	NA	c1_3
1037	ENSMUSG00000102517	c1_1	3	2.53882	NA	c1_3
1038	ENSMUSG00000029603	c1_1	6	4.84685	NA	c1_3
1039	ENSMUSG00000086874	c1_1	6	4.88674	NA	c1_3
1040	ENSMUSG00000031775	c1_1	3	2.12458	NA	c1_3
1041	ENSMUSG00000104987	c1_1	7	5.50593	NA	c1_3
1042	ENSMUSG00000023075	c1_1	6	5.09721	NA	c1_3
1043	ENSMUSG00000034059	c1_1	4	3.21105	NA	c1_3
1044	ENSMUSG00000020721	c1_1	11	8.68887	NA	c1_3
1045	ENSMUSG00000116185	c1_1	3	2.52939	NA	c1_3
1046	ENSMUSG00000028954	c1_1	6	4.95203	NA	c1_3
1047	ENSMUSG00000033544	c1_1	3	2.53276	NA	c1_3
1048	ENSMUSG00000105530	c1_1	9	7.09983	NA	c1_3
1049	ENSMUSG00000032410	c1_1	6	4.65459	NA	c1_3
1050	ENSMUSG00000045515	c1_1	5	3.88132	NA	c1_3
1051	ENSMUSG00000107729	c1_1	3	2.5374	NA	c1_3
1052	ENSMUSG00000034098	c1_1	7	5.03964	NA	c1_3
1053	ENSMUSG00000098097	c1_1	14	11.0728	hub	c1_3
1054	ENSMUSG00000087439	c1_1	8	6.55653	NA	c1_3
1055	ENSMUSG00000039735	c1_1	12	9.1844	hub	c1_3
1056	ENSMUSG00000024642	c1_1	6	4.95125	NA	c1_3
1057	ENSMUSG00000029125	c1_1	10	8.44274	NA	c1_3
1058	ENSMUSG00000108825	c1_1	14	10.6421	hub	c1_3
1059	ENSMUSG00000040524	c1_1	3	2.56521	NA	c1_3
1060	ENSMUSG00000053580	c1_1	26	20.2694	hub	c1_3
1061	ENSMUSG00000025754	c1_1	6	4.66016	NA	c1_3
1062	ENSMUSG00000041966	c1_1	4	3.30763	NA	c1_3
1063	ENSMUSG00000087158	c1_1	3	2.56201	NA	c1_3
1064	ENSMUSG00000104908	c1_1	4	3.16558	NA	c1_3
1065	ENSMUSG00000113387	c1_1	4	3.60881	NA	c1_3
1066	ENSMUSG00000051527	c1_1	8	6.31153	NA	c1_3
1067	ENSMUSG00000030839	c1_1	3	2.50538	NA	c1_3
1068	ENSMUSG00000054823	c1_1	6	5.00077	NA	c1_3
1069	ENSMUSG00000109217	c1_1	3	2.62438	NA	c1_3
1070	ENSMUSG00000001017	c1_1	12	8.88024	hub	c1_3
1071	ENSMUSG00000030257	c1_1	7	5.87017	NA	c1_3
1072	ENSMUSG00000105791	c1_1	3	2.5927	NA	c1_3
1073	ENSMUSG00000085776	c1_1	3	2.30288	NA	c1_3
1074	ENSMUSG00000117410	c1_1	4	3.32295	NA	c1_3
1075	ENSMUSG00000057329	c1_1	5	4.0592	NA	c1_3
1076	ENSMUSG00000104398	c1_1	6	4.69924	NA	c1_3
1077	ENSMUSG00000037022	c1_1	4	3.16511	NA	c1_3
1078	ENSMUSG00000034903	c1_1	7	5.55236	NA	c1_3
1079	ENSMUSG00000051355	c1_1	3	2.24156	NA	c1_3
1080	ENSMUSG00000071454	c1_1	4	3.334	NA	c1_3
1081	ENSMUSG00000020709	c1_1	5	3.52507	NA	c1_3
1082	ENSMUSG00000101674	c1_1	7	5.51741	NA	c1_3
1083	ENSMUSG00000113960	c1_1	4	3.43732	NA	c1_3
1084	ENSMUSG00000022020	c1_1	8	6.44834	NA	c1_3
1085	ENSMUSG00000104339	c1_1	5	3.93223	NA	c1_3
1086	ENSMUSG00000087312	c1_1	3	2.6284	NA	c1_3
1087	ENSMUSG00000087459	c1_1	6	4.81713	NA	c1_3
1088	ENSMUSG00000109481	c1_1	5	4.25421	NA	c1_3
1089	ENSMUSG00000117546	c1_1	6	4.84997	NA	c1_3
1090	ENSMUSG00000087129	c1_1	3	2.44892	NA	c1_3
1091	ENSMUSG00000019841	c1_1	4	3.25014	NA	c1_3
1092	ENSMUSG00000104866	c1_1	4	3.11594	NA	c1_3
1093	ENSMUSG00000027613	c1_1	6	4.83857	NA	c1_3
1094	ENSMUSG00000031865	c1_1	17	12.8876	hub	c1_3
1095	ENSMUSG00000027508	c1_1	8	6.09133	NA	c1_3
1096	ENSMUSG00000059796	c1_1	8	6.03943	NA	c1_3
1097	ENSMUSG00000033676	c1_1	6	4.88102	NA	c1_3
1098	ENSMUSG00000103331	c1_1	3	2.5397	NA	c1_3
1099	ENSMUSG00000040133	c1_1	3	2.49957	NA	c1_3
1100	ENSMUSG00000021139	c1_1	4	3.43707	NA	c1_3
1101	ENSMUSG00000074763	c1_1	4	3.26711	NA	c1_3
1102	ENSMUSG00000114306	c1_1	6	4.99384	NA	c1_3
1103	ENSMUSG00000085070	c1_1	6	4.48398	NA	c1_3
1104	ENSMUSG00000022052	c1_1	12	10.0736	hub	c1_3
1105	ENSMUSG00000030663	c1_1	5	3.75973	NA	c1_3
1106	ENSMUSG00000014329	c1_1	3	2.46527	NA	c1_3
1107	ENSMUSG00000040372	c1_1	5	4.15289	NA	c1_3
1108	ENSMUSG00000097887	c1_1	9	6.69743	NA	c1_3
1109	ENSMUSG00000097536	c1_1	13	10.4762	hub	c1_3
1110	ENSMUSG00000055137	c1_1	7	5.52489	NA	c1_3
1111	ENSMUSG00000034994	c1_1	10	7.94313	NA	c1_3
1112	ENSMUSG00000066979	c1_1	8	6.04017	NA	c1_3
1113	ENSMUSG00000027430	c1_1	3	2.51341	NA	c1_3
1114	ENSMUSG00000085337	c1_1	6	4.26379	NA	c1_3
1115	ENSMUSG00000078902	c1_1	5	3.87266	NA	c1_3
1116	ENSMUSG00000040451	c1_1	13	10.8072	hub	c1_3
1117	ENSMUSG00000034269	c1_1	12	9.00844	hub	c1_3
1118	ENSMUSG00000074211	c1_1	6	4.28307	NA	c1_3
1119	ENSMUSG00000023079	c1_1	6	5.13799	NA	c1_3
1120	ENSMUSG00000109574	c1_1	6	5.24778	NA	c1_3
1121	ENSMUSG00000085125	c1_1	4	3.12384	NA	c1_3
1122	ENSMUSG00000058248	c1_1	9	7.33098	NA	c1_3
1123	ENSMUSG00000054720	c1_1	8	6.26201	NA	c1_3
1124	ENSMUSG00000023800	c1_1	3	2.48376	NA	c1_3
1125	ENSMUSG00000037486	c1_1	10	7.86085	NA	c1_3
1126	ENSMUSG00000099083	c1_1	19	15.2785	hub	c1_3
1127	ENSMUSG00000084757	c1_1	5	4.02341	NA	c1_3
1128	ENSMUSG00000071037	c1_1	7	6.12304	NA	c1_3
1129	ENSMUSG00000087131	c1_1	3	2.47944	NA	c1_3
1130	ENSMUSG00000090778	c1_1	4	3.33641	NA	c1_3
1131	ENSMUSG00000003847	c1_1	15	11.6971	hub	c1_3
1132	ENSMUSG00000086433	c1_1	6	4.86818	NA	c1_3
1133	ENSMUSG00000103552	c1_1	4	3.36513	NA	c1_3
1134	ENSMUSG00000014164	c1_1	18	13.7888	hub	c1_3
1135	ENSMUSG00000041685	c1_1	9	6.86278	NA	c1_3
1136	ENSMUSG00000025324	c1_1	9	6.93161	NA	c1_3
1137	ENSMUSG00000086638	c1_1	4	3.30225	NA	c1_3
1138	ENSMUSG00000030768	c1_1	4	3.23653	NA	c1_3
1139	ENSMUSG00000103291	c1_1	7	5.55593	NA	c1_3
1140	ENSMUSG00000100548	c1_1	5	3.79221	NA	c1_3
1141	ENSMUSG00000018076	c1_1	5	3.9132	NA	c1_3
1142	ENSMUSG00000107525	c1_1	3	2.54871	NA	c1_3
1143	ENSMUSG00000073557	c1_1	3	2.50179	NA	c1_3
1144	ENSMUSG00000035762	c1_1	4	3.33956	NA	c1_3
1145	ENSMUSG00000050315	c1_1	9	6.65215	NA	c1_3
1146	ENSMUSG00000099401	c1_1	7	5.31019	NA	c1_3
1147	ENSMUSG00000069682	c1_1	6	4.36847	NA	c1_3
1148	ENSMUSG00000007880	c1_1	9	7.38217	NA	c1_3
1149	ENSMUSG00000039478	c1_1	9	6.56061	NA	c1_3
1150	ENSMUSG00000036298	c1_1	4	3.10982	NA	c1_3
1151	ENSMUSG00000025156	c1_1	8	6.32517	NA	c1_3
1152	ENSMUSG00000109529	c1_1	3	2.37479	NA	c1_3
1153	ENSMUSG00000036570	c1_1	3	2.40453	NA	c1_3
1154	ENSMUSG00000087085	c1_1	4	3.15789	NA	c1_3
1155	ENSMUSG00000038612	c1_1	12	9.12984	hub	c1_3
1156	ENSMUSG00000027950	c1_1	3	2.42317	NA	c1_3
1157	ENSMUSG00000058440	c1_1	13	10.2032	hub	c1_3
1158	ENSMUSG00000105574	c1_1	4	3.38278	NA	c1_3
1159	ENSMUSG00000036641	c1_1	3	2.56146	NA	c1_3
1160	ENSMUSG00000000305	c1_1	8	6.369	NA	c1_3
1161	ENSMUSG00000036225	c1_1	6	4.96963	NA	c1_3
1162	ENSMUSG00000003166	c1_1	15	11.4957	hub	c1_3
1163	ENSMUSG00000054414	c1_1	3	2.38426	NA	c1_3
1164	ENSMUSG00000022076	c1_1	6	4.84697	NA	c1_3
1165	ENSMUSG00000062115	c1_1	26	20.3884	hub	c1_3
1166	ENSMUSG00000040269	c1_1	3	2.43726	NA	c1_3
1167	ENSMUSG00000020680	c1_1	14	11.939	hub	c1_3
1168	ENSMUSG00000030525	c1_1	5	3.89488	NA	c1_3
1169	ENSMUSG00000021846	c1_1	5	4.043	NA	c1_3
1170	ENSMUSG00000102145	c1_1	5	4.04152	NA	c1_3
1171	ENSMUSG00000107741	c1_1	3	2.39974	NA	c1_3
1172	ENSMUSG00000010721	c1_1	6	4.59663	NA	c1_3
1173	ENSMUSG00000040430	c1_1	9	7.04995	NA	c1_3
1174	ENSMUSG00000029600	c1_1	12	8.73676	hub	c1_3
1175	ENSMUSG00000057614	c1_1	6	4.9015	NA	c1_3
1176	ENSMUSG00000014606	c1_1	15	11.9618	hub	c1_3
1177	ENSMUSG00000037750	c1_1	9	6.79948	NA	c1_3
1178	ENSMUSG00000009734	c1_1	7	5.32043	NA	c1_3
1179	ENSMUSG00000025794	c1_1	8	6.36324	NA	c1_3
1180	ENSMUSG00000032601	c1_1	7	5.45319	NA	c1_3
1181	ENSMUSG00000020576	c1_1	11	8.59798	NA	c1_3
1182	ENSMUSG00000109539	c1_1	5	3.97568	NA	c1_3
1183	ENSMUSG00000040420	c1_1	5	4.62654	NA	c1_3
1184	ENSMUSG00000101599	c1_1	6	4.86242	NA	c1_3
1185	ENSMUSG00000003039	c1_1	5	3.72877	NA	c1_3
1186	ENSMUSG00000029247	c1_1	8	6.38334	NA	c1_3
1187	ENSMUSG00000028854	c1_1	4	3.19375	NA	c1_3
1188	ENSMUSG00000057315	c1_1	7	5.65023	NA	c1_3
1189	ENSMUSG00000101662	c1_1	5	4.01152	NA	c1_3
1190	ENSMUSG00000021559	c1_1	4	2.96753	NA	c1_3
1191	ENSMUSG00000042203	c1_1	3	2.17362	NA	c1_3
1192	ENSMUSG00000107226	c1_1	3	2.57753	NA	c1_3
1193	ENSMUSG00000008475	c1_1	6	4.57795	NA	c1_3
1194	ENSMUSG00000087534	c1_1	4	3.42595	NA	c1_3
1195	ENSMUSG00000004631	c1_1	7	5.42876	NA	c1_3
1196	ENSMUSG00000102573	c1_1	3	2.52898	NA	c1_3
1197	ENSMUSG00000107468	c1_1	4	3.13442	NA	c1_3
1198	ENSMUSG00000005534	c1_1	6	4.58684	NA	c1_3
1199	ENSMUSG00000115002	c1_1	6	4.87537	NA	c1_3
1200	ENSMUSG00000101845	c1_1	7	5.37546	NA	c1_3
1201	ENSMUSG00000040583	c1_1	1	0.859943	NA	c1_3
1202	ENSMUSG00000025793	c1_1	8	6.57334	NA	c1_3
1203	ENSMUSG00000110442	c1_1	7	5.58508	NA	c1_3
1204	ENSMUSG00000108460	c1_1	6	4.8894	NA	c1_3
1205	ENSMUSG00000003135	c1_1	4	3.11295	NA	c1_3
1206	ENSMUSG00000032480	c1_1	11	8.29248	NA	c1_3
1207	ENSMUSG00000027715	c1_1	5	4.08534	NA	c1_3
1208	ENSMUSG00000038845	c1_1	3	2.46745	NA	c1_3
1209	ENSMUSG00000025316	c1_1	7	5.33897	NA	c1_3
1210	ENSMUSG00000036977	c1_1	5	3.69768	NA	c1_3
1211	ENSMUSG00000085246	c1_1	6	5.08254	NA	c1_3
1212	ENSMUSG00000111935	c1_1	4	3.27954	NA	c1_3
1213	ENSMUSG00000059857	c1_1	6	4.7848	NA	c1_3
1214	ENSMUSG00000042670	c1_1	6	4.97628	NA	c1_3
1215	ENSMUSG00000053714	c1_1	4	3.0041	NA	c1_3
1216	ENSMUSG00000038126	c1_1	5	4.13288	NA	c1_3
1217	ENSMUSG00000026727	c1_1	6	4.80364	NA	c1_3
1218	ENSMUSG00000043866	c1_1	8	6.14743	NA	c1_3
1219	ENSMUSG00000105891	c1_1	8	6.34835	NA	c1_3
1220	ENSMUSG00000105947	c1_1	4	3.29969	NA	c1_3
1221	ENSMUSG00000027011	c1_1	4	3.1299	NA	c1_3
1222	ENSMUSG00000085524	c1_1	5	3.9011	NA	c1_3
1223	ENSMUSG00000097393	c1_1	4	3.25504	NA	c1_3
1224	ENSMUSG00000072772	c1_1	4	3.20466	NA	c1_3
1225	ENSMUSG00000108489	c1_1	8	6.01499	NA	c1_3
1226	ENSMUSG00000039987	c1_1	6	4.79174	NA	c1_3
1227	ENSMUSG00000061024	c1_1	6	4.76486	NA	c1_3
1228	ENSMUSG00000032525	c1_1	9	7.26449	NA	c1_3
1229	ENSMUSG00000055897	c1_1	5	3.91826	NA	c1_3
1230	ENSMUSG00000108297	c1_1	8	6.19127	NA	c1_3
1231	ENSMUSG00000105624	c1_1	3	2.40349	NA	c1_3
1232	ENSMUSG00000015755	c1_1	3	2.50593	NA	c1_3
1233	ENSMUSG00000074505	c1_1	11	8.80431	NA	c1_3
1234	ENSMUSG00000028944	c1_1	4	3.24053	NA	c1_3
1235	ENSMUSG00000001016	c1_1	8	6.12903	NA	c1_3
1236	ENSMUSG00000068039	c1_1	11	8.44438	NA	c1_3
1237	ENSMUSG00000099868	c1_1	6	4.67278	NA	c1_3
1238	ENSMUSG00000004661	c1_1	9	6.94469	NA	c1_3
1239	ENSMUSG00000030213	c1_1	5	3.95877	NA	c1_3
1240	ENSMUSG00000027695	c1_1	5	4.0705	NA	c1_3
1241	ENSMUSG00000026914	c1_1	11	8.28962	NA	c1_3
1242	ENSMUSG00000026771	c1_1	9	6.63575	NA	c1_3
1243	ENSMUSG00000101102	c1_1	4	3.23397	NA	c1_3
1244	ENSMUSG00000051007	c1_1	4	3.35682	NA	c1_3
1245	ENSMUSG00000104365	c1_1	5	3.977	NA	c1_3
1246	ENSMUSG00000030678	c1_1	3	2.37629	NA	c1_3
1247	ENSMUSG00000029478	c1_1	12	9.40057	hub	c1_3
1248	ENSMUSG00000111020	c1_1	6	4.56182	NA	c1_3
1249	ENSMUSG00000053347	c1_1	5	4.09608	NA	c1_3
1250	ENSMUSG00000110350	c1_1	8	6.06459	NA	c1_3
1251	ENSMUSG00000023235	c1_1	13	10.1124	hub	c1_3
1252	ENSMUSG00000108574	c1_1	4	3.27925	NA	c1_3
1253	ENSMUSG00000029167	c1_1	7	5.50536	NA	c1_3
1254	ENSMUSG00000025997	c1_1	4	3.28682	NA	c1_3
1255	ENSMUSG00000057098	c1_1	8	6.48972	NA	c1_3
1256	ENSMUSG00000037706	c1_1	9	6.85121	NA	c1_3
1257	ENSMUSG00000035623	c1_1	6	4.68068	NA	c1_3
1258	ENSMUSG00000098429	c1_1	3	2.54428	NA	c1_3
1259	ENSMUSG00000053289	c1_1	4	2.9564	NA	c1_3
1260	ENSMUSG00000046079	c1_1	3	2.3926	NA	c1_3
1261	ENSMUSG00000108780	c1_1	5	4.09326	NA	c1_3
1262	ENSMUSG00000068663	c1_1	17	13.0701	hub	c1_3
1263	ENSMUSG00000043441	c1_1	13	9.66032	hub	c1_3
1264	ENSMUSG00000038563	c1_1	9	6.93434	NA	c1_3
1265	ENSMUSG00000020435	c1_1	5	4.1913	NA	c1_3
1266	ENSMUSG00000004018	c1_1	3	2.56134	NA	c1_3
1267	ENSMUSG00000114457	c1_1	3	2.50379	NA	c1_3
1268	ENSMUSG00000085449	c1_1	5	4.21832	NA	c1_3
1269	ENSMUSG00000021838	c1_1	7	5.5603	NA	c1_3
1270	ENSMUSG00000034656	c1_1	8	6.42337	NA	c1_3
1271	ENSMUSG00000040570	c1_1	6	4.91031	NA	c1_3
1272	ENSMUSG00000091329	c1_1	3	2.48774	NA	c1_3
1273	ENSMUSG00000026617	c1_1	3	2.38398	NA	c1_3
1274	ENSMUSG00000079353	c1_1	3	2.53352	NA	c1_3
1275	ENSMUSG00000061589	c1_1	14	10.704	hub	c1_3
1276	ENSMUSG00000108886	c1_1	3	2.54072	NA	c1_3
1277	ENSMUSG00000035666	c1_1	5	4.0101	NA	c1_3
1278	ENSMUSG00000078190	c1_1	5	4.11772	NA	c1_3
1279	ENSMUSG00000035919	c1_1	4	3.33052	NA	c1_3
1280	ENSMUSG00000045790	c1_1	3	2.24977	NA	c1_3
1281	ENSMUSG00000041625	c1_1	4	3.23635	NA	c1_3
1282	ENSMUSG00000035585	c1_1	11	8.18001	NA	c1_3
1283	ENSMUSG00000031751	c1_1	10	7.90356	NA	c1_3
1284	ENSMUSG00000075324	c1_1	11	8.72409	NA	c1_3
1285	ENSMUSG00000034135	c1_1	6	4.75314	NA	c1_3
1286	ENSMUSG00000104138	c1_1	3	2.53039	NA	c1_3
1287	ENSMUSG00000106570	c1_1	4	3.19092	NA	c1_3
1288	ENSMUSG00000087465	c1_1	5	3.8879	NA	c1_3
1289	ENSMUSG00000106047	c1_1	3	2.46437	NA	c1_3
1290	ENSMUSG00000062328	c1_1	10	8.31251	NA	c1_3
1291	ENSMUSG00000028851	c1_1	14	10.3239	hub	c1_3
1292	ENSMUSG00000030671	c1_1	5	4.13298	NA	c1_3
1293	ENSMUSG00000004897	c1_1	3	2.35963	NA	c1_3
1294	ENSMUSG00000097997	c1_1	6	4.72747	NA	c1_3
1295	ENSMUSG00000004591	c1_1	4	3.07724	NA	c1_3
1296	ENSMUSG00000021938	c1_1	5	3.75491	NA	c1_3
1297	ENSMUSG00000039652	c1_1	12	9.90099	hub	c1_3
1298	ENSMUSG00000105720	c1_1	7	5.46394	NA	c1_3
1299	ENSMUSG00000090098	c1_1	6	4.76983	NA	c1_3
1300	ENSMUSG00000031520	c1_1	3	2.50934	NA	c1_3
1301	ENSMUSG00000032606	c1_1	6	4.77742	NA	c1_3
1302	ENSMUSG00000026974	c1_1	5	4.11568	NA	c1_3
1303	ENSMUSG00000042572	c1_1	6	4.79828	NA	c1_3
1304	ENSMUSG00000054976	c1_1	3	2.41266	NA	c1_3
1305	ENSMUSG00000108390	c1_1	6	4.6816	NA	c1_3
1306	ENSMUSG00000021952	c1_1	4	3.18418	NA	c1_3
1307	ENSMUSG00000104026	c1_1	4	3.29219	NA	c1_3
1308	ENSMUSG00000019146	c1_1	10	7.7734	NA	c1_3
1309	ENSMUSG00000033618	c1_1	5	4.10237	NA	c1_3
1310	ENSMUSG00000041757	c1_1	8	6.15326	NA	c1_3
1311	ENSMUSG00000036278	c1_1	7	5.49109	NA	c1_3
1312	ENSMUSG00000042082	c1_1	4	3.16448	NA	c1_3
1313	ENSMUSG00000060152	c1_1	6	4.68636	NA	c1_3
1314	ENSMUSG00000032897	c1_1	5	3.86572	NA	c1_3
1315	ENSMUSG00000038374	c1_1	8	5.93704	NA	c1_3
1316	ENSMUSG00000021676	c1_1	4	3.0397	NA	c1_3
1317	ENSMUSG00000093989	c1_1	5	4.36955	NA	c1_3
1318	ENSMUSG00000041975	c1_1	8	5.84705	NA	c1_3
1319	ENSMUSG00000115023	c1_1	6	5.01233	NA	c1_3
1320	ENSMUSG00000059474	c1_1	8	6.25513	NA	c1_3
1321	ENSMUSG00000089940	c1_1	6	4.5396	NA	c1_3
1322	ENSMUSG00000019785	c1_1	5	3.97637	NA	c1_3
1323	ENSMUSG00000104033	c1_1	3	2.42789	NA	c1_3
1324	ENSMUSG00000025584	c1_1	8	5.92684	NA	c1_3
1325	ENSMUSG00000037652	c1_1	7	5.66975	NA	c1_3
1326	ENSMUSG00000026223	c1_1	7	5.49358	NA	c1_3
1327	ENSMUSG00000005566	c1_1	5	3.69113	NA	c1_3
1328	ENSMUSG00000101741	c1_1	4	3.33064	NA	c1_3
1329	ENSMUSG00000021972	c1_1	11	8.86655	NA	c1_3
1330	ENSMUSG00000028578	c1_1	5	4.03856	NA	c1_3
1331	ENSMUSG00000025375	c1_1	8	6.35594	NA	c1_3
1332	ENSMUSG00000102136	c1_1	4	3.25964	NA	c1_3
1333	ENSMUSG00000074865	c1_1	8	6.06138	NA	c1_3
1334	ENSMUSG00000102650	c1_1	5	3.91624	NA	c1_3
1335	ENSMUSG00000029030	c1_1	11	8.72397	NA	c1_3
1336	ENSMUSG00000061751	c1_1	17	14.5232	hub	c1_3
1337	ENSMUSG00000103646	c1_1	5	3.88981	NA	c1_3
1338	ENSMUSG00000006736	c1_1	5	4.10419	NA	c1_3
1339	ENSMUSG00000031644	c1_1	7	5.56651	NA	c1_3
1340	ENSMUSG00000106043	c1_1	3	2.48496	NA	c1_3
1341	ENSMUSG00000068240	c1_1	5	3.54544	NA	c1_3
1342	ENSMUSG00000062647	c1_1	10	7.72144	NA	c1_3
1343	ENSMUSG00000028433	c1_1	3	2.45256	NA	c1_3
1344	ENSMUSG00000085176	c1_1	6	4.83786	NA	c1_3
1345	ENSMUSG00000027985	c1_1	8	5.96766	NA	c1_3
1346	ENSMUSG00000014496	c1_1	9	7.41804	NA	c1_3
1347	ENSMUSG00000025782	c1_1	5	3.94665	NA	c1_3
1348	ENSMUSG00000054555	c1_1	6	4.78216	NA	c1_3
1349	ENSMUSG00000021738	c1_1	4	3.39086	NA	c1_3
1350	ENSMUSG00000086233	c1_1	4	3.26919	NA	c1_3
1351	ENSMUSG00000038302	c1_1	6	4.98069	NA	c1_3
1352	ENSMUSG00000038879	c1_1	18	14.4944	hub	c1_3
1353	ENSMUSG00000045975	c1_1	4	3.4099	NA	c1_3
1354	ENSMUSG00000039661	c1_1	7	5.15792	NA	c1_3
1355	ENSMUSG00000002320	c1_1	7	5.37375	NA	c1_3
1356	ENSMUSG00000098202	c1_1	4	3.33578	NA	c1_3
1357	ENSMUSG00000070544	c1_1	3	2.52972	NA	c1_3
1358	ENSMUSG00000007033	c1_1	4	2.93969	NA	c1_3
1359	ENSMUSG00000038535	c1_1	5	4.11257	NA	c1_3
1360	ENSMUSG00000035934	c1_1	4	3.22386	NA	c1_3
1361	ENSMUSG00000107707	c1_1	5	3.98098	NA	c1_3
1362	ENSMUSG00000060093	c1_1	5	4.02812	NA	c1_3
1363	ENSMUSG00000018567	c1_1	3	2.47825	NA	c1_3
1364	ENSMUSG00000107498	c1_1	4	3.53496	NA	c1_3
1365	ENSMUSG00000106292	c1_1	3	2.53155	NA	c1_3
1366	ENSMUSG00000062761	c1_1	3	2.38718	NA	c1_3
1367	ENSMUSG00000086064	c1_1	3	2.39791	NA	c1_3
1368	ENSMUSG00000085471	c1_1	5	3.83989	NA	c1_3
1369	ENSMUSG00000085352	c1_1	3	2.46682	NA	c1_3
1370	ENSMUSG00000059119	c1_1	5	3.93494	NA	c1_3
1371	ENSMUSG00000042502	c1_1	10	7.60315	NA	c1_3
1372	ENSMUSG00000112287	c1_1	4	3.12525	NA	c1_3
1373	ENSMUSG00000028360	c1_1	6	4.65377	NA	c1_3
1374	ENSMUSG00000102114	c1_1	3	2.50809	NA	c1_3
1375	ENSMUSG00000050017	c1_1	5	3.78288	NA	c1_3
1376	ENSMUSG00000041124	c1_1	3	2.42853	NA	c1_3
1377	ENSMUSG00000027198	c1_1	5	3.80718	NA	c1_3
1378	ENSMUSG00000041879	c1_1	4	3.17576	NA	c1_3
1379	ENSMUSG00000097538	c1_1	4	3.32964	NA	c1_3
1380	ENSMUSG00000016831	c1_1	6	4.79745	NA	c1_3
1381	ENSMUSG00000107176	c1_1	8	5.94173	NA	c1_3
1382	ENSMUSG00000029110	c1_1	6	5.02039	NA	c1_3
1383	ENSMUSG00000001416	c1_1	7	5.18234	NA	c1_3
1384	ENSMUSG00000106651	c1_1	4	3.14725	NA	c1_3
1385	ENSMUSG00000064262	c1_1	6	4.89606	NA	c1_3
1386	ENSMUSG00000032384	c1_1	8	6.51032	NA	c1_3
1387	ENSMUSG00000030055	c1_1	3	2.13924	NA	c1_3
1388	ENSMUSG00000031586	c1_1	4	3.2956	NA	c1_3
1389	ENSMUSG00000028964	c1_1	3	2.49525	NA	c1_3
1390	ENSMUSG00000028343	c1_1	4	3.36197	NA	c1_3
1391	ENSMUSG00000107283	c1_1	3	2.36711	NA	c1_3
1392	ENSMUSG00000028756	c1_1	5	4.03107	NA	c1_3
1393	ENSMUSG00000071064	c1_1	5	4.0154	NA	c1_3
1394	ENSMUSG00000110105	c1_1	3	2.43673	NA	c1_3
1395	ENSMUSG00000060487	c1_1	4	3.14251	NA	c1_3
1396	ENSMUSG00000003161	c1_1	9	6.75245	NA	c1_3
1397	ENSMUSG00000055547	c1_1	4	3.10566	NA	c1_3
1398	ENSMUSG00000052310	c1_1	8	6.29304	NA	c1_3
1399	ENSMUSG00000112404	c1_1	3	2.49516	NA	c1_3
1400	ENSMUSG00000026028	c1_1	4	3.0974	NA	c1_3
1401	ENSMUSG00000037410	c1_1	6	4.72288	NA	c1_3
1402	ENSMUSG00000031748	c1_1	9	7.19833	NA	c1_3
1403	ENSMUSG00000032458	c1_1	11	8.59871	NA	c1_3
1404	ENSMUSG00000003228	c1_1	4	3.12315	NA	c1_3
1405	ENSMUSG00000105322	c1_1	4	3.18779	NA	c1_3
1406	ENSMUSG00000105974	c1_1	3	2.23321	NA	c1_3
1407	ENSMUSG00000061983	c1_1	3	2.49657	NA	c1_3
1408	ENSMUSG00000037313	c1_1	3	2.34707	NA	c1_3
1409	ENSMUSG00000109873	c1_1	4	3.44741	NA	c1_3
1410	ENSMUSG00000086282	c1_1	5	3.88371	NA	c1_3
1411	ENSMUSG00000097007	c1_1	5	3.99529	NA	c1_3
1412	ENSMUSG00000041035	c1_1	5	3.64759	NA	c1_3
1413	ENSMUSG00000096553	c1_1	5	3.69636	NA	c1_3
1414	ENSMUSG00000054676	c1_1	6	4.62393	NA	c1_3
1415	ENSMUSG00000038056	c1_1	8	6.5417	NA	c1_3
1416	ENSMUSG00000038170	c1_1	5	3.84347	NA	c1_3
1417	ENSMUSG00000112015	c1_1	4	3.17169	NA	c1_3
1418	ENSMUSG00000045078	c1_1	3	2.38628	NA	c1_3
1419	ENSMUSG00000118630	c1_1	4	2.9309	NA	c1_3
1420	ENSMUSG00000102523	c1_1	5	3.91827	NA	c1_3
1421	ENSMUSG00000105293	c1_1	3	2.64782	NA	c1_3
1422	ENSMUSG00000107586	c1_1	6	4.74329	NA	c1_3
1423	ENSMUSG00000047888	c1_1	10	7.81828	NA	c1_3
1424	ENSMUSG00000048703	c1_1	4	3.18953	NA	c1_3
1425	ENSMUSG00000021764	c1_1	5	3.91472	NA	c1_3
1426	ENSMUSG00000085793	c1_1	6	4.61107	NA	c1_3
1427	ENSMUSG00000040721	c1_1	25	19.4515	hub	c1_3
1428	ENSMUSG00000002546	c1_1	6	4.72812	NA	c1_3
1429	ENSMUSG00000031714	c1_1	7	5.52104	NA	c1_3
1430	ENSMUSG00000031776	c1_1	4	3.27817	NA	c1_3
1431	ENSMUSG00000000562	c1_1	2	1.50173	NA	c1_3
1432	ENSMUSG00000028969	c1_1	9	6.703	NA	c1_3
1433	ENSMUSG00000055322	c1_1	9	6.48906	NA	c1_3
1434	ENSMUSG00000105771	c1_1	3	2.54051	NA	c1_3
1435	ENSMUSG00000094365	c1_1	7	5.49806	NA	c1_3
1436	ENSMUSG00000055553	c1_1	13	10.3624	hub	c1_3
1437	ENSMUSG00000031109	c1_1	6	4.82792	NA	c1_3
1438	ENSMUSG00000038957	c1_1	7	5.22676	NA	c1_3
1439	ENSMUSG00000112054	c1_1	7	5.3305	NA	c1_3
1440	ENSMUSG00000079593	c1_1	3	2.30323	NA	c1_3
1441	ENSMUSG00000109725	c1_1	3	2.50924	NA	c1_3
1442	ENSMUSG00000030802	c1_1	3	2.42707	NA	c1_3
1443	ENSMUSG00000020326	c1_1	10	7.99723	NA	c1_3
1444	ENSMUSG00000084947	c1_1	3	2.37536	NA	c1_3
1445	ENSMUSG00000093629	c1_1	6	4.1094	NA	c1_3
1446	ENSMUSG00000040877	c1_1	4	3.22427	NA	c1_3
1447	ENSMUSG00000089633	c1_1	10	7.67188	NA	c1_3
1448	ENSMUSG00000025290	c1_1	7	5.65463	NA	c1_3
1449	ENSMUSG00000028070	c1_1	5	3.85993	NA	c1_3
1450	ENSMUSG00000089729	c1_1	6	4.59467	NA	c1_3
1451	ENSMUSG00000114438	c1_1	12	9.1862	hub	c1_3
1452	ENSMUSG00000115639	c1_1	3	2.51648	NA	c1_3
1453	ENSMUSG00000072623	c1_1	6	4.39308	NA	c1_3
1454	ENSMUSG00000026490	c1_1	5	3.96597	NA	c1_3
1455	ENSMUSG00000061482	c1_1	8	6.23406	NA	c1_3
1456	ENSMUSG00000027714	c1_1	3	2.33099	NA	c1_3
1457	ENSMUSG00000109732	c1_1	3	2.58395	NA	c1_3
1458	ENSMUSG00000029145	c1_1	4	3.28042	NA	c1_3
1459	ENSMUSG00000032114	c1_1	5	3.54835	NA	c1_3
1460	ENSMUSG00000113154	c1_1	3	2.49412	NA	c1_3
1461	ENSMUSG00000038822	c1_1	7	5.61397	NA	c1_3
1462	ENSMUSG00000094958	c1_1	5	3.76942	NA	c1_3
1463	ENSMUSG00000058756	c1_1	4	3.23905	NA	c1_3
1464	ENSMUSG00000024855	c1_1	12	9.37	hub	c1_3
1465	ENSMUSG00000053007	c1_1	3	2.26933	NA	c1_3
1466	ENSMUSG00000087258	c1_1	10	7.66095	NA	c1_3
1467	ENSMUSG00000086964	c1_1	2	1.57764	NA	c1_3
1468	ENSMUSG00000026388	c1_1	4	3.19619	NA	c1_3
1469	ENSMUSG00000038365	c1_1	5	3.62798	NA	c1_3
1470	ENSMUSG00000105332	c1_1	4	3.17344	NA	c1_3
1471	ENSMUSG00000040919	c1_1	3	2.3941	NA	c1_3
1472	ENSMUSG00000073676	c1_1	6	4.73502	NA	c1_3
1473	ENSMUSG00000109178	c1_1	4	3.20473	NA	c1_3
1474	ENSMUSG00000112410	c1_1	5	3.72253	NA	c1_3
1475	ENSMUSG00000055629	c1_1	7	5.35024	NA	c1_3
1476	ENSMUSG00000009030	c1_1	7	5.47103	NA	c1_3
1477	ENSMUSG00000085059	c1_1	3	2.46025	NA	c1_3
1478	ENSMUSG00000114057	c1_1	4	3.44856	NA	c1_3
1479	ENSMUSG00000060743	c1_1	4	3.05064	NA	c1_3
1480	ENSMUSG00000111155	c1_1	8	5.95025	NA	c1_3
1481	ENSMUSG00000109031	c1_1	3	2.48108	NA	c1_3
1482	ENSMUSG00000066113	c1_1	4	3.28579	NA	c1_3
1483	ENSMUSG00000046605	c1_1	4	3.39657	NA	c1_3
1484	ENSMUSG00000107826	c1_1	3	2.5383	NA	c1_3
1485	ENSMUSG00000040848	c1_1	6	4.5382	NA	c1_3
1486	ENSMUSG00000086701	c1_1	7	5.2188	NA	c1_3
1487	ENSMUSG00000026701	c1_1	13	9.93715	hub	c1_3
1488	ENSMUSG00000035949	c1_1	3	2.41896	NA	c1_3
1489	ENSMUSG00000019715	c1_1	4	3.11952	NA	c1_3
1490	ENSMUSG00000030685	c1_1	7	5.65426	NA	c1_3
1491	ENSMUSG00000118135	c1_1	7	5.00077	NA	c1_3
1492	ENSMUSG00000020519	c1_1	4	2.96734	NA	c1_3
1493	ENSMUSG00000031723	c1_1	8	6.07929	NA	c1_3
1494	ENSMUSG00000092176	c1_1	3	2.25692	NA	c1_3
1495	ENSMUSG00000112959	c1_1	7	5.63206	NA	c1_3
1496	ENSMUSG00000098805	c1_1	3	2.38435	NA	c1_3
1497	ENSMUSG00000084848	c1_1	3	2.41094	NA	c1_3
1498	ENSMUSG00000085160	c1_1	3	2.2816	NA	c1_3
1499	ENSMUSG00000050812	c1_1	3	2.28338	NA	c1_3
1500	ENSMUSG00000026083	c1_1	4	3.16013	NA	c1_3
1501	ENSMUSG00000004508	c1_1	5	3.68428	NA	c1_3
1502	ENSMUSG00000041765	c1_1	5	3.93604	NA	c1_3
1503	ENSMUSG00000102995	c1_1	8	6.27869	NA	c1_3
1504	ENSMUSG00000075054	c1_1	4	3.39208	NA	c1_3
1505	ENSMUSG00000093650	c1_1	10	7.63652	NA	c1_3
1506	ENSMUSG00000100555	c1_1	3	2.31054	NA	c1_3
1507	ENSMUSG00000054385	c1_1	8	6.29689	NA	c1_3
1508	ENSMUSG00000102854	c1_1	3	2.39185	NA	c1_3
1509	ENSMUSG00000082823	c1_1	5	4.04451	NA	c1_3
1510	ENSMUSG00000093858	c1_1	6	4.83594	NA	c1_3
1511	ENSMUSG00000046160	c1_1	7	5.15645	NA	c1_3
1512	ENSMUSG00000090946	c1_1	3	2.59074	NA	c1_3
1513	ENSMUSG00000013736	c1_1	8	5.88983	NA	c1_3
1514	ENSMUSG00000086675	c1_1	6	4.67026	NA	c1_3
1515	ENSMUSG00000039968	c1_1	4	2.79788	NA	c1_3
1516	ENSMUSG00000099061	c1_1	4	3.23878	NA	c1_3
1517	ENSMUSG00000038991	c1_1	6	4.65443	NA	c1_3
1518	ENSMUSG00000025808	c1_1	5	3.96581	NA	c1_3
1519	ENSMUSG00000030279	c1_1	3	2.59785	NA	c1_3
1520	ENSMUSG00000026761	c1_1	3	2.13303	NA	c1_3
1521	ENSMUSG00000041609	c1_1	9	6.67181	NA	c1_3
1522	ENSMUSG00000071757	c1_1	4	3.20604	NA	c1_3
1523	ENSMUSG00000035528	c1_1	5	3.87864	NA	c1_3
1524	ENSMUSG00000057236	c1_1	10	7.06698	NA	c1_3
1525	ENSMUSG00000027133	c1_1	4	2.95543	NA	c1_3
1526	ENSMUSG00000105543	c1_1	4	3.14283	NA	c1_3
1527	ENSMUSG00000111673	c1_1	4	3.04327	NA	c1_3
1528	ENSMUSG00000033751	c1_1	4	2.86384	NA	c1_3
1529	ENSMUSG00000030411	c1_1	7	5.15052	NA	c1_3
1530	ENSMUSG00000032405	c1_1	5	3.73767	NA	c1_3
1531	ENSMUSG00000033933	c1_1	5	3.99887	NA	c1_3
1532	ENSMUSG00000087241	c1_1	4	3.27277	NA	c1_3
1533	ENSMUSG00000048402	c1_1	9	6.88009	NA	c1_3
1534	ENSMUSG00000075284	c1_1	4	3.17667	NA	c1_3
1535	ENSMUSG00000002985	c1_1	4	3.2631	NA	c1_3
1536	ENSMUSG00000020873	c1_1	7	5.00943	NA	c1_3
1537	ENSMUSG00000057113	c1_1	4	3.20165	NA	c1_3
1538	ENSMUSG00000021610	c1_1	17	13.4625	hub	c1_3
1539	ENSMUSG00000108983	c1_1	3	2.44073	NA	c1_3
1540	ENSMUSG00000037740	c1_1	6	4.69745	NA	c1_3
1541	ENSMUSG00000007458	c1_1	11	8.50075	NA	c1_3
1542	ENSMUSG00000108394	c1_1	4	3.18202	NA	c1_3
1543	ENSMUSG00000015112	c1_1	5	3.98334	NA	c1_3
1544	ENSMUSG00000062444	c1_1	4	3.10454	NA	c1_3
1545	ENSMUSG00000104852	c1_1	3	2.28402	NA	c1_3
1546	ENSMUSG00000111474	c1_1	6	4.62404	NA	c1_3
1547	ENSMUSG00000049100	c1_1	5	3.7833	NA	c1_3
1548	ENSMUSG00000079511	c1_1	5	3.61641	NA	c1_3
1549	ENSMUSG00000086554	c1_1	5	4.08976	NA	c1_3
1550	ENSMUSG00000053332	c1_1	4	3.1264	NA	c1_3
1551	ENSMUSG00000087307	c1_1	7	5.35339	NA	c1_3
1552	ENSMUSG00000081270	c1_1	4	3.2889	NA	c1_3
1553	ENSMUSG00000020151	c1_1	6	4.67917	NA	c1_3
1554	ENSMUSG00000061175	c1_1	3	2.24689	NA	c1_3
1555	ENSMUSG00000028975	c1_1	5	3.91599	NA	c1_3
1556	ENSMUSG00000103085	c1_1	3	2.42705	NA	c1_3
1557	ENSMUSG00000093502	c1_1	3	2.44185	NA	c1_3
1558	ENSMUSG00000107414	c1_1	3	2.52626	NA	c1_3
1559	ENSMUSG00000103831	c1_1	7	5.05666	NA	c1_3
1560	ENSMUSG00000018995	c1_1	3	2.43709	NA	c1_3
1561	ENSMUSG00000112340	c1_1	4	3.33215	NA	c1_3
1562	ENSMUSG00000036879	c1_1	3	2.40585	NA	c1_3
1563	ENSMUSG00000032898	c1_1	4	3.06006	NA	c1_3
1564	ENSMUSG00000103992	c1_1	4	3.01996	NA	c1_3
1565	ENSMUSG00000073116	c1_1	5	3.65504	NA	c1_3
1566	ENSMUSG00000027206	c1_1	6	4.21574	NA	c1_3
1567	ENSMUSG00000097583	c1_1	3	2.25398	NA	c1_3
1568	ENSMUSG00000093661	c1_1	4	3.20759	NA	c1_3
1569	ENSMUSG00000106491	c1_1	4	3.13334	NA	c1_3
1570	ENSMUSG00000015714	c1_1	3	2.34012	NA	c1_3
1571	ENSMUSG00000040865	c1_1	4	3.10539	NA	c1_3
1572	ENSMUSG00000060771	c1_1	4	3.18538	NA	c1_3
1573	ENSMUSG00000085845	c1_1	5	3.78101	NA	c1_3
1574	ENSMUSG00000109157	c1_1	4	3.61414	NA	c1_3
1575	ENSMUSG00000006675	c1_1	7	5.28616	NA	c1_3
1576	ENSMUSG00000112060	c1_1	4	3.29069	NA	c1_3
1577	ENSMUSG00000037112	c1_1	5	3.73734	NA	c1_3
1578	ENSMUSG00000090079	c1_1	5	3.52592	NA	c1_3
1579	ENSMUSG00000054966	c1_1	3	2.38695	NA	c1_3
1580	ENSMUSG00000025209	c1_1	5	3.83473	NA	c1_3
1581	ENSMUSG00000105561	c1_1	3	2.33028	NA	c1_3
1582	ENSMUSG00000020124	c1_1	6	4.74981	NA	c1_3
1583	ENSMUSG00000108317	c1_1	3	2.43631	NA	c1_3
1584	ENSMUSG00000050549	c1_1	4	3.10131	NA	c1_3
1585	ENSMUSG00000034190	c1_1	9	7.14048	NA	c1_3
1586	ENSMUSG00000031479	c1_1	5	3.673	NA	c1_3
1587	ENSMUSG00000033701	c1_1	4	3.17606	NA	c1_3
1588	ENSMUSG00000034040	c1_1	8	6.43315	NA	c1_3
1589	ENSMUSG00000103544	c1_1	3	2.43956	NA	c1_3
1590	ENSMUSG00000021767	c1_1	8	6.03392	NA	c1_3
1591	ENSMUSG00000054808	c1_1	6	4.38442	NA	c1_3
1592	ENSMUSG00000034761	c1_1	3	2.2356	NA	c1_3
1593	ENSMUSG00000041624	c1_1	12	9.16519	hub	c1_3
1594	ENSMUSG00000087564	c1_1	3	2.24657	NA	c1_3
1595	ENSMUSG00000020219	c1_1	9	6.75969	NA	c1_3
1596	ENSMUSG00000035268	c1_1	4	3.12263	NA	c1_3
1597	ENSMUSG00000104963	c1_1	5	3.80413	NA	c1_3
1598	ENSMUSG00000029455	c1_1	8	5.91626	NA	c1_3
1599	ENSMUSG00000114437	c1_1	3	2.25395	NA	c1_3
1600	ENSMUSG00000021047	c1_1	6	4.95225	NA	c1_3
1601	ENSMUSG00000104292	c1_1	3	2.52052	NA	c1_3
1602	ENSMUSG00000001998	c1_1	5	3.84927	NA	c1_3
1603	ENSMUSG00000035569	c1_1	7	5.57117	NA	c1_3
1604	ENSMUSG00000034724	c1_1	7	5.62667	NA	c1_3
1605	ENSMUSG00000114595	c1_1	3	2.50171	NA	c1_3
1606	ENSMUSG00000108088	c1_1	4	3.35308	NA	c1_3
1607	ENSMUSG00000115529	c1_1	4	3.01672	NA	c1_3
1608	ENSMUSG00000110613	c1_1	4	3.09892	NA	c1_3
1609	ENSMUSG00000042228	c1_1	7	5.41738	NA	c1_3
1610	ENSMUSG00000040943	c1_1	3	2.42087	NA	c1_3
1611	ENSMUSG00000062762	c1_1	4	3.03759	NA	c1_3
1612	ENSMUSG00000024248	c1_1	7	5.27319	NA	c1_3
1613	ENSMUSG00000020024	c1_1	4	3.04813	NA	c1_3
1614	ENSMUSG00000022105	c1_1	18	14.2096	hub	c1_3
1615	ENSMUSG00000018287	c1_1	3	2.37512	NA	c1_3
1616	ENSMUSG00000024236	c1_1	8	6.43711	NA	c1_3
1617	ENSMUSG00000032908	c1_1	3	2.12268	NA	c1_3
1618	ENSMUSG00000034007	c1_1	7	5.58776	NA	c1_3
1619	ENSMUSG00000041231	c1_1	4	3.01418	NA	c1_3
1620	ENSMUSG00000107955	c1_1	3	2.40168	NA	c1_3
1621	ENSMUSG00000027209	c1_1	3	2.26367	NA	c1_3
1622	ENSMUSG00000108332	c1_1	3	2.21026	NA	c1_3
1623	ENSMUSG00000028436	c1_1	3	2.23371	NA	c1_3
1624	ENSMUSG00000105572	c1_1	4	2.99404	NA	c1_3
1625	ENSMUSG00000026854	c1_1	5	3.78915	NA	c1_3
1626	ENSMUSG00000029148	c1_1	3	2.36681	NA	c1_3
1627	ENSMUSG00000104178	c1_1	4	3.05358	NA	c1_3
1628	ENSMUSG00000044991	c1_1	6	4.53848	NA	c1_3
1629	ENSMUSG00000102868	c1_1	3	2.34926	NA	c1_3
1630	ENSMUSG00000117322	c1_1	4	2.73338	NA	c1_3
1631	ENSMUSG00000009549	c1_1	8	5.71452	NA	c1_3
1632	ENSMUSG00000047284	c1_1	13	9.97255	hub	c1_3
1633	ENSMUSG00000001036	c1_1	5	3.72368	NA	c1_3
1634	ENSMUSG00000103432	c1_1	3	2.34361	NA	c1_3
1635	ENSMUSG00000096299	c1_1	4	3.00233	NA	c1_3
1636	ENSMUSG00000033909	c1_1	6	4.44798	NA	c1_3
1637	ENSMUSG00000048191	c1_1	3	2.25008	NA	c1_3
1638	ENSMUSG00000105485	c1_1	8	6.10435	NA	c1_3
1639	ENSMUSG00000061436	c1_1	8	5.96318	NA	c1_3
1640	ENSMUSG00000028649	c1_1	3	2.44139	NA	c1_3
1641	ENSMUSG00000026283	c1_1	6	4.4671	NA	c1_3
1642	ENSMUSG00000086801	c1_1	4	3.08861	NA	c1_3
1643	ENSMUSG00000061665	c1_1	12	9.23837	hub	c1_3
1644	ENSMUSG00000001558	c1_1	4	2.97281	NA	c1_3
1645	ENSMUSG00000027998	c1_1	10	7.57372	NA	c1_3
1646	ENSMUSG00000042548	c1_1	4	3.09043	NA	c1_3
1647	ENSMUSG00000058812	c1_1	6	4.43127	NA	c1_3
1648	ENSMUSG00000085720	c1_1	3	2.38894	NA	c1_3
1649	ENSMUSG00000001783	c1_1	4	2.94759	NA	c1_3
1650	ENSMUSG00000087363	c1_1	3	2.362	NA	c1_3
1651	ENSMUSG00000022707	c1_1	6	4.60893	NA	c1_3
1652	ENSMUSG00000112009	c1_1	4	2.94076	NA	c1_3
1653	ENSMUSG00000028138	c1_1	5	3.76176	NA	c1_3
1654	ENSMUSG00000058709	c1_1	6	4.48513	NA	c1_3
1655	ENSMUSG00000044033	c1_1	4	3.25338	NA	c1_3
1656	ENSMUSG00000045374	c1_1	7	5.23855	NA	c1_3
1657	ENSMUSG00000033068	c1_1	6	4.39974	NA	c1_3
1658	ENSMUSG00000106539	c1_1	3	2.55178	NA	c1_3
1659	ENSMUSG00000109362	c1_1	5	3.93223	NA	c1_3
1660	ENSMUSG00000044950	c1_1	12	9.05488	hub	c1_3
1661	ENSMUSG00000085883	c1_1	5	4.32363	NA	c1_3
1662	ENSMUSG00000007987	c1_1	6	4.41909	NA	c1_3
1663	ENSMUSG00000022501	c1_1	2	1.52158	NA	c1_3
1664	ENSMUSG00000025508	c1_1	6	4.68005	NA	c1_3
1665	ENSMUSG00000027739	c1_1	5	3.85654	NA	c1_3
1666	ENSMUSG00000104503	c1_1	3	2.34916	NA	c1_3
1667	ENSMUSG00000040584	c1_1	10	7.1184	NA	c1_3
1668	ENSMUSG00000091996	c1_1	5	4.02823	NA	c1_3
1669	ENSMUSG00000044627	c1_1	3	2.27079	NA	c1_3
1670	ENSMUSG00000068966	c1_1	3	2.35172	NA	c1_3
1671	ENSMUSG00000047084	c1_1	4	2.90783	NA	c1_3
1672	ENSMUSG00000028771	c1_1	4	3.19902	NA	c1_3
1673	ENSMUSG00000036339	c1_1	3	2.48616	NA	c1_3
1674	ENSMUSG00000098371	c1_1	4	3.44229	NA	c1_3
1675	ENSMUSG00000087525	c1_1	4	3.08283	NA	c1_3
1676	ENSMUSG00000113516	c1_1	3	2.54788	NA	c1_3
1677	ENSMUSG00000097686	c1_1	4	2.92564	NA	c1_3
1678	ENSMUSG00000026586	c1_1	3	2.4283	NA	c1_3
1679	ENSMUSG00000086585	c1_1	7	5.54126	NA	c1_3
1680	ENSMUSG00000020640	c1_1	5	3.82159	NA	c1_3
1681	ENSMUSG00000026424	c1_1	6	4.68821	NA	c1_3
1682	ENSMUSG00000036873	c1_1	3	2.4827	NA	c1_3
1683	ENSMUSG00000064289	c1_1	7	5.40211	NA	c1_3
1684	ENSMUSG00000028960	c1_1	9	6.75233	NA	c1_3
1685	ENSMUSG00000039901	c1_1	3	2.53343	NA	c1_3
1686	ENSMUSG00000072694	c1_1	10	7.52847	NA	c1_3
1687	ENSMUSG00000028234	c1_1	5	3.80121	NA	c1_3
1688	ENSMUSG00000103505	c1_1	7	5.10766	NA	c1_3
1689	ENSMUSG00000050075	c1_1	6	4.47898	NA	c1_3
1690	ENSMUSG00000041297	c1_1	4	3.22982	NA	c1_3
1691	ENSMUSG00000041650	c1_1	16	13.6818	hub	c1_3
1692	ENSMUSG00000021807	c1_1	5	3.77181	NA	c1_3
1693	ENSMUSG00000086509	c1_1	4	3.02162	NA	c1_3
1694	ENSMUSG00000102673	c1_1	3	2.37066	NA	c1_3
1695	ENSMUSG00000029828	c1_1	4	3.18569	NA	c1_3
1696	ENSMUSG00000032739	c1_1	5	3.95289	NA	c1_3
1697	ENSMUSG00000033530	c1_1	3	2.53311	NA	c1_3
1698	ENSMUSG00000027067	c1_1	4	3.17957	NA	c1_3
1699	ENSMUSG00000027447	c1_1	5	3.88488	NA	c1_3
1700	ENSMUSG00000027896	c1_1	7	5.21829	NA	c1_3
1701	ENSMUSG00000040151	c1_1	3	2.44664	NA	c1_3
1702	ENSMUSG00000112975	c1_1	5	3.57166	NA	c1_3
1703	ENSMUSG00000042148	c1_1	5	3.94546	NA	c1_3
1704	ENSMUSG00000078722	c1_1	6	4.54456	NA	c1_3
1705	ENSMUSG00000052560	c1_1	4	3.06349	NA	c1_3
1706	ENSMUSG00000046101	c1_1	3	2.1748	NA	c1_3
1707	ENSMUSG00000029128	c1_1	3	2.24783	NA	c1_3
1708	ENSMUSG00000004032	c1_1	5	4.13524	NA	c1_3
1709	ENSMUSG00000098462	c1_1	6	4.60533	NA	c1_3
1710	ENSMUSG00000024740	c1_1	23	17.9735	hub	c1_3
1711	ENSMUSG00000091735	c1_1	3	2.37463	NA	c1_3
1712	ENSMUSG00000029472	c1_1	4	3.12022	NA	c1_3
1713	ENSMUSG00000032267	c1_1	8	6.36594	NA	c1_3
1714	ENSMUSG00000026134	c1_1	4	3.04178	NA	c1_3
1715	ENSMUSG00000102476	c1_1	1	0.819508	NA	c1_3
1716	ENSMUSG00000020142	c1_1	3	2.35412	NA	c1_3
1717	ENSMUSG00000106404	c1_1	3	2.35238	NA	c1_3
1718	ENSMUSG00000026258	c1_1	7	4.97807	NA	c1_3
1719	ENSMUSG00000092090	c1_1	6	4.40537	NA	c1_3
1720	ENSMUSG00000118581	c1_1	4	3.24185	NA	c1_3
1721	ENSMUSG00000107902	c1_1	5	4.07055	NA	c1_3
1722	ENSMUSG00000041415	c1_1	3	2.36816	NA	c1_3
1723	ENSMUSG00000067700	c1_1	5	3.81767	NA	c1_3
1724	ENSMUSG00000087231	c1_1	6	4.38351	NA	c1_3
1725	ENSMUSG00000022521	c1_1	18	14.5124	hub	c1_3
1726	ENSMUSG00000031762	c1_1	6	4.49957	NA	c1_3
1727	ENSMUSG00000029466	c1_1	6	4.66425	NA	c1_3
1728	ENSMUSG00000093674	c1_1	5	3.90199	NA	c1_3
1729	ENSMUSG00000004667	c1_1	6	4.75567	NA	c1_3
1730	ENSMUSG00000113020	c1_1	5	3.82977	NA	c1_3
1731	ENSMUSG00000109314	c1_1	4	3.04495	NA	c1_3
1732	ENSMUSG00000104929	c1_1	3	2.4274	NA	c1_3
1733	ENSMUSG00000069744	c1_1	5	4.05896	NA	c1_3
1734	ENSMUSG00000102621	c1_1	3	2.39032	NA	c1_3
1735	ENSMUSG00000079177	c1_1	9	7.10631	NA	c1_3
1736	ENSMUSG00000042901	c1_1	3	2.36655	NA	c1_3
1737	ENSMUSG00000012405	c1_1	9	6.79596	NA	c1_3
1738	ENSMUSG00000028573	c1_1	9	6.73282	NA	c1_3
1739	ENSMUSG00000014668	c1_1	6	4.36776	NA	c1_3
1740	ENSMUSG00000043556	c1_1	4	3.25997	NA	c1_3
1741	ENSMUSG00000032878	c1_1	6	4.98211	NA	c1_3
1742	ENSMUSG00000055409	c1_1	7	5.37079	NA	c1_3
1743	ENSMUSG00000076138	c1_1	4	3.27646	NA	c1_3
1744	ENSMUSG00000035401	c1_1	5	4.01341	NA	c1_3
1745	ENSMUSG00000008373	c1_1	5	3.65485	NA	c1_3
1746	ENSMUSG00000000600	c1_1	3	2.13724	NA	c1_3
1747	ENSMUSG00000048186	c1_1	4	3.07482	NA	c1_3
1748	ENSMUSG00000106940	c1_1	9	6.75147	NA	c1_3
1749	ENSMUSG00000038546	c1_1	5	3.9633	NA	c1_3
1750	ENSMUSG00000004936	c1_1	4	2.88774	NA	c1_3
1751	ENSMUSG00000028438	c1_1	5	3.81388	NA	c1_3
1752	ENSMUSG00000074235	c1_1	6	4.72363	NA	c1_3
1753	ENSMUSG00000055675	c1_1	4	3.15099	NA	c1_3
1754	ENSMUSG00000086484	c1_1	4	2.99031	NA	c1_3
1755	ENSMUSG00000083305	c1_1	4	2.94646	NA	c1_3
1756	ENSMUSG00000031536	c1_1	7	5.16938	NA	c1_3
1757	ENSMUSG00000025533	c1_1	4	3.1586	NA	c1_3
1758	ENSMUSG00000087641	c1_1	8	5.65405	NA	c1_3
1759	ENSMUSG00000090608	c1_1	4	3.04837	NA	c1_3
1760	ENSMUSG00000104136	c1_1	4	3.15672	NA	c1_3
1761	ENSMUSG00000039577	c1_1	6	4.62697	NA	c1_3
1762	ENSMUSG00000041390	c1_1	3	2.40272	NA	c1_3
1763	ENSMUSG00000041741	c1_1	3	2.26334	NA	c1_3
1764	ENSMUSG00000028553	c1_1	5	3.77781	NA	c1_3
1765	ENSMUSG00000019978	c1_1	4	3.03907	NA	c1_3
1766	ENSMUSG00000097520	c1_1	4	2.8332	NA	c1_3
1767	ENSMUSG00000035754	c1_1	9	6.82005	NA	c1_3
1768	ENSMUSG00000069094	c1_1	5	4.0299	NA	c1_3
1769	ENSMUSG00000089704	c1_1	3	2.36024	NA	c1_3
1770	ENSMUSG00000105692	c1_1	3	2.28471	NA	c1_3
1771	ENSMUSG00000003438	c1_1	3	2.29607	NA	c1_3
1772	ENSMUSG00000057342	c1_1	3	2.2722	NA	c1_3
1773	ENSMUSG00000105803	c1_1	3	2.23174	NA	c1_3
1774	ENSMUSG00000059479	c1_1	8	5.96091	NA	c1_3
1775	ENSMUSG00000020134	c1_1	3	2.39378	NA	c1_3
1776	ENSMUSG00000032594	c1_1	15	11.0251	hub	c1_3
1777	ENSMUSG00000038859	c1_1	6	4.47875	NA	c1_3
1778	ENSMUSG00000001424	c1_1	4	2.98692	NA	c1_3
1779	ENSMUSG00000109122	c1_1	3	2.50507	NA	c1_3
1780	ENSMUSG00000113250	c1_1	5	3.6205	NA	c1_3
1781	ENSMUSG00000028521	c1_1	3	2.32185	NA	c1_3
1782	ENSMUSG00000105545	c1_1	5	3.75746	NA	c1_3
1783	ENSMUSG00000109709	c1_1	8	6.29047	NA	c1_3
1784	ENSMUSG00000001157	c1_1	3	2.19669	NA	c1_3
1785	ENSMUSG00000050103	c1_1	4	3.12674	NA	c1_3
1786	ENSMUSG00000087384	c1_1	5	3.70447	NA	c1_3
1787	ENSMUSG00000004263	c1_1	3	2.14819	NA	c1_3
1788	ENSMUSG00000036057	c1_1	9	6.7805	NA	c1_3
1789	ENSMUSG00000090862	c1_1	5	3.889	NA	c1_3
1790	ENSMUSG00000050288	c1_1	3	2.3568	NA	c1_3
1791	ENSMUSG00000086231	c1_1	6	4.42092	NA	c1_3
1792	ENSMUSG00000022329	c1_1	15	11.596	hub	c1_3
1793	ENSMUSG00000028958	c1_1	5	3.4875	NA	c1_3
1794	ENSMUSG00000101253	c1_1	4	3.02513	NA	c1_3
1795	ENSMUSG00000036872	c1_1	8	5.86765	NA	c1_3
1796	ENSMUSG00000033871	c1_1	10	8.45478	NA	c1_3
1797	ENSMUSG00000019906	c1_1	8	5.88296	NA	c1_3
1798	ENSMUSG00000087531	c1_1	3	2.34931	NA	c1_3
1799	ENSMUSG00000028847	c1_1	3	2.43345	NA	c1_3
1800	ENSMUSG00000020548	c1_1	8	5.87441	NA	c1_3
1801	ENSMUSG00000063049	c1_1	5	3.60245	NA	c1_3
1802	ENSMUSG00000032006	c1_1	12	8.85646	hub	c1_3
1803	ENSMUSG00000093938	c1_1	3	2.24607	NA	c1_3
1804	ENSMUSG00000056493	c1_1	4	2.80342	NA	c1_3
1805	ENSMUSG00000042496	c1_1	4	3.3392	NA	c1_3
1806	ENSMUSG00000105202	c1_1	3	2.40322	NA	c1_3
1807	ENSMUSG00000026238	c1_1	8	6.2279	NA	c1_3
1808	ENSMUSG00000045962	c1_1	4	2.93234	NA	c1_3
1809	ENSMUSG00000033735	c1_1	3	2.33394	NA	c1_3
1810	ENSMUSG00000102602	c1_1	4	2.80179	NA	c1_3
1811	ENSMUSG00000030035	c1_1	4	2.98244	NA	c1_3
1812	ENSMUSG00000033991	c1_1	5	3.82645	NA	c1_3
1813	ENSMUSG00000106859	c1_1	4	3.27081	NA	c1_3
1814	ENSMUSG00000022214	c1_1	5	3.5181	NA	c1_3
1815	ENSMUSG00000049940	c1_1	3	2.20292	NA	c1_3
1816	ENSMUSG00000097724	c1_1	3	2.29045	NA	c1_3
1817	ENSMUSG00000113882	c1_1	3	2.31129	NA	c1_3
1818	ENSMUSG00000114150	c1_1	4	3.25209	NA	c1_3
1819	ENSMUSG00000041396	c1_1	11	8.0063	NA	c1_3
1820	ENSMUSG00000113774	c1_1	2	1.51163	NA	c1_3
1821	ENSMUSG00000027087	c1_1	4	2.95901	NA	c1_3
1822	ENSMUSG00000019920	c1_1	3	2.35608	NA	c1_3
1823	ENSMUSG00000019539	c1_1	6	4.15778	NA	c1_3
1824	ENSMUSG00000049387	c1_1	6	4.45402	NA	c1_3
1825	ENSMUSG00000084890	c1_1	5	3.85849	NA	c1_3
1826	ENSMUSG00000112084	c1_1	3	2.46838	NA	c1_3
1827	ENSMUSG00000074384	c1_1	6	4.50421	NA	c1_3
1828	ENSMUSG00000026319	c1_1	5	3.49641	NA	c1_3
1829	ENSMUSG00000051537	c1_1	4	2.92922	NA	c1_3
1830	ENSMUSG00000060147	c1_1	4	2.73265	NA	c1_3
1831	ENSMUSG00000106855	c1_1	4	3.13569	NA	c1_3
1832	ENSMUSG00000023826	c1_1	45	39.4333	hub	c1_3
1833	ENSMUSG00000073759	c1_1	4	3.05047	NA	c1_3
1834	ENSMUSG00000109224	c1_1	4	3.25786	NA	c1_3
1835	ENSMUSG00000005628	c1_1	3	2.05206	NA	c1_3
1836	ENSMUSG00000100967	c1_1	6	4.4276	NA	c1_3
1837	ENSMUSG00000046500	c1_1	7	4.93821	NA	c1_3
1838	ENSMUSG00000040782	c1_1	4	3.00042	NA	c1_3
1839	ENSMUSG00000022223	c1_1	6	4.60042	NA	c1_3
1840	ENSMUSG00000089706	c1_1	4	3.05598	NA	c1_3
1841	ENSMUSG00000000439	c1_1	3	2.27756	NA	c1_3
1842	ENSMUSG00000035472	c1_1	6	4.43235	NA	c1_3
1843	ENSMUSG00000102401	c1_1	4	3.11853	NA	c1_3
1844	ENSMUSG00000050711	c1_1	6	4.1107	NA	c1_3
1845	ENSMUSG00000037971	c1_1	4	3.07856	NA	c1_3
1846	ENSMUSG00000036270	c1_1	4	2.92934	NA	c1_3
1847	ENSMUSG00000105827	c1_1	5	4.20912	NA	c1_3
1848	ENSMUSG00000054091	c1_1	3	2.17498	NA	c1_3
1849	ENSMUSG00000028125	c1_1	4	3.05008	NA	c1_3
1850	ENSMUSG00000019907	c1_1	5	3.91369	NA	c1_3
1851	ENSMUSG00000085274	c1_1	4	2.9974	NA	c1_3
1852	ENSMUSG00000042064	c1_1	3	2.27219	NA	c1_3
1853	ENSMUSG00000044949	c1_1	6	4.3792	NA	c1_3
1854	ENSMUSG00000074813	c1_1	4	2.94207	NA	c1_3
1855	ENSMUSG00000020918	c1_1	5	3.65766	NA	c1_3
1856	ENSMUSG00000071415	c1_1	5	4.07624	NA	c1_3
1857	ENSMUSG00000040452	c1_1	11	8.62486	NA	c1_3
1858	ENSMUSG00000087327	c1_1	5	3.72694	NA	c1_3
1859	ENSMUSG00000075273	c1_1	8	6.09025	NA	c1_3
1860	ENSMUSG00000028085	c1_1	4	3.08581	NA	c1_3
1861	ENSMUSG00000014550	c1_1	4	2.9379	NA	c1_3
1862	ENSMUSG00000113195	c1_1	4	2.97175	NA	c1_3
1863	ENSMUSG00000108341	c1_1	3	2.4192	NA	c1_3
1864	ENSMUSG00000010290	c1_1	5	3.61282	NA	c1_3
1865	ENSMUSG00000020444	c1_1	10	7.67454	NA	c1_3
1866	ENSMUSG00000104894	c1_1	3	2.46493	NA	c1_3
1867	ENSMUSG00000030842	c1_1	4	3.01159	NA	c1_3
1868	ENSMUSG00000032327	c1_1	14	10.6759	hub	c1_3
1869	ENSMUSG00000106408	c1_1	6	4.35262	NA	c1_3
1870	ENSMUSG00000111577	c1_1	8	6.08624	NA	c1_3
1871	ENSMUSG00000024370	c1_1	5	3.75737	NA	c1_3
1872	ENSMUSG00000049327	c1_1	4	2.90713	NA	c1_3
1873	ENSMUSG00000111731	c1_1	5	4.1553	NA	c1_3
1874	ENSMUSG00000031540	c1_1	3	2.39365	NA	c1_3
1875	ENSMUSG00000105683	c1_1	3	2.41845	NA	c1_3
1876	ENSMUSG00000038168	c1_1	4	3.09473	NA	c1_3
1877	ENSMUSG00000049532	c1_1	6	4.51952	NA	c1_3
1878	ENSMUSG00000020741	c1_1	5	3.67832	NA	c1_3
1879	ENSMUSG00000038888	c1_1	3	2.22548	NA	c1_3
1880	ENSMUSG00000020358	c1_1	6	4.6037	NA	c1_3
1881	ENSMUSG00000089890	c1_1	5	3.70757	NA	c1_3
1882	ENSMUSG00000041959	c1_1	3	2.13479	NA	c1_3
1883	ENSMUSG00000030057	c1_1	5	3.81764	NA	c1_3
1884	ENSMUSG00000103139	c1_1	3	2.27094	NA	c1_3
1885	ENSMUSG00000108081	c1_1	6	4.63641	NA	c1_3
1886	ENSMUSG00000028759	c1_1	5	3.60445	NA	c1_3
1887	ENSMUSG00000114890	c1_1	4	3.05904	NA	c1_3
1888	ENSMUSG00000037499	c1_1	4	3.05046	NA	c1_3
1889	ENSMUSG00000107719	c1_1	3	2.20959	NA	c1_3
1890	ENSMUSG00000041702	c1_1	5	3.50177	NA	c1_3
1891	ENSMUSG00000093884	c1_1	3	2.31942	NA	c1_3
1892	ENSMUSG00000051747	c1_1	3	2.33514	NA	c1_3
1893	ENSMUSG00000048000	c1_1	5	3.80391	NA	c1_3
1894	ENSMUSG00000030223	c1_1	8	6.44263	NA	c1_3
1895	ENSMUSG00000078713	c1_1	3	2.17945	NA	c1_3
1896	ENSMUSG00000029276	c1_1	5	3.77349	NA	c1_3
1897	ENSMUSG00000034473	c1_1	6	4.45472	NA	c1_3
1898	ENSMUSG00000104362	c1_1	4	3.14949	NA	c1_3
1899	ENSMUSG00000042423	c1_1	6	4.4042	NA	c1_3
1900	ENSMUSG00000110959	c1_1	4	3.30629	NA	c1_3
1901	ENSMUSG00000021911	c1_1	3	2.16567	NA	c1_3
1902	ENSMUSG00000053565	c1_1	6	4.49233	NA	c1_3
1903	ENSMUSG00000112493	c1_1	3	2.26607	NA	c1_3
1904	ENSMUSG00000099625	c1_1	5	3.66142	NA	c1_3
1905	ENSMUSG00000032497	c1_1	5	3.85344	NA	c1_3
1906	ENSMUSG00000108850	c1_1	5	3.71477	NA	c1_3
1907	ENSMUSG00000036529	c1_1	6	4.51261	NA	c1_3
1908	ENSMUSG00000108443	c1_1	3	2.16558	NA	c1_3
1909	ENSMUSG00000102623	c1_1	5	3.65333	NA	c1_3
1910	ENSMUSG00000007739	c1_1	5	3.92727	NA	c1_3
1911	ENSMUSG00000089842	c1_1	4	2.81846	NA	c1_3
1912	ENSMUSG00000028393	c1_1	3	2.29173	NA	c1_3
1913	ENSMUSG00000113338	c1_1	3	2.50199	NA	c1_3
1914	ENSMUSG00000079427	c1_1	5	4.11508	NA	c1_3
1915	ENSMUSG00000036992	c1_1	6	4.30925	NA	c1_3
1916	ENSMUSG00000114492	c1_1	4	3.0729	NA	c1_3
1917	ENSMUSG00000033565	c1_1	6	4.70938	NA	c1_3
1918	ENSMUSG00000030605	c1_1	6	4.36622	NA	c1_3
1919	ENSMUSG00000028989	c1_1	3	2.33665	NA	c1_3
1920	ENSMUSG00000079436	c1_1	5	3.61161	NA	c1_3
1921	ENSMUSG00000001630	c1_1	5	3.41763	NA	c1_3
1922	ENSMUSG00000023104	c1_1	4	3.13212	NA	c1_3
1923	ENSMUSG00000004846	c1_1	9	6.81258	NA	c1_3
1924	ENSMUSG00000039804	c1_1	8	5.74974	NA	c1_3
1925	ENSMUSG00000109461	c1_1	3	2.20761	NA	c1_3
1926	ENSMUSG00000040025	c1_1	4	2.97742	NA	c1_3
1927	ENSMUSG00000073805	c1_1	3	2.29494	NA	c1_3
1928	ENSMUSG00000037487	c1_1	5	3.72593	NA	c1_3
1929	ENSMUSG00000103004	c1_1	3	2.27547	NA	c1_3
1930	ENSMUSG00000110067	c1_1	5	3.68748	NA	c1_3
1931	ENSMUSG00000110766	c1_1	4	2.8059	NA	c1_3
1932	ENSMUSG00000026567	c1_1	5	3.65729	NA	c1_3
1933	ENSMUSG00000097071	c1_1	2	1.45364	NA	c1_3
1934	ENSMUSG00000113689	c1_1	4	3.08087	NA	c1_3
1935	ENSMUSG00000093497	c1_1	8	7.19484	NA	c1_3
1936	ENSMUSG00000029755	c1_1	4	2.93559	NA	c1_3
1937	ENSMUSG00000104239	c1_1	4	2.8671	NA	c1_3
1938	ENSMUSG00000020308	c1_1	5	3.79318	NA	c1_3
1939	ENSMUSG00000026228	c1_1	4	2.99445	NA	c1_3
1940	ENSMUSG00000051344	c1_1	3	2.31491	NA	c1_3
1941	ENSMUSG00000103146	c1_1	6	4.29342	NA	c1_3
1942	ENSMUSG00000107116	c1_1	3	2.28282	NA	c1_3
1943	ENSMUSG00000042111	c1_1	4	2.88539	NA	c1_3
1944	ENSMUSG00000088789	c1_1	4	3.30413	NA	c1_3
1945	ENSMUSG00000029464	c1_1	4	2.71643	NA	c1_3
1946	ENSMUSG00000057411	c1_1	6	4.7253	NA	c1_3
1947	ENSMUSG00000070697	c1_1	6	4.31889	NA	c1_3
1948	ENSMUSG00000110606	c1_1	7	4.81488	NA	c1_3
1949	ENSMUSG00000101854	c1_1	3	2.38317	NA	c1_3
1950	ENSMUSG00000033684	c1_1	3	2.16866	NA	c1_3
1951	ENSMUSG00000107967	c1_1	3	2.21335	NA	c1_3
1952	ENSMUSG00000059713	c1_1	3	2.28946	NA	c1_3
1953	ENSMUSG00000005804	c1_1	6	4.21934	NA	c1_3
1954	ENSMUSG00000060419	c1_1	2	1.42699	NA	c1_3
1955	ENSMUSG00000074867	c1_1	8	6.19121	NA	c1_3
1956	ENSMUSG00000097023	c1_1	4	2.87846	NA	c1_3
1957	ENSMUSG00000038780	c1_1	7	5.50092	NA	c1_3
1958	ENSMUSG00000024142	c1_1	3	2.32916	NA	c1_3
1959	ENSMUSG00000086387	c1_1	3	2.44144	NA	c1_3
1960	ENSMUSG00000003421	c1_1	3	2.07033	NA	c1_3
1961	ENSMUSG00000043467	c1_1	4	2.95543	NA	c1_3
1962	ENSMUSG00000104625	c1_1	4	3.02871	NA	c1_3
1963	ENSMUSG00000072872	c1_1	4	3.12989	NA	c1_3
1964	ENSMUSG00000042104	c1_1	6	4.68332	NA	c1_3
1965	ENSMUSG00000030022	c1_1	9	6.24413	NA	c1_3
1966	ENSMUSG00000039382	c1_1	3	2.14703	NA	c1_3
1967	ENSMUSG00000086855	c1_1	3	2.45999	NA	c1_3
1968	ENSMUSG00000029028	c1_1	3	2.32258	NA	c1_3
1969	ENSMUSG00000023087	c1_1	4	3.01629	NA	c1_3
1970	ENSMUSG00000033728	c1_1	5	3.89678	NA	c1_3
1971	ENSMUSG00000085953	c1_1	6	4.28277	NA	c1_3
1972	ENSMUSG00000079139	c1_1	3	2.12869	NA	c1_3
1973	ENSMUSG00000086291	c1_1	4	2.89084	NA	c1_3
1974	ENSMUSG00000030108	c1_1	4	2.70678	NA	c1_3
1975	ENSMUSG00000112483	c1_1	4	2.95408	NA	c1_3
1976	ENSMUSG00000037395	c1_1	4	2.86219	NA	c1_3
1977	ENSMUSG00000104271	c1_1	5	3.61381	NA	c1_3
1978	ENSMUSG00000003429	c1_1	4	3.307	NA	c1_3
1979	ENSMUSG00000040713	c1_1	4	2.92226	NA	c1_3
1980	ENSMUSG00000035898	c1_1	4	2.85	NA	c1_3
1981	ENSMUSG00000116766	c1_1	6	5.05786	NA	c1_3
1982	ENSMUSG00000109947	c1_1	3	2.10483	NA	c1_3
1983	ENSMUSG00000021054	c1_1	5	3.47602	NA	c1_3
1984	ENSMUSG00000096010	c1_1	4	2.90876	NA	c1_3
1985	ENSMUSG00000012640	c1_1	2	1.42053	NA	c1_3
1986	ENSMUSG00000021645	c1_1	5	3.58358	NA	c1_3
1987	ENSMUSG00000038206	c1_1	4	3.08669	NA	c1_3
1988	ENSMUSG00000044712	c1_1	8	6.62514	NA	c1_3
1989	ENSMUSG00000041453	c1_1	8	6.02622	NA	c1_3
1990	ENSMUSG00000003813	c1_1	4	3.05274	NA	c1_3
1991	ENSMUSG00000029776	c1_1	6	4.54999	NA	c1_3
1992	ENSMUSG00000107529	c1_1	3	2.17245	NA	c1_3
1993	ENSMUSG00000085444	c1_1	4	2.95135	NA	c1_3
1994	ENSMUSG00000118504	c1_1	12	8.96769	hub	c1_3
1995	ENSMUSG00000092286	c1_1	5	3.92666	NA	c1_3
1996	ENSMUSG00000109913	c1_1	3	2.13628	NA	c1_3
1997	ENSMUSG00000116048	c1_1	6	4.58126	NA	c1_3
1998	ENSMUSG00000039086	c1_1	4	2.88058	NA	c1_3
1999	ENSMUSG00000105324	c1_1	5	3.47082	NA	c1_3
[truncated: 59,770 more rows]

## Sheet: gene_correlation_weights_PFC
	row	col	weight
1	ENSMUSG00000102976	ENSMUSG00000116275	1
2	ENSMUSG00000078202	ENSMUSG00000103217	1
3	ENSMUSG00000115420	ENSMUSG00000088088	1
4	ENSMUSG00000118332	ENSMUSG00000083012	1
5	ENSMUSG00000089617	ENSMUSG00000099587	1
6	ENSMUSG00000058200	ENSMUSG00000083854	1
7	ENSMUSG00000106147	ENSMUSG00000065870	1
8	ENSMUSG00000105025	ENSMUSG00000098943	1
9	ENSMUSG00000083440	ENSMUSG00000095597	1
10	ENSMUSG00000071470	ENSMUSG00000092837	0.999999
11	ENSMUSG00000046691	ENSMUSG00000117748	0.999983
12	ENSMUSG00000022748	ENSMUSG00000043336	0.999971
13	ENSMUSG00000079037	ENSMUSG00000098754	0.999946
14	ENSMUSG00000048583	ENSMUSG00000115302	0.999929
15	ENSMUSG00000025453	ENSMUSG00000116207	0.999915
16	ENSMUSG00000071753	ENSMUSG00000118604	0.999891
17	ENSMUSG00000102836	ENSMUSG00000103125	0.999869
18	ENSMUSG00000030653	ENSMUSG00000110195	0.999832
19	ENSMUSG00000106967	ENSMUSG00000022540	0.999823
20	ENSMUSG00000072647	ENSMUSG00000105340	0.999721
21	ENSMUSG00000079671	ENSMUSG00000067879	0.999719
22	ENSMUSG00000074385	ENSMUSG00000070304	0.999657
23	ENSMUSG00000102976	ENSMUSG00000094410	0.999559
24	ENSMUSG00000116275	ENSMUSG00000094410	0.999559
25	ENSMUSG00000108986	ENSMUSG00000033585	0.999285
26	ENSMUSG00000102422	ENSMUSG00000027777	0.999031
27	ENSMUSG00000092746	ENSMUSG00000104690	0.998949
28	ENSMUSG00000074398	ENSMUSG00000038393	0.998943
29	ENSMUSG00000026064	ENSMUSG00000117310	0.99871
30	ENSMUSG00000099021	ENSMUSG00000106279	0.998594
31	ENSMUSG00000050377	ENSMUSG00000086324	0.998503
32	ENSMUSG00000103081	ENSMUSG00000102428	0.998496
33	ENSMUSG00000035202	ENSMUSG00000115432	0.998313
34	ENSMUSG00000118551	ENSMUSG00000085933	0.998303
35	ENSMUSG00000035295	ENSMUSG00000062997	0.998251
36	ENSMUSG00000112437	ENSMUSG00000035133	0.998229
37	ENSMUSG00000063895	ENSMUSG00000114797	0.998181
38	ENSMUSG00000009545	ENSMUSG00000101609	0.998138
39	ENSMUSG00000030786	ENSMUSG00000108596	0.998012
40	ENSMUSG00000030255	ENSMUSG00000047454	0.997957
41	ENSMUSG00000103458	ENSMUSG00000102836	0.99788
42	ENSMUSG00000103088	ENSMUSG00000102222	0.997844
43	ENSMUSG00000039480	ENSMUSG00000039485	0.997734
44	ENSMUSG00000103472	ENSMUSG00000103585	0.997668
45	ENSMUSG00000026276	ENSMUSG00000116048	0.997665
46	ENSMUSG00000020807	ENSMUSG00000107877	0.997611
47	ENSMUSG00000103749	ENSMUSG00000102440	0.997575
48	ENSMUSG00000047454	ENSMUSG00000086324	0.997553
49	ENSMUSG00000030255	ENSMUSG00000113136	0.997432
50	ENSMUSG00000047454	ENSMUSG00000050377	0.997417
51	ENSMUSG00000047454	ENSMUSG00000113136	0.997406
52	ENSMUSG00000103585	ENSMUSG00000103897	0.997381
53	ENSMUSG00000103458	ENSMUSG00000103125	0.997377
54	ENSMUSG00000104063	ENSMUSG00000103081	0.997328
55	ENSMUSG00000104063	ENSMUSG00000102742	0.997325
56	ENSMUSG00000118057	ENSMUSG00000058625	0.997191
57	ENSMUSG00000086128	ENSMUSG00000056812	0.997125
58	ENSMUSG00000103897	ENSMUSG00000102440	0.99705
59	ENSMUSG00000086594	ENSMUSG00000024228	0.997045
60	ENSMUSG00000085241	ENSMUSG00000091021	0.996968
61	ENSMUSG00000030255	ENSMUSG00000115432	0.996961
62	ENSMUSG00000116594	ENSMUSG00000072214	0.996901
63	ENSMUSG00000023036	ENSMUSG00000102543	0.996878
64	ENSMUSG00000102440	ENSMUSG00000103088	0.996786
65	ENSMUSG00000103749	ENSMUSG00000103088	0.996748
66	ENSMUSG00000102222	ENSMUSG00000102742	0.996673
67	ENSMUSG00000102222	ENSMUSG00000104063	0.996651
68	ENSMUSG00000053877	ENSMUSG00000107023	0.996523
69	ENSMUSG00000103897	ENSMUSG00000103749	0.996438
70	ENSMUSG00000031325	ENSMUSG00000082229	0.99639
71	ENSMUSG00000085148	ENSMUSG00000038217	0.996368
72	ENSMUSG00000107068	ENSMUSG00000045114	0.996347
73	ENSMUSG00000035202	ENSMUSG00000106106	0.996325
74	ENSMUSG00000009070	ENSMUSG00000040009	0.996289
75	ENSMUSG00000027523	ENSMUSG00000090625	0.996277
76	ENSMUSG00000118491	ENSMUSG00000024695	0.996214
77	ENSMUSG00000104063	ENSMUSG00000102428	0.996162
78	ENSMUSG00000103800	ENSMUSG00000103770	0.996159
79	ENSMUSG00000102742	ENSMUSG00000103081	0.995863
80	ENSMUSG00000103897	ENSMUSG00000103088	0.995692
81	ENSMUSG00000102918	ENSMUSG00000102543	0.995675
82	ENSMUSG00000047454	ENSMUSG00000038518	0.995643
83	ENSMUSG00000103472	ENSMUSG00000103897	0.995623
84	ENSMUSG00000030255	ENSMUSG00000035202	0.995593
85	ENSMUSG00000087700	ENSMUSG00000021109	0.995551
86	ENSMUSG00000102440	ENSMUSG00000102222	0.99549
87	ENSMUSG00000103749	ENSMUSG00000102222	0.995485
88	ENSMUSG00000103567	ENSMUSG00000103793	0.995463
89	ENSMUSG00000102742	ENSMUSG00000102428	0.995428
90	ENSMUSG00000103088	ENSMUSG00000102742	0.995371
91	ENSMUSG00000113136	ENSMUSG00000086324	0.995339
92	ENSMUSG00000038518	ENSMUSG00000086324	0.995312
93	ENSMUSG00000098973	ENSMUSG00000086324	0.995239
94	ENSMUSG00000102748	ENSMUSG00000103567	0.995181
95	ENSMUSG00000113136	ENSMUSG00000050377	0.99503
96	ENSMUSG00000030255	ENSMUSG00000050377	0.995001
97	ENSMUSG00000098973	ENSMUSG00000038518	0.994884
98	ENSMUSG00000033569	ENSMUSG00000052572	0.994702
99	ENSMUSG00000103800	ENSMUSG00000007440	0.994685
100	ENSMUSG00000074194	ENSMUSG00000043719	0.994662
101	ENSMUSG00000103585	ENSMUSG00000102440	0.994651
102	ENSMUSG00000074194	ENSMUSG00000114304	0.994575
103	ENSMUSG00000035202	ENSMUSG00000047454	0.994367
104	ENSMUSG00000089964	ENSMUSG00000090071	0.994023
105	ENSMUSG00000047454	ENSMUSG00000115432	0.994022
106	ENSMUSG00000103088	ENSMUSG00000104063	0.994005
107	ENSMUSG00000074194	ENSMUSG00000022905	0.994005
108	ENSMUSG00000030255	ENSMUSG00000043336	0.994003
109	ENSMUSG00000103677	ENSMUSG00000102748	0.99397
110	ENSMUSG00000030255	ENSMUSG00000022748	0.993948
111	ENSMUSG00000029530	ENSMUSG00000025245	0.993855
112	ENSMUSG00000102428	ENSMUSG00000102918	0.993815
113	ENSMUSG00000039145	ENSMUSG00000005087	0.993795
114	ENSMUSG00000116324	ENSMUSG00000068617	0.993784
115	ENSMUSG00000102222	ENSMUSG00000103081	0.993708
116	ENSMUSG00000115432	ENSMUSG00000106106	0.993695
117	ENSMUSG00000043719	ENSMUSG00000022905	0.993608
118	ENSMUSG00000102440	ENSMUSG00000104063	0.993554
119	ENSMUSG00000102918	ENSMUSG00000023036	0.993503
120	ENSMUSG00000035202	ENSMUSG00000050377	0.993491
121	ENSMUSG00000038518	ENSMUSG00000050377	0.993445
122	ENSMUSG00000039145	ENSMUSG00000074194	0.993271
123	ENSMUSG00000098973	ENSMUSG00000050377	0.993191
124	ENSMUSG00000103037	ENSMUSG00000103677	0.99319
125	ENSMUSG00000005087	ENSMUSG00000098973	0.993187
126	ENSMUSG00000103081	ENSMUSG00000102918	0.993084
127	ENSMUSG00000104318	ENSMUSG00000103800	0.993084
128	ENSMUSG00000039145	ENSMUSG00000098973	0.993065
129	ENSMUSG00000115432	ENSMUSG00000043336	0.992882
130	ENSMUSG00000103144	ENSMUSG00000103332	0.992809
131	ENSMUSG00000103793	ENSMUSG00000103472	0.992724
132	ENSMUSG00000104252	ENSMUSG00000103092	0.992686
133	ENSMUSG00000063364	ENSMUSG00000095315	0.992665
134	ENSMUSG00000053469	ENSMUSG00000022372	0.992605
135	ENSMUSG00000103472	ENSMUSG00000102440	0.992601
136	ENSMUSG00000074194	ENSMUSG00000021665	0.992517
137	ENSMUSG00000115432	ENSMUSG00000022748	0.992461
138	ENSMUSG00000002948	ENSMUSG00000109061	0.992442
139	ENSMUSG00000039145	ENSMUSG00000036019	0.992363
140	ENSMUSG00000098973	ENSMUSG00000114304	0.992271
141	ENSMUSG00000047454	ENSMUSG00000022748	0.992219
142	ENSMUSG00000029635	ENSMUSG00000037965	0.992081
143	ENSMUSG00000045411	ENSMUSG00000101166	0.991908
144	ENSMUSG00000030255	ENSMUSG00000106106	0.991844
145	ENSMUSG00000103585	ENSMUSG00000103749	0.99173
146	ENSMUSG00000102206	ENSMUSG00000103310	0.991681
147	ENSMUSG00000102748	ENSMUSG00000103793	0.99168
148	ENSMUSG00000005087	ENSMUSG00000074194	0.991575
149	ENSMUSG00000074194	ENSMUSG00000098973	0.991504
150	ENSMUSG00000053291	ENSMUSG00000095538	0.991183
151	ENSMUSG00000099250	ENSMUSG00000105398	0.99108
152	ENSMUSG00000118170	ENSMUSG00000024517	0.991008
153	ENSMUSG00000021665	ENSMUSG00000022905	0.990995
154	ENSMUSG00000110279	ENSMUSG00000003429	0.99099
155	ENSMUSG00000092470	ENSMUSG00000003166	0.990904
156	ENSMUSG00000060843	ENSMUSG00000042846	0.990886
157	ENSMUSG00000043719	ENSMUSG00000114304	0.990883
158	ENSMUSG00000104318	ENSMUSG00000103770	0.990658
159	ENSMUSG00000103770	ENSMUSG00000007440	0.990643
160	ENSMUSG00000060924	ENSMUSG00000062991	0.990561
161	ENSMUSG00000103677	ENSMUSG00000103567	0.99056
162	ENSMUSG00000039145	ENSMUSG00000029635	0.990446
163	ENSMUSG00000103081	ENSMUSG00000102543	0.990445
164	ENSMUSG00000016494	ENSMUSG00000097325	0.990237
165	ENSMUSG00000062991	ENSMUSG00000066392	0.990151
166	ENSMUSG00000039145	ENSMUSG00000043719	0.99004
167	ENSMUSG00000039145	ENSMUSG00000038518	0.990027
168	ENSMUSG00000036815	ENSMUSG00000062991	0.990015
169	ENSMUSG00000102428	ENSMUSG00000102543	0.990007
170	ENSMUSG00000115420	ENSMUSG00000028461	0.989986
171	ENSMUSG00000088088	ENSMUSG00000028461	0.989986
172	ENSMUSG00000041014	ENSMUSG00000093528	0.989934
173	ENSMUSG00000098973	ENSMUSG00000118642	0.989915
174	ENSMUSG00000098274	ENSMUSG00000098371	0.989858
175	ENSMUSG00000032517	ENSMUSG00000111219	0.989825
176	ENSMUSG00000036815	ENSMUSG00000041014	0.989797
177	ENSMUSG00000039145	ENSMUSG00000114304	0.989655
178	ENSMUSG00000039115	ENSMUSG00000021665	0.98963
179	ENSMUSG00000039145	ENSMUSG00000118642	0.989598
180	ENSMUSG00000033569	ENSMUSG00000062991	0.989531
181	ENSMUSG00000106649	ENSMUSG00000065226	0.989484
182	ENSMUSG00000041144	ENSMUSG00000000884	0.989426
183	ENSMUSG00000029635	ENSMUSG00000098973	0.989406
184	ENSMUSG00000005087	ENSMUSG00000038518	0.989391
185	ENSMUSG00000029635	ENSMUSG00000038518	0.989324
186	ENSMUSG00000058579	ENSMUSG00000062478	0.989324
187	ENSMUSG00000108112	ENSMUSG00000037826	0.989301
188	ENSMUSG00000103567	ENSMUSG00000103472	0.989253
189	ENSMUSG00000036815	ENSMUSG00000060924	0.989108
190	ENSMUSG00000002107	ENSMUSG00000060924	0.989089
191	ENSMUSG00000033569	ENSMUSG00000002107	0.989069
192	ENSMUSG00000039680	ENSMUSG00000116930	0.989044
193	ENSMUSG00000079157	ENSMUSG00000060924	0.988984
194	ENSMUSG00000039145	ENSMUSG00000022905	0.988956
195	ENSMUSG00000066392	ENSMUSG00000041014	0.988865
196	ENSMUSG00000094050	ENSMUSG00000093956	0.988845
197	ENSMUSG00000043719	ENSMUSG00000021665	0.988825
198	ENSMUSG00000027233	ENSMUSG00000060802	0.988664
199	ENSMUSG00000085767	ENSMUSG00000026927	0.988629
200	ENSMUSG00000098973	ENSMUSG00000037965	0.988466
201	ENSMUSG00000020704	ENSMUSG00000066392	0.988416
202	ENSMUSG00000007440	ENSMUSG00000102206	0.988395
203	ENSMUSG00000029673	ENSMUSG00000047495	0.988363
204	ENSMUSG00000102748	ENSMUSG00000103472	0.988054
205	ENSMUSG00000033569	ENSMUSG00000060924	0.987969
206	ENSMUSG00000038421	ENSMUSG00000089838	0.987852
207	ENSMUSG00000087097	ENSMUSG00000046351	0.987842
208	ENSMUSG00000002107	ENSMUSG00000052572	0.987818
209	ENSMUSG00000005087	ENSMUSG00000086324	0.98781
210	ENSMUSG00000089766	ENSMUSG00000118125	0.987787
211	ENSMUSG00000027284	ENSMUSG00000090100	0.987776
212	ENSMUSG00000107588	ENSMUSG00000107789	0.98774
213	ENSMUSG00000102742	ENSMUSG00000102918	0.987625
214	ENSMUSG00000103081	ENSMUSG00000023036	0.987609
215	ENSMUSG00000043719	ENSMUSG00000039115	0.987603
216	ENSMUSG00000074194	ENSMUSG00000039115	0.987448
217	ENSMUSG00000064293	ENSMUSG00000056755	0.987394
218	ENSMUSG00000103092	ENSMUSG00000103707	0.987344
219	ENSMUSG00000051951	ENSMUSG00000097311	0.987218
220	ENSMUSG00000041144	ENSMUSG00000022905	0.987093
221	ENSMUSG00000041144	ENSMUSG00000043719	0.987093
222	ENSMUSG00000103793	ENSMUSG00000103585	0.986979
223	ENSMUSG00000039578	ENSMUSG00000034912	0.986929
224	ENSMUSG00000086835	ENSMUSG00000025163	0.9868
225	ENSMUSG00000029088	ENSMUSG00000062257	0.986761
226	ENSMUSG00000022362	ENSMUSG00000022361	0.986716
227	ENSMUSG00000071424	ENSMUSG00000069670	0.986493
228	ENSMUSG00000103567	ENSMUSG00000103585	0.986488
229	ENSMUSG00000103037	ENSMUSG00000102748	0.986453
230	ENSMUSG00000063887	ENSMUSG00000056755	0.986436
231	ENSMUSG00000062257	ENSMUSG00000041014	0.986421
232	ENSMUSG00000043719	ENSMUSG00000036019	0.986366
233	ENSMUSG00000062991	ENSMUSG00000041014	0.986347
234	ENSMUSG00000114304	ENSMUSG00000118642	0.986333
235	ENSMUSG00000103677	ENSMUSG00000103793	0.986326
236	ENSMUSG00000060924	ENSMUSG00000066392	0.986238
237	ENSMUSG00000103567	ENSMUSG00000102440	0.98622
238	ENSMUSG00000034868	ENSMUSG00000117098	0.986182
239	ENSMUSG00000032085	ENSMUSG00000111521	0.986167
240	ENSMUSG00000074415	ENSMUSG00000111462	0.986117
241	ENSMUSG00000034912	ENSMUSG00000021699	0.986085
242	ENSMUSG00000028399	ENSMUSG00000040003	0.986068
243	ENSMUSG00000052572	ENSMUSG00000062991	0.985835
244	ENSMUSG00000028399	ENSMUSG00000039539	0.985826
245	ENSMUSG00000111542	ENSMUSG00000095478	0.985817
246	ENSMUSG00000002107	ENSMUSG00000066392	0.985745
247	ENSMUSG00000039717	ENSMUSG00000060882	0.985584
248	ENSMUSG00000002107	ENSMUSG00000062991	0.985557
249	ENSMUSG00000060924	ENSMUSG00000041014	0.985527
250	ENSMUSG00000098302	ENSMUSG00000049606	0.985466
251	ENSMUSG00000033953	ENSMUSG00000078970	0.985279
252	ENSMUSG00000039717	ENSMUSG00000028399	0.98525
253	ENSMUSG00000036815	ENSMUSG00000079157	0.985235
254	ENSMUSG00000066392	ENSMUSG00000093528	0.985226
255	ENSMUSG00000063063	ENSMUSG00000056755	0.985085
256	ENSMUSG00000039021	ENSMUSG00000009563	0.985051
257	ENSMUSG00000066392	ENSMUSG00000025551	0.984859
258	ENSMUSG00000007440	ENSMUSG00000103310	0.984797
259	ENSMUSG00000027363	ENSMUSG00000027364	0.984766
260	ENSMUSG00000062991	ENSMUSG00000020704	0.98468
261	ENSMUSG00000052581	ENSMUSG00000025551	0.984566
262	ENSMUSG00000097767	ENSMUSG00000097986	0.984552
263	ENSMUSG00000058492	ENSMUSG00000111371	0.984477
264	ENSMUSG00000085826	ENSMUSG00000087141	0.98443
265	ENSMUSG00000103707	ENSMUSG00000104318	0.984405
266	ENSMUSG00000103770	ENSMUSG00000102206	0.984335
267	ENSMUSG00000060924	ENSMUSG00000061731	0.984317
268	ENSMUSG00000078440	ENSMUSG00000113262	0.984298
269	ENSMUSG00000039145	ENSMUSG00000037965	0.984259
270	ENSMUSG00000102312	ENSMUSG00000104252	0.984196
271	ENSMUSG00000027104	ENSMUSG00000021665	0.984107
272	ENSMUSG00000116358	ENSMUSG00000072235	0.984082
273	ENSMUSG00000047495	ENSMUSG00000040640	0.984052
274	ENSMUSG00000041144	ENSMUSG00000036591	0.984006
275	ENSMUSG00000038077	ENSMUSG00000097596	0.983912
276	ENSMUSG00000104318	ENSMUSG00000007440	0.983848
277	ENSMUSG00000002107	ENSMUSG00000061731	0.983834
278	ENSMUSG00000033594	ENSMUSG00000110505	0.983744
279	ENSMUSG00000104148	ENSMUSG00000102312	0.983654
280	ENSMUSG00000036591	ENSMUSG00000022905	0.983636
281	ENSMUSG00000036733	ENSMUSG00000094365	0.983605
282	ENSMUSG00000052414	ENSMUSG00000099083	0.983581
283	ENSMUSG00000103800	ENSMUSG00000102206	0.983506
284	ENSMUSG00000062991	ENSMUSG00000025551	0.983431
285	ENSMUSG00000086762	ENSMUSG00000001642	0.983342
286	ENSMUSG00000032174	ENSMUSG00000097535	0.983262
287	ENSMUSG00000033569	ENSMUSG00000061731	0.98326
288	ENSMUSG00000029088	ENSMUSG00000041014	0.983239
289	ENSMUSG00000019888	ENSMUSG00000049176	0.983206
290	ENSMUSG00000062257	ENSMUSG00000066392	0.983195
291	ENSMUSG00000036019	ENSMUSG00000022905	0.983117
292	ENSMUSG00000113949	ENSMUSG00000035370	0.9831
293	ENSMUSG00000068205	ENSMUSG00000052572	0.983079
294	ENSMUSG00000104252	ENSMUSG00000103707	0.982948
295	ENSMUSG00000025551	ENSMUSG00000052372	0.982916
296	ENSMUSG00000052572	ENSMUSG00000021699	0.982906
297	ENSMUSG00000115958	ENSMUSG00000098306	0.982872
298	ENSMUSG00000063063	ENSMUSG00000034912	0.982784
299	ENSMUSG00000079157	ENSMUSG00000062991	0.982535
300	ENSMUSG00000063887	ENSMUSG00000062991	0.982502
301	ENSMUSG00000028399	ENSMUSG00000025551	0.982485
302	ENSMUSG00000055026	ENSMUSG00000062991	0.982437
303	ENSMUSG00000036591	ENSMUSG00000043719	0.982432
304	ENSMUSG00000060924	ENSMUSG00000093528	0.982304
305	ENSMUSG00000026657	ENSMUSG00000039488	0.982055
306	ENSMUSG00000100632	ENSMUSG00000026270	0.982051
307	ENSMUSG00000092341	ENSMUSG00000098462	0.982034
308	ENSMUSG00000041144	ENSMUSG00000036019	0.982016
309	ENSMUSG00000097311	ENSMUSG00000052920	0.982012
310	ENSMUSG00000063887	ENSMUSG00000039488	0.981969
311	ENSMUSG00000033569	ENSMUSG00000021699	0.981897
312	ENSMUSG00000051951	ENSMUSG00000069670	0.981796
313	ENSMUSG00000059187	ENSMUSG00000058571	0.98178
314	ENSMUSG00000041144	ENSMUSG00000090546	0.981761
315	ENSMUSG00000103707	ENSMUSG00000103770	0.98174
316	ENSMUSG00000028132	ENSMUSG00000030849	0.981728
317	ENSMUSG00000064345	ENSMUSG00000064370	0.98172
318	ENSMUSG00000050936	ENSMUSG00000105827	0.981652
319	ENSMUSG00000039717	ENSMUSG00000052372	0.98165
320	ENSMUSG00000026697	ENSMUSG00000091060	0.981627
321	ENSMUSG00000033569	ENSMUSG00000063063	0.981621
322	ENSMUSG00000061298	ENSMUSG00000039419	0.981577
323	ENSMUSG00000029088	ENSMUSG00000066392	0.981484
324	ENSMUSG00000061298	ENSMUSG00000056755	0.981387
325	ENSMUSG00000028399	ENSMUSG00000052372	0.981339
326	ENSMUSG00000096914	ENSMUSG00000025551	0.98132
327	ENSMUSG00000063063	ENSMUSG00000020181	0.981302
328	ENSMUSG00000000766	ENSMUSG00000064065	0.981268
329	ENSMUSG00000015806	ENSMUSG00000105255	0.980999
330	ENSMUSG00000033569	ENSMUSG00000055026	0.980781
331	ENSMUSG00000002107	ENSMUSG00000020704	0.980711
332	ENSMUSG00000064341	ENSMUSG00000064370	0.98071
333	ENSMUSG00000039680	ENSMUSG00000089774	0.980709
334	ENSMUSG00000064367	ENSMUSG00000064368	0.980695
335	ENSMUSG00000079157	ENSMUSG00000023826	0.980565
336	ENSMUSG00000033569	ENSMUSG00000068205	0.980565
337	ENSMUSG00000103092	ENSMUSG00000104318	0.980561
338	ENSMUSG00000027104	ENSMUSG00000039115	0.980519
339	ENSMUSG00000055026	ENSMUSG00000059203	0.980458
340	ENSMUSG00000056755	ENSMUSG00000062991	0.980401
341	ENSMUSG00000041460	ENSMUSG00000055003	0.980394
342	ENSMUSG00000020181	ENSMUSG00000021699	0.980378
343	ENSMUSG00000022477	ENSMUSG00000022476	0.980344
344	ENSMUSG00000109838	ENSMUSG00000109741	0.980299
345	ENSMUSG00000039578	ENSMUSG00000063063	0.980275
346	ENSMUSG00000068205	ENSMUSG00000109394	0.980267
347	ENSMUSG00000045083	ENSMUSG00000056755	0.980245
348	ENSMUSG00000063063	ENSMUSG00000052572	0.980209
349	ENSMUSG00000097239	ENSMUSG00000075528	0.980207
350	ENSMUSG00000060882	ENSMUSG00000052372	0.980181
351	ENSMUSG00000033569	ENSMUSG00000056755	0.980047
352	ENSMUSG00000103092	ENSMUSG00000103770	0.979994
353	ENSMUSG00000097648	ENSMUSG00000096037	0.97998
354	ENSMUSG00000002107	ENSMUSG00000028519	0.979912
355	ENSMUSG00000058571	ENSMUSG00000051401	0.979761
356	ENSMUSG00000026343	ENSMUSG00000026344	0.979745
357	ENSMUSG00000064363	ENSMUSG00000064367	0.979733
358	ENSMUSG00000103707	ENSMUSG00000103800	0.979698
359	ENSMUSG00000103332	ENSMUSG00000104346	0.979617
360	ENSMUSG00000039419	ENSMUSG00000056755	0.979571
361	ENSMUSG00000111368	ENSMUSG00000019797	0.979551
362	ENSMUSG00000023467	ENSMUSG00000030824	0.979453
363	ENSMUSG00000034912	ENSMUSG00000060534	0.979447
364	ENSMUSG00000026657	ENSMUSG00000069670	0.979419
365	ENSMUSG00000063063	ENSMUSG00000021699	0.979388
366	ENSMUSG00000056755	ENSMUSG00000052572	0.979329
367	ENSMUSG00000024500	ENSMUSG00000117792	0.979326
368	ENSMUSG00000051951	ENSMUSG00000071424	0.979133
369	ENSMUSG00000027104	ENSMUSG00000030849	0.979081
370	ENSMUSG00000036815	ENSMUSG00000020703	0.979029
371	ENSMUSG00000000884	ENSMUSG00000022905	0.97901
372	ENSMUSG00000033510	ENSMUSG00000023826	0.978996
373	ENSMUSG00000103037	ENSMUSG00000103567	0.978973
374	ENSMUSG00000074800	ENSMUSG00000076236	0.978941
375	ENSMUSG00000061298	ENSMUSG00000063063	0.978939
376	ENSMUSG00000029088	ENSMUSG00000093528	0.978847
377	ENSMUSG00000097004	ENSMUSG00000028041	0.978593
378	ENSMUSG00000113722	ENSMUSG00000088789	0.978512
379	ENSMUSG00000028519	ENSMUSG00000052572	0.978482
380	ENSMUSG00000013033	ENSMUSG00000074219	0.978405
381	ENSMUSG00000034912	ENSMUSG00000045103	0.978338
382	ENSMUSG00000039578	ENSMUSG00000021699	0.978268
383	ENSMUSG00000028399	ENSMUSG00000096914	0.978125
384	ENSMUSG00000104346	ENSMUSG00000103037	0.97803
385	ENSMUSG00000026657	ENSMUSG00000009545	0.978011
386	ENSMUSG00000029711	ENSMUSG00000029713	0.977951
387	ENSMUSG00000004610	ENSMUSG00000107482	0.977915
388	ENSMUSG00000066392	ENSMUSG00000008658	0.977719
389	ENSMUSG00000022905	ENSMUSG00000090546	0.97763
390	ENSMUSG00000051951	ENSMUSG00000052920	0.977524
391	ENSMUSG00000068205	ENSMUSG00000086450	0.977484
392	ENSMUSG00000027942	ENSMUSG00000118504	0.977477
393	ENSMUSG00000036591	ENSMUSG00000000884	0.977397
394	ENSMUSG00000102312	ENSMUSG00000103092	0.977287
395	ENSMUSG00000051177	ENSMUSG00000046159	0.977207
396	ENSMUSG00000103800	ENSMUSG00000103310	0.977204
397	ENSMUSG00000040640	ENSMUSG00000008658	0.977204
398	ENSMUSG00000089865	ENSMUSG00000034563	0.977086
399	ENSMUSG00000062257	ENSMUSG00000008658	0.977058
400	ENSMUSG00000051951	ENSMUSG00000019888	0.977028
401	ENSMUSG00000040003	ENSMUSG00000050272	0.977002
402	ENSMUSG00000088529	ENSMUSG00000104740	0.976963
403	ENSMUSG00000087625	ENSMUSG00000040003	0.976962
404	ENSMUSG00000033569	ENSMUSG00000063887	0.976945
405	ENSMUSG00000026657	ENSMUSG00000101609	0.976897
406	ENSMUSG00000056755	ENSMUSG00000039488	0.976883
407	ENSMUSG00000009246	ENSMUSG00000045752	0.976811
408	ENSMUSG00000039578	ENSMUSG00000045103	0.976773
409	ENSMUSG00000052581	ENSMUSG00000062991	0.976768
410	ENSMUSG00000052572	ENSMUSG00000034912	0.976747
411	ENSMUSG00000022494	ENSMUSG00000052920	0.976678
412	ENSMUSG00000026058	ENSMUSG00000021699	0.976573
413	ENSMUSG00000062991	ENSMUSG00000020703	0.976502
414	ENSMUSG00000040003	ENSMUSG00000025551	0.976392
415	ENSMUSG00000033569	ENSMUSG00000028519	0.976283
416	ENSMUSG00000051951	ENSMUSG00000041272	0.976209
417	ENSMUSG00000063063	ENSMUSG00000045103	0.976129
418	ENSMUSG00000028399	ENSMUSG00000060882	0.97607
419	ENSMUSG00000087306	ENSMUSG00000020436	0.97598
420	ENSMUSG00000033569	ENSMUSG00000059203	0.975974
421	ENSMUSG00000111409	ENSMUSG00000032010	0.97582
422	ENSMUSG00000062991	ENSMUSG00000059203	0.97573
423	ENSMUSG00000002107	ENSMUSG00000030068	0.975713
424	ENSMUSG00000060924	ENSMUSG00000023826	0.975697
425	ENSMUSG00000028176	ENSMUSG00000058589	0.975683
426	ENSMUSG00000097648	ENSMUSG00000036591	0.975514
427	ENSMUSG00000063887	ENSMUSG00000064293	0.975496
428	ENSMUSG00000101609	ENSMUSG00000021745	0.975485
429	ENSMUSG00000039578	ENSMUSG00000058317	0.975476
430	ENSMUSG00000034813	ENSMUSG00000023826	0.97522
431	ENSMUSG00000052572	ENSMUSG00000058152	0.975196
432	ENSMUSG00000068206	ENSMUSG00000116121	0.97501
433	ENSMUSG00000069670	ENSMUSG00000019888	0.974991
434	ENSMUSG00000033569	ENSMUSG00000046178	0.974978
435	ENSMUSG00000061601	ENSMUSG00000098233	0.974891
436	ENSMUSG00000055026	ENSMUSG00000060924	0.974846
437	ENSMUSG00000036469	ENSMUSG00000056073	0.974793
438	ENSMUSG00000062991	ENSMUSG00000039488	0.97475
439	ENSMUSG00000062257	ENSMUSG00000040640	0.974658
440	ENSMUSG00000032826	ENSMUSG00000030209	0.974589
441	ENSMUSG00000040003	ENSMUSG00000020704	0.97458
442	ENSMUSG00000103428	ENSMUSG00000063063	0.974491
443	ENSMUSG00000068205	ENSMUSG00000028519	0.974475
444	ENSMUSG00000033569	ENSMUSG00000064293	0.974436
445	ENSMUSG00000024109	ENSMUSG00000045103	0.974393
446	ENSMUSG00000029673	ENSMUSG00000056427	0.974385
447	ENSMUSG00000102362	ENSMUSG00000036469	0.974359
448	ENSMUSG00000056755	ENSMUSG00000117604	0.974306
449	ENSMUSG00000034780	ENSMUSG00000021699	0.974259
450	ENSMUSG00000029763	ENSMUSG00000055026	0.974226
451	ENSMUSG00000020704	ENSMUSG00000025551	0.974157
452	ENSMUSG00000062991	ENSMUSG00000093383	0.974071
453	ENSMUSG00000069670	ENSMUSG00000049176	0.974054
454	ENSMUSG00000104252	ENSMUSG00000104318	0.974039
455	ENSMUSG00000050587	ENSMUSG00000028176	0.974004
456	ENSMUSG00000064337	ENSMUSG00000064339	0.973961
457	ENSMUSG00000079264	ENSMUSG00000080921	0.973894
458	ENSMUSG00000032985	ENSMUSG00000023965	0.973857
459	ENSMUSG00000066392	ENSMUSG00000023965	0.973807
460	ENSMUSG00000063568	ENSMUSG00000039488	0.973801
461	ENSMUSG00000026109	ENSMUSG00000034780	0.973794
462	ENSMUSG00000033569	ENSMUSG00000093383	0.973774
463	ENSMUSG00000061298	ENSMUSG00000052572	0.973771
464	ENSMUSG00000028519	ENSMUSG00000041078	0.973555
465	ENSMUSG00000040003	ENSMUSG00000066392	0.973434
466	ENSMUSG00000052544	ENSMUSG00000020704	0.973418
467	ENSMUSG00000027104	ENSMUSG00000043719	0.9734
468	ENSMUSG00000063887	ENSMUSG00000046178	0.973396
469	ENSMUSG00000023826	ENSMUSG00000117792	0.973369
470	ENSMUSG00000065037	ENSMUSG00000064339	0.973358
471	ENSMUSG00000027329	ENSMUSG00000068267	0.973312
472	ENSMUSG00000034780	ENSMUSG00000052572	0.973297
473	ENSMUSG00000068062	ENSMUSG00000059361	0.97311
474	ENSMUSG00000071424	ENSMUSG00000049176	0.973065
475	ENSMUSG00000092094	ENSMUSG00000056073	0.972976
476	ENSMUSG00000028033	ENSMUSG00000051177	0.972975
477	ENSMUSG00000040270	ENSMUSG00000040003	0.972956
478	ENSMUSG00000034780	ENSMUSG00000058152	0.972941
479	ENSMUSG00000097311	ENSMUSG00000069670	0.97282
480	ENSMUSG00000078591	ENSMUSG00000085899	0.972741
481	ENSMUSG00000054728	ENSMUSG00000050272	0.972726
482	ENSMUSG00000052581	ENSMUSG00000066392	0.972668
483	ENSMUSG00000103332	ENSMUSG00000103677	0.972529
484	ENSMUSG00000049252	ENSMUSG00000019888	0.972527
485	ENSMUSG00000029673	ENSMUSG00000044471	0.972516
486	ENSMUSG00000079157	ENSMUSG00000034813	0.972502
487	ENSMUSG00000045083	ENSMUSG00000022523	0.972496
488	ENSMUSG00000030068	ENSMUSG00000020704	0.97232
489	ENSMUSG00000097311	ENSMUSG00000071424	0.972297
490	ENSMUSG00000028399	ENSMUSG00000028525	0.972266
491	ENSMUSG00000021010	ENSMUSG00000052551	0.972261
492	ENSMUSG00000026234	ENSMUSG00000025607	0.972254
493	ENSMUSG00000028399	ENSMUSG00000066392	0.97221
494	ENSMUSG00000020704	ENSMUSG00000023965	0.972183
495	ENSMUSG00000061718	ENSMUSG00000085944	0.972014
496	ENSMUSG00000104346	ENSMUSG00000103677	0.972
497	ENSMUSG00000058317	ENSMUSG00000045103	0.971933
498	ENSMUSG00000068205	ENSMUSG00000022012	0.971883
499	ENSMUSG00000027104	ENSMUSG00000028132	0.971846
500	ENSMUSG00000052572	ENSMUSG00000022012	0.971826
501	ENSMUSG00000064363	ENSMUSG00000064370	0.971788
502	ENSMUSG00000006191	ENSMUSG00000061731	0.971779
503	ENSMUSG00000087625	ENSMUSG00000028399	0.971778
504	ENSMUSG00000046178	ENSMUSG00000062991	0.971769
505	ENSMUSG00000103428	ENSMUSG00000056755	0.971725
506	ENSMUSG00000063887	ENSMUSG00000045083	0.971601
507	ENSMUSG00000047495	ENSMUSG00000058571	0.97157
508	ENSMUSG00000033569	ENSMUSG00000020181	0.971559
509	ENSMUSG00000056755	ENSMUSG00000009545	0.971531
510	ENSMUSG00000033569	ENSMUSG00000034780	0.971507
511	ENSMUSG00000036019	ENSMUSG00000090546	0.971426
512	ENSMUSG00000099481	ENSMUSG00000070425	0.971354
513	ENSMUSG00000020703	ENSMUSG00000041014	0.971341
514	ENSMUSG00000096914	ENSMUSG00000052372	0.971341
515	ENSMUSG00000036591	ENSMUSG00000096037	0.971338
516	ENSMUSG00000026657	ENSMUSG00000062991	0.971336
517	ENSMUSG00000059921	ENSMUSG00000006191	0.971127
518	ENSMUSG00000028519	ENSMUSG00000022012	0.971041
519	ENSMUSG00000002107	ENSMUSG00000006191	0.971034
520	ENSMUSG00000063568	ENSMUSG00000056755	0.970984
521	ENSMUSG00000039539	ENSMUSG00000025551	0.970951
522	ENSMUSG00000006191	ENSMUSG00000054477	0.970876
523	ENSMUSG00000052544	ENSMUSG00000040003	0.970875
524	ENSMUSG00000086451	ENSMUSG00000031616	0.970796
525	ENSMUSG00000064341	ENSMUSG00000064345	0.970792
526	ENSMUSG00000075029	ENSMUSG00000069266	0.97073
527	ENSMUSG00000087193	ENSMUSG00000039231	0.970729
528	ENSMUSG00000085297	ENSMUSG00000020681	0.97067
529	ENSMUSG00000063568	ENSMUSG00000009545	0.970624
530	ENSMUSG00000075591	ENSMUSG00000080935	0.970495
531	ENSMUSG00000097311	ENSMUSG00000022494	0.970471
532	ENSMUSG00000051951	ENSMUSG00000058656	0.97046
533	ENSMUSG00000103332	ENSMUSG00000103567	0.97044
534	ENSMUSG00000041216	ENSMUSG00000024109	0.970395
535	ENSMUSG00000046178	ENSMUSG00000093383	0.970322
536	ENSMUSG00000039539	ENSMUSG00000052372	0.970305
537	ENSMUSG00000071424	ENSMUSG00000019888	0.970291
538	ENSMUSG00000063887	ENSMUSG00000052551	0.970276
539	ENSMUSG00000103144	ENSMUSG00000104346	0.970276
540	ENSMUSG00000051951	ENSMUSG00000022311	0.97018
541	ENSMUSG00000101609	ENSMUSG00000039488	0.970179
542	ENSMUSG00000064966	ENSMUSG00000043719	0.970166
543	ENSMUSG00000009545	ENSMUSG00000039488	0.970164
544	ENSMUSG00000047495	ENSMUSG00000062257	0.970103
545	ENSMUSG00000049252	ENSMUSG00000071424	0.97006
546	ENSMUSG00000097311	ENSMUSG00000041272	0.97005
547	ENSMUSG00000018459	ENSMUSG00000020473	0.970044
548	ENSMUSG00000062991	ENSMUSG00000023826	0.969995
549	ENSMUSG00000092083	ENSMUSG00000026527	0.969991
550	ENSMUSG00000035067	ENSMUSG00000054733	0.969966
551	ENSMUSG00000020481	ENSMUSG00000081021	0.969964
552	ENSMUSG00000046159	ENSMUSG00000115122	0.969947
553	ENSMUSG00000041272	ENSMUSG00000036218	0.969928
554	ENSMUSG00000103332	ENSMUSG00000103037	0.969904
555	ENSMUSG00000029088	ENSMUSG00000008658	0.969796
556	ENSMUSG00000009545	ENSMUSG00000021745	0.969777
557	ENSMUSG00000063063	ENSMUSG00000058317	0.969759
558	ENSMUSG00000049252	ENSMUSG00000040420	0.969721
559	ENSMUSG00000033161	ENSMUSG00000029471	0.969688
560	ENSMUSG00000064367	ENSMUSG00000064370	0.969679
561	ENSMUSG00000049252	ENSMUSG00000024211	0.969674
562	ENSMUSG00000049252	ENSMUSG00000049176	0.96966
563	ENSMUSG00000063063	ENSMUSG00000024109	0.969627
564	ENSMUSG00000033510	ENSMUSG00000060924	0.969605
565	ENSMUSG00000059974	ENSMUSG00000048915	0.969559
566	ENSMUSG00000033569	ENSMUSG00000021010	0.96955
567	ENSMUSG00000051951	ENSMUSG00000056073	0.969544
568	ENSMUSG00000040003	ENSMUSG00000096914	0.969499
569	ENSMUSG00000104148	ENSMUSG00000104252	0.969412
570	ENSMUSG00000059921	ENSMUSG00000024548	0.969408
571	ENSMUSG00000068205	ENSMUSG00000032036	0.969349
572	ENSMUSG00000034813	ENSMUSG00000112555	0.969321
573	ENSMUSG00000041144	ENSMUSG00000079184	0.969318
574	ENSMUSG00000033569	ENSMUSG00000058152	0.969235
575	ENSMUSG00000019888	ENSMUSG00000040420	0.969225
576	ENSMUSG00000029673	ENSMUSG00000040640	0.969192
577	ENSMUSG00000029673	ENSMUSG00000062257	0.969061
578	ENSMUSG00000015090	ENSMUSG00000029843	0.969004
579	ENSMUSG00000060534	ENSMUSG00000045103	0.968919
580	ENSMUSG00000058589	ENSMUSG00000058656	0.968891
581	ENSMUSG00000037990	ENSMUSG00000034813	0.96887
582	ENSMUSG00000064966	ENSMUSG00000036019	0.968863
583	ENSMUSG00000047379	ENSMUSG00000117789	0.968689
584	ENSMUSG00000113030	ENSMUSG00000075054	0.968676
585	ENSMUSG00000092083	ENSMUSG00000035653	0.968648
586	ENSMUSG00000026657	ENSMUSG00000071424	0.968502
587	ENSMUSG00000039717	ENSMUSG00000039539	0.968486
588	ENSMUSG00000038665	ENSMUSG00000021219	0.968475
589	ENSMUSG00000066392	ENSMUSG00000040640	0.968431
590	ENSMUSG00000029673	ENSMUSG00000015968	0.968377
591	ENSMUSG00000032985	ENSMUSG00000066392	0.968326
592	ENSMUSG00000031626	ENSMUSG00000085440	0.968228
593	ENSMUSG00000024211	ENSMUSG00000071424	0.96822
594	ENSMUSG00000029673	ENSMUSG00000066392	0.968061
595	ENSMUSG00000044348	ENSMUSG00000031428	0.967964
596	ENSMUSG00000039419	ENSMUSG00000052572	0.967957
597	ENSMUSG00000037990	ENSMUSG00000022240	0.967951
598	ENSMUSG00000116092	ENSMUSG00000058152	0.967913
599	ENSMUSG00000056073	ENSMUSG00000022311	0.967887
600	ENSMUSG00000002107	ENSMUSG00000023965	0.967869
601	ENSMUSG00000034813	ENSMUSG00000038372	0.967868
602	ENSMUSG00000041272	ENSMUSG00000058656	0.967849
603	ENSMUSG00000039706	ENSMUSG00000058656	0.967843
604	ENSMUSG00000071424	ENSMUSG00000058656	0.96771
605	ENSMUSG00000110040	ENSMUSG00000007891	0.967644
606	ENSMUSG00000050587	ENSMUSG00000058656	0.967643
607	ENSMUSG00000034813	ENSMUSG00000024500	0.967608
608	ENSMUSG00000069670	ENSMUSG00000052920	0.967549
609	ENSMUSG00000103255	ENSMUSG00000102697	0.967507
610	ENSMUSG00000036890	ENSMUSG00000020181	0.967506
611	ENSMUSG00000036469	ENSMUSG00000058589	0.967503
612	ENSMUSG00000116114	ENSMUSG00000037185	0.967452
613	ENSMUSG00000050587	ENSMUSG00000036469	0.967442
614	ENSMUSG00000074194	ENSMUSG00000065637	0.96741
615	ENSMUSG00000052613	ENSMUSG00000085456	0.967351
616	ENSMUSG00000035109	ENSMUSG00000091337	0.96734
617	ENSMUSG00000116930	ENSMUSG00000089774	0.967311
618	ENSMUSG00000059187	ENSMUSG00000051401	0.967154
619	ENSMUSG00000056755	ENSMUSG00000022523	0.967127
620	ENSMUSG00000002107	ENSMUSG00000041078	0.967095
621	ENSMUSG00000065637	ENSMUSG00000043719	0.967048
622	ENSMUSG00000033510	ENSMUSG00000079157	0.967007
623	ENSMUSG00000052544	ENSMUSG00000066392	0.966912
624	ENSMUSG00000020704	ENSMUSG00000050272	0.966852
625	ENSMUSG00000033161	ENSMUSG00000038970	0.966747
626	ENSMUSG00000027016	ENSMUSG00000040003	0.966724
627	ENSMUSG00000064337	ENSMUSG00000064370	0.966709
628	ENSMUSG00000051951	ENSMUSG00000036469	0.966709
629	ENSMUSG00000047495	ENSMUSG00000051401	0.966698
630	ENSMUSG00000033769	ENSMUSG00000058656	0.96667
631	ENSMUSG00000015090	ENSMUSG00000018459	0.966598
632	ENSMUSG00000032985	ENSMUSG00000020704	0.966595
633	ENSMUSG00000028102	ENSMUSG00000106447	0.966507
634	ENSMUSG00000073778	ENSMUSG00000031077	0.966506
635	ENSMUSG00000030068	ENSMUSG00000023965	0.966482
636	ENSMUSG00000107478	ENSMUSG00000004263	0.966468
637	ENSMUSG00000110373	ENSMUSG00000029088	0.966417
638	ENSMUSG00000105700	ENSMUSG00000032985	0.966362
639	ENSMUSG00000064293	ENSMUSG00000117604	0.966348
640	ENSMUSG00000033805	ENSMUSG00000090558	0.966313
641	ENSMUSG00000102758	ENSMUSG00000025551	0.966161
642	ENSMUSG00000022471	ENSMUSG00000022472	0.96611
643	ENSMUSG00000104148	ENSMUSG00000103092	0.966081
644	ENSMUSG00000026058	ENSMUSG00000034912	0.966059
645	ENSMUSG00000033569	ENSMUSG00000086450	0.966002
646	ENSMUSG00000009545	ENSMUSG00000062991	0.965938
647	ENSMUSG00000092094	ENSMUSG00000036469	0.965873
648	ENSMUSG00000025909	ENSMUSG00000045083	0.965866
649	ENSMUSG00000068205	ENSMUSG00000027777	0.965834
650	ENSMUSG00000102312	ENSMUSG00000103707	0.96582
651	ENSMUSG00000041144	ENSMUSG00000097648	0.965811
652	ENSMUSG00000033510	ENSMUSG00000022240	0.965767
653	ENSMUSG00000020265	ENSMUSG00000112241	0.965757
654	ENSMUSG00000098243	ENSMUSG00000098145	0.965707
655	ENSMUSG00000034912	ENSMUSG00000024109	0.965646
656	ENSMUSG00000051951	ENSMUSG00000036218	0.965635
657	ENSMUSG00000026527	ENSMUSG00000045083	0.965546
658	ENSMUSG00000052572	ENSMUSG00000041078	0.965474
659	ENSMUSG00000037990	ENSMUSG00000023826	0.965438
660	ENSMUSG00000026058	ENSMUSG00000039578	0.96541
661	ENSMUSG00000020564	ENSMUSG00000021745	0.965397
662	ENSMUSG00000050587	ENSMUSG00000056073	0.96538
663	ENSMUSG00000064363	ENSMUSG00000064368	0.965364
664	ENSMUSG00000033569	ENSMUSG00000029763	0.965344
665	ENSMUSG00000058317	ENSMUSG00000118193	0.965341
666	ENSMUSG00000001632	ENSMUSG00000085012	0.965291
667	ENSMUSG00000063600	ENSMUSG00000041078	0.965207
668	ENSMUSG00000068205	ENSMUSG00000102422	0.965203
669	ENSMUSG00000051951	ENSMUSG00000022494	0.965198
670	ENSMUSG00000043719	ENSMUSG00000079184	0.96519
671	ENSMUSG00000015090	ENSMUSG00000021390	0.965137
672	ENSMUSG00000045083	ENSMUSG00000064293	0.964941
673	ENSMUSG00000028525	ENSMUSG00000040003	0.964938
674	ENSMUSG00000051331	ENSMUSG00000056427	0.964938
675	ENSMUSG00000061731	ENSMUSG00000022332	0.964854
676	ENSMUSG00000059974	ENSMUSG00000051401	0.964805
677	ENSMUSG00000028033	ENSMUSG00000115122	0.964766
678	ENSMUSG00000041272	ENSMUSG00000071424	0.964757
679	ENSMUSG00000115122	ENSMUSG00000040452	0.964735
680	ENSMUSG00000039578	ENSMUSG00000060534	0.96468
681	ENSMUSG00000103144	ENSMUSG00000103677	0.964649
682	ENSMUSG00000102422	ENSMUSG00000028519	0.964564
683	ENSMUSG00000028496	ENSMUSG00000025551	0.964564
684	ENSMUSG00000040003	ENSMUSG00000034751	0.964521
685	ENSMUSG00000028525	ENSMUSG00000096914	0.964518
686	ENSMUSG00000087356	ENSMUSG00000018999	0.964517
687	ENSMUSG00000102820	ENSMUSG00000102362	0.96447
688	ENSMUSG00000022838	ENSMUSG00000022837	0.964456
689	ENSMUSG00000092083	ENSMUSG00000045083	0.96444
690	ENSMUSG00000027016	ENSMUSG00000028399	0.964429
691	ENSMUSG00000022311	ENSMUSG00000058656	0.964416
692	ENSMUSG00000071424	ENSMUSG00000022311	0.964373
693	ENSMUSG00000101609	ENSMUSG00000090386	0.964313
694	ENSMUSG00000028033	ENSMUSG00000046159	0.964299
695	ENSMUSG00000086450	ENSMUSG00000052572	0.96429
696	ENSMUSG00000074129	ENSMUSG00000089989	0.964216
697	ENSMUSG00000040640	ENSMUSG00000051401	0.964193
698	ENSMUSG00000039585	ENSMUSG00000110803	0.964177
699	ENSMUSG00000050587	ENSMUSG00000058589	0.964168
700	ENSMUSG00000107588	ENSMUSG00000052751	0.964159
701	ENSMUSG00000022883	ENSMUSG00000052920	0.964096
702	ENSMUSG00000002107	ENSMUSG00000103412	0.964092
703	ENSMUSG00000034813	ENSMUSG00000117792	0.963996
704	ENSMUSG00000004263	ENSMUSG00000038738	0.963931
705	ENSMUSG00000028176	ENSMUSG00000058656	0.963908
706	ENSMUSG00000039488	ENSMUSG00000069670	0.963811
707	ENSMUSG00000052751	ENSMUSG00000107789	0.963808
708	ENSMUSG00000037605	ENSMUSG00000024109	0.96376
709	ENSMUSG00000074305	ENSMUSG00000118642	0.963757
710	ENSMUSG00000056073	ENSMUSG00000058656	0.963755
711	ENSMUSG00000035392	ENSMUSG00000051331	0.963721
712	ENSMUSG00000025909	ENSMUSG00000026527	0.963562
713	ENSMUSG00000022494	ENSMUSG00000022883	0.96356
714	ENSMUSG00000050587	ENSMUSG00000021779	0.963484
715	ENSMUSG00000041144	ENSMUSG00000096037	0.963407
716	ENSMUSG00000052512	ENSMUSG00000015968	0.963323
717	ENSMUSG00000041144	ENSMUSG00000064966	0.963295
718	ENSMUSG00000025909	ENSMUSG00000092083	0.963267
719	ENSMUSG00000110373	ENSMUSG00000066392	0.963234
720	ENSMUSG00000096981	ENSMUSG00000066839	0.963227
721	ENSMUSG00000026527	ENSMUSG00000022523	0.963052
722	ENSMUSG00000052572	ENSMUSG00000116092	0.962948
723	ENSMUSG00000051951	ENSMUSG00000022935	0.962944
724	ENSMUSG00000051149	ENSMUSG00000093752	0.962934
725	ENSMUSG00000035392	ENSMUSG00000015968	0.962924
726	ENSMUSG00000051951	ENSMUSG00000058589	0.962806
727	ENSMUSG00000064345	ENSMUSG00000064367	0.96278
728	ENSMUSG00000052512	ENSMUSG00000024544	0.962774
729	ENSMUSG00000028496	ENSMUSG00000066392	0.962701
730	ENSMUSG00000064337	ENSMUSG00000064341	0.962652
731	ENSMUSG00000047495	ENSMUSG00000056427	0.962481
732	ENSMUSG00000062209	ENSMUSG00000024109	0.96244
733	ENSMUSG00000037990	ENSMUSG00000038372	0.962381
734	ENSMUSG00000035392	ENSMUSG00000056427	0.96238
735	ENSMUSG00000105771	ENSMUSG00000062257	0.962347
736	ENSMUSG00000042581	ENSMUSG00000021596	0.962294
737	ENSMUSG00000020912	ENSMUSG00000084890	0.962214
738	ENSMUSG00000102758	ENSMUSG00000040003	0.962205
739	ENSMUSG00000040420	ENSMUSG00000049176	0.962192
740	ENSMUSG00000025909	ENSMUSG00000022112	0.96217
741	ENSMUSG00000033569	ENSMUSG00000038954	0.962096
742	ENSMUSG00000051951	ENSMUSG00000022883	0.962095
743	ENSMUSG00000040037	ENSMUSG00000052920	0.962082
744	ENSMUSG00000026527	ENSMUSG00000056755	0.96204
745	ENSMUSG00000044471	ENSMUSG00000087380	0.961805
746	ENSMUSG00000068205	ENSMUSG00000068151	0.961793
747	ENSMUSG00000047495	ENSMUSG00000015968	0.961792
748	ENSMUSG00000034780	ENSMUSG00000038954	0.961737
749	ENSMUSG00000092083	ENSMUSG00000056755	0.961724
750	ENSMUSG00000051951	ENSMUSG00000039706	0.961714
751	ENSMUSG00000027016	ENSMUSG00000046159	0.961667
752	ENSMUSG00000019888	ENSMUSG00000022935	0.961632
753	ENSMUSG00000038296	ENSMUSG00000020704	0.961547
754	ENSMUSG00000031129	ENSMUSG00000024983	0.961515
755	ENSMUSG00000103310	ENSMUSG00000103255	0.961513
756	ENSMUSG00000033569	ENSMUSG00000116092	0.961167
757	ENSMUSG00000039488	ENSMUSG00000052613	0.961154
758	ENSMUSG00000038372	ENSMUSG00000024500	0.960993
759	ENSMUSG00000019806	ENSMUSG00000060534	0.960984
760	ENSMUSG00000041559	ENSMUSG00000020473	0.960977
761	ENSMUSG00000114688	ENSMUSG00000114579	0.960912
762	ENSMUSG00000027777	ENSMUSG00000028519	0.960906
763	ENSMUSG00000064115	ENSMUSG00000051401	0.960842
764	ENSMUSG00000051951	ENSMUSG00000027200	0.960838
765	ENSMUSG00000027238	ENSMUSG00000040270	0.960835
766	ENSMUSG00000027674	ENSMUSG00000087625	0.960822
767	ENSMUSG00000090101	ENSMUSG00000089255	0.960783
768	ENSMUSG00000043831	ENSMUSG00000030557	0.960773
769	ENSMUSG00000029673	ENSMUSG00000058571	0.960699
770	ENSMUSG00000033569	ENSMUSG00000006191	0.960664
771	ENSMUSG00000064368	ENSMUSG00000064370	0.960616
772	ENSMUSG00000021991	ENSMUSG00000035067	0.960604
773	ENSMUSG00000093452	ENSMUSG00000040721	0.960561
774	ENSMUSG00000083674	ENSMUSG00000037259	0.960531
775	ENSMUSG00000063887	ENSMUSG00000022523	0.960515
776	ENSMUSG00000033510	ENSMUSG00000043531	0.960478
777	ENSMUSG00000027777	ENSMUSG00000022012	0.960421
778	ENSMUSG00000085135	ENSMUSG00000075224	0.960393
779	ENSMUSG00000096037	ENSMUSG00000043719	0.960391
780	ENSMUSG00000027200	ENSMUSG00000022311	0.960349
781	ENSMUSG00000059974	ENSMUSG00000040640	0.960295
782	ENSMUSG00000033569	ENSMUSG00000052551	0.960222
783	ENSMUSG00000015090	ENSMUSG00000020473	0.960214
784	ENSMUSG00000027016	ENSMUSG00000034751	0.960159
785	ENSMUSG00000065637	ENSMUSG00000114304	0.960149
786	ENSMUSG00000029763	ENSMUSG00000060924	0.960111
787	ENSMUSG00000025977	ENSMUSG00000100215	0.960061
788	ENSMUSG00000028519	ENSMUSG00000032036	0.96005
789	ENSMUSG00000015968	ENSMUSG00000024544	0.95999
790	ENSMUSG00000065037	ENSMUSG00000064337	0.959917
791	ENSMUSG00000035392	ENSMUSG00000060275	0.95988
792	ENSMUSG00000097167	ENSMUSG00000053192	0.959847
793	ENSMUSG00000039717	ENSMUSG00000037386	0.959805
794	ENSMUSG00000103412	ENSMUSG00000006191	0.959608
795	ENSMUSG00000041670	ENSMUSG00000059742	0.95952
796	ENSMUSG00000015090	ENSMUSG00000024650	0.959382
797	ENSMUSG00000058656	ENSMUSG00000036218	0.959372
798	ENSMUSG00000060924	ENSMUSG00000097232	0.959332
799	ENSMUSG00000056427	ENSMUSG00000015968	0.959219
800	ENSMUSG00000040565	ENSMUSG00000056999	0.959184
801	ENSMUSG00000044471	ENSMUSG00000056427	0.959142
802	ENSMUSG00000059742	ENSMUSG00000051177	0.95911
803	ENSMUSG00000064345	ENSMUSG00000064363	0.959036
804	ENSMUSG00000089699	ENSMUSG00000069670	0.959033
805	ENSMUSG00000025551	ENSMUSG00000050272	0.95897
806	ENSMUSG00000051951	ENSMUSG00000040037	0.95897
807	ENSMUSG00000064363	ENSMUSG00000064369	0.958954
808	ENSMUSG00000109394	ENSMUSG00000063296	0.958819
809	ENSMUSG00000009545	ENSMUSG00000090386	0.95872
810	ENSMUSG00000035392	ENSMUSG00000059439	0.958608
811	ENSMUSG00000039145	ENSMUSG00000074305	0.958566
812	ENSMUSG00000045083	ENSMUSG00000035653	0.958489
813	ENSMUSG00000071424	ENSMUSG00000039488	0.958484
814	ENSMUSG00000056899	ENSMUSG00000022523	0.958483
815	ENSMUSG00000015222	ENSMUSG00000017291	0.958456
816	ENSMUSG00000071424	ENSMUSG00000062991	0.958393
817	ENSMUSG00000060924	ENSMUSG00000071037	0.958385
818	ENSMUSG00000059974	ENSMUSG00000064115	0.958377
819	ENSMUSG00000108607	ENSMUSG00000038670	0.958339
820	ENSMUSG00000116809	ENSMUSG00000059203	0.958266
821	ENSMUSG00000118623	ENSMUSG00000079110	0.958161
822	ENSMUSG00000118193	ENSMUSG00000045103	0.957999
823	ENSMUSG00000032076	ENSMUSG00000056073	0.957962
824	ENSMUSG00000064368	ENSMUSG00000064369	0.957924
825	ENSMUSG00000064341	ENSMUSG00000064351	0.95787
826	ENSMUSG00000115022	ENSMUSG00000021884	0.957769
827	ENSMUSG00000064115	ENSMUSG00000048915	0.957765
828	ENSMUSG00000041559	ENSMUSG00000013584	0.957762
829	ENSMUSG00000038331	ENSMUSG00000046709	0.957736
830	ENSMUSG00000023826	ENSMUSG00000024500	0.95767
831	ENSMUSG00000097311	ENSMUSG00000040490	0.957651
832	ENSMUSG00000032985	ENSMUSG00000054733	0.957547
833	ENSMUSG00000029547	ENSMUSG00000024392	0.957486
834	ENSMUSG00000064367	ENSMUSG00000064369	0.957469
835	ENSMUSG00000029330	ENSMUSG00000001119	0.957379
836	ENSMUSG00000037138	ENSMUSG00000022883	0.957345
837	ENSMUSG00000102331	ENSMUSG00000020181	0.957319
838	ENSMUSG00000026058	ENSMUSG00000029837	0.957312
839	ENSMUSG00000060371	ENSMUSG00000035566	0.957304
840	ENSMUSG00000033510	ENSMUSG00000037990	0.957276
841	ENSMUSG00000056427	ENSMUSG00000060275	0.957261
842	ENSMUSG00000025909	ENSMUSG00000035653	0.957214
843	ENSMUSG00000058589	ENSMUSG00000021779	0.957186
844	ENSMUSG00000004263	ENSMUSG00000030411	0.957141
845	ENSMUSG00000065649	ENSMUSG00000104863	0.957119
846	ENSMUSG00000026657	ENSMUSG00000097311	0.957107
847	ENSMUSG00000040640	ENSMUSG00000058571	0.957078
848	ENSMUSG00000049690	ENSMUSG00000038048	0.957073
849	ENSMUSG00000055067	ENSMUSG00000034813	0.956984
850	ENSMUSG00000037990	ENSMUSG00000024500	0.956978
851	ENSMUSG00000036617	ENSMUSG00000045103	0.956908
852	ENSMUSG00000036814	ENSMUSG00000091172	0.956883
853	ENSMUSG00000041559	ENSMUSG00000029843	0.956859
854	ENSMUSG00000097736	ENSMUSG00000021010	0.956788
855	ENSMUSG00000087625	ENSMUSG00000034751	0.956775
856	ENSMUSG00000026657	ENSMUSG00000021745	0.956761
857	ENSMUSG00000020354	ENSMUSG00000061080	0.956737
858	ENSMUSG00000037610	ENSMUSG00000021852	0.956733
859	ENSMUSG00000028033	ENSMUSG00000032238	0.956717
860	ENSMUSG00000021219	ENSMUSG00000035067	0.95665
861	ENSMUSG00000026109	ENSMUSG00000052572	0.95661
862	ENSMUSG00000033510	ENSMUSG00000034813	0.956573
863	ENSMUSG00000061080	ENSMUSG00000022883	0.956519
864	ENSMUSG00000089699	ENSMUSG00000026657	0.956486
865	ENSMUSG00000048142	ENSMUSG00000019194	0.956467
866	ENSMUSG00000006191	ENSMUSG00000024548	0.956447
867	ENSMUSG00000022758	ENSMUSG00000022756	0.956423
868	ENSMUSG00000034021	ENSMUSG00000025607	0.956154
869	ENSMUSG00000045813	ENSMUSG00000060924	0.956151
870	ENSMUSG00000024073	ENSMUSG00000097546	0.956028
871	ENSMUSG00000103412	ENSMUSG00000061731	0.95598
872	ENSMUSG00000033569	ENSMUSG00000117604	0.955939
873	ENSMUSG00000027238	ENSMUSG00000040003	0.955897
874	ENSMUSG00000048264	ENSMUSG00000041078	0.955788
875	ENSMUSG00000089699	ENSMUSG00000039488	0.955773
876	ENSMUSG00000025909	ENSMUSG00000055109	0.955711
877	ENSMUSG00000028226	ENSMUSG00000019888	0.955614
878	ENSMUSG00000102422	ENSMUSG00000113701	0.955572
879	ENSMUSG00000102805	ENSMUSG00000028086	0.955535
880	ENSMUSG00000062991	ENSMUSG00000097232	0.955383
881	ENSMUSG00000053333	ENSMUSG00000058589	0.955375
882	ENSMUSG00000044471	ENSMUSG00000047495	0.955269
883	ENSMUSG00000038349	ENSMUSG00000052544	0.955262
884	ENSMUSG00000036890	ENSMUSG00000063063	0.955196
885	ENSMUSG00000019806	ENSMUSG00000034912	0.955103
886	ENSMUSG00000064339	ENSMUSG00000064351	0.95502
887	ENSMUSG00000021458	ENSMUSG00000035067	0.955009
888	ENSMUSG00000029088	ENSMUSG00000105771	0.954999
889	ENSMUSG00000063887	ENSMUSG00000021010	0.954969
890	ENSMUSG00000037110	ENSMUSG00000054728	0.95496
891	ENSMUSG00000022240	ENSMUSG00000043531	0.954947
892	ENSMUSG00000044471	ENSMUSG00000062257	0.954937
893	ENSMUSG00000039047	ENSMUSG00000039037	0.954801
894	ENSMUSG00000021852	ENSMUSG00000061731	0.954773
895	ENSMUSG00000034813	ENSMUSG00000022240	0.954761
896	ENSMUSG00000111462	ENSMUSG00000022012	0.954724
897	ENSMUSG00000087625	ENSMUSG00000040270	0.95469
898	ENSMUSG00000020894	ENSMUSG00000037217	0.95467
899	ENSMUSG00000022494	ENSMUSG00000040490	0.954656
900	ENSMUSG00000027199	ENSMUSG00000032554	0.954615
901	ENSMUSG00000027674	ENSMUSG00000028399	0.95461
902	ENSMUSG00000040003	ENSMUSG00000024983	0.954552
903	ENSMUSG00000038034	ENSMUSG00000007097	0.954524
904	ENSMUSG00000029843	ENSMUSG00000024650	0.954491
905	ENSMUSG00000103442	ENSMUSG00000104148	0.954459
906	ENSMUSG00000060882	ENSMUSG00000101621	0.954435
907	ENSMUSG00000101609	ENSMUSG00000020564	0.954353
908	ENSMUSG00000109394	ENSMUSG00000052572	0.954285
909	ENSMUSG00000093445	ENSMUSG00000029720	0.954281
910	ENSMUSG00000028519	ENSMUSG00000068151	0.954215
911	ENSMUSG00000114432	ENSMUSG00000044258	0.954178
912	ENSMUSG00000079710	ENSMUSG00000116895	0.953953
913	ENSMUSG00000035392	ENSMUSG00000029673	0.953949
914	ENSMUSG00000032017	ENSMUSG00000020354	0.953894
915	ENSMUSG00000063142	ENSMUSG00000001986	0.953881
916	ENSMUSG00000021745	ENSMUSG00000072294	0.953837
917	ENSMUSG00000097099	ENSMUSG00000010054	0.953827
918	ENSMUSG00000052534	ENSMUSG00000063919	0.953818
919	ENSMUSG00000087625	ENSMUSG00000028525	0.953798
920	ENSMUSG00000051331	ENSMUSG00000060275	0.953669
921	ENSMUSG00000021198	ENSMUSG00000054728	0.953634
922	ENSMUSG00000041216	ENSMUSG00000022829	0.953608
923	ENSMUSG00000063600	ENSMUSG00000028519	0.953522
924	ENSMUSG00000102331	ENSMUSG00000033569	0.953519
925	ENSMUSG00000056755	ENSMUSG00000114407	0.953494
926	ENSMUSG00000021745	ENSMUSG00000090386	0.953493
927	ENSMUSG00000046818	ENSMUSG00000042834	0.953476
928	ENSMUSG00000041670	ENSMUSG00000051177	0.953462
929	ENSMUSG00000035649	ENSMUSG00000010517	0.953439
930	ENSMUSG00000078926	ENSMUSG00000021760	0.953434
931	ENSMUSG00000106379	ENSMUSG00000044072	0.953405
932	ENSMUSG00000041559	ENSMUSG00000015090	0.953404
933	ENSMUSG00000069670	ENSMUSG00000071679	0.953381
934	ENSMUSG00000031976	ENSMUSG00000110704	0.953361
935	ENSMUSG00000092341	ENSMUSG00000102349	0.953355
936	ENSMUSG00000051910	ENSMUSG00000072294	0.953315
937	ENSMUSG00000063142	ENSMUSG00000037386	0.953312
938	ENSMUSG00000022494	ENSMUSG00000025269	0.953311
939	ENSMUSG00000027777	ENSMUSG00000113701	0.953277
940	ENSMUSG00000041836	ENSMUSG00000031841	0.953256
941	ENSMUSG00000030849	ENSMUSG00000021665	0.953246
942	ENSMUSG00000059187	ENSMUSG00000047495	0.95324
943	ENSMUSG00000026058	ENSMUSG00000010517	0.953211
944	ENSMUSG00000110373	ENSMUSG00000093528	0.953199
945	ENSMUSG00000084708	ENSMUSG00000096349	0.953186
946	ENSMUSG00000074305	ENSMUSG00000098973	0.953171
947	ENSMUSG00000033569	ENSMUSG00000071037	0.953106
948	ENSMUSG00000027016	ENSMUSG00000051177	0.95309
949	ENSMUSG00000028496	ENSMUSG00000052581	0.953076
950	ENSMUSG00000055067	ENSMUSG00000033510	0.953059
951	ENSMUSG00000051951	ENSMUSG00000102362	0.953032
952	ENSMUSG00000044229	ENSMUSG00000044072	0.952939
953	ENSMUSG00000026748	ENSMUSG00000029212	0.952869
954	ENSMUSG00000063063	ENSMUSG00000118193	0.952862
955	ENSMUSG00000040270	ENSMUSG00000030231	0.952853
956	ENSMUSG00000117081	ENSMUSG00000090223	0.952831
957	ENSMUSG00000026109	ENSMUSG00000058152	0.952763
958	ENSMUSG00000036634	ENSMUSG00000006782	0.952732
959	ENSMUSG00000103659	ENSMUSG00000104117	0.952671
960	ENSMUSG00000028176	ENSMUSG00000021779	0.952597
961	ENSMUSG00000022012	ENSMUSG00000034265	0.952559
962	ENSMUSG00000021871	ENSMUSG00000103730	0.95251
963	ENSMUSG00000045658	ENSMUSG00000020354	0.952479
964	ENSMUSG00000057914	ENSMUSG00000059921	0.952336
965	ENSMUSG00000019806	ENSMUSG00000045103	0.95231
966	ENSMUSG00000038665	ENSMUSG00000054733	0.952172
967	ENSMUSG00000069670	ENSMUSG00000022935	0.952126
968	ENSMUSG00000027238	ENSMUSG00000030231	0.952119
969	ENSMUSG00000087535	ENSMUSG00000022240	0.952028
970	ENSMUSG00000085899	ENSMUSG00000022332	0.952006
971	ENSMUSG00000028033	ENSMUSG00000040452	0.951905
972	ENSMUSG00000021852	ENSMUSG00000022332	0.951862
973	ENSMUSG00000110588	ENSMUSG00000031762	0.951854
974	ENSMUSG00000008575	ENSMUSG00000021596	0.951834
975	ENSMUSG00000102362	ENSMUSG00000056073	0.951809
976	ENSMUSG00000035390	ENSMUSG00000046456	0.951806
977	ENSMUSG00000038371	ENSMUSG00000021745	0.951796
978	ENSMUSG00000073528	ENSMUSG00000060924	0.951771
979	ENSMUSG00000020728	ENSMUSG00000055540	0.951695
980	ENSMUSG00000021219	ENSMUSG00000021991	0.951593
981	ENSMUSG00000033569	ENSMUSG00000103428	0.951591
982	ENSMUSG00000048583	ENSMUSG00000036814	0.951579
983	ENSMUSG00000055761	ENSMUSG00000021779	0.951423
984	ENSMUSG00000040424	ENSMUSG00000021820	0.951413
985	ENSMUSG00000029212	ENSMUSG00000049583	0.951323
986	ENSMUSG00000051951	ENSMUSG00000029757	0.95132
987	ENSMUSG00000105700	ENSMUSG00000054733	0.951237
988	ENSMUSG00000030691	ENSMUSG00000021939	0.951223
989	ENSMUSG00000027340	ENSMUSG00000033161	0.951149
990	ENSMUSG00000054733	ENSMUSG00000023965	0.951108
991	ENSMUSG00000115302	ENSMUSG00000036814	0.95108
992	ENSMUSG00000040037	ENSMUSG00000022883	0.951045
993	ENSMUSG00000039683	ENSMUSG00000032017	0.950994
994	ENSMUSG00000105700	ENSMUSG00000066392	0.950987
995	ENSMUSG00000027016	ENSMUSG00000087625	0.95094
996	ENSMUSG00000021198	ENSMUSG00000050272	0.950937
997	ENSMUSG00000028519	ENSMUSG00000034265	0.950931
998	ENSMUSG00000029843	ENSMUSG00000021390	0.950878
999	ENSMUSG00000030849	ENSMUSG00000039115	0.950869
1000	ENSMUSG00000021745	ENSMUSG00000067567	0.950864
1001	ENSMUSG00000105835	ENSMUSG00000037822	0.950848
1002	ENSMUSG00000029757	ENSMUSG00000022935	0.95084
1003	ENSMUSG00000020704	ENSMUSG00000024983	0.950765
1004	ENSMUSG00000037110	ENSMUSG00000050272	0.950754
1005	ENSMUSG00000097311	ENSMUSG00000025269	0.9507
1006	ENSMUSG00000109394	ENSMUSG00000022012	0.950623
1007	ENSMUSG00000092595	ENSMUSG00000024327	0.950599
1008	ENSMUSG00000034021	ENSMUSG00000031229	0.950582
1009	ENSMUSG00000027375	ENSMUSG00000111219	0.95055
1010	ENSMUSG00000048915	ENSMUSG00000051401	0.950523
1011	ENSMUSG00000029765	ENSMUSG00000048078	0.950507
1012	ENSMUSG00000061731	ENSMUSG00000071037	0.950503
1013	ENSMUSG00000055067	ENSMUSG00000079157	0.950421
1014	ENSMUSG00000021244	ENSMUSG00000022000	0.950351
1015	ENSMUSG00000026657	ENSMUSG00000039607	0.950285
1016	ENSMUSG00000029471	ENSMUSG00000040424	0.950254
1017	ENSMUSG00000104302	ENSMUSG00000117792	0.950249
1018	ENSMUSG00000066392	ENSMUSG00000054733	0.950174
1019	ENSMUSG00000028176	ENSMUSG00000033769	0.950168
1020	ENSMUSG00000024548	ENSMUSG00000048410	0.950071
1021	ENSMUSG00000029088	ENSMUSG00000105983	0.950069
1022	ENSMUSG00000109125	ENSMUSG00000041014	0.950047
1023	ENSMUSG00000038384	ENSMUSG00000004263	0.950026
1024	ENSMUSG00000032076	ENSMUSG00000024713	0.950012
1025	ENSMUSG00000064453	ENSMUSG00000065637	0.949996
1026	ENSMUSG00000055204	ENSMUSG00000021244	0.949988
1027	ENSMUSG00000044072	ENSMUSG00000021745	0.949919
1028	ENSMUSG00000058589	ENSMUSG00000089710	0.949892
1029	ENSMUSG00000059974	ENSMUSG00000058571	0.949853
1030	ENSMUSG00000026527	ENSMUSG00000055109	0.949829
1031	ENSMUSG00000039717	ENSMUSG00000101621	0.949823
1032	ENSMUSG00000029673	ENSMUSG00000051331	0.949818
1033	ENSMUSG00000052572	ENSMUSG00000109239	0.949815
1034	ENSMUSG00000040420	ENSMUSG00000050783	0.949709
1035	ENSMUSG00000041559	ENSMUSG00000018459	0.949691
1036	ENSMUSG00000034310	ENSMUSG00000037492	0.949619
1037	ENSMUSG00000031129	ENSMUSG00000050272	0.949606
1038	ENSMUSG00000027157	ENSMUSG00000084094	0.949594
1039	ENSMUSG00000109385	ENSMUSG00000093528	0.949576
1040	ENSMUSG00000020704	ENSMUSG00000054728	0.949518
1041	ENSMUSG00000029088	ENSMUSG00000099013	0.949502
1042	ENSMUSG00000062209	ENSMUSG00000045103	0.949295
1043	ENSMUSG00000036815	ENSMUSG00000109125	0.949292
1044	ENSMUSG00000044072	ENSMUSG00000067567	0.949281
1045	ENSMUSG00000033615	ENSMUSG00000040424	0.949245
1046	ENSMUSG00000026657	ENSMUSG00000071679	0.949202
1047	ENSMUSG00000029534	ENSMUSG00000022332	0.949192
1048	ENSMUSG00000046159	ENSMUSG00000040452	0.949155
1049	ENSMUSG00000037605	ENSMUSG00000063063	0.949139
1050	ENSMUSG00000027223	ENSMUSG00000092329	0.949123
1051	ENSMUSG00000039706	ENSMUSG00000036218	0.949115
1052	ENSMUSG00000065037	ENSMUSG00000071470	0.949112
1053	ENSMUSG00000056258	ENSMUSG00000059003	0.949101
1054	ENSMUSG00000053333	ENSMUSG00000028176	0.949071
1055	ENSMUSG00000065037	ENSMUSG00000092837	0.949068
1056	ENSMUSG00000027104	ENSMUSG00000064367	0.94904
1057	ENSMUSG00000038349	ENSMUSG00000020704	0.948999
1058	ENSMUSG00000109387	ENSMUSG00000043531	0.948998
1059	ENSMUSG00000093843	ENSMUSG00000084708	0.948954
1060	ENSMUSG00000026640	ENSMUSG00000069601	0.948924
1061	ENSMUSG00000102758	ENSMUSG00000050272	0.948871
1062	ENSMUSG00000099013	ENSMUSG00000008658	0.948813
1063	ENSMUSG00000033569	ENSMUSG00000022332	0.948736
1064	ENSMUSG00000030302	ENSMUSG00000022416	0.948708
1065	ENSMUSG00000112201	ENSMUSG00000118193	0.948668
1066	ENSMUSG00000027238	ENSMUSG00000034751	0.948657
1067	ENSMUSG00000022054	ENSMUSG00000022055	0.948642
1068	ENSMUSG00000030411	ENSMUSG00000107023	0.948638
1069	ENSMUSG00000051177	ENSMUSG00000063626	0.948615
1070	ENSMUSG00000025468	ENSMUSG00000058756	0.948609
1071	ENSMUSG00000013698	ENSMUSG00000063065	0.948578
1072	ENSMUSG00000076439	ENSMUSG00000031425	0.948556
1073	ENSMUSG00000097232	ENSMUSG00000023826	0.948552
1074	ENSMUSG00000074415	ENSMUSG00000022012	0.948532
1075	ENSMUSG00000036890	ENSMUSG00000021699	0.948486
1076	ENSMUSG00000004263	ENSMUSG00000030795	0.94848
1077	ENSMUSG00000036792	ENSMUSG00000028524	0.948459
1078	ENSMUSG00000038844	ENSMUSG00000024548	0.948446
1079	ENSMUSG00000028634	ENSMUSG00000022240	0.948379
1080	ENSMUSG00000022283	ENSMUSG00000064367	0.948359
1081	ENSMUSG00000018459	ENSMUSG00000029843	0.948289
1082	ENSMUSG00000021745	ENSMUSG00000023868	0.948279
1083	ENSMUSG00000027375	ENSMUSG00000027858	0.948277
1084	ENSMUSG00000057060	ENSMUSG00000061911	0.94827
1085	ENSMUSG00000051675	ENSMUSG00000035242	0.948191
1086	ENSMUSG00000027016	ENSMUSG00000027674	0.948179
1087	ENSMUSG00000045813	ENSMUSG00000079157	0.948164
1088	ENSMUSG00000027238	ENSMUSG00000087625	0.948148
1089	ENSMUSG00000090053	ENSMUSG00000089941	0.948092
1090	ENSMUSG00000028176	ENSMUSG00000091803	0.94809
1091	ENSMUSG00000046516	ENSMUSG00000095464	0.948018
1092	ENSMUSG00000040003	ENSMUSG00000030231	0.948018
1093	ENSMUSG00000038665	ENSMUSG00000023965	0.948014
1094	ENSMUSG00000026527	ENSMUSG00000022112	0.947988
1095	ENSMUSG00000052512	ENSMUSG00000047495	0.947922
1096	ENSMUSG00000016386	ENSMUSG00000028176	0.947903
1097	ENSMUSG00000029843	ENSMUSG00000013584	0.947873
1098	ENSMUSG00000080727	ENSMUSG00000038550	0.947854
1099	ENSMUSG00000114378	ENSMUSG00000033111	0.947791
1100	ENSMUSG00000051951	ENSMUSG00000040490	0.947752
1101	ENSMUSG00000029673	ENSMUSG00000087380	0.947629
1102	ENSMUSG00000029471	ENSMUSG00000031841	0.947598
1103	ENSMUSG00000025537	ENSMUSG00000070493	0.947462
1104	ENSMUSG00000054477	ENSMUSG00000024548	0.94741
1105	ENSMUSG00000040225	ENSMUSG00000034243	0.947368
1106	ENSMUSG00000041216	ENSMUSG00000045103	0.947366
1107	ENSMUSG00000102206	ENSMUSG00000103255	0.947325
1108	ENSMUSG00000035158	ENSMUSG00000109394	0.947308
1109	ENSMUSG00000112153	ENSMUSG00000067567	0.947292
1110	ENSMUSG00000087177	ENSMUSG00000067567	0.947243
1111	ENSMUSG00000092094	ENSMUSG00000032076	0.947235
1112	ENSMUSG00000005442	ENSMUSG00000024393	0.947142
1113	ENSMUSG00000033373	ENSMUSG00000021062	0.947071
1114	ENSMUSG00000048142	ENSMUSG00000096146	0.947039
1115	ENSMUSG00000055026	ENSMUSG00000116809	0.947034
1116	ENSMUSG00000073528	ENSMUSG00000079157	0.947011
1117	ENSMUSG00000033308	ENSMUSG00000024862	0.946988
1118	ENSMUSG00000062785	ENSMUSG00000108832	0.946909
1119	ENSMUSG00000030337	ENSMUSG00000005716	0.946876
1120	ENSMUSG00000059921	ENSMUSG00000054477	0.946785
1121	ENSMUSG00000097280	ENSMUSG00000097428	0.946751
1122	ENSMUSG00000004263	ENSMUSG00000020894	0.946653
1123	ENSMUSG00000045095	ENSMUSG00000051401	0.946436
1124	ENSMUSG00000112555	ENSMUSG00000023826	0.946412
1125	ENSMUSG00000052920	ENSMUSG00000025269	0.94641
1126	ENSMUSG00000036792	ENSMUSG00000028176	0.946369
1127	ENSMUSG00000004263	ENSMUSG00000037217	0.94636
1128	ENSMUSG00000039640	ENSMUSG00000005354	0.946312
1129	ENSMUSG00000027799	ENSMUSG00000071252	0.946309
1130	ENSMUSG00000092083	ENSMUSG00000055109	0.946217
1131	ENSMUSG00000034723	ENSMUSG00000046785	0.946207
1132	ENSMUSG00000116461	ENSMUSG00000022617	0.946193
1133	ENSMUSG00000032985	ENSMUSG00000022269	0.946152
1134	ENSMUSG00000029471	ENSMUSG00000044252	0.946139
1135	ENSMUSG00000024261	ENSMUSG00000096934	0.946119
1136	ENSMUSG00000033161	ENSMUSG00000031841	0.946107
1137	ENSMUSG00000002107	ENSMUSG00000054477	0.946003
1138	ENSMUSG00000064966	ENSMUSG00000079184	0.946
1139	ENSMUSG00000038296	ENSMUSG00000066392	0.945993
1140	ENSMUSG00000084998	ENSMUSG00000024426	0.945974
1141	ENSMUSG00000101152	ENSMUSG00000032557	0.945958
1142	ENSMUSG00000032846	ENSMUSG00000021745	0.945936
1143	ENSMUSG00000030075	ENSMUSG00000115122	0.945931
1144	ENSMUSG00000097325	ENSMUSG00000067786	0.945895
1145	ENSMUSG00000004113	ENSMUSG00000034040	0.945884
1146	ENSMUSG00000028565	ENSMUSG00000019888	0.945856
1147	ENSMUSG00000087177	ENSMUSG00000021745	0.945819
1148	ENSMUSG00000026830	ENSMUSG00000031425	0.945775
1149	ENSMUSG00000028226	ENSMUSG00000021596	0.945762
1150	ENSMUSG00000018459	ENSMUSG00000024650	0.945747
1151	ENSMUSG00000018470	ENSMUSG00000086900	0.945732
1152	ENSMUSG00000031673	ENSMUSG00000022311	0.945726
1153	ENSMUSG00000110104	ENSMUSG00000060591	0.945598
1154	ENSMUSG00000056763	ENSMUSG00000009545	0.945576
1155	ENSMUSG00000029029	ENSMUSG00000029030	0.945562
1156	ENSMUSG00000036617	ENSMUSG00000118193	0.945553
1157	ENSMUSG00000096056	ENSMUSG00000031302	0.945546
1158	ENSMUSG00000026234	ENSMUSG00000042390	0.945526
1159	ENSMUSG00000087355	ENSMUSG00000069670	0.945524
1160	ENSMUSG00000064293	ENSMUSG00000052551	0.945484
1161	ENSMUSG00000055026	ENSMUSG00000109162	0.945466
1162	ENSMUSG00000050272	ENSMUSG00000024983	0.945437
1163	ENSMUSG00000101609	ENSMUSG00000067567	0.945417
1164	ENSMUSG00000108867	ENSMUSG00000052920	0.945417
1165	ENSMUSG00000006191	ENSMUSG00000048410	0.945382
1166	ENSMUSG00000058420	ENSMUSG00000006930	0.945353
1167	ENSMUSG00000040583	ENSMUSG00000101800	0.945348
1168	ENSMUSG00000109239	ENSMUSG00000116092	0.945331
1169	ENSMUSG00000027200	ENSMUSG00000056073	0.945326
1170	ENSMUSG00000059974	ENSMUSG00000053465	0.945303
1171	ENSMUSG00000059742	ENSMUSG00000046159	0.945089
1172	ENSMUSG00000037270	ENSMUSG00000049184	0.945033
1173	ENSMUSG00000037236	ENSMUSG00000118030	0.945006
1174	ENSMUSG00000040364	ENSMUSG00000070564	0.944955
1175	ENSMUSG00000105771	ENSMUSG00000008658	0.944886
1176	ENSMUSG00000035357	ENSMUSG00000056158	0.944874
1177	ENSMUSG00000038664	ENSMUSG00000100130	0.944804
1178	ENSMUSG00000092083	ENSMUSG00000004698	0.944784
1179	ENSMUSG00000030518	ENSMUSG00000054728	0.944773
1180	ENSMUSG00000040998	ENSMUSG00000042834	0.944735
1181	ENSMUSG00000038665	ENSMUSG00000021991	0.944659
1182	ENSMUSG00000051177	ENSMUSG00000115122	0.944656
1183	ENSMUSG00000032238	ENSMUSG00000040452	0.944655
1184	ENSMUSG00000101621	ENSMUSG00000052372	0.944654
1185	ENSMUSG00000064337	ENSMUSG00000064363	0.944653
1186	ENSMUSG00000032952	ENSMUSG00000105053	0.944653
1187	ENSMUSG00000102900	ENSMUSG00000059213	0.944597
1188	ENSMUSG00000091228	ENSMUSG00000037601	0.944569
1189	ENSMUSG00000097412	ENSMUSG00000020048	0.944527
1190	ENSMUSG00000079330	ENSMUSG00000118219	0.944489
1191	ENSMUSG00000049119	ENSMUSG00000029757	0.944469
1192	ENSMUSG00000009545	ENSMUSG00000039607	0.944459
1193	ENSMUSG00000051331	ENSMUSG00000048078	0.944428
1194	ENSMUSG00000041112	ENSMUSG00000024548	0.944376
1195	ENSMUSG00000098462	ENSMUSG00000102349	0.944369
1196	ENSMUSG00000026657	ENSMUSG00000087355	0.944369
1197	ENSMUSG00000064337	ENSMUSG00000064345	0.944331
1198	ENSMUSG00000055296	ENSMUSG00000021140	0.944288
1199	ENSMUSG00000022762	ENSMUSG00000016150	0.944286
1200	ENSMUSG00000068151	ENSMUSG00000032036	0.944253
1201	ENSMUSG00000021665	ENSMUSG00000064367	0.94423
1202	ENSMUSG00000031129	ENSMUSG00000071669	0.944182
1203	ENSMUSG00000117254	ENSMUSG00000042834	0.944172
1204	ENSMUSG00000038665	ENSMUSG00000035067	0.944117
1205	ENSMUSG00000086450	ENSMUSG00000084954	0.944094
1206	ENSMUSG00000038349	ENSMUSG00000040003	0.944087
1207	ENSMUSG00000040640	ENSMUSG00000064115	0.944067
1208	ENSMUSG00000061080	ENSMUSG00000052920	0.944051
1209	ENSMUSG00000028176	ENSMUSG00000028524	0.944027
1210	ENSMUSG00000028176	ENSMUSG00000042302	0.943976
1211	ENSMUSG00000027375	ENSMUSG00000032517	0.943962
1212	ENSMUSG00000097325	ENSMUSG00000022537	0.94396
1213	ENSMUSG00000057914	ENSMUSG00000024548	0.943893
1214	ENSMUSG00000029757	ENSMUSG00000019888	0.943845
1215	ENSMUSG00000046480	ENSMUSG00000022096	0.943825
1216	ENSMUSG00000029673	ENSMUSG00000052512	0.943825
1217	ENSMUSG00000031841	ENSMUSG00000020524	0.943808
1218	ENSMUSG00000111593	ENSMUSG00000116092	0.943765
1219	ENSMUSG00000026234	ENSMUSG00000025656	0.943709
1220	ENSMUSG00000063600	ENSMUSG00000049336	0.943645
1221	ENSMUSG00000106826	ENSMUSG00000034912	0.943618
1222	ENSMUSG00000040998	ENSMUSG00000046818	0.943597
1223	ENSMUSG00000060882	ENSMUSG00000109536	0.943576
1224	ENSMUSG00000108867	ENSMUSG00000022883	0.943555
1225	ENSMUSG00000040896	ENSMUSG00000049583	0.94349
1226	ENSMUSG00000067028	ENSMUSG00000029245	0.943442
1227	ENSMUSG00000041216	ENSMUSG00000025326	0.943436
1228	ENSMUSG00000033569	ENSMUSG00000116809	0.943416
1229	ENSMUSG00000062209	ENSMUSG00000055540	0.943409
1230	ENSMUSG00000017412	ENSMUSG00000026824	0.943397
1231	ENSMUSG00000010517	ENSMUSG00000032228	0.943386
1232	ENSMUSG00000022240	ENSMUSG00000024135	0.943323
1233	ENSMUSG00000032097	ENSMUSG00000071659	0.943272
1234	ENSMUSG00000064453	ENSMUSG00000114304	0.943261
1235	ENSMUSG00000103442	ENSMUSG00000102312	0.943255
1236	ENSMUSG00000109385	ENSMUSG00000041014	0.943194
1237	ENSMUSG00000025326	ENSMUSG00000024109	0.943157
1238	ENSMUSG00000036792	ENSMUSG00000033769	0.943143
1239	ENSMUSG00000046480	ENSMUSG00000005716	0.943135
1240	ENSMUSG00000026959	ENSMUSG00000085830	0.943096
1241	ENSMUSG00000004110	ENSMUSG00000057182	0.943009
1242	ENSMUSG00000033308	ENSMUSG00000019194	0.943008
1243	ENSMUSG00000041670	ENSMUSG00000022377	0.943007
1244	ENSMUSG00000026657	ENSMUSG00000052613	0.942987
1245	ENSMUSG00000028399	ENSMUSG00000115122	0.942983
1246	ENSMUSG00000109125	ENSMUSG00000020703	0.942954
1247	ENSMUSG00000033308	ENSMUSG00000048142	0.942905
1248	ENSMUSG00000027104	ENSMUSG00000064368	0.94289
1249	ENSMUSG00000038368	ENSMUSG00000035067	0.942881
1250	ENSMUSG00000051177	ENSMUSG00000025892	0.942859
1251	ENSMUSG00000037605	ENSMUSG00000045103	0.942836
1252	ENSMUSG00000045095	ENSMUSG00000040640	0.942822
1253	ENSMUSG00000060882	ENSMUSG00000042846	0.942795
1254	ENSMUSG00000027200	ENSMUSG00000106515	0.942724
1255	ENSMUSG00000043384	ENSMUSG00000072964	0.94263
1256	ENSMUSG00000033569	ENSMUSG00000059921	0.94261
1257	ENSMUSG00000060579	ENSMUSG00000015968	0.942595
1258	ENSMUSG00000090208	ENSMUSG00000041577	0.942586
1259	ENSMUSG00000034310	ENSMUSG00000046159	0.942539
1260	ENSMUSG00000002107	ENSMUSG00000059921	0.942535
1261	ENSMUSG00000025607	ENSMUSG00000025656	0.942534
1262	ENSMUSG00000022829	ENSMUSG00000024109	0.94253
1263	ENSMUSG00000020230	ENSMUSG00000056296	0.942507
1264	ENSMUSG00000017291	ENSMUSG00000022016	0.942506
1265	ENSMUSG00000036053	ENSMUSG00000027692	0.942485
1266	ENSMUSG00000006191	ENSMUSG00000022332	0.942447
1267	ENSMUSG00000027375	ENSMUSG00000031425	0.942426
1268	ENSMUSG00000033569	ENSMUSG00000068151	0.942414
1269	ENSMUSG00000101609	ENSMUSG00000112153	0.942403
1270	ENSMUSG00000034813	ENSMUSG00000043531	0.942265
1271	ENSMUSG00000103924	ENSMUSG00000039578	0.942227
1272	ENSMUSG00000039037	ENSMUSG00000022762	0.942223
1273	ENSMUSG00000029673	ENSMUSG00000060579	0.942192
1274	ENSMUSG00000019888	ENSMUSG00000021596	0.942185
1275	ENSMUSG00000039375	ENSMUSG00000093497	0.942176
1276	ENSMUSG00000114153	ENSMUSG00000041014	0.942153
1277	ENSMUSG00000040003	ENSMUSG00000031129	0.942102
1278	ENSMUSG00000030411	ENSMUSG00000053877	0.942019
1279	ENSMUSG00000063063	ENSMUSG00000042225	0.941929
1280	ENSMUSG00000106579	ENSMUSG00000105700	0.941914
1281	ENSMUSG00000107478	ENSMUSG00000038738	0.941885
1282	ENSMUSG00000048142	ENSMUSG00000021820	0.941868
1283	ENSMUSG00000039913	ENSMUSG00000020181	0.941845
1284	ENSMUSG00000028132	ENSMUSG00000021665	0.941842
1285	ENSMUSG00000037625	ENSMUSG00000031425	0.941785
1286	ENSMUSG00000052305	ENSMUSG00000069919	0.941764
1287	ENSMUSG00000040265	ENSMUSG00000008489	0.941722
1288	ENSMUSG00000090266	ENSMUSG00000034120	0.941694
1289	ENSMUSG00000041670	ENSMUSG00000046159	0.941653
1290	ENSMUSG00000093843	ENSMUSG00000088529	0.941636
1291	ENSMUSG00000036469	ENSMUSG00000032076	0.941594
1292	ENSMUSG00000038384	ENSMUSG00000030411	0.941577
1293	ENSMUSG00000058420	ENSMUSG00000005716	0.941547
1294	ENSMUSG00000064329	ENSMUSG00000037996	0.941531
1295	ENSMUSG00000039037	ENSMUSG00000029212	0.941522
1296	ENSMUSG00000051177	ENSMUSG00000000416	0.941511
1297	ENSMUSG00000111394	ENSMUSG00000118604	0.941506
1298	ENSMUSG00000040424	ENSMUSG00000005716	0.941495
1299	ENSMUSG00000025790	ENSMUSG00000058589	0.941492
1300	ENSMUSG00000092083	ENSMUSG00000073565	0.941479
1301	ENSMUSG00000036815	ENSMUSG00000103914	0.941479
1302	ENSMUSG00000050088	ENSMUSG00000023883	0.94146
1303	ENSMUSG00000024211	ENSMUSG00000049176	0.941377
1304	ENSMUSG00000027016	ENSMUSG00000115122	0.941368
1305	ENSMUSG00000034438	ENSMUSG00000029298	0.941359
1306	ENSMUSG00000058589	ENSMUSG00000053930	0.941316
1307	ENSMUSG00000004110	ENSMUSG00000060371	0.941313
1308	ENSMUSG00000049690	ENSMUSG00000042680	0.941296
1309	ENSMUSG00000084757	ENSMUSG00000115918	0.941278
1310	ENSMUSG00000041351	ENSMUSG00000003863	0.941236
1311	ENSMUSG00000026109	ENSMUSG00000037196	0.941187
1312	ENSMUSG00000026004	ENSMUSG00000045103	0.941179
1313	ENSMUSG00000079157	ENSMUSG00000112555	0.94115
1314	ENSMUSG00000111219	ENSMUSG00000031425	0.941116
1315	ENSMUSG00000026004	ENSMUSG00000041216	0.941113
1316	ENSMUSG00000066705	ENSMUSG00000021662	0.941094
1317	ENSMUSG00000101609	ENSMUSG00000044072	0.941082
1318	ENSMUSG00000027016	ENSMUSG00000034310	0.94108
1319	ENSMUSG00000102331	ENSMUSG00000021699	0.941066
1320	ENSMUSG00000089935	ENSMUSG00000036091	0.941031
1321	ENSMUSG00000078591	ENSMUSG00000022306	0.940934
1322	ENSMUSG00000064329	ENSMUSG00000018470	0.940898
1323	ENSMUSG00000056763	ENSMUSG00000101609	0.940892
1324	ENSMUSG00000070866	ENSMUSG00000031673	0.940891
1325	ENSMUSG00000093930	ENSMUSG00000114934	0.94084
1326	ENSMUSG00000053141	ENSMUSG00000022883	0.940764
1327	ENSMUSG00000027858	ENSMUSG00000111219	0.94076
1328	ENSMUSG00000021458	ENSMUSG00000054733	0.940758
1329	ENSMUSG00000059742	ENSMUSG00000056258	0.940749
1330	ENSMUSG00000005705	ENSMUSG00000038604	0.940722
1331	ENSMUSG00000020564	ENSMUSG00000085568	0.940714
1332	ENSMUSG00000000686	ENSMUSG00000017291	0.940638
1333	ENSMUSG00000026676	ENSMUSG00000042834	0.940598
1334	ENSMUSG00000032517	ENSMUSG00000031425	0.940572
1335	ENSMUSG00000015968	ENSMUSG00000041650	0.940558
1336	ENSMUSG00000041216	ENSMUSG00000024502	0.940543
1337	ENSMUSG00000029212	ENSMUSG00000029245	0.940515
1338	ENSMUSG00000103377	ENSMUSG00000036815	0.94049
1339	ENSMUSG00000031772	ENSMUSG00000018589	0.940474
1340	ENSMUSG00000050556	ENSMUSG00000023033	0.94045
1341	ENSMUSG00000053333	ENSMUSG00000026565	0.940418
1342	ENSMUSG00000111394	ENSMUSG00000071753	0.940393
1343	ENSMUSG00000025909	ENSMUSG00000020903	0.940383
1344	ENSMUSG00000107314	ENSMUSG00000029659	0.940373
1345	ENSMUSG00000000794	ENSMUSG00000021820	0.940281
1346	ENSMUSG00000031748	ENSMUSG00000019831	0.940236
1347	ENSMUSG00000035357	ENSMUSG00000036264	0.940234
1348	ENSMUSG00000026565	ENSMUSG00000117000	0.940193
1349	ENSMUSG00000072955	ENSMUSG00000089996	0.940162
1350	ENSMUSG00000051951	ENSMUSG00000091061	0.940129
1351	ENSMUSG00000039375	ENSMUSG00000071679	0.940108
1352	ENSMUSG00000114153	ENSMUSG00000093528	0.940058
1353	ENSMUSG00000030657	ENSMUSG00000019888	0.940004
1354	ENSMUSG00000044676	ENSMUSG00000091041	0.939951
1355	ENSMUSG00000029471	ENSMUSG00000038970	0.939949
1356	ENSMUSG00000026743	ENSMUSG00000021745	0.939931
1357	ENSMUSG00000042302	ENSMUSG00000089710	0.939927
1358	ENSMUSG00000052534	ENSMUSG00000022883	0.939904
1359	ENSMUSG00000056755	ENSMUSG00000073565	0.939885
1360	ENSMUSG00000056755	ENSMUSG00000056899	0.939873
1361	ENSMUSG00000109394	ENSMUSG00000074415	0.939864
1362	ENSMUSG00000064339	ENSMUSG00000064341	0.939864
1363	ENSMUSG00000039539	ENSMUSG00000055421	0.939837
1364	ENSMUSG00000033769	ENSMUSG00000058589	0.939812
1365	ENSMUSG00000017412	ENSMUSG00000059742	0.939809
1366	ENSMUSG00000042699	ENSMUSG00000000568	0.939774
1367	ENSMUSG00000085890	ENSMUSG00000018752	0.939752
1368	ENSMUSG00000021699	ENSMUSG00000038954	0.939752
1369	ENSMUSG00000029151	ENSMUSG00000060166	0.93974
1370	ENSMUSG00000106379	ENSMUSG00000072294	0.939736
1371	ENSMUSG00000020564	ENSMUSG00000090386	0.939736
1372	ENSMUSG00000037625	ENSMUSG00000076439	0.939674
1373	ENSMUSG00000041540	ENSMUSG00000052512	0.939614
1374	ENSMUSG00000058420	ENSMUSG00000018470	0.939564
1375	ENSMUSG00000027016	ENSMUSG00000054423	0.939546
1376	ENSMUSG00000051177	ENSMUSG00000056258	0.939528
1377	ENSMUSG00000039607	ENSMUSG00000021745	0.939492
1378	ENSMUSG00000064337	ENSMUSG00000064351	0.939384
1379	ENSMUSG00000028782	ENSMUSG00000092329	0.939267
1380	ENSMUSG00000024737	ENSMUSG00000024736	0.939263
1381	ENSMUSG00000111627	ENSMUSG00000069670	0.939227
1382	ENSMUSG00000028176	ENSMUSG00000003279	0.93921
1383	ENSMUSG00000028176	ENSMUSG00000071252	0.939205
1384	ENSMUSG00000021219	ENSMUSG00000054733	0.939181
1385	ENSMUSG00000104302	ENSMUSG00000024500	0.939171
1386	ENSMUSG00000036777	ENSMUSG00000031425	0.939155
1387	ENSMUSG00000019986	ENSMUSG00000017167	0.939148
1388	ENSMUSG00000103914	ENSMUSG00000062991	0.939133
1389	ENSMUSG00000042581	ENSMUSG00000028565	0.939087
1390	ENSMUSG00000033510	ENSMUSG00000087535	0.939084
1391	ENSMUSG00000026234	ENSMUSG00000034021	0.939082
1392	ENSMUSG00000020903	ENSMUSG00000022112	0.939072
1393	ENSMUSG00000050587	ENSMUSG00000049583	0.939035
1394	ENSMUSG00000064453	ENSMUSG00000043719	0.939006
1395	ENSMUSG00000017740	ENSMUSG00000039953	0.938995
1396	ENSMUSG00000051331	ENSMUSG00000085792	0.938974
1397	ENSMUSG00000008658	ENSMUSG00000039153	0.938974
1398	ENSMUSG00000036815	ENSMUSG00000073528	0.938961
1399	ENSMUSG00000019888	ENSMUSG00000050783	0.938939
1400	ENSMUSG00000055421	ENSMUSG00000037386	0.938904
1401	ENSMUSG00000026494	ENSMUSG00000053399	0.938877
1402	ENSMUSG00000027175	ENSMUSG00000063077	0.938875
1403	ENSMUSG00000028519	ENSMUSG00000113701	0.938875
1404	ENSMUSG00000042390	ENSMUSG00000025607	0.938857
1405	ENSMUSG00000031841	ENSMUSG00000038264	0.938804
1406	ENSMUSG00000028354	ENSMUSG00000003279	0.938804
1407	ENSMUSG00000036792	ENSMUSG00000003279	0.938781
1408	ENSMUSG00000028399	ENSMUSG00000037386	0.93874
1409	ENSMUSG00000036634	ENSMUSG00000032554	0.938609
1410	ENSMUSG00000028019	ENSMUSG00000055761	0.938594
1411	ENSMUSG00000107478	ENSMUSG00000037217	0.938568
1412	ENSMUSG00000057378	ENSMUSG00000024304	0.938557
1413	ENSMUSG00000027799	ENSMUSG00000047747	0.938551
1414	ENSMUSG00000099519	ENSMUSG00000045039	0.938532
1415	ENSMUSG00000108867	ENSMUSG00000022494	0.93849
1416	ENSMUSG00000103924	ENSMUSG00000034912	0.938476
1417	ENSMUSG00000052139	ENSMUSG00000006191	0.938322
1418	ENSMUSG00000037652	ENSMUSG00000055204	0.938314
1419	ENSMUSG00000026058	ENSMUSG00000026504	0.938245
1420	ENSMUSG00000052534	ENSMUSG00000040037	0.93824
1421	ENSMUSG00000032554	ENSMUSG00000031425	0.938224
1422	ENSMUSG00000052139	ENSMUSG00000055932	0.938224
1423	ENSMUSG00000086971	ENSMUSG00000021699	0.938214
1424	ENSMUSG00000089862	ENSMUSG00000063142	0.938194
1425	ENSMUSG00000020627	ENSMUSG00000024544	0.93814
1426	ENSMUSG00000048142	ENSMUSG00000024862	0.938119
1427	ENSMUSG00000028524	ENSMUSG00000033769	0.9381
1428	ENSMUSG00000034271	ENSMUSG00000094910	0.938094
1429	ENSMUSG00000039662	ENSMUSG00000059995	0.938038
1430	ENSMUSG00000006191	ENSMUSG00000021852	0.938036
1431	ENSMUSG00000027777	ENSMUSG00000034265	0.937992
1432	ENSMUSG00000013921	ENSMUSG00000020894	0.937987
1433	ENSMUSG00000032554	ENSMUSG00000076439	0.937969
1434	ENSMUSG00000041216	ENSMUSG00000037605	0.937967
1435	ENSMUSG00000030411	ENSMUSG00000030795	0.937948
1436	ENSMUSG00000045103	ENSMUSG00000042225	0.937909
1437	ENSMUSG00000067336	ENSMUSG00000052727	0.937867
1438	ENSMUSG00000028399	ENSMUSG00000055421	0.937855
1439	ENSMUSG00000028524	ENSMUSG00000003279	0.937848
1440	ENSMUSG00000063063	ENSMUSG00000114407	0.937798
1441	ENSMUSG00000085772	ENSMUSG00000084708	0.937764
1442	ENSMUSG00000045095	ENSMUSG00000047495	0.937763
1443	ENSMUSG00000052139	ENSMUSG00000054477	0.937748
1444	ENSMUSG00000050587	ENSMUSG00000092094	0.937742
1445	ENSMUSG00000028176	ENSMUSG00000089710	0.937722
1446	ENSMUSG00000102747	ENSMUSG00000084859	0.937672
1447	ENSMUSG00000026743	ENSMUSG00000020564	0.937664
1448	ENSMUSG00000015090	ENSMUSG00000013584	0.937622
1449	ENSMUSG00000085247	ENSMUSG00000023965	0.937605
1450	ENSMUSG00000091061	ENSMUSG00000069670	0.937571
1451	ENSMUSG00000021390	ENSMUSG00000024650	0.937569
1452	ENSMUSG00000025326	ENSMUSG00000022829	0.93755
1453	ENSMUSG00000026587	ENSMUSG00000030209	0.937507
1454	ENSMUSG00000060988	ENSMUSG00000025326	0.937501
1455	ENSMUSG00000016494	ENSMUSG00000067786	0.937489
1456	ENSMUSG00000033475	ENSMUSG00000079444	0.937483
1457	ENSMUSG00000064351	ENSMUSG00000064370	0.937466
1458	ENSMUSG00000044072	ENSMUSG00000020564	0.937405
1459	ENSMUSG00000038371	ENSMUSG00000087177	0.937394
1460	ENSMUSG00000036617	ENSMUSG00000063063	0.937363
1461	ENSMUSG00000112601	ENSMUSG00000006191	0.937322
1462	ENSMUSG00000038296	ENSMUSG00000059586	0.937231
1463	ENSMUSG00000030518	ENSMUSG00000050272	0.937219
1464	ENSMUSG00000028399	ENSMUSG00000046159	0.937191
1465	ENSMUSG00000051910	ENSMUSG00000021745	0.937181
1466	ENSMUSG00000058975	ENSMUSG00000021061	0.937168
1467	ENSMUSG00000040640	ENSMUSG00000039153	0.937089
1468	ENSMUSG00000030795	ENSMUSG00000030849	0.937057
1469	ENSMUSG00000065637	ENSMUSG00000084708	0.93702
1470	ENSMUSG00000030075	ENSMUSG00000046159	0.93699
1471	ENSMUSG00000046818	ENSMUSG00000001119	0.936954
1472	ENSMUSG00000072294	ENSMUSG00000090160	0.936945
1473	ENSMUSG00000111375	ENSMUSG00000106631	0.936915
1474	ENSMUSG00000034685	ENSMUSG00000022199	0.936908
1475	ENSMUSG00000039488	ENSMUSG00000002688	0.936894
1476	ENSMUSG00000039037	ENSMUSG00000049583	0.936886
1477	ENSMUSG00000062209	ENSMUSG00000022829	0.936874
1478	ENSMUSG00000020230	ENSMUSG00000023886	0.936862
1479	ENSMUSG00000038679	ENSMUSG00000024548	0.93682
1480	ENSMUSG00000090053	ENSMUSG00000063142	0.936803
1481	ENSMUSG00000067787	ENSMUSG00000067786	0.936796
1482	ENSMUSG00000037990	ENSMUSG00000024135	0.93679
1483	ENSMUSG00000045813	ENSMUSG00000033510	0.936747
1484	ENSMUSG00000004110	ENSMUSG00000039037	0.936726
1485	ENSMUSG00000042699	ENSMUSG00000042390	0.936703
1486	ENSMUSG00000009569	ENSMUSG00000087526	0.936672
1487	ENSMUSG00000056427	ENSMUSG00000059439	0.93666
1488	ENSMUSG00000021662	ENSMUSG00000005716	0.936635
1489	ENSMUSG00000021665	ENSMUSG00000064368	0.936608
1490	ENSMUSG00000049630	ENSMUSG00000102900	0.936495
1491	ENSMUSG00000030199	ENSMUSG00000048264	0.936455
1492	ENSMUSG00000061298	ENSMUSG00000114407	0.936423
1493	ENSMUSG00000104597	ENSMUSG00000020716	0.936395
1494	ENSMUSG00000052572	ENSMUSG00000084954	0.936366
1495	ENSMUSG00000004383	ENSMUSG00000069670	0.936292
1496	ENSMUSG00000026193	ENSMUSG00000020473	0.93628
1497	ENSMUSG00000071076	ENSMUSG00000080058	0.936245
1498	ENSMUSG00000042032	ENSMUSG00000022055	0.936224
1499	ENSMUSG00000021820	ENSMUSG00000005716	0.93616
1500	ENSMUSG00000030428	ENSMUSG00000085886	0.936144
1501	ENSMUSG00000040424	ENSMUSG00000022096	0.936133
1502	ENSMUSG00000071424	ENSMUSG00000111627	0.936117
1503	ENSMUSG00000051951	ENSMUSG00000030657	0.936114
1504	ENSMUSG00000020564	ENSMUSG00000072294	0.936091
1505	ENSMUSG00000035969	ENSMUSG00000030683	0.936075
1506	ENSMUSG00000033569	ENSMUSG00000109239	0.936031
1507	ENSMUSG00000029212	ENSMUSG00000016150	0.936013
1508	ENSMUSG00000063600	ENSMUSG00000052572	0.935999
1509	ENSMUSG00000054728	ENSMUSG00000025551	0.935986
1510	ENSMUSG00000035392	ENSMUSG00000087459	0.935961
1511	ENSMUSG00000044072	ENSMUSG00000072294	0.935947
1512	ENSMUSG00000036381	ENSMUSG00000023965	0.935922
1513	ENSMUSG00000029471	ENSMUSG00000021820	0.935905
1514	ENSMUSG00000055204	ENSMUSG00000022000	0.935893
1515	ENSMUSG00000028226	ENSMUSG00000030657	0.935847
1516	ENSMUSG00000006576	ENSMUSG00000028541	0.935829
1517	ENSMUSG00000048142	ENSMUSG00000024268	0.93582
1518	ENSMUSG00000045083	ENSMUSG00000022112	0.93577
1519	ENSMUSG00000098760	ENSMUSG00000015968	0.935757
1520	ENSMUSG00000103377	ENSMUSG00000060924	0.935747
1521	ENSMUSG00000097325	ENSMUSG00000044252	0.935741
1522	ENSMUSG00000021219	ENSMUSG00000021458	0.935683
1523	ENSMUSG00000021596	ENSMUSG00000024304	0.935681
1524	ENSMUSG00000038665	ENSMUSG00000032985	0.935671
1525	ENSMUSG00000106379	ENSMUSG00000021745	0.935655
1526	ENSMUSG00000058589	ENSMUSG00000025270	0.93561
1527	ENSMUSG00000027091	ENSMUSG00000020048	0.935591
1528	ENSMUSG00000040265	ENSMUSG00000008575	0.935561
1529	ENSMUSG00000035189	ENSMUSG00000060534	0.935501
1530	ENSMUSG00000052544	ENSMUSG00000022607	0.935495
1531	ENSMUSG00000004263	ENSMUSG00000034818	0.935398
1532	ENSMUSG00000026425	ENSMUSG00000091803	0.935385
1533	ENSMUSG00000018470	ENSMUSG00000023886	0.935373
1534	ENSMUSG00000117254	ENSMUSG00000023886	0.935315
1535	ENSMUSG00000037206	ENSMUSG00000051243	0.935287
1536	ENSMUSG00000103377	ENSMUSG00000041014	0.93528
1537	ENSMUSG00000051343	ENSMUSG00000020331	0.935255
1538	ENSMUSG00000090118	ENSMUSG00000031984	0.935245
1539	ENSMUSG00000027630	ENSMUSG00000002413	0.935196
1540	ENSMUSG00000089837	ENSMUSG00000089715	0.935169
1541	ENSMUSG00000052544	ENSMUSG00000038296	0.935155
1542	ENSMUSG00000029684	ENSMUSG00000020894	0.935137
1543	ENSMUSG00000030411	ENSMUSG00000038738	0.935109
1544	ENSMUSG00000016386	ENSMUSG00000091803	0.935093
1545	ENSMUSG00000067336	ENSMUSG00000015222	0.935075
1546	ENSMUSG00000053046	ENSMUSG00000020331	0.935066
1547	ENSMUSG00000046607	ENSMUSG00000066705	0.935061
1548	ENSMUSG00000001472	ENSMUSG00000024862	0.935031
1549	ENSMUSG00000105983	ENSMUSG00000041014	0.935005
1550	ENSMUSG00000046818	ENSMUSG00000029330	0.935001
1551	ENSMUSG00000038844	ENSMUSG00000059921	0.934997
1552	ENSMUSG00000013921	ENSMUSG00000107023	0.934954
1553	ENSMUSG00000038252	ENSMUSG00000089617	0.93495
1554	ENSMUSG00000038252	ENSMUSG00000099587	0.93495
1555	ENSMUSG00000048142	ENSMUSG00000053046	0.934934
1556	ENSMUSG00000032368	ENSMUSG00000036972	0.934901
1557	ENSMUSG00000061755	ENSMUSG00000031229	0.934883
1558	ENSMUSG00000029212	ENSMUSG00000022762	0.934818
1559	ENSMUSG00000085247	ENSMUSG00000032985	0.9348
1560	ENSMUSG00000093843	ENSMUSG00000104740	0.934716
1561	ENSMUSG00000028176	ENSMUSG00000059146	0.934715
1562	ENSMUSG00000109394	ENSMUSG00000111462	0.934712
1563	ENSMUSG00000060923	ENSMUSG00000064138	0.934689
1564	ENSMUSG00000068205	ENSMUSG00000111462	0.934661
1565	ENSMUSG00000104302	ENSMUSG00000034813	0.934647
1566	ENSMUSG00000032517	ENSMUSG00000076439	0.934637
1567	ENSMUSG00000034813	ENSMUSG00000024135	0.934625
1568	ENSMUSG00000049690	ENSMUSG00000024862	0.934492
1569	ENSMUSG00000001985	ENSMUSG00000041592	0.934436
1570	ENSMUSG00000029673	ENSMUSG00000085792	0.934427
1571	ENSMUSG00000018865	ENSMUSG00000042532	0.934403
1572	ENSMUSG00000030337	ENSMUSG00000021662	0.934386
1573	ENSMUSG00000028871	ENSMUSG00000021662	0.934384
1574	ENSMUSG00000039488	ENSMUSG00000085456	0.934382
1575	ENSMUSG00000107799	ENSMUSG00000047905	0.934377
1576	ENSMUSG00000006782	ENSMUSG00000031425	0.934369
1577	ENSMUSG00000068205	ENSMUSG00000063296	0.934354
1578	ENSMUSG00000020473	ENSMUSG00000039004	0.934313
1579	ENSMUSG00000028226	ENSMUSG00000037940	0.934278
1580	ENSMUSG00000028804	ENSMUSG00000022240	0.934177
1581	ENSMUSG00000098145	ENSMUSG00000040270	0.934156
1582	ENSMUSG00000037110	ENSMUSG00000021198	0.934156
1583	ENSMUSG00000066392	ENSMUSG00000099013	0.934119
1584	ENSMUSG00000039717	ENSMUSG00000055421	0.934113
1585	ENSMUSG00000027296	ENSMUSG00000048826	0.93408
1586	ENSMUSG00000042390	ENSMUSG00000000568	0.934071
1587	ENSMUSG00000049690	ENSMUSG00000033308	0.934048
1588	ENSMUSG00000102820	ENSMUSG00000036469	0.934048
1589	ENSMUSG00000019194	ENSMUSG00000024862	0.934042
1590	ENSMUSG00000028176	ENSMUSG00000037646	0.93403
1591	ENSMUSG00000110230	ENSMUSG00000044072	0.934005
1592	ENSMUSG00000051910	ENSMUSG00000054391	0.933957
1593	ENSMUSG00000061601	ENSMUSG00000049184	0.9339
1594	ENSMUSG00000017167	ENSMUSG00000021820	0.933895
1595	ENSMUSG00000029088	ENSMUSG00000109385	0.933878
1596	ENSMUSG00000085247	ENSMUSG00000020704	0.933849
1597	ENSMUSG00000039047	ENSMUSG00000029212	0.933841
1598	ENSMUSG00000048078	ENSMUSG00000056553	0.933836
1599	ENSMUSG00000022829	ENSMUSG00000045103	0.933822
1600	ENSMUSG00000087459	ENSMUSG00000057060	0.933819
1601	ENSMUSG00000040424	ENSMUSG00000046480	0.933809
1602	ENSMUSG00000053877	ENSMUSG00000048154	0.933777
1603	ENSMUSG00000042757	ENSMUSG00000020704	0.933745
1604	ENSMUSG00000037286	ENSMUSG00000054391	0.933743
1605	ENSMUSG00000039717	ENSMUSG00000063142	0.933679
1606	ENSMUSG00000027858	ENSMUSG00000031425	0.933658
1607	ENSMUSG00000042581	ENSMUSG00000029563	0.933574
1608	ENSMUSG00000041216	ENSMUSG00000109006	0.933558
1609	ENSMUSG00000059439	ENSMUSG00000060275	0.933552
1610	ENSMUSG00000040998	ENSMUSG00000029330	0.933548
1611	ENSMUSG00000027270	ENSMUSG00000029471	0.933511
1612	ENSMUSG00000042359	ENSMUSG00000046159	0.933457
1613	ENSMUSG00000029534	ENSMUSG00000085899	0.93345
1614	ENSMUSG00000029843	ENSMUSG00000048583	0.933438
1615	ENSMUSG00000052727	ENSMUSG00000025261	0.933425
1616	ENSMUSG00000097322	ENSMUSG00000063488	0.933355
1617	ENSMUSG00000052572	ENSMUSG00000048264	0.933301
1618	ENSMUSG00000026676	ENSMUSG00000046818	0.933265
1619	ENSMUSG00000015829	ENSMUSG00000050587	0.933256
1620	ENSMUSG00000107478	ENSMUSG00000034818	0.933229
1621	ENSMUSG00000029837	ENSMUSG00000039578	0.93321
1622	ENSMUSG00000022829	ENSMUSG00000024502	0.933173
1623	ENSMUSG00000060924	ENSMUSG00000101481	0.933091
1624	ENSMUSG00000104655	ENSMUSG00000046178	0.933063
1625	ENSMUSG00000069601	ENSMUSG00000053580	0.933042
1626	ENSMUSG00000013523	ENSMUSG00000031425	0.933024
1627	ENSMUSG00000036371	ENSMUSG00000043991	0.933019
1628	ENSMUSG00000038738	ENSMUSG00000037217	0.933015
1629	ENSMUSG00000087380	ENSMUSG00000056427	0.932959
1630	ENSMUSG00000039047	ENSMUSG00000049583	0.932832
1631	ENSMUSG00000022283	ENSMUSG00000064363	0.932812
1632	ENSMUSG00000025326	ENSMUSG00000057455	0.9328
1633	ENSMUSG00000030330	ENSMUSG00000108037	0.932799
1634	ENSMUSG00000058589	ENSMUSG00000042302	0.932794
1635	ENSMUSG00000040998	ENSMUSG00000021662	0.93276
1636	ENSMUSG00000029004	ENSMUSG00000034269	0.932735
1637	ENSMUSG00000026676	ENSMUSG00000021662	0.932668
1638	ENSMUSG00000029843	ENSMUSG00000115302	0.932668
1639	ENSMUSG00000039717	ENSMUSG00000042846	0.932659
1640	ENSMUSG00000003279	ENSMUSG00000024639	0.93258
1641	ENSMUSG00000091061	ENSMUSG00000052920	0.932567
1642	ENSMUSG00000039059	ENSMUSG00000090589	0.932528
1643	ENSMUSG00000031673	ENSMUSG00000058656	0.932522
1644	ENSMUSG00000109511	ENSMUSG00000074141	0.932518
1645	ENSMUSG00000026748	ENSMUSG00000073514	0.93248
1646	ENSMUSG00000032238	ENSMUSG00000036264	0.932452
1647	ENSMUSG00000034818	ENSMUSG00000084849	0.932422
1648	ENSMUSG00000028458	ENSMUSG00000028459	0.932414
1649	ENSMUSG00000028782	ENSMUSG00000024851	0.932407
1650	ENSMUSG00000068205	ENSMUSG00000084954	0.932402
1651	ENSMUSG00000028833	ENSMUSG00000024851	0.932383
1652	ENSMUSG00000052139	ENSMUSG00000024548	0.932356
1653	ENSMUSG00000052539	ENSMUSG00000000560	0.932315
1654	ENSMUSG00000030795	ENSMUSG00000039115	0.932227
1655	ENSMUSG00000059921	ENSMUSG00000032263	0.932179
1656	ENSMUSG00000111910	ENSMUSG00000093528	0.932168
1657	ENSMUSG00000027104	ENSMUSG00000030795	0.932152
1658	ENSMUSG00000026527	ENSMUSG00000020903	0.932115
1659	ENSMUSG00000032238	ENSMUSG00000115122	0.93211
1660	ENSMUSG00000039037	ENSMUSG00000020524	0.932077
1661	ENSMUSG00000040265	ENSMUSG00000037674	0.932065
1662	ENSMUSG00000022096	ENSMUSG00000005716	0.932054
1663	ENSMUSG00000097331	ENSMUSG00000025417	0.932021
1664	ENSMUSG00000055027	ENSMUSG00000053012	0.931981
1665	ENSMUSG00000111627	ENSMUSG00000049176	0.931976
1666	ENSMUSG00000033124	ENSMUSG00000045039	0.931953
1667	ENSMUSG00000026204	ENSMUSG00000101840	0.931928
1668	ENSMUSG00000016494	ENSMUSG00000044252	0.931912
1669	ENSMUSG00000027784	ENSMUSG00000030302	0.931901
1670	ENSMUSG00000013698	ENSMUSG00000006930	0.931886
1671	ENSMUSG00000039037	ENSMUSG00000038602	0.93183
1672	ENSMUSG00000048583	ENSMUSG00000021390	0.931819
1673	ENSMUSG00000026657	ENSMUSG00000023868	0.931819
1674	ENSMUSG00000033769	ENSMUSG00000022307	0.931818
1675	ENSMUSG00000026193	ENSMUSG00000015090	0.931773
1676	ENSMUSG00000059439	ENSMUSG00000035765	0.931771
1677	ENSMUSG00000085816	ENSMUSG00000101609	0.931737
1678	ENSMUSG00000041836	ENSMUSG00000020524	0.931729
1679	ENSMUSG00000017740	ENSMUSG00000003363	0.931721
1680	ENSMUSG00000087612	ENSMUSG00000049086	0.931692
1681	ENSMUSG00000089935	ENSMUSG00000079334	0.931685
1682	ENSMUSG00000047495	ENSMUSG00000024544	0.931633
1683	ENSMUSG00000056966	ENSMUSG00000006782	0.931622
1684	ENSMUSG00000085278	ENSMUSG00000033379	0.93162
1685	ENSMUSG00000100826	ENSMUSG00000054733	0.931606
1686	ENSMUSG00000020894	ENSMUSG00000071659	0.931589
1687	ENSMUSG00000038738	ENSMUSG00000030795	0.931583
1688	ENSMUSG00000041268	ENSMUSG00000031010	0.931511
1689	ENSMUSG00000041670	ENSMUSG00000027016	0.931507
1690	ENSMUSG00000036550	ENSMUSG00000025261	0.931501
1691	ENSMUSG00000003363	ENSMUSG00000072214	0.931463
1692	ENSMUSG00000063077	ENSMUSG00000025261	0.931408
1693	ENSMUSG00000091803	ENSMUSG00000071252	0.931365
1694	ENSMUSG00000010517	ENSMUSG00000034912	0.931362
1695	ENSMUSG00000047180	ENSMUSG00000085772	0.931336
1696	ENSMUSG00000029361	ENSMUSG00000017466	0.931323
1697	ENSMUSG00000096146	ENSMUSG00000024268	0.93131
1698	ENSMUSG00000109006	ENSMUSG00000024109	0.931276
1699	ENSMUSG00000064966	ENSMUSG00000088609	0.931265
1700	ENSMUSG00000075318	ENSMUSG00000104597	0.931248
1701	ENSMUSG00000004110	ENSMUSG00000020524	0.931235
1702	ENSMUSG00000029837	ENSMUSG00000034912	0.931224
1703	ENSMUSG00000031673	ENSMUSG00000000127	0.931199
1704	ENSMUSG00000059834	ENSMUSG00000067567	0.931197
1705	ENSMUSG00000103914	ENSMUSG00000079157	0.931164
1706	ENSMUSG00000032959	ENSMUSG00000035242	0.931141
1707	ENSMUSG00000003363	ENSMUSG00000116594	0.931115
1708	ENSMUSG00000030329	ENSMUSG00000013921	0.931113
1709	ENSMUSG00000026504	ENSMUSG00000010517	0.931094
1710	ENSMUSG00000045349	ENSMUSG00000028758	0.931051
1711	ENSMUSG00000032263	ENSMUSG00000024548	0.931044
1712	ENSMUSG00000040037	ENSMUSG00000061080	0.931028
1713	ENSMUSG00000033676	ENSMUSG00000022883	0.931028
1714	ENSMUSG00000061601	ENSMUSG00000030209	0.930979
1715	ENSMUSG00000055003	ENSMUSG00000023192	0.930969
1716	ENSMUSG00000039542	ENSMUSG00000020524	0.930941
1717	ENSMUSG00000058318	ENSMUSG00000106379	0.930923
1718	ENSMUSG00000026587	ENSMUSG00000032826	0.930916
1719	ENSMUSG00000062995	ENSMUSG00000021458	0.930911
1720	ENSMUSG00000108563	ENSMUSG00000101970	0.930888
1721	ENSMUSG00000027692	ENSMUSG00000110230	0.93085
1722	ENSMUSG00000115302	ENSMUSG00000021390	0.930826
1723	ENSMUSG00000026193	ENSMUSG00000018459	0.930805
1724	ENSMUSG00000042348	ENSMUSG00000101481	0.93077
1725	ENSMUSG00000027248	ENSMUSG00000020048	0.930683
1726	ENSMUSG00000089683	ENSMUSG00000016194	0.93068
1727	ENSMUSG00000040424	ENSMUSG00000031841	0.930658
1728	ENSMUSG00000007950	ENSMUSG00000035242	0.930628
1729	ENSMUSG00000110230	ENSMUSG00000067567	0.93053
1730	ENSMUSG00000098243	ENSMUSG00000040270	0.93048
1731	ENSMUSG00000028565	ENSMUSG00000020023	0.93048
1732	ENSMUSG00000107023	ENSMUSG00000048154	0.930457
1733	ENSMUSG00000117694	ENSMUSG00000037236	0.930454
1734	ENSMUSG00000060882	ENSMUSG00000060843	0.930308
1735	ENSMUSG00000042757	ENSMUSG00000066392	0.930302
1736	ENSMUSG00000106515	ENSMUSG00000056073	0.930299
1737	ENSMUSG00000026058	ENSMUSG00000035649	0.93027
1738	ENSMUSG00000032087	ENSMUSG00000040490	0.930261
1739	ENSMUSG00000053333	ENSMUSG00000042302	0.930242
1740	ENSMUSG00000039037	ENSMUSG00000038048	0.930211
1741	ENSMUSG00000026004	ENSMUSG00000022829	0.930173
1742	ENSMUSG00000051951	ENSMUSG00000028226	0.930171
1743	ENSMUSG00000042359	ENSMUSG00000051177	0.930147
1744	ENSMUSG00000004263	ENSMUSG00000013921	0.930137
1745	ENSMUSG00000112153	ENSMUSG00000021745	0.930137
1746	ENSMUSG00000113387	ENSMUSG00000025551	0.930076
1747	ENSMUSG00000025892	ENSMUSG00000046159	0.930056
1748	ENSMUSG00000013698	ENSMUSG00000037362	0.929998
1749	ENSMUSG00000001334	ENSMUSG00000087141	0.929899
1750	ENSMUSG00000029711	ENSMUSG00000092329	0.929898
1751	ENSMUSG00000028360	ENSMUSG00000031841	0.929871
1752	ENSMUSG00000109536	ENSMUSG00000052372	0.92987
1753	ENSMUSG00000009394	ENSMUSG00000092004	0.92985
1754	ENSMUSG00000016494	ENSMUSG00000022537	0.929836
1755	ENSMUSG00000050587	ENSMUSG00000071252	0.929834
1756	ENSMUSG00000032554	ENSMUSG00000006782	0.929817
1757	ENSMUSG00000004110	ENSMUSG00000029212	0.929787
1758	ENSMUSG00000086236	ENSMUSG00000032556	0.929785
1759	ENSMUSG00000037876	ENSMUSG00000069769	0.929751
1760	ENSMUSG00000020319	ENSMUSG00000084967	0.929716
1761	ENSMUSG00000027223	ENSMUSG00000028782	0.929699
1762	ENSMUSG00000028804	ENSMUSG00000037990	0.929696
1763	ENSMUSG00000057914	ENSMUSG00000006191	0.929686
1764	ENSMUSG00000007880	ENSMUSG00000053877	0.929652
1765	ENSMUSG00000020331	ENSMUSG00000024862	0.929597
1766	ENSMUSG00000032826	ENSMUSG00000040407	0.929586
1767	ENSMUSG00000026527	ENSMUSG00000004698	0.929583
1768	ENSMUSG00000087400	ENSMUSG00000019997	0.929577
1769	ENSMUSG00000028033	ENSMUSG00000063626	0.929571
1770	ENSMUSG00000046709	ENSMUSG00000063142	0.929509
1771	ENSMUSG00000033615	ENSMUSG00000030302	0.929505
1772	ENSMUSG00000085899	ENSMUSG00000061731	0.929503
1773	ENSMUSG00000028524	ENSMUSG00000058656	0.929483
1774	ENSMUSG00000001986	ENSMUSG00000031285	0.929464
1775	ENSMUSG00000020230	ENSMUSG00000117254	0.929458
1776	ENSMUSG00000046321	ENSMUSG00000016150	0.929456
1777	ENSMUSG00000056966	ENSMUSG00000032554	0.92945
1778	ENSMUSG00000040424	ENSMUSG00000042567	0.929403
1779	ENSMUSG00000104093	ENSMUSG00000061731	0.929389
1780	ENSMUSG00000020849	ENSMUSG00000022285	0.929388
1781	ENSMUSG00000026234	ENSMUSG00000056851	0.92936
1782	ENSMUSG00000063077	ENSMUSG00000052727	0.929355
1783	ENSMUSG00000050272	ENSMUSG00000023923	0.929335
1784	ENSMUSG00000025790	ENSMUSG00000053930	0.929333
1785	ENSMUSG00000039683	ENSMUSG00000020354	0.92928
1786	ENSMUSG00000019889	ENSMUSG00000021779	0.929269
1787	ENSMUSG00000038764	ENSMUSG00000006930	0.929237
1788	ENSMUSG00000007880	ENSMUSG00000107023	0.929229
1789	ENSMUSG00000040282	ENSMUSG00000006191	0.9292
1790	ENSMUSG00000021458	ENSMUSG00000040451	0.929164
1791	ENSMUSG00000036019	ENSMUSG00000088609	0.929162
1792	ENSMUSG00000079659	ENSMUSG00000042508	0.92914
1793	ENSMUSG00000099913	ENSMUSG00000026095	0.929118
1794	ENSMUSG00000037110	ENSMUSG00000020704	0.929102
1795	ENSMUSG00000036890	ENSMUSG00000039913	0.929025
1796	ENSMUSG00000007440	ENSMUSG00000103255	0.929005
1797	ENSMUSG00000035392	ENSMUSG00000048078	0.928949
1798	ENSMUSG00000097736	ENSMUSG00000052551	0.928926
1799	ENSMUSG00000070695	ENSMUSG00000053825	0.928917
1800	ENSMUSG00000040225	ENSMUSG00000029407	0.928885
1801	ENSMUSG00000045658	ENSMUSG00000052920	0.928885
1802	ENSMUSG00000112201	ENSMUSG00000060923	0.928871
1803	ENSMUSG00000051951	ENSMUSG00000004383	0.928866
1804	ENSMUSG00000098108	ENSMUSG00000056145	0.928863
1805	ENSMUSG00000040037	ENSMUSG00000059493	0.928826
1806	ENSMUSG00000042581	ENSMUSG00000008575	0.928814
1807	ENSMUSG00000037286	ENSMUSG00000021338	0.928811
1808	ENSMUSG00000015829	ENSMUSG00000028176	0.928789
1809	ENSMUSG00000026676	ENSMUSG00000040998	0.928782
1810	ENSMUSG00000030411	ENSMUSG00000048154	0.928764
1811	ENSMUSG00000000568	ENSMUSG00000032293	0.928744
1812	ENSMUSG00000065637	ENSMUSG00000085772	0.928703
1813	ENSMUSG00000058444	ENSMUSG00000015968	0.928698
1814	ENSMUSG00000029823	ENSMUSG00000020680	0.92863
1815	ENSMUSG00000026527	ENSMUSG00000073565	0.928602
1816	ENSMUSG00000000794	ENSMUSG00000005716	0.928595
1817	ENSMUSG00000064138	ENSMUSG00000118193	0.928593
1818	ENSMUSG00000112601	ENSMUSG00000061731	0.928592
1819	ENSMUSG00000063887	ENSMUSG00000099994	0.928575
1820	ENSMUSG00000029054	ENSMUSG00000029471	0.928562
1821	ENSMUSG00000036622	ENSMUSG00000030741	0.928548
1822	ENSMUSG00000037270	ENSMUSG00000061601	0.928548
1823	ENSMUSG00000009216	ENSMUSG00000064125	0.928511
1824	ENSMUSG00000038665	ENSMUSG00000100826	0.928482
1825	ENSMUSG00000078816	ENSMUSG00000031391	0.928417
1826	ENSMUSG00000039405	ENSMUSG00000030623	0.928391
1827	ENSMUSG00000028354	ENSMUSG00000028176	0.928371
1828	ENSMUSG00000035392	ENSMUSG00000060579	0.928361
1829	ENSMUSG00000026565	ENSMUSG00000042302	0.928349
1830	ENSMUSG00000042581	ENSMUSG00000019888	0.92834
1831	ENSMUSG00000007594	ENSMUSG00000019986	0.928301
1832	ENSMUSG00000021745	ENSMUSG00000090160	0.928297
1833	ENSMUSG00000029661	ENSMUSG00000001506	0.928282
1834	ENSMUSG00000048583	ENSMUSG00000091172	0.928271
1835	ENSMUSG00000115302	ENSMUSG00000091172	0.928243
1836	ENSMUSG00000030075	ENSMUSG00000040452	0.928148
1837	ENSMUSG00000034021	ENSMUSG00000005371	0.928136
1838	ENSMUSG00000026657	ENSMUSG00000002688	0.928136
1839	ENSMUSG00000111910	ENSMUSG00000041014	0.928133
1840	ENSMUSG00000116618	ENSMUSG00000052031	0.928059
1841	ENSMUSG00000028488	ENSMUSG00000058656	0.928048
1842	ENSMUSG00000039585	ENSMUSG00000056342	0.92804
1843	ENSMUSG00000033615	ENSMUSG00000005716	0.928029
1844	ENSMUSG00000026610	ENSMUSG00000059742	0.927914
1845	ENSMUSG00000019889	ENSMUSG00000055471	0.92791
1846	ENSMUSG00000041559	ENSMUSG00000029661	0.927901
1847	ENSMUSG00000092541	ENSMUSG00000032423	0.927899
1848	ENSMUSG00000021536	ENSMUSG00000022321	0.927854
1849	ENSMUSG00000053141	ENSMUSG00000061080	0.927786
1850	ENSMUSG00000047180	ENSMUSG00000084757	0.927776
1851	ENSMUSG00000045658	ENSMUSG00000053141	0.927764
1852	ENSMUSG00000085816	ENSMUSG00000021745	0.927763
1853	ENSMUSG00000020366	ENSMUSG00000085826	0.927743
1854	ENSMUSG00000051177	ENSMUSG00000022377	0.92774
1855	ENSMUSG00000050587	ENSMUSG00000016386	0.927694
1856	ENSMUSG00000028176	ENSMUSG00000022307	0.927651
1857	ENSMUSG00000109162	ENSMUSG00000060924	0.927643
1858	ENSMUSG00000046607	ENSMUSG00000044252	0.927643
1859	ENSMUSG00000051951	ENSMUSG00000052534	0.927642
1860	ENSMUSG00000005533	ENSMUSG00000025006	0.927584
1861	ENSMUSG00000035649	ENSMUSG00000021699	0.927583
1862	ENSMUSG00000100826	ENSMUSG00000035067	0.927556
1863	ENSMUSG00000029151	ENSMUSG00000053046	0.927524
1864	ENSMUSG00000026083	ENSMUSG00000021244	0.927512
1865	ENSMUSG00000086239	ENSMUSG00000025261	0.92748
1866	ENSMUSG00000029843	ENSMUSG00000036814	0.92744
1867	ENSMUSG00000076281	ENSMUSG00000088609	0.927438
1868	ENSMUSG00000039428	ENSMUSG00000044072	0.927433
1869	ENSMUSG00000089710	ENSMUSG00000021779	0.927387
1870	ENSMUSG00000032503	ENSMUSG00000056427	0.927361
1871	ENSMUSG00000039706	ENSMUSG00000036452	0.927357
1872	ENSMUSG00000035649	ENSMUSG00000031627	0.927343
1873	ENSMUSG00000063077	ENSMUSG00000032097	0.927323
1874	ENSMUSG00000022269	ENSMUSG00000023965	0.927318
1875	ENSMUSG00000013921	ENSMUSG00000053877	0.927299
1876	ENSMUSG00000016200	ENSMUSG00000027674	0.927271
1877	ENSMUSG00000037990	ENSMUSG00000087535	0.92727
1878	ENSMUSG00000025326	ENSMUSG00000024502	0.927268
1879	ENSMUSG00000051951	ENSMUSG00000025790	0.927265
1880	ENSMUSG00000068740	ENSMUSG00000032589	0.927263
1881	ENSMUSG00000027238	ENSMUSG00000040387	0.927138
1882	ENSMUSG00000107023	ENSMUSG00000031748	0.927114
1883	ENSMUSG00000030337	ENSMUSG00000058420	0.927108
1884	ENSMUSG00000040407	ENSMUSG00000031229	0.927101
1885	ENSMUSG00000096349	ENSMUSG00000104863	0.927072
1886	ENSMUSG00000087355	ENSMUSG00000097311	0.927029
1887	ENSMUSG00000000561	ENSMUSG00000105852	0.926918
1888	ENSMUSG00000033308	ENSMUSG00000038048	0.926902
1889	ENSMUSG00000026313	ENSMUSG00000038831	0.926856
1890	ENSMUSG00000046321	ENSMUSG00000038602	0.926851
1891	ENSMUSG00000029763	ENSMUSG00000109162	0.926837
1892	ENSMUSG00000040998	ENSMUSG00000001089	0.926834
1893	ENSMUSG00000031144	ENSMUSG00000087644	0.926826
1894	ENSMUSG00000037563	ENSMUSG00000005354	0.926754
1895	ENSMUSG00000034912	ENSMUSG00000115023	0.926735
1896	ENSMUSG00000058420	ENSMUSG00000023886	0.926669
1897	ENSMUSG00000015090	ENSMUSG00000039004	0.926645
1898	ENSMUSG00000055540	ENSMUSG00000024109	0.926579
1899	ENSMUSG00000026361	ENSMUSG00000033849	0.926547
1900	ENSMUSG00000021820	ENSMUSG00000022096	0.926526
1901	ENSMUSG00000036634	ENSMUSG00000020486	0.926491
1902	ENSMUSG00000027340	ENSMUSG00000029471	0.926468
1903	ENSMUSG00000026425	ENSMUSG00000028176	0.926452
1904	ENSMUSG00000038970	ENSMUSG00000031778	0.926423
1905	ENSMUSG00000007908	ENSMUSG00000015968	0.926411
1906	ENSMUSG00000070354	ENSMUSG00000078771	0.926397
1907	ENSMUSG00000028399	ENSMUSG00000109536	0.926366
1908	ENSMUSG00000033769	ENSMUSG00000037646	0.926359
1909	ENSMUSG00000017167	ENSMUSG00000009739	0.926349
1910	ENSMUSG00000031517	ENSMUSG00000020368	0.926335
1911	ENSMUSG00000051951	ENSMUSG00000028565	0.926307
1912	ENSMUSG00000055421	ENSMUSG00000115471	0.926299
1913	ENSMUSG00000033308	ENSMUSG00000031841	0.926263
1914	ENSMUSG00000049690	ENSMUSG00000039037	0.926215
1915	ENSMUSG00000022321	ENSMUSG00000073565	0.926204
1916	ENSMUSG00000051675	ENSMUSG00000032959	0.926191
1917	ENSMUSG00000028488	ENSMUSG00000039706	0.926189
1918	ENSMUSG00000038368	ENSMUSG00000021458	0.92617
1919	ENSMUSG00000030835	ENSMUSG00000021910	0.926134
1920	ENSMUSG00000051675	ENSMUSG00000035964	0.926073
1921	ENSMUSG00000064294	ENSMUSG00000032796	0.92606
1922	ENSMUSG00000013523	ENSMUSG00000086970	0.926053
1923	ENSMUSG00000040037	ENSMUSG00000052713	0.926012
1924	ENSMUSG00000022594	ENSMUSG00000005716	0.926012
1925	ENSMUSG00000092329	ENSMUSG00000013858	0.925976
1926	ENSMUSG00000053046	ENSMUSG00000073514	0.925908
1927	ENSMUSG00000037610	ENSMUSG00000022332	0.925842
1928	ENSMUSG00000030451	ENSMUSG00000020850	0.92582
1929	ENSMUSG00000007880	ENSMUSG00000031748	0.925809
1930	ENSMUSG00000049252	ENSMUSG00000050783	0.925783
1931	ENSMUSG00000026452	ENSMUSG00000005716	0.925774
1932	ENSMUSG00000030465	ENSMUSG00000031278	0.925761
1933	ENSMUSG00000028354	ENSMUSG00000036792	0.925752
1934	ENSMUSG00000063600	ENSMUSG00000048264	0.925737
1935	ENSMUSG00000109160	ENSMUSG00000040452	0.925647
1936	ENSMUSG00000098530	ENSMUSG00000041716	0.925642
1937	ENSMUSG00000039717	ENSMUSG00000060843	0.925618
1938	ENSMUSG00000029407	ENSMUSG00000032097	0.925597
1939	ENSMUSG00000085792	ENSMUSG00000056427	0.925587
1940	ENSMUSG00000103412	ENSMUSG00000112601	0.925556
1941	ENSMUSG00000020153	ENSMUSG00000037916	0.925542
1942	ENSMUSG00000089743	ENSMUSG00000038954	0.925523
1943	ENSMUSG00000028132	ENSMUSG00000064368	0.925494
1944	ENSMUSG00000024131	ENSMUSG00000024127	0.925472
1945	ENSMUSG00000034151	ENSMUSG00000038760	0.925469
1946	ENSMUSG00000027016	ENSMUSG00000000416	0.92546
1947	ENSMUSG00000037625	ENSMUSG00000032517	0.925454
1948	ENSMUSG00000032009	ENSMUSG00000063358	0.925452
1949	ENSMUSG00000010517	ENSMUSG00000021699	0.925438
1950	ENSMUSG00000047495	ENSMUSG00000063434	0.925407
1951	ENSMUSG00000068205	ENSMUSG00000035158	0.925376
1952	ENSMUSG00000018326	ENSMUSG00000049804	0.925373
1953	ENSMUSG00000049339	ENSMUSG00000051675	0.925373
1954	ENSMUSG00000039114	ENSMUSG00000022861	0.92533
1955	ENSMUSG00000102397	ENSMUSG00000116881	0.925299
1956	ENSMUSG00000091457	ENSMUSG00000118193	0.925251
1957	ENSMUSG00000101609	ENSMUSG00000032846	0.925244
1958	ENSMUSG00000039488	ENSMUSG00000099994	0.925239
1959	ENSMUSG00000020230	ENSMUSG00000067594	0.925173
1960	ENSMUSG00000042567	ENSMUSG00000021820	0.925169
1961	ENSMUSG00000069769	ENSMUSG00000041112	0.92513
1962	ENSMUSG00000052302	ENSMUSG00000044252	0.925121
1963	ENSMUSG00000039706	ENSMUSG00000003992	0.925118
1964	ENSMUSG00000063063	ENSMUSG00000086971	0.925106
1965	ENSMUSG00000049252	ENSMUSG00000027430	0.92507
1966	ENSMUSG00000052544	ENSMUSG00000059586	0.925002
1967	ENSMUSG00000003575	ENSMUSG00000024393	0.924987
1968	ENSMUSG00000038602	ENSMUSG00000022762	0.924973
1969	ENSMUSG00000097535	ENSMUSG00000032936	0.924939
1970	ENSMUSG00000117869	ENSMUSG00000065649	0.924927
1971	ENSMUSG00000096929	ENSMUSG00000044471	0.92491
1972	ENSMUSG00000032554	ENSMUSG00000032517	0.924905
1973	ENSMUSG00000033579	ENSMUSG00000036777	0.924897
1974	ENSMUSG00000016918	ENSMUSG00000038156	0.924886
1975	ENSMUSG00000013523	ENSMUSG00000086999	0.924872
1976	ENSMUSG00000038602	ENSMUSG00000016150	0.924863
1977	ENSMUSG00000111692	ENSMUSG00000079677	0.924842
1978	ENSMUSG00000053333	ENSMUSG00000117063	0.924836
1979	ENSMUSG00000055204	ENSMUSG00000056851	0.92483
1980	ENSMUSG00000037652	ENSMUSG00000034021	0.924827
1981	ENSMUSG00000028176	ENSMUSG00000047747	0.92482
1982	ENSMUSG00000069769	ENSMUSG00000024548	0.924808
1983	ENSMUSG00000101609	ENSMUSG00000023868	0.924805
1984	ENSMUSG00000002524	ENSMUSG00000037126	0.924773
1985	ENSMUSG00000036469	ENSMUSG00000025270	0.924752
1986	ENSMUSG00000030411	ENSMUSG00000037217	0.924726
1987	ENSMUSG00000031715	ENSMUSG00000032745	0.924674
1988	ENSMUSG00000028565	ENSMUSG00000021596	0.924609
1989	ENSMUSG00000030411	ENSMUSG00000013921	0.924589
1990	ENSMUSG00000084757	ENSMUSG00000043719	0.924579
1991	ENSMUSG00000026504	ENSMUSG00000031627	0.924492
1992	ENSMUSG00000044628	ENSMUSG00000003863	0.924477
1993	ENSMUSG00000033569	ENSMUSG00000097736	0.924459
1994	ENSMUSG00000026676	ENSMUSG00000022537	0.924424
1995	ENSMUSG00000073514	ENSMUSG00000024862	0.924415
1996	ENSMUSG00000064329	ENSMUSG00000031827	0.924347
1997	ENSMUSG00000037610	ENSMUSG00000036356	0.924331
1998	ENSMUSG00000020627	ENSMUSG00000015968	0.924331
1999	ENSMUSG00000029673	ENSMUSG00000032503	0.9243
[truncated: 48,119 more rows]

## Sheet: Megena Modules PFC
	id	module.parent	node.degree	node.strength	is.hub	module
1	ENSMUSG00000102976	c1_1	5	4.39324	NA	c1_2
2	ENSMUSG00000115420	c1_1	5	4.52702	NA	c1_2
3	ENSMUSG00000105025	c1_1	8	6.05685	NA	c1_2
4	ENSMUSG00000071470	c1_1	6	5.48961	NA	c1_2
5	ENSMUSG00000022748	c1_1	5	4.70299	NA	c1_2
6	ENSMUSG00000102836	c1_1	12	9.62475	hub	c1_2
7	ENSMUSG00000072647	c1_1	4	3.30281	NA	c1_2
8	ENSMUSG00000116275	c1_1	4	3.62045	NA	c1_2
9	ENSMUSG00000092746	c1_1	5	4.12406	NA	c1_2
10	ENSMUSG00000099021	c1_1	11	9.73972	NA	c1_2
11	ENSMUSG00000050377	c1_1	7	6.96608	NA	c1_2
12	ENSMUSG00000035202	c1_1	5	4.97809	NA	c1_2
13	ENSMUSG00000035295	c1_1	3	2.6333	NA	c1_2
14	ENSMUSG00000112437	c1_1	10	8.23832	NA	c1_2
15	ENSMUSG00000063895	c1_1	7	5.45941	NA	c1_2
16	ENSMUSG00000030255	c1_1	9	8.66216	NA	c1_2
17	ENSMUSG00000103458	c1_1	5	4.29623	NA	c1_2
18	ENSMUSG00000047454	c1_1	8	7.96658	NA	c1_2
19	ENSMUSG00000118057	c1_1	6	4.92685	NA	c1_2
20	ENSMUSG00000086128	c1_1	4	3.60328	NA	c1_2
21	ENSMUSG00000085241	c1_1	9	7.58717	NA	c1_2
22	ENSMUSG00000053877	c1_1	26	21.9367	hub	c1_2
23	ENSMUSG00000031325	c1_1	4	3.408	NA	c1_2
24	ENSMUSG00000085148	c1_1	9	6.60231	NA	c1_2
25	ENSMUSG00000107068	c1_1	7	5.42936	NA	c1_2
26	ENSMUSG00000103800	c1_1	6	5.92434	NA	c1_2
27	ENSMUSG00000087700	c1_1	4	3.41626	NA	c1_2
28	ENSMUSG00000113136	c1_1	4	3.98521	NA	c1_2
29	ENSMUSG00000038518	c1_1	7	6.94803	NA	c1_2
30	ENSMUSG00000098973	c1_1	13	12.4978	hub	c1_2
31	ENSMUSG00000074194	c1_1	15	13.7001	hub	c1_2
32	ENSMUSG00000089964	c1_1	6	4.95701	NA	c1_2
33	ENSMUSG00000039145	c1_1	14	13.3769	hub	c1_2
34	ENSMUSG00000115432	c1_1	6	5.96833	NA	c1_2
35	ENSMUSG00000043719	c1_1	30	26.4678	hub	c1_2
36	ENSMUSG00000005087	c1_1	5	4.95576	NA	c1_2
37	ENSMUSG00000104318	c1_1	6	5.90659	NA	c1_2
38	ENSMUSG00000104252	c1_1	6	5.62801	NA	c1_2
39	ENSMUSG00000063364	c1_1	4	3.01401	NA	c1_2
40	ENSMUSG00000029635	c1_1	7	6.14587	NA	c1_2
41	ENSMUSG00000102206	c1_1	6	5.74775	NA	c1_2
42	ENSMUSG00000099250	c1_1	7	5.96232	NA	c1_2
43	ENSMUSG00000021665	c1_1	14	12.7541	hub	c1_2
44	ENSMUSG00000103770	c1_1	6	5.92353	NA	c1_2
45	ENSMUSG00000088088	c1_1	4	3.73081	NA	c1_2
46	ENSMUSG00000039115	c1_1	21	17.2648	hub	c1_2
47	ENSMUSG00000106649	c1_1	8	6.5474	NA	c1_2
48	ENSMUSG00000041144	c1_1	21	18.9212	hub	c1_2
49	ENSMUSG00000058579	c1_1	3	2.317	NA	c1_2
50	ENSMUSG00000108112	c1_1	4	3.15079	NA	c1_2
51	ENSMUSG00000007440	c1_1	6	5.87137	NA	c1_2
52	ENSMUSG00000038421	c1_1	3	2.34808	NA	c1_2
53	ENSMUSG00000027284	c1_1	7	5.98705	NA	c1_2
54	ENSMUSG00000107588	c1_1	11	8.97953	NA	c1_2
55	ENSMUSG00000103092	c1_1	8	7.63952	NA	c1_2
56	ENSMUSG00000022362	c1_1	3	2.60399	NA	c1_2
57	ENSMUSG00000114304	c1_1	10	9.17137	NA	c1_2
58	ENSMUSG00000034868	c1_1	8	6.37541	NA	c1_2
59	ENSMUSG00000027363	c1_1	4	3.10315	NA	c1_2
60	ENSMUSG00000097767	c1_1	40	30.7208	hub	c1_2
61	ENSMUSG00000103707	c1_1	6	5.88196	NA	c1_2
62	ENSMUSG00000102312	c1_1	10	8.59482	NA	c1_2
63	ENSMUSG00000027104	c1_1	18	16.0459	hub	c1_2
64	ENSMUSG00000104148	c1_1	5	4.62073	NA	c1_2
65	ENSMUSG00000036591	c1_1	11	9.94229	NA	c1_2
66	ENSMUSG00000052414	c1_1	4	3.51635	NA	c1_2
67	ENSMUSG00000036019	c1_1	11	10.1306	NA	c1_2
68	ENSMUSG00000028132	c1_1	16	12.912	hub	c1_2
69	ENSMUSG00000064345	c1_1	17	14.2964	hub	c1_2
70	ENSMUSG00000064341	c1_1	8	6.97452	NA	c1_2
71	ENSMUSG00000064367	c1_1	21	18.0511	hub	c1_2
72	ENSMUSG00000097239	c1_1	16	13.2688	hub	c1_2
73	ENSMUSG00000097648	c1_1	16	13.2826	hub	c1_2
74	ENSMUSG00000064363	c1_1	18	15.5663	hub	c1_2
75	ENSMUSG00000000884	c1_1	5	4.5977	NA	c1_2
76	ENSMUSG00000022905	c1_1	11	10.5037	NA	c1_2
77	ENSMUSG00000089865	c1_1	4	3.42765	NA	c1_2
78	ENSMUSG00000088529	c1_1	15	12.7404	hub	c1_2
79	ENSMUSG00000068206	c1_1	11	8.48938	NA	c1_2
80	ENSMUSG00000061601	c1_1	39	33.4389	hub	c1_2
81	ENSMUSG00000032826	c1_1	13	11.2092	hub	c1_2
82	ENSMUSG00000064337	c1_1	10	9.15809	NA	c1_2
83	ENSMUSG00000065037	c1_1	7	6.25782	NA	c1_2
84	ENSMUSG00000026234	c1_1	28	23.7915	hub	c1_2
85	ENSMUSG00000099481	c1_1	5	3.8281	NA	c1_2
86	ENSMUSG00000075591	c1_1	3	2.47091	NA	c1_2
87	ENSMUSG00000064966	c1_1	14	12.1395	hub	c1_2
88	ENSMUSG00000103255	c1_1	5	4.45438	NA	c1_2
89	ENSMUSG00000035109	c1_1	5	3.86371	NA	c1_2
90	ENSMUSG00000065637	c1_1	23	19.8946	hub	c1_2
91	ENSMUSG00000107478	c1_1	19	15.4113	hub	c1_2
92	ENSMUSG00000033805	c1_1	5	3.73127	NA	c1_2
93	ENSMUSG00000087356	c1_1	5	3.93656	NA	c1_2
94	ENSMUSG00000039585	c1_1	14	11.6319	hub	c1_2
95	ENSMUSG00000004263	c1_1	26	22.7239	hub	c1_2
96	ENSMUSG00000052751	c1_1	9	7.54236	NA	c1_2
97	ENSMUSG00000074305	c1_1	5	4.52915	NA	c1_2
98	ENSMUSG00000103310	c1_1	6	5.41998	NA	c1_2
99	ENSMUSG00000090101	c1_1	7	5.22467	NA	c1_2
100	ENSMUSG00000043831	c1_1	4	3.60215	NA	c1_2
101	ENSMUSG00000064368	c1_1	14	12.0298	hub	c1_2
102	ENSMUSG00000083674	c1_1	4	3.52562	NA	c1_2
103	ENSMUSG00000096037	c1_1	36	28.5322	hub	c1_2
104	ENSMUSG00000025977	c1_1	3	2.50843	NA	c1_2
105	ENSMUSG00000097167	c1_1	7	5.70223	NA	c1_2
106	ENSMUSG00000015222	c1_1	16	13.9716	hub	c1_2
107	ENSMUSG00000065649	c1_1	14	11.8409	hub	c1_2
108	ENSMUSG00000034021	c1_1	29	24.6345	hub	c1_2
109	ENSMUSG00000024073	c1_1	11	8.37451	NA	c1_2
110	ENSMUSG00000064339	c1_1	7	6.37556	NA	c1_2
111	ENSMUSG00000020894	c1_1	22	18.6066	hub	c1_2
112	ENSMUSG00000103442	c1_1	7	5.93185	NA	c1_2
113	ENSMUSG00000093445	c1_1	4	3.07804	NA	c1_2
114	ENSMUSG00000030849	c1_1	8	7.42749	NA	c1_2
115	ENSMUSG00000084708	c1_1	18	15.3046	hub	c1_2
116	ENSMUSG00000103659	c1_1	4	3.48229	NA	c1_2
117	ENSMUSG00000021871	c1_1	5	4.14105	NA	c1_2
118	ENSMUSG00000105835	c1_1	3	2.3403	NA	c1_2
119	ENSMUSG00000038384	c1_1	10	8.59505	NA	c1_2
120	ENSMUSG00000064453	c1_1	11	9.31876	NA	c1_2
121	ENSMUSG00000055204	c1_1	23	19.5746	hub	c1_2
122	ENSMUSG00000093843	c1_1	13	11.2079	hub	c1_2
123	ENSMUSG00000026640	c1_1	11	9.17065	NA	c1_2
124	ENSMUSG00000030411	c1_1	22	19.0684	hub	c1_2
125	ENSMUSG00000022283	c1_1	15	12.6967	hub	c1_2
126	ENSMUSG00000025537	c1_1	6	4.73326	NA	c1_2
127	ENSMUSG00000040225	c1_1	18	15.5632	hub	c1_2
128	ENSMUSG00000034723	c1_1	10	8.47082	NA	c1_2
129	ENSMUSG00000024261	c1_1	9	7.53051	NA	c1_2
130	ENSMUSG00000084998	c1_1	4	3.16788	NA	c1_2
131	ENSMUSG00000096056	c1_1	5	4.06977	NA	c1_2
132	ENSMUSG00000037270	c1_1	11	9.48092	NA	c1_2
133	ENSMUSG00000037236	c1_1	14	11.5152	hub	c1_2
134	ENSMUSG00000038664	c1_1	11	8.96556	NA	c1_2
135	ENSMUSG00000032952	c1_1	5	3.91932	NA	c1_2
136	ENSMUSG00000097412	c1_1	18	14.3276	hub	c1_2
137	ENSMUSG00000055296	c1_1	10	8.45212	NA	c1_2
138	ENSMUSG00000032097	c1_1	27	22.6301	hub	c1_2
139	ENSMUSG00000043384	c1_1	12	9.7402	hub	c1_2
140	ENSMUSG00000025607	c1_1	37	31.0153	hub	c1_2
141	ENSMUSG00000017291	c1_1	49	40.9644	hub	c1_2
142	ENSMUSG00000084757	c1_1	7	6.28118	NA	c1_2
143	ENSMUSG00000093930	c1_1	7	5.26843	NA	c1_2
144	ENSMUSG00000005705	c1_1	14	11.4014	hub	c1_2
145	ENSMUSG00000000686	c1_1	15	12.3153	hub	c1_2
146	ENSMUSG00000107314	c1_1	6	4.76765	NA	c1_2
147	ENSMUSG00000031748	c1_1	21	17.2966	hub	c1_2
148	ENSMUSG00000042699	c1_1	7	6.40688	NA	c1_2
149	ENSMUSG00000027175	c1_1	9	7.86722	NA	c1_2
150	ENSMUSG00000042390	c1_1	19	16.8006	hub	c1_2
151	ENSMUSG00000037652	c1_1	15	12.6935	hub	c1_2
152	ENSMUSG00000013921	c1_1	19	16.1414	hub	c1_2
153	ENSMUSG00000067336	c1_1	28	24.4957	hub	c1_2
154	ENSMUSG00000085772	c1_1	17	14.3457	hub	c1_2
155	ENSMUSG00000026587	c1_1	10	8.23614	NA	c1_2
156	ENSMUSG00000064351	c1_1	8	6.99335	NA	c1_2
157	ENSMUSG00000030795	c1_1	9	8.12232	NA	c1_2
158	ENSMUSG00000009569	c1_1	5	4.10765	NA	c1_2
159	ENSMUSG00000104597	c1_1	17	14.2433	hub	c1_2
160	ENSMUSG00000027091	c1_1	8	6.64362	NA	c1_2
161	ENSMUSG00000027630	c1_1	9	7.52498	NA	c1_2
162	ENSMUSG00000029684	c1_1	7	6.07187	NA	c1_2
163	ENSMUSG00000061755	c1_1	10	8.6284	NA	c1_2
164	ENSMUSG00000052727	c1_1	8	6.89431	NA	c1_2
165	ENSMUSG00000069601	c1_1	9	7.88384	NA	c1_2
166	ENSMUSG00000036371	c1_1	21	17.4826	hub	c1_2
167	ENSMUSG00000038738	c1_1	25	20.2982	hub	c1_2
168	ENSMUSG00000034818	c1_1	21	16.9119	hub	c1_2
169	ENSMUSG00000041268	c1_1	19	14.9349	hub	c1_2
170	ENSMUSG00000036550	c1_1	3	2.75404	NA	c1_2
171	ENSMUSG00000063077	c1_1	27	24.1249	hub	c1_2
172	ENSMUSG00000047180	c1_1	16	13.3798	hub	c1_2
173	ENSMUSG00000075318	c1_1	15	13.1813	hub	c1_2
174	ENSMUSG00000030329	c1_1	8	6.57199	NA	c1_2
175	ENSMUSG00000027248	c1_1	9	7.44777	NA	c1_2
176	ENSMUSG00000107023	c1_1	40	33.1125	hub	c1_2
177	ENSMUSG00000117694	c1_1	7	5.9288	NA	c1_2
178	ENSMUSG00000007880	c1_1	10	8.39599	NA	c1_2
179	ENSMUSG00000020849	c1_1	18	15.1222	hub	c1_2
180	ENSMUSG00000000568	c1_1	7	6.16756	NA	c1_2
181	ENSMUSG00000009216	c1_1	6	5.14128	NA	c1_2
182	ENSMUSG00000092541	c1_1	11	8.44715	NA	c1_2
183	ENSMUSG00000086239	c1_1	7	5.83078	NA	c1_2
184	ENSMUSG00000076281	c1_1	13	10.5486	hub	c1_2
185	ENSMUSG00000068740	c1_1	20	15.5667	hub	c1_2
186	ENSMUSG00000040407	c1_1	27	23.0626	hub	c1_2
187	ENSMUSG00000096349	c1_1	15	12.4477	hub	c1_2
188	ENSMUSG00000031144	c1_1	22	17.3007	hub	c1_2
189	ENSMUSG00000031517	c1_1	11	9.38386	NA	c1_2
190	ENSMUSG00000030835	c1_1	18	14.4696	hub	c1_2
191	ENSMUSG00000030451	c1_1	6	5.22649	NA	c1_2
192	ENSMUSG00000030465	c1_1	25	19.9545	hub	c1_2
193	ENSMUSG00000098530	c1_1	4	3.1133	NA	c1_2
194	ENSMUSG00000029407	c1_1	8	7.15961	NA	c1_2
195	ENSMUSG00000024131	c1_1	7	5.51848	NA	c1_2
196	ENSMUSG00000018326	c1_1	23	18.7149	hub	c1_2
197	ENSMUSG00000117869	c1_1	5	4.12342	NA	c1_2
198	ENSMUSG00000031715	c1_1	8	6.27307	NA	c1_2
199	ENSMUSG00000114923	c1_1	6	4.30442	NA	c1_2
200	ENSMUSG00000020315	c1_1	18	14.7744	hub	c1_2
201	ENSMUSG00000027210	c1_1	11	9.2105	NA	c1_2
202	ENSMUSG00000075593	c1_1	9	6.69294	NA	c1_2
203	ENSMUSG00000110183	c1_1	11	9.16621	NA	c1_2
204	ENSMUSG00000014602	c1_1	24	19.2405	hub	c1_2
205	ENSMUSG00000053550	c1_1	9	7.36729	NA	c1_2
206	ENSMUSG00000026384	c1_1	12	9.32233	hub	c1_2
207	ENSMUSG00000106279	c1_1	9	7.75204	NA	c1_2
208	ENSMUSG00000047126	c1_1	14	11.5321	hub	c1_2
209	ENSMUSG00000067851	c1_1	11	9.24164	NA	c1_2
210	ENSMUSG00000022016	c1_1	27	21.751	hub	c1_2
211	ENSMUSG00000026434	c1_1	9	7.46753	NA	c1_2
212	ENSMUSG00000038369	c1_1	9	7.4527	NA	c1_2
213	ENSMUSG00000054823	c1_1	10	8.62466	NA	c1_2
214	ENSMUSG00000077714	c1_1	13	10.4425	hub	c1_2
215	ENSMUSG00000084899	c1_1	13	10.2737	hub	c1_2
216	ENSMUSG00000086993	c1_1	8	6.6441	NA	c1_2
217	ENSMUSG00000022052	c1_1	7	5.90441	NA	c1_2
218	ENSMUSG00000048388	c1_1	35	28.6651	hub	c1_2
219	ENSMUSG00000028840	c1_1	1	0.91972	NA	c1_2
220	ENSMUSG00000039716	c1_1	14	11.3286	hub	c1_2
221	ENSMUSG00000027500	c1_1	11	9.44802	NA	c1_2
222	ENSMUSG00000098233	c1_1	17	14.7236	hub	c1_2
223	ENSMUSG00000039262	c1_1	28	22.3835	hub	c1_2
224	ENSMUSG00000091021	c1_1	12	9.86733	hub	c1_2
225	ENSMUSG00000096243	c1_1	10	7.92149	NA	c1_2
226	ENSMUSG00000105788	c1_1	4	3.56391	NA	c1_2
227	ENSMUSG00000030216	c1_1	9	6.95431	NA	c1_2
228	ENSMUSG00000002413	c1_1	22	18.1588	hub	c1_2
229	ENSMUSG00000110803	c1_1	16	13.2987	hub	c1_2
230	ENSMUSG00000049184	c1_1	24	20.0073	hub	c1_2
231	ENSMUSG00000027520	c1_1	6	5.03202	NA	c1_2
232	ENSMUSG00000066324	c1_1	23	18.3773	hub	c1_2
233	ENSMUSG00000030265	c1_1	18	14.5272	hub	c1_2
234	ENSMUSG00000030806	c1_1	16	12.8068	hub	c1_2
235	ENSMUSG00000032328	c1_1	22	18.387	hub	c1_2
236	ENSMUSG00000038298	c1_1	4	3.45111	NA	c1_2
237	ENSMUSG00000103393	c1_1	12	9.65262	hub	c1_2
238	ENSMUSG00000047187	c1_1	8	6.23699	NA	c1_2
239	ENSMUSG00000039852	c1_1	16	12.9196	hub	c1_2
240	ENSMUSG00000116933	c1_1	7	5.1587	NA	c1_2
241	ENSMUSG00000056004	c1_1	24	19.3413	hub	c1_2
242	ENSMUSG00000097976	c1_1	8	6.48514	NA	c1_2
243	ENSMUSG00000029203	c1_1	12	9.45634	hub	c1_2
244	ENSMUSG00000020368	c1_1	29	23.4136	hub	c1_2
245	ENSMUSG00000030209	c1_1	13	11.471	hub	c1_2
246	ENSMUSG00000026797	c1_1	25	20.429	hub	c1_2
247	ENSMUSG00000094377	c1_1	6	4.86407	NA	c1_2
248	ENSMUSG00000038143	c1_1	11	9.19848	NA	c1_2
249	ENSMUSG00000085181	c1_1	3	2.65516	NA	c1_2
250	ENSMUSG00000046574	c1_1	12	10.001	hub	c1_2
251	ENSMUSG00000022995	c1_1	5	4.1382	NA	c1_2
252	ENSMUSG00000003847	c1_1	26	21.7522	hub	c1_2
253	ENSMUSG00000023353	c1_1	12	9.765	hub	c1_2
254	ENSMUSG00000028649	c1_1	7	5.89468	NA	c1_2
255	ENSMUSG00000071659	c1_1	25	20.836	hub	c1_2
256	ENSMUSG00000053510	c1_1	10	8.27551	NA	c1_2
257	ENSMUSG00000032186	c1_1	11	8.99419	NA	c1_2
258	ENSMUSG00000029405	c1_1	17	13.8465	hub	c1_2
259	ENSMUSG00000025903	c1_1	14	10.5333	hub	c1_2
260	ENSMUSG00000049288	c1_1	2	1.62243	NA	c1_2
261	ENSMUSG00000026131	c1_1	13	10.8389	hub	c1_2
262	ENSMUSG00000043940	c1_1	7	5.80696	NA	c1_2
263	ENSMUSG00000048967	c1_1	5	3.64805	NA	c1_2
264	ENSMUSG00000024298	c1_1	20	17.1229	hub	c1_2
265	ENSMUSG00000057230	c1_1	7	5.77508	NA	c1_2
266	ENSMUSG00000056851	c1_1	16	13.5496	hub	c1_2
267	ENSMUSG00000037266	c1_1	10	7.6049	NA	c1_2
268	ENSMUSG00000092201	c1_1	6	4.54203	NA	c1_2
269	ENSMUSG00000007989	c1_1	9	7.56739	NA	c1_2
270	ENSMUSG00000022812	c1_1	15	12.2209	hub	c1_2
271	ENSMUSG00000006005	c1_1	7	5.90706	NA	c1_2
272	ENSMUSG00000061578	c1_1	7	6.10016	NA	c1_2
273	ENSMUSG00000026219	c1_1	6	5.11685	NA	c1_2
274	ENSMUSG00000027303	c1_1	9	7.21097	NA	c1_2
275	ENSMUSG00000022285	c1_1	13	10.831	hub	c1_2
276	ENSMUSG00000056342	c1_1	32	25.6831	hub	c1_2
277	ENSMUSG00000029478	c1_1	6	4.91187	NA	c1_2
278	ENSMUSG00000028053	c1_1	9	7.32842	NA	c1_2
279	ENSMUSG00000026113	c1_1	9	7.48276	NA	c1_2
280	ENSMUSG00000094724	c1_1	3	2.2475	NA	c1_2
281	ENSMUSG00000007610	c1_1	11	9.26035	NA	c1_2
282	ENSMUSG00000078161	c1_1	8	6.54419	NA	c1_2
283	ENSMUSG00000026576	c1_1	8	6.21312	NA	c1_2
284	ENSMUSG00000092837	c1_1	7	6.1736	NA	c1_2
285	ENSMUSG00000056201	c1_1	18	13.9804	hub	c1_2
286	ENSMUSG00000022752	c1_1	43	33.2134	hub	c1_2
287	ENSMUSG00000053293	c1_1	10	8.08792	NA	c1_2
288	ENSMUSG00000056124	c1_1	5	4.17107	NA	c1_2
289	ENSMUSG00000103719	c1_1	7	5.52113	NA	c1_2
290	ENSMUSG00000105145	c1_1	4	3.61745	NA	c1_2
291	ENSMUSG00000020850	c1_1	15	12.1305	hub	c1_2
292	ENSMUSG00000100799	c1_1	8	6.39314	NA	c1_2
293	ENSMUSG00000042744	c1_1	22	17.4758	hub	c1_2
294	ENSMUSG00000040907	c1_1	20	16.2036	hub	c1_2
295	ENSMUSG00000040423	c1_1	5	4.2679	NA	c1_2
296	ENSMUSG00000032589	c1_1	20	16.148	hub	c1_2
297	ENSMUSG00000003660	c1_1	8	6.38808	NA	c1_2
298	ENSMUSG00000003814	c1_1	10	8.16737	NA	c1_2
299	ENSMUSG00000028484	c1_1	16	13.2453	hub	c1_2
300	ENSMUSG00000021140	c1_1	21	17.5855	hub	c1_2
301	ENSMUSG00000005034	c1_1	10	8.59518	NA	c1_2
302	ENSMUSG00000087386	c1_1	8	6.50054	NA	c1_2
303	ENSMUSG00000085498	c1_1	3	2.59433	NA	c1_2
304	ENSMUSG00000034724	c1_1	5	4.32104	NA	c1_2
305	ENSMUSG00000053580	c1_1	25	20.543	hub	c1_2
306	ENSMUSG00000021700	c1_1	9	7.59537	NA	c1_2
307	ENSMUSG00000032966	c1_1	6	4.99149	NA	c1_2
308	ENSMUSG00000035545	c1_1	9	6.66515	NA	c1_2
309	ENSMUSG00000038256	c1_1	6	5.08299	NA	c1_2
310	ENSMUSG00000058153	c1_1	5	4.31958	NA	c1_2
311	ENSMUSG00000042197	c1_1	7	5.71967	NA	c1_2
312	ENSMUSG00000028557	c1_1	6	4.81764	NA	c1_2
313	ENSMUSG00000027288	c1_1	17	13.4013	hub	c1_2
314	ENSMUSG00000030704	c1_1	10	7.79898	NA	c1_2
315	ENSMUSG00000063273	c1_1	5	4.16243	NA	c1_2
316	ENSMUSG00000036377	c1_1	21	17.034	hub	c1_2
317	ENSMUSG00000036882	c1_1	20	15.3039	hub	c1_2
318	ENSMUSG00000034342	c1_1	8	7.05585	NA	c1_2
319	ENSMUSG00000035530	c1_1	10	7.8656	NA	c1_2
320	ENSMUSG00000067629	c1_1	18	13.4215	hub	c1_2
321	ENSMUSG00000115332	c1_1	6	4.49134	NA	c1_2
322	ENSMUSG00000038473	c1_1	6	4.95914	NA	c1_2
323	ENSMUSG00000037234	c1_1	3	2.62602	NA	c1_2
324	ENSMUSG00000048731	c1_1	5	3.75764	NA	c1_2
325	ENSMUSG00000021488	c1_1	4	3.31299	NA	c1_2
326	ENSMUSG00000085945	c1_1	7	5.77408	NA	c1_2
327	ENSMUSG00000040524	c1_1	8	6.47205	NA	c1_2
328	ENSMUSG00000019699	c1_1	10	8.09206	NA	c1_2
329	ENSMUSG00000112639	c1_1	53	40.8162	hub	c1_2
330	ENSMUSG00000081227	c1_1	12	9.71469	hub	c1_2
331	ENSMUSG00000027162	c1_1	10	8.23726	NA	c1_2
332	ENSMUSG00000023845	c1_1	14	11.7849	hub	c1_2
333	ENSMUSG00000048644	c1_1	13	9.89336	hub	c1_2
334	ENSMUSG00000056579	c1_1	24	19.0135	hub	c1_2
335	ENSMUSG00000025290	c1_1	6	4.8252	NA	c1_2
336	ENSMUSG00000107766	c1_1	14	11.2021	hub	c1_2
337	ENSMUSG00000023944	c1_1	22	17.733	hub	c1_2
338	ENSMUSG00000027189	c1_1	10	8.51919	NA	c1_2
339	ENSMUSG00000020311	c1_1	7	5.45522	NA	c1_2
340	ENSMUSG00000036667	c1_1	9	7.16893	NA	c1_2
341	ENSMUSG00000026858	c1_1	14	10.7044	hub	c1_2
342	ENSMUSG00000031393	c1_1	5	4.25586	NA	c1_2
343	ENSMUSG00000002052	c1_1	13	10.5094	hub	c1_2
344	ENSMUSG00000026915	c1_1	18	14.6667	hub	c1_2
345	ENSMUSG00000019505	c1_1	10	7.79579	NA	c1_2
346	ENSMUSG00000043535	c1_1	7	5.374	NA	c1_2
347	ENSMUSG00000022376	c1_1	9	6.83281	NA	c1_2
348	ENSMUSG00000084565	c1_1	11	8.78967	NA	c1_2
349	ENSMUSG00000004364	c1_1	17	13.4124	hub	c1_2
350	ENSMUSG00000025782	c1_1	5	4.17184	NA	c1_2
351	ENSMUSG00000032827	c1_1	14	11.0623	hub	c1_2
352	ENSMUSG00000005699	c1_1	8	6.58525	NA	c1_2
353	ENSMUSG00000024474	c1_1	9	7.21307	NA	c1_2
354	ENSMUSG00000026490	c1_1	14	11.5206	hub	c1_2
355	ENSMUSG00000044308	c1_1	12	9.7982	hub	c1_2
356	ENSMUSG00000104723	c1_1	15	11.9646	hub	c1_2
357	ENSMUSG00000087202	c1_1	7	5.82968	NA	c1_2
358	ENSMUSG00000040481	c1_1	5	4.37196	NA	c1_2
359	ENSMUSG00000104309	c1_1	14	11.8764	hub	c1_2
360	ENSMUSG00000020716	c1_1	10	8.0516	NA	c1_2
361	ENSMUSG00000018395	c1_1	16	13.0019	hub	c1_2
362	ENSMUSG00000025716	c1_1	4	2.98571	NA	c1_2
363	ENSMUSG00000048154	c1_1	18	14.9632	hub	c1_2
364	ENSMUSG00000000804	c1_1	12	10.0517	hub	c1_2
365	ENSMUSG00000030257	c1_1	9	7.65469	NA	c1_2
366	ENSMUSG00000085179	c1_1	4	3.39651	NA	c1_2
367	ENSMUSG00000038902	c1_1	10	7.80854	NA	c1_2
368	ENSMUSG00000028760	c1_1	8	6.63481	NA	c1_2
369	ENSMUSG00000024921	c1_1	13	10.528	hub	c1_2
370	ENSMUSG00000104195	c1_1	10	8.26826	NA	c1_2
371	ENSMUSG00000027893	c1_1	10	7.93453	NA	c1_2
372	ENSMUSG00000091390	c1_1	7	5.79713	NA	c1_2
373	ENSMUSG00000085208	c1_1	6	5.15686	NA	c1_2
374	ENSMUSG00000012777	c1_1	95	74.3462	hub	c1_2
375	ENSMUSG00000051246	c1_1	5	4.08467	NA	c1_2
376	ENSMUSG00000070493	c1_1	9	7.2207	NA	c1_2
377	ENSMUSG00000090086	c1_1	8	6.22598	NA	c1_2
378	ENSMUSG00000045210	c1_1	9	7.21389	NA	c1_2
379	ENSMUSG00000006471	c1_1	5	3.82499	NA	c1_2
380	ENSMUSG00000032011	c1_1	11	8.85164	NA	c1_2
381	ENSMUSG00000027706	c1_1	5	4.27547	NA	c1_2
382	ENSMUSG00000045875	c1_1	10	8.06873	NA	c1_2
383	ENSMUSG00000027582	c1_1	6	4.59499	NA	c1_2
384	ENSMUSG00000038174	c1_1	17	13.1593	hub	c1_2
385	ENSMUSG00000026443	c1_1	11	8.32387	NA	c1_2
386	ENSMUSG00000075528	c1_1	15	12.3465	hub	c1_2
387	ENSMUSG00000090016	c1_1	45	35.1712	hub	c1_2
388	ENSMUSG00000029657	c1_1	6	4.80878	NA	c1_2
389	ENSMUSG00000084744	c1_1	7	5.82837	NA	c1_2
390	ENSMUSG00000116589	c1_1	6	4.59603	NA	c1_2
391	ENSMUSG00000040537	c1_1	8	6.8035	NA	c1_2
392	ENSMUSG00000033450	c1_1	14	11.1361	hub	c1_2
393	ENSMUSG00000015476	c1_1	6	5.14018	NA	c1_2
394	ENSMUSG00000084950	c1_1	7	5.44163	NA	c1_2
395	ENSMUSG00000046110	c1_1	3	2.34904	NA	c1_2
396	ENSMUSG00000025757	c1_1	18	13.8431	hub	c1_2
397	ENSMUSG00000033967	c1_1	11	8.42678	NA	c1_2
398	ENSMUSG00000085516	c1_1	3	2.42102	NA	c1_2
399	ENSMUSG00000051359	c1_1	2	1.50209	NA	c1_2
400	ENSMUSG00000037259	c1_1	9	7.64934	NA	c1_2
401	ENSMUSG00000000374	c1_1	4	3.29864	NA	c1_2
402	ENSMUSG00000079523	c1_1	5	4.29071	NA	c1_2
403	ENSMUSG00000100130	c1_1	7	5.91535	NA	c1_2
404	ENSMUSG00000110656	c1_1	13	10.5632	hub	c1_2
405	ENSMUSG00000045438	c1_1	4	3.39453	NA	c1_2
406	ENSMUSG00000089945	c1_1	11	9.08877	NA	c1_2
407	ENSMUSG00000109725	c1_1	9	7.2224	NA	c1_2
408	ENSMUSG00000086943	c1_1	7	5.64651	NA	c1_2
409	ENSMUSG00000028809	c1_1	25	19.5004	hub	c1_2
410	ENSMUSG00000052155	c1_1	7	5.73338	NA	c1_2
411	ENSMUSG00000019877	c1_1	36	28.1778	hub	c1_2
412	ENSMUSG00000022201	c1_1	6	4.88454	NA	c1_2
413	ENSMUSG00000029345	c1_1	8	6.55336	NA	c1_2
414	ENSMUSG00000075376	c1_1	6	4.81648	NA	c1_2
415	ENSMUSG00000028483	c1_1	8	6.32334	NA	c1_2
416	ENSMUSG00000068566	c1_1	4	3.31733	NA	c1_2
417	ENSMUSG00000019943	c1_1	12	9.99738	hub	c1_2
418	ENSMUSG00000019370	c1_1	9	7.30003	NA	c1_2
419	ENSMUSG00000020048	c1_1	26	21.2241	hub	c1_2
420	ENSMUSG00000102495	c1_1	29	22.9403	hub	c1_2
421	ENSMUSG00000020859	c1_1	14	11.7203	hub	c1_2
422	ENSMUSG00000107277	c1_1	31	24.6378	hub	c1_2
423	ENSMUSG00000030889	c1_1	11	8.80499	NA	c1_2
424	ENSMUSG00000115918	c1_1	6	5.30285	NA	c1_2
425	ENSMUSG00000087200	c1_1	14	11.0374	hub	c1_2
426	ENSMUSG00000032593	c1_1	34	26.7238	hub	c1_2
427	ENSMUSG00000034891	c1_1	9	7.28512	NA	c1_2
428	ENSMUSG00000033004	c1_1	9	7.76696	NA	c1_2
429	ENSMUSG00000071517	c1_1	21	16.5417	hub	c1_2
430	ENSMUSG00000025777	c1_1	22	17.1066	hub	c1_2
431	ENSMUSG00000041324	c1_1	2	1.6225	NA	c1_2
432	ENSMUSG00000066232	c1_1	15	11.4733	hub	c1_2
433	ENSMUSG00000005371	c1_1	17	13.5622	hub	c1_2
434	ENSMUSG00000022000	c1_1	15	12.471	NA	c1_2
435	ENSMUSG00000037608	c1_1	8	6.42358	NA	c1_2
436	ENSMUSG00000073594	c1_1	49	37.5372	hub	c1_2
437	ENSMUSG00000029064	c1_1	12	9.35025	hub	c1_2
438	ENSMUSG00000034593	c1_1	10	8.30692	NA	c1_2
439	ENSMUSG00000036093	c1_1	18	13.8288	hub	c1_2
440	ENSMUSG00000087431	c1_1	5	4.21813	NA	c1_2
441	ENSMUSG00000003226	c1_1	8	6.57755	NA	c1_2
442	ENSMUSG00000024617	c1_1	13	10.2806	hub	c1_2
443	ENSMUSG00000029433	c1_1	4	2.98417	NA	c1_2
444	ENSMUSG00000097520	c1_1	4	3.39102	NA	c1_2
445	ENSMUSG00000026585	c1_1	5	4.12462	NA	c1_2
446	ENSMUSG00000039058	c1_1	9	7.40345	NA	c1_2
447	ENSMUSG00000051373	c1_1	3	2.56788	NA	c1_2
448	ENSMUSG00000040761	c1_1	10	7.94931	NA	c1_2
449	ENSMUSG00000086216	c1_1	6	5.08124	NA	c1_2
450	ENSMUSG00000037541	c1_1	9	6.94665	NA	c1_2
451	ENSMUSG00000070544	c1_1	5	4.29359	NA	c1_2
452	ENSMUSG00000074746	c1_1	10	8.51207	NA	c1_2
453	ENSMUSG00000014956	c1_1	10	7.75107	NA	c1_2
454	ENSMUSG00000024758	c1_1	6	5.21612	NA	c1_2
455	ENSMUSG00000117413	c1_1	19	15.3303	hub	c1_2
456	ENSMUSG00000036499	c1_1	5	4.23138	NA	c1_2
457	ENSMUSG00000062232	c1_1	6	4.75145	NA	c1_2
458	ENSMUSG00000090077	c1_1	8	6.74652	NA	c1_2
459	ENSMUSG00000104117	c1_1	12	9.31607	hub	c1_2
460	ENSMUSG00000031314	c1_1	4	3.40799	NA	c1_2
461	ENSMUSG00000072683	c1_1	5	3.95084	NA	c1_2
462	ENSMUSG00000028879	c1_1	7	5.73853	NA	c1_2
463	ENSMUSG00000065353	c1_1	8	6.72355	NA	c1_2
464	ENSMUSG00000054693	c1_1	7	6.0559	NA	c1_2
465	ENSMUSG00000066036	c1_1	7	5.44642	NA	c1_2
466	ENSMUSG00000047658	c1_1	7	5.56694	NA	c1_2
467	ENSMUSG00000006304	c1_1	3	2.48239	NA	c1_2
468	ENSMUSG00000110249	c1_1	8	6.65931	NA	c1_2
469	ENSMUSG00000090100	c1_1	13	10.7359	hub	c1_2
470	ENSMUSG00000030400	c1_1	4	3.23834	NA	c1_2
471	ENSMUSG00000033943	c1_1	5	4.0876	NA	c1_2
472	ENSMUSG00000025949	c1_1	7	5.89873	NA	c1_2
473	ENSMUSG00000056602	c1_1	6	4.97204	NA	c1_2
474	ENSMUSG00000026729	c1_1	13	10.5125	hub	c1_2
475	ENSMUSG00000100486	c1_1	2	1.57405	NA	c1_2
476	ENSMUSG00000022629	c1_1	4	3.35676	NA	c1_2
477	ENSMUSG00000090136	c1_1	16	12.7808	hub	c1_2
478	ENSMUSG00000108466	c1_1	4	3.41966	NA	c1_2
479	ENSMUSG00000036751	c1_1	7	5.52216	NA	c1_2
480	ENSMUSG00000023032	c1_1	17	13.8617	hub	c1_2
481	ENSMUSG00000032423	c1_1	19	15.7299	hub	c1_2
482	ENSMUSG00000018965	c1_1	15	11.6598	hub	c1_2
483	ENSMUSG00000025359	c1_1	7	5.67233	NA	c1_2
484	ENSMUSG00000020594	c1_1	5	4.11926	NA	c1_2
485	ENSMUSG00000063646	c1_1	8	6.31977	NA	c1_2
486	ENSMUSG00000118030	c1_1	30	23.9024	hub	c1_2
487	ENSMUSG00000031386	c1_1	13	10.2921	hub	c1_2
488	ENSMUSG00000044647	c1_1	6	4.62095	NA	c1_2
489	ENSMUSG00000020900	c1_1	4	3.38592	NA	c1_2
490	ENSMUSG00000015656	c1_1	11	8.8339	NA	c1_2
491	ENSMUSG00000020745	c1_1	14	10.887	hub	c1_2
492	ENSMUSG00000107789	c1_1	11	8.76995	NA	c1_2
493	ENSMUSG00000020721	c1_1	5	4.09969	NA	c1_2
494	ENSMUSG00000064247	c1_1	5	3.98888	NA	c1_2
495	ENSMUSG00000032187	c1_1	5	4.24733	NA	c1_2
496	ENSMUSG00000036894	c1_1	27	20.6936	hub	c1_2
497	ENSMUSG00000068882	c1_1	8	6.42012	NA	c1_2
498	ENSMUSG00000023904	c1_1	7	5.58125	NA	c1_2
499	ENSMUSG00000092626	c1_1	19	15.5505	hub	c1_2
500	ENSMUSG00000014195	c1_1	5	3.98684	NA	c1_2
501	ENSMUSG00000026764	c1_1	9	7.30816	NA	c1_2
502	ENSMUSG00000031954	c1_1	4	3.42748	NA	c1_2
503	ENSMUSG00000022957	c1_1	11	8.57676	NA	c1_2
504	ENSMUSG00000097644	c1_1	1	0.879932	NA	c1_2
505	ENSMUSG00000026798	c1_1	8	6.56483	NA	c1_2
506	ENSMUSG00000040865	c1_1	5	3.87664	NA	c1_2
507	ENSMUSG00000113361	c1_1	28	22.1911	hub	c1_2
508	ENSMUSG00000039860	c1_1	7	5.55625	NA	c1_2
509	ENSMUSG00000039067	c1_1	3	2.54987	NA	c1_2
510	ENSMUSG00000040760	c1_1	10	8.3444	NA	c1_2
511	ENSMUSG00000051391	c1_1	24	18.9634	hub	c1_2
512	ENSMUSG00000104217	c1_1	11	8.03302	NA	c1_2
513	ENSMUSG00000003812	c1_1	7	5.31814	NA	c1_2
514	ENSMUSG00000027184	c1_1	4	3.35202	NA	c1_2
515	ENSMUSG00000113505	c1_1	9	7.23816	NA	c1_2
516	ENSMUSG00000046785	c1_1	13	10.4104	hub	c1_2
517	ENSMUSG00000085397	c1_1	4	3.31614	NA	c1_2
518	ENSMUSG00000097445	c1_1	14	11.3522	hub	c1_2
519	ENSMUSG00000086575	c1_1	13	10.1563	hub	c1_2
520	ENSMUSG00000049928	c1_1	12	9.19632	hub	c1_2
521	ENSMUSG00000038604	c1_1	13	10.6891	hub	c1_2
522	ENSMUSG00000046699	c1_1	14	10.754	hub	c1_2
523	ENSMUSG00000029516	c1_1	10	8.04431	NA	c1_2
524	ENSMUSG00000015749	c1_1	6	4.51453	NA	c1_2
525	ENSMUSG00000042790	c1_1	4	3.32436	NA	c1_2
526	ENSMUSG00000064994	c1_1	6	5.15797	NA	c1_2
527	ENSMUSG00000029104	c1_1	5	4.20866	NA	c1_2
528	ENSMUSG00000030276	c1_1	10	7.89028	NA	c1_2
529	ENSMUSG00000084828	c1_1	20	15.1544	hub	c1_2
530	ENSMUSG00000049470	c1_1	6	4.69171	NA	c1_2
531	ENSMUSG00000058355	c1_1	14	10.2378	hub	c1_2
532	ENSMUSG00000039646	c1_1	9	7.19213	NA	c1_2
533	ENSMUSG00000097986	c1_1	31	24.0746	hub	c1_2
534	ENSMUSG00000049504	c1_1	4	3.33789	NA	c1_2
535	ENSMUSG00000107802	c1_1	11	8.91521	NA	c1_2
536	ENSMUSG00000079353	c1_1	5	3.84413	NA	c1_2
537	ENSMUSG00000031229	c1_1	41	34.7987	hub	c1_2
538	ENSMUSG00000031783	c1_1	5	3.9196	NA	c1_2
539	ENSMUSG00000086237	c1_1	24	19.322	hub	c1_2
540	ENSMUSG00000024991	c1_1	12	10.0863	hub	c1_2
541	ENSMUSG00000025145	c1_1	9	6.81548	NA	c1_2
542	ENSMUSG00000107042	c1_1	12	8.56087	hub	c1_2
543	ENSMUSG00000021461	c1_1	13	10.3403	hub	c1_2
544	ENSMUSG00000048874	c1_1	8	6.37331	NA	c1_2
545	ENSMUSG00000082988	c1_1	17	12.8594	hub	c1_2
546	ENSMUSG00000025234	c1_1	12	9.6156	hub	c1_2
547	ENSMUSG00000033105	c1_1	4	2.96391	NA	c1_2
548	ENSMUSG00000041986	c1_1	9	6.81408	NA	c1_2
549	ENSMUSG00000041997	c1_1	9	6.9042	NA	c1_2
550	ENSMUSG00000035569	c1_1	11	8.67909	NA	c1_2
551	ENSMUSG00000021929	c1_1	6	4.77242	NA	c1_2
552	ENSMUSG00000097749	c1_1	9	6.84788	NA	c1_2
553	ENSMUSG00000023030	c1_1	6	4.7443	NA	c1_2
554	ENSMUSG00000078622	c1_1	7	5.30254	NA	c1_2
555	ENSMUSG00000020220	c1_1	5	3.88774	NA	c1_2
556	ENSMUSG00000030313	c1_1	7	5.3632	NA	c1_2
557	ENSMUSG00000025104	c1_1	16	12.7002	hub	c1_2
558	ENSMUSG00000038039	c1_1	6	5.11652	NA	c1_2
559	ENSMUSG00000005045	c1_1	14	10.946	hub	c1_2
560	ENSMUSG00000028530	c1_1	5	4.12912	NA	c1_2
561	ENSMUSG00000031302	c1_1	10	8.1051	NA	c1_2
562	ENSMUSG00000039983	c1_1	8	5.99805	NA	c1_2
563	ENSMUSG00000061559	c1_1	7	5.41034	NA	c1_2
564	ENSMUSG00000071072	c1_1	6	5.03287	NA	c1_2
565	ENSMUSG00000109118	c1_1	19	15.7143	hub	c1_2
566	ENSMUSG00000097042	c1_1	6	4.8432	NA	c1_2
567	ENSMUSG00000114633	c1_1	28	21.5197	hub	c1_2
568	ENSMUSG00000035863	c1_1	5	4.12842	NA	c1_2
569	ENSMUSG00000031242	c1_1	16	13.1129	hub	c1_2
570	ENSMUSG00000022811	c1_1	4	3.29912	NA	c1_2
571	ENSMUSG00000098395	c1_1	13	9.9694	hub	c1_2
572	ENSMUSG00000056050	c1_1	5	4.11561	NA	c1_2
573	ENSMUSG00000047412	c1_1	6	4.9258	NA	c1_2
574	ENSMUSG00000087644	c1_1	23	18.1508	hub	c1_2
575	ENSMUSG00000021109	c1_1	3	2.63737	NA	c1_2
576	ENSMUSG00000021693	c1_1	10	8.70999	NA	c1_2
577	ENSMUSG00000097893	c1_1	5	4.11656	NA	c1_2
578	ENSMUSG00000062328	c1_1	10	8.15375	NA	c1_2
579	ENSMUSG00000062997	c1_1	4	3.42089	NA	c1_2
580	ENSMUSG00000097111	c1_1	5	4.16775	NA	c1_2
581	ENSMUSG00000086016	c1_1	6	4.57861	NA	c1_2
582	ENSMUSG00000020687	c1_1	4	3.27083	NA	c1_2
583	ENSMUSG00000078789	c1_1	9	6.79109	NA	c1_2
584	ENSMUSG00000037692	c1_1	6	4.83913	NA	c1_2
585	ENSMUSG00000005148	c1_1	6	4.75494	NA	c1_2
586	ENSMUSG00000028552	c1_1	4	3.11924	NA	c1_2
587	ENSMUSG00000031563	c1_1	4	3.13082	NA	c1_2
588	ENSMUSG00000100215	c1_1	4	3.37129	NA	c1_2
589	ENSMUSG00000112701	c1_1	3	2.169	NA	c1_2
590	ENSMUSG00000002833	c1_1	8	6.23435	NA	c1_2
591	ENSMUSG00000065529	c1_1	25	19.9052	hub	c1_2
592	ENSMUSG00000031592	c1_1	10	8.02379	NA	c1_2
593	ENSMUSG00000023011	c1_1	3	2.6032	NA	c1_2
594	ENSMUSG00000034928	c1_1	14	10.5304	hub	c1_2
595	ENSMUSG00000027002	c1_1	9	7.02119	NA	c1_2
596	ENSMUSG00000035726	c1_1	5	4.09407	NA	c1_2
597	ENSMUSG00000004996	c1_1	4	3.23644	NA	c1_2
598	ENSMUSG00000029110	c1_1	11	8.27951	NA	c1_2
599	ENSMUSG00000033066	c1_1	5	4.13658	NA	c1_2
600	ENSMUSG00000033826	c1_1	15	11.433	hub	c1_2
601	ENSMUSG00000024935	c1_1	9	6.45986	NA	c1_2
602	ENSMUSG00000091086	c1_1	8	6.23854	NA	c1_2
603	ENSMUSG00000088948	c1_1	4	3.23982	NA	c1_2
604	ENSMUSG00000101585	c1_1	8	6.08976	NA	c1_2
605	ENSMUSG00000025907	c1_1	26	19.9537	hub	c1_2
606	ENSMUSG00000039187	c1_1	6	4.81677	NA	c1_2
607	ENSMUSG00000031010	c1_1	26	21.4781	hub	c1_2
608	ENSMUSG00000105512	c1_1	3	2.50337	NA	c1_2
609	ENSMUSG00000022024	c1_1	6	4.75793	NA	c1_2
610	ENSMUSG00000011751	c1_1	11	8.13411	NA	c1_2
611	ENSMUSG00000091037	c1_1	7	5.47746	NA	c1_2
612	ENSMUSG00000001175	c1_1	14	10.7884	hub	c1_2
613	ENSMUSG00000027510	c1_1	3	2.40165	NA	c1_2
614	ENSMUSG00000103730	c1_1	16	12.7761	hub	c1_2
615	ENSMUSG00000087165	c1_1	5	4.09062	NA	c1_2
616	ENSMUSG00000073656	c1_1	4	3.3139	NA	c1_2
617	ENSMUSG00000031727	c1_1	3	2.18497	NA	c1_2
618	ENSMUSG00000030557	c1_1	4	3.52805	NA	c1_2
619	ENSMUSG00000032563	c1_1	6	4.59992	NA	c1_2
620	ENSMUSG00000027297	c1_1	9	7.00331	NA	c1_2
621	ENSMUSG00000028949	c1_1	9	7.03535	NA	c1_2
622	ENSMUSG00000073678	c1_1	4	3.16685	NA	c1_2
623	ENSMUSG00000075405	c1_1	13	10.0855	hub	c1_2
624	ENSMUSG00000105398	c1_1	8	6.59565	NA	c1_2
625	ENSMUSG00000048988	c1_1	12	9.52076	hub	c1_2
626	ENSMUSG00000026696	c1_1	14	10.5181	hub	c1_2
627	ENSMUSG00000052848	c1_1	7	5.74697	NA	c1_2
628	ENSMUSG00000054942	c1_1	3	2.54898	NA	c1_2
629	ENSMUSG00000105311	c1_1	3	2.15516	NA	c1_2
630	ENSMUSG00000054720	c1_1	8	6.33255	NA	c1_2
631	ENSMUSG00000035152	c1_1	11	8.24488	NA	c1_2
632	ENSMUSG00000051678	c1_1	7	5.28741	NA	c1_2
633	ENSMUSG00000029190	c1_1	9	7.19493	NA	c1_2
634	ENSMUSG00000111793	c1_1	13	10.2644	hub	c1_2
635	ENSMUSG00000005886	c1_1	6	4.86865	NA	c1_2
636	ENSMUSG00000085589	c1_1	7	5.63179	NA	c1_2
637	ENSMUSG00000062270	c1_1	4	3.242	NA	c1_2
638	ENSMUSG00000018199	c1_1	5	4.13202	NA	c1_2
639	ENSMUSG00000039478	c1_1	4	3.19015	NA	c1_2
640	ENSMUSG00000033526	c1_1	7	5.32017	NA	c1_2
641	ENSMUSG00000041570	c1_1	4	3.3499	NA	c1_2
642	ENSMUSG00000035547	c1_1	14	10.8568	hub	c1_2
643	ENSMUSG00000034647	c1_1	9	7.59565	NA	c1_2
644	ENSMUSG00000104222	c1_1	13	10.166	hub	c1_2
645	ENSMUSG00000104448	c1_1	13	9.91328	hub	c1_2
646	ENSMUSG00000059540	c1_1	7	5.47741	NA	c1_2
647	ENSMUSG00000109031	c1_1	16	12.2317	hub	c1_2
648	ENSMUSG00000052698	c1_1	5	4.0104	NA	c1_2
649	ENSMUSG00000091604	c1_1	3	2.18603	NA	c1_2
650	ENSMUSG00000028461	c1_1	3	2.84339	NA	c1_2
651	ENSMUSG00000083820	c1_1	11	8.30798	NA	c1_2
652	ENSMUSG00000040372	c1_1	8	6.03807	NA	c1_2
653	ENSMUSG00000031731	c1_1	5	3.98735	NA	c1_2
654	ENSMUSG00000031529	c1_1	6	4.7643	NA	c1_2
655	ENSMUSG00000099869	c1_1	4	3.09857	NA	c1_2
656	ENSMUSG00000028851	c1_1	6	4.59288	NA	c1_2
657	ENSMUSG00000032479	c1_1	10	7.79343	NA	c1_2
658	ENSMUSG00000079580	c1_1	16	12.4494	hub	c1_2
659	ENSMUSG00000021986	c1_1	5	4.00337	NA	c1_2
660	ENSMUSG00000030201	c1_1	5	4.18266	NA	c1_2
661	ENSMUSG00000021495	c1_1	10	7.69192	NA	c1_2
662	ENSMUSG00000039130	c1_1	6	4.78228	NA	c1_2
663	ENSMUSG00000085560	c1_1	4	3.17871	NA	c1_2
664	ENSMUSG00000004980	c1_1	10	8.21902	NA	c1_2
665	ENSMUSG00000018076	c1_1	3	2.45458	NA	c1_2
666	ENSMUSG00000034171	c1_1	12	8.99373	hub	c1_2
667	ENSMUSG00000041417	c1_1	4	3.12664	NA	c1_2
668	ENSMUSG00000029062	c1_1	5	4.03475	NA	c1_2
669	ENSMUSG00000028393	c1_1	9	7.12967	NA	c1_2
670	ENSMUSG00000112280	c1_1	15	11.1502	hub	c1_2
671	ENSMUSG00000074748	c1_1	10	7.68595	NA	c1_2
672	ENSMUSG00000104444	c1_1	5	3.93139	NA	c1_2
673	ENSMUSG00000055407	c1_1	4	3.13725	NA	c1_2
674	ENSMUSG00000050697	c1_1	4	3.08051	NA	c1_2
675	ENSMUSG00000071064	c1_1	4	3.24791	NA	c1_2
676	ENSMUSG00000089713	c1_1	12	8.73744	hub	c1_2
677	ENSMUSG00000096992	c1_1	7	5.69718	NA	c1_2
678	ENSMUSG00000044857	c1_1	6	4.7522	NA	c1_2
679	ENSMUSG00000005506	c1_1	5	4.01453	NA	c1_2
680	ENSMUSG00000026275	c1_1	6	4.60099	NA	c1_2
681	ENSMUSG00000027177	c1_1	3	2.44028	NA	c1_2
682	ENSMUSG00000020623	c1_1	7	5.44659	NA	c1_2
683	ENSMUSG00000049414	c1_1	4	3.20504	NA	c1_2
684	ENSMUSG00000033256	c1_1	3	2.455	NA	c1_2
685	ENSMUSG00000098923	c1_1	5	3.77629	NA	c1_2
686	ENSMUSG00000111357	c1_1	19	14.162	hub	c1_2
687	ENSMUSG00000053581	c1_1	12	9.3093	hub	c1_2
688	ENSMUSG00000006906	c1_1	6	4.83561	NA	c1_2
689	ENSMUSG00000087935	c1_1	6	4.77863	NA	c1_2
690	ENSMUSG00000022892	c1_1	10	8.40704	NA	c1_2
691	ENSMUSG00000014226	c1_1	7	5.4853	NA	c1_2
692	ENSMUSG00000039110	c1_1	10	8.03794	NA	c1_2
693	ENSMUSG00000106362	c1_1	8	6.39511	NA	c1_2
694	ENSMUSG00000043241	c1_1	10	8.08093	NA	c1_2
695	ENSMUSG00000031485	c1_1	11	8.62445	NA	c1_2
696	ENSMUSG00000061536	c1_1	3	2.58029	NA	c1_2
697	ENSMUSG00000020635	c1_1	7	5.17079	NA	c1_2
698	ENSMUSG00000021087	c1_1	3	2.55077	NA	c1_2
699	ENSMUSG00000020152	c1_1	19	14.9205	hub	c1_2
700	ENSMUSG00000101845	c1_1	5	3.88491	NA	c1_2
701	ENSMUSG00000026965	c1_1	8	6.41	NA	c1_2
702	ENSMUSG00000038241	c1_1	12	9.03579	hub	c1_2
703	ENSMUSG00000102869	c1_1	9	7.01129	NA	c1_2
704	ENSMUSG00000056076	c1_1	15	11.9008	hub	c1_2
705	ENSMUSG00000073616	c1_1	8	6.12517	NA	c1_2
706	ENSMUSG00000039556	c1_1	4	3.15792	NA	c1_2
707	ENSMUSG00000032637	c1_1	6	4.75892	NA	c1_2
708	ENSMUSG00000033900	c1_1	11	8.49994	NA	c1_2
709	ENSMUSG00000021546	c1_1	10	7.99474	NA	c1_2
710	ENSMUSG00000000028	c1_1	11	8.2572	NA	c1_2
711	ENSMUSG00000030399	c1_1	3	2.47377	NA	c1_2
712	ENSMUSG00000111044	c1_1	9	7.17747	NA	c1_2
713	ENSMUSG00000087633	c1_1	7	5.45249	NA	c1_2
714	ENSMUSG00000114136	c1_1	14	10.9627	hub	c1_2
715	ENSMUSG00000044134	c1_1	10	7.58998	NA	c1_2
716	ENSMUSG00000096883	c1_1	12	9.47415	hub	c1_2
717	ENSMUSG00000025505	c1_1	5	3.85198	NA	c1_2
718	ENSMUSG00000040813	c1_1	3	2.53479	NA	c1_2
719	ENSMUSG00000109431	c1_1	7	5.60251	NA	c1_2
720	ENSMUSG00000038055	c1_1	6	4.85488	NA	c1_2
721	ENSMUSG00000029627	c1_1	4	2.98507	NA	c1_2
722	ENSMUSG00000028832	c1_1	4	3.17626	NA	c1_2
723	ENSMUSG00000024283	c1_1	7	5.46247	NA	c1_2
724	ENSMUSG00000025323	c1_1	12	9.36316	hub	c1_2
725	ENSMUSG00000109984	c1_1	6	4.55784	NA	c1_2
726	ENSMUSG00000021767	c1_1	6	5.11457	NA	c1_2
727	ENSMUSG00000021218	c1_1	13	9.86825	hub	c1_2
728	ENSMUSG00000103971	c1_1	8	6.32503	NA	c1_2
729	ENSMUSG00000058883	c1_1	2	1.60709	NA	c1_2
730	ENSMUSG00000029814	c1_1	2	1.46169	NA	c1_2
731	ENSMUSG00000064127	c1_1	5	4.19754	NA	c1_2
732	ENSMUSG00000045983	c1_1	8	6.28859	NA	c1_2
733	ENSMUSG00000073486	c1_1	11	8.36959	NA	c1_2
734	ENSMUSG00000027371	c1_1	8	6.30089	NA	c1_2
735	ENSMUSG00000046844	c1_1	5	3.81075	NA	c1_2
736	ENSMUSG00000044791	c1_1	6	4.6793	NA	c1_2
737	ENSMUSG00000041889	c1_1	9	6.61895	NA	c1_2
738	ENSMUSG00000079323	c1_1	22	16.6392	hub	c1_2
739	ENSMUSG00000022847	c1_1	6	4.85508	NA	c1_2
740	ENSMUSG00000054808	c1_1	7	5.59773	NA	c1_2
741	ENSMUSG00000027797	c1_1	4	2.93546	NA	c1_2
742	ENSMUSG00000020612	c1_1	17	12.8577	hub	c1_2
743	ENSMUSG00000040860	c1_1	8	6.06294	NA	c1_2
744	ENSMUSG00000020580	c1_1	15	12.5593	hub	c1_2
745	ENSMUSG00000116009	c1_1	15	11.7284	hub	c1_2
746	ENSMUSG00000047459	c1_1	8	6.30786	NA	c1_2
747	ENSMUSG00000032666	c1_1	7	5.41067	NA	c1_2
748	ENSMUSG00000026833	c1_1	10	7.5642	NA	c1_2
749	ENSMUSG00000086107	c1_1	18	13.8782	hub	c1_2
750	ENSMUSG00000030729	c1_1	6	4.57174	NA	c1_2
751	ENSMUSG00000089517	c1_1	6	4.80882	NA	c1_2
752	ENSMUSG00000008318	c1_1	13	10.2402	hub	c1_2
753	ENSMUSG00000117008	c1_1	5	4.01837	NA	c1_2
754	ENSMUSG00000048878	c1_1	3	2.49913	NA	c1_2
755	ENSMUSG00000039372	c1_1	7	5.34973	NA	c1_2
756	ENSMUSG00000002384	c1_1	4	3.18878	NA	c1_2
757	ENSMUSG00000053754	c1_1	7	5.42752	NA	c1_2
758	ENSMUSG00000040549	c1_1	7	5.29312	NA	c1_2
759	ENSMUSG00000049100	c1_1	4	3.10275	NA	c1_2
760	ENSMUSG00000104748	c1_1	9	6.61007	NA	c1_2
761	ENSMUSG00000086342	c1_1	7	5.39463	NA	c1_2
762	ENSMUSG00000090665	c1_1	15	11.3216	hub	c1_2
763	ENSMUSG00000022507	c1_1	5	4.19617	NA	c1_2
764	ENSMUSG00000104690	c1_1	4	3.31752	NA	c1_2
765	ENSMUSG00000021270	c1_1	8	6.39383	NA	c1_2
766	ENSMUSG00000062044	c1_1	12	9.20393	hub	c1_2
767	ENSMUSG00000004446	c1_1	5	3.84384	NA	c1_2
768	ENSMUSG00000030275	c1_1	4	2.92808	NA	c1_2
769	ENSMUSG00000090327	c1_1	5	4.14008	NA	c1_2
770	ENSMUSG00000108043	c1_1	7	5.60189	NA	c1_2
771	ENSMUSG00000108720	c1_1	7	5.5141	NA	c1_2
772	ENSMUSG00000092599	c1_1	11	8.47031	NA	c1_2
773	ENSMUSG00000025366	c1_1	9	6.80421	NA	c1_2
774	ENSMUSG00000044708	c1_1	7	5.30337	NA	c1_2
775	ENSMUSG00000091412	c1_1	4	3.19272	NA	c1_2
776	ENSMUSG00000064202	c1_1	8	6.44517	NA	c1_2
777	ENSMUSG00000055430	c1_1	9	7.11363	NA	c1_2
778	ENSMUSG00000071708	c1_1	4	3.17503	NA	c1_2
779	ENSMUSG00000019966	c1_1	3	2.25951	NA	c1_2
780	ENSMUSG00000017631	c1_1	3	2.45475	NA	c1_2
781	ENSMUSG00000027566	c1_1	4	3.10852	NA	c1_2
782	ENSMUSG00000018707	c1_1	21	17.0863	hub	c1_2
783	ENSMUSG00000099010	c1_1	10	7.61442	NA	c1_2
784	ENSMUSG00000106837	c1_1	13	10.1786	hub	c1_2
785	ENSMUSG00000069270	c1_1	7	5.44602	NA	c1_2
786	ENSMUSG00000070923	c1_1	24	18.5244	hub	c1_2
787	ENSMUSG00000114255	c1_1	17	13.3547	hub	c1_2
788	ENSMUSG00000035236	c1_1	10	7.65491	NA	c1_2
789	ENSMUSG00000106404	c1_1	10	7.86176	NA	c1_2
790	ENSMUSG00000071586	c1_1	9	6.78367	NA	c1_2
791	ENSMUSG00000064945	c1_1	5	4.07946	NA	c1_2
792	ENSMUSG00000090185	c1_1	7	5.61046	NA	c1_2
793	ENSMUSG00000036241	c1_1	6	4.46799	NA	c1_2
794	ENSMUSG00000030105	c1_1	15	11.3283	hub	c1_2
795	ENSMUSG00000041354	c1_1	11	8.79085	NA	c1_2
796	ENSMUSG00000108348	c1_1	6	4.64489	NA	c1_2
797	ENSMUSG00000106049	c1_1	7	5.40308	NA	c1_2
798	ENSMUSG00000104913	c1_1	8	6.08888	NA	c1_2
799	ENSMUSG00000020458	c1_1	8	6.62027	NA	c1_2
800	ENSMUSG00000028656	c1_1	4	3.12605	NA	c1_2
801	ENSMUSG00000038095	c1_1	5	4.23901	NA	c1_2
802	ENSMUSG00000035133	c1_1	11	8.95743	NA	c1_2
803	ENSMUSG00000005871	c1_1	20	15.7055	hub	c1_2
804	ENSMUSG00000028005	c1_1	8	5.87218	NA	c1_2
805	ENSMUSG00000085546	c1_1	5	3.9555	NA	c1_2
806	ENSMUSG00000027673	c1_1	5	3.93977	NA	c1_2
807	ENSMUSG00000056493	c1_1	4	3.09447	NA	c1_2
808	ENSMUSG00000110390	c1_1	17	13.1231	hub	c1_2
809	ENSMUSG00000110741	c1_1	5	4.04448	NA	c1_2
810	ENSMUSG00000109270	c1_1	11	8.69439	NA	c1_2
811	ENSMUSG00000090330	c1_1	5	3.96743	NA	c1_2
812	ENSMUSG00000017721	c1_1	5	3.80489	NA	c1_2
813	ENSMUSG00000103436	c1_1	4	3.13026	NA	c1_2
814	ENSMUSG00000024002	c1_1	7	5.82163	NA	c1_2
815	ENSMUSG00000104884	c1_1	37	29.4285	hub	c1_2
816	ENSMUSG00000061518	c1_1	6	4.55649	NA	c1_2
817	ENSMUSG00000002105	c1_1	16	11.8788	hub	c1_2
818	ENSMUSG00000037012	c1_1	19	14.984	hub	c1_2
819	ENSMUSG00000033933	c1_1	8	6.27067	NA	c1_2
820	ENSMUSG00000103392	c1_1	4	3.30085	NA	c1_2
821	ENSMUSG00000030059	c1_1	7	5.10512	NA	c1_2
822	ENSMUSG00000021936	c1_1	10	7.80567	NA	c1_2
823	ENSMUSG00000034427	c1_1	3	2.49759	NA	c1_2
824	ENSMUSG00000038271	c1_1	5	4.09432	NA	c1_2
825	ENSMUSG00000029992	c1_1	11	8.74482	NA	c1_2
826	ENSMUSG00000054766	c1_1	6	4.58353	NA	c1_2
827	ENSMUSG00000030161	c1_1	11	8.34446	NA	c1_2
828	ENSMUSG00000049891	c1_1	10	7.75562	NA	c1_2
829	ENSMUSG00000030107	c1_1	3	2.20057	NA	c1_2
830	ENSMUSG00000108597	c1_1	13	10.206	hub	c1_2
831	ENSMUSG00000038729	c1_1	5	4.11502	NA	c1_2
832	ENSMUSG00000097093	c1_1	5	4.06934	NA	c1_2
833	ENSMUSG00000028848	c1_1	14	10.8805	hub	c1_2
834	ENSMUSG00000114279	c1_1	5	3.71016	NA	c1_2
835	ENSMUSG00000035247	c1_1	4	3.36322	NA	c1_2
836	ENSMUSG00000063511	c1_1	28	21.1182	hub	c1_2
837	ENSMUSG00000038312	c1_1	4	3.10043	NA	c1_2
838	ENSMUSG00000074994	c1_1	5	3.97652	NA	c1_2
839	ENSMUSG00000020590	c1_1	6	4.93072	NA	c1_2
840	ENSMUSG00000002808	c1_1	8	6.45436	NA	c1_2
841	ENSMUSG00000087819	c1_1	3	2.34484	NA	c1_2
842	ENSMUSG00000074346	c1_1	18	13.9093	hub	c1_2
843	ENSMUSG00000013701	c1_1	3	2.38934	NA	c1_2
844	ENSMUSG00000042323	c1_1	9	7.14509	NA	c1_2
845	ENSMUSG00000051695	c1_1	5	3.8895	NA	c1_2
846	ENSMUSG00000027399	c1_1	3	2.48688	NA	c1_2
847	ENSMUSG00000042328	c1_1	4	3.27199	NA	c1_2
848	ENSMUSG00000055926	c1_1	9	6.71431	NA	c1_2
849	ENSMUSG00000105350	c1_1	9	6.69481	NA	c1_2
850	ENSMUSG00000101678	c1_1	6	4.29388	NA	c1_2
851	ENSMUSG00000058793	c1_1	4	3.27335	NA	c1_2
852	ENSMUSG00000056429	c1_1	10	7.40351	NA	c1_2
853	ENSMUSG00000022983	c1_1	4	3.15196	NA	c1_2
854	ENSMUSG00000102912	c1_1	5	3.86898	NA	c1_2
855	ENSMUSG00000086779	c1_1	10	7.65212	NA	c1_2
856	ENSMUSG00000001891	c1_1	10	7.29855	NA	c1_2
857	ENSMUSG00000107143	c1_1	9	6.9882	NA	c1_2
858	ENSMUSG00000041483	c1_1	10	7.65139	NA	c1_2
859	ENSMUSG00000019775	c1_1	11	8.60522	NA	c1_2
860	ENSMUSG00000025991	c1_1	8	6.12257	NA	c1_2
861	ENSMUSG00000044365	c1_1	3	2.50923	NA	c1_2
862	ENSMUSG00000045482	c1_1	6	4.98523	NA	c1_2
863	ENSMUSG00000078578	c1_1	17	12.7598	hub	c1_2
864	ENSMUSG00000033916	c1_1	7	5.34301	NA	c1_2
865	ENSMUSG00000117286	c1_1	8	6.54463	NA	c1_2
866	ENSMUSG00000030942	c1_1	3	2.5165	NA	c1_2
867	ENSMUSG00000084523	c1_1	8	6.34028	NA	c1_2
868	ENSMUSG00000046442	c1_1	7	5.5494	NA	c1_2
869	ENSMUSG00000030788	c1_1	11	8.4324	NA	c1_2
870	ENSMUSG00000098650	c1_1	3	2.20891	NA	c1_2
871	ENSMUSG00000044465	c1_1	4	3.21814	NA	c1_2
872	ENSMUSG00000068373	c1_1	6	4.50106	NA	c1_2
873	ENSMUSG00000091735	c1_1	5	3.64838	NA	c1_2
874	ENSMUSG00000059486	c1_1	17	13.0665	hub	c1_2
875	ENSMUSG00000047888	c1_1	13	10.9798	hub	c1_2
876	ENSMUSG00000023236	c1_1	8	6.25443	NA	c1_2
877	ENSMUSG00000111080	c1_1	5	3.76508	NA	c1_2
878	ENSMUSG00000086610	c1_1	11	8.4961	NA	c1_2
879	ENSMUSG00000087370	c1_1	7	5.5836	NA	c1_2
880	ENSMUSG00000092386	c1_1	8	6.14374	NA	c1_2
881	ENSMUSG00000074403	c1_1	12	9.12389	hub	c1_2
882	ENSMUSG00000064440	c1_1	5	3.87918	NA	c1_2
883	ENSMUSG00000079242	c1_1	16	11.3857	hub	c1_2
884	ENSMUSG00000033763	c1_1	4	3.36402	NA	c1_2
885	ENSMUSG00000021687	c1_1	6	4.56036	NA	c1_2
886	ENSMUSG00000075576	c1_1	6	4.76009	NA	c1_2
887	ENSMUSG00000018501	c1_1	5	4.21341	NA	c1_2
888	ENSMUSG00000073639	c1_1	4	3.12953	NA	c1_2
889	ENSMUSG00000041528	c1_1	6	4.72484	NA	c1_2
890	ENSMUSG00000083396	c1_1	3	2.43074	NA	c1_2
891	ENSMUSG00000118249	c1_1	3	2.43239	NA	c1_2
892	ENSMUSG00000048807	c1_1	5	3.70469	NA	c1_2
893	ENSMUSG00000083879	c1_1	7	5.56802	NA	c1_2
894	ENSMUSG00000044716	c1_1	5	3.85048	NA	c1_2
895	ENSMUSG00000055373	c1_1	10	7.81146	NA	c1_2
896	ENSMUSG00000086098	c1_1	7	5.28646	NA	c1_2
897	ENSMUSG00000086219	c1_1	3	2.46945	NA	c1_2
898	ENSMUSG00000002871	c1_1	4	3.0201	NA	c1_2
899	ENSMUSG00000041729	c1_1	4	3.16836	NA	c1_2
900	ENSMUSG00000092981	c1_1	3	2.34348	NA	c1_2
901	ENSMUSG00000005142	c1_1	4	3.03123	NA	c1_2
902	ENSMUSG00000100629	c1_1	4	2.9742	NA	c1_2
903	ENSMUSG00000031703	c1_1	7	5.56999	NA	c1_2
904	ENSMUSG00000083798	c1_1	5	3.9955	NA	c1_2
905	ENSMUSG00000026238	c1_1	7	5.34623	NA	c1_2
906	ENSMUSG00000112825	c1_1	3	2.5092	NA	c1_2
907	ENSMUSG00000061028	c1_1	12	8.83377	hub	c1_2
908	ENSMUSG00000004771	c1_1	3	2.49916	NA	c1_2
909	ENSMUSG00000015702	c1_1	8	6.19136	NA	c1_2
910	ENSMUSG00000066042	c1_1	7	5.25621	NA	c1_2
911	ENSMUSG00000097365	c1_1	3	2.43409	NA	c1_2
912	ENSMUSG00000085326	c1_1	7	5.48562	NA	c1_2
913	ENSMUSG00000021597	c1_1	7	5.46508	NA	c1_2
914	ENSMUSG00000027805	c1_1	6	4.56107	NA	c1_2
915	ENSMUSG00000026021	c1_1	4	3.09765	NA	c1_2
916	ENSMUSG00000038916	c1_1	4	2.98917	NA	c1_2
917	ENSMUSG00000092418	c1_1	12	9.4785	hub	c1_2
918	ENSMUSG00000074212	c1_1	5	3.90409	NA	c1_2
919	ENSMUSG00000037965	c1_1	6	5.09915	NA	c1_2
920	ENSMUSG00000097125	c1_1	6	4.6452	NA	c1_2
921	ENSMUSG00000047428	c1_1	4	3.25076	NA	c1_2
922	ENSMUSG00000020102	c1_1	4	3.2519	NA	c1_2
923	ENSMUSG00000033434	c1_1	8	5.97209	NA	c1_2
924	ENSMUSG00000029166	c1_1	6	4.79942	NA	c1_2
925	ENSMUSG00000032745	c1_1	14	11.0037	hub	c1_2
926	ENSMUSG00000085402	c1_1	12	9.35463	hub	c1_2
927	ENSMUSG00000034297	c1_1	4	3.23277	NA	c1_2
928	ENSMUSG00000066415	c1_1	6	4.55042	NA	c1_2
929	ENSMUSG00000026736	c1_1	6	4.50149	NA	c1_2
930	ENSMUSG00000021144	c1_1	5	3.76469	NA	c1_2
931	ENSMUSG00000028582	c1_1	5	3.83207	NA	c1_2
932	ENSMUSG00000090258	c1_1	3	2.44741	NA	c1_2
933	ENSMUSG00000033214	c1_1	8	5.93797	NA	c1_2
934	ENSMUSG00000028883	c1_1	3	2.41392	NA	c1_2
935	ENSMUSG00000020962	c1_1	7	5.42122	NA	c1_2
936	ENSMUSG00000002345	c1_1	1	0.839735	NA	c1_2
937	ENSMUSG00000065438	c1_1	6	4.8067	NA	c1_2
938	ENSMUSG00000028407	c1_1	4	3.12711	NA	c1_2
939	ENSMUSG00000092356	c1_1	5	4.11654	NA	c1_2
940	ENSMUSG00000070476	c1_1	4	3.20343	NA	c1_2
941	ENSMUSG00000055254	c1_1	10	8.0346	NA	c1_2
942	ENSMUSG00000086560	c1_1	7	5.27302	NA	c1_2
943	ENSMUSG00000019362	c1_1	3	2.39746	NA	c1_2
944	ENSMUSG00000098120	c1_1	16	12.1341	hub	c1_2
945	ENSMUSG00000053192	c1_1	8	6.24275	NA	c1_2
946	ENSMUSG00000037466	c1_1	5	3.94293	NA	c1_2
947	ENSMUSG00000090370	c1_1	5	4.02117	NA	c1_2
948	ENSMUSG00000026023	c1_1	5	3.91896	NA	c1_2
949	ENSMUSG00000085261	c1_1	14	9.70323	hub	c1_2
950	ENSMUSG00000080365	c1_1	4	3.30069	NA	c1_2
951	ENSMUSG00000028691	c1_1	5	3.9777	NA	c1_2
952	ENSMUSG00000013736	c1_1	10	7.22042	NA	c1_2
953	ENSMUSG00000048330	c1_1	10	7.78524	NA	c1_2
954	ENSMUSG00000035284	c1_1	5	3.82817	NA	c1_2
955	ENSMUSG00000041215	c1_1	5	3.53599	NA	c1_2
956	ENSMUSG00000050010	c1_1	5	3.90417	NA	c1_2
957	ENSMUSG00000018846	c1_1	5	3.8976	NA	c1_2
958	ENSMUSG00000076387	c1_1	6	4.57548	NA	c1_2
959	ENSMUSG00000059479	c1_1	4	3.29297	NA	c1_2
960	ENSMUSG00000115074	c1_1	6	4.65096	NA	c1_2
961	ENSMUSG00000036442	c1_1	4	3.17096	NA	c1_2
962	ENSMUSG00000092243	c1_1	5	3.82366	NA	c1_2
963	ENSMUSG00000061603	c1_1	7	5.96325	NA	c1_2
964	ENSMUSG00000084106	c1_1	6	4.57925	NA	c1_2
965	ENSMUSG00000087268	c1_1	7	5.18705	NA	c1_2
966	ENSMUSG00000020476	c1_1	3	2.45414	NA	c1_2
967	ENSMUSG00000115976	c1_1	20	15.6951	hub	c1_2
968	ENSMUSG00000047496	c1_1	3	2.3057	NA	c1_2
969	ENSMUSG00000103001	c1_1	4	3.28214	NA	c1_2
970	ENSMUSG00000026563	c1_1	4	3.21392	NA	c1_2
971	ENSMUSG00000112694	c1_1	8	6.12541	NA	c1_2
972	ENSMUSG00000035212	c1_1	3	2.35343	NA	c1_2
973	ENSMUSG00000080242	c1_1	4	3.21377	NA	c1_2
974	ENSMUSG00000031889	c1_1	4	3.14687	NA	c1_2
975	ENSMUSG00000026469	c1_1	6	4.67076	NA	c1_2
976	ENSMUSG00000027636	c1_1	4	3.25464	NA	c1_2
977	ENSMUSG00000038352	c1_1	10	7.34131	NA	c1_2
978	ENSMUSG00000068748	c1_1	5	3.95635	NA	c1_2
979	ENSMUSG00000014313	c1_1	5	3.91387	NA	c1_2
980	ENSMUSG00000053693	c1_1	7	5.60565	NA	c1_2
981	ENSMUSG00000090691	c1_1	13	10.3554	hub	c1_2
982	ENSMUSG00000072704	c1_1	7	5.33468	NA	c1_2
983	ENSMUSG00000117098	c1_1	8	6.41191	NA	c1_2
984	ENSMUSG00000020876	c1_1	6	4.73102	NA	c1_2
985	ENSMUSG00000090935	c1_1	5	3.6568	NA	c1_2
986	ENSMUSG00000032044	c1_1	7	5.38931	NA	c1_2
987	ENSMUSG00000049421	c1_1	9	6.44595	NA	c1_2
988	ENSMUSG00000103358	c1_1	5	3.65852	NA	c1_2
989	ENSMUSG00000080935	c1_1	4	3.29333	NA	c1_2
990	ENSMUSG00000076138	c1_1	4	2.96992	NA	c1_2
991	ENSMUSG00000049285	c1_1	6	4.73251	NA	c1_2
992	ENSMUSG00000040785	c1_1	14	11.2998	hub	c1_2
993	ENSMUSG00000076052	c1_1	5	3.87011	NA	c1_2
994	ENSMUSG00000107706	c1_1	6	4.81172	NA	c1_2
995	ENSMUSG00000050234	c1_1	11	7.94368	NA	c1_2
996	ENSMUSG00000086277	c1_1	3	2.15291	NA	c1_2
997	ENSMUSG00000054405	c1_1	3	2.53358	NA	c1_2
998	ENSMUSG00000006412	c1_1	5	3.92981	NA	c1_2
999	ENSMUSG00000025142	c1_1	6	4.93764	NA	c1_2
1000	ENSMUSG00000030016	c1_1	5	3.80613	NA	c1_2
1001	ENSMUSG00000116771	c1_1	1	0.834634	NA	c1_2
1002	ENSMUSG00000085667	c1_1	6	4.75621	NA	c1_2
1003	ENSMUSG00000086206	c1_1	7	5.20896	NA	c1_2
1004	ENSMUSG00000094595	c1_1	6	4.61908	NA	c1_2
1005	ENSMUSG00000027109	c1_1	5	3.70509	NA	c1_2
1006	ENSMUSG00000027509	c1_1	4	3.25111	NA	c1_2
1007	ENSMUSG00000034112	c1_1	9	6.70304	NA	c1_2
1008	ENSMUSG00000057614	c1_1	3	2.40135	NA	c1_2
1009	ENSMUSG00000026039	c1_1	4	3.15696	NA	c1_2
1010	ENSMUSG00000030647	c1_1	9	7.05253	NA	c1_2
1011	ENSMUSG00000042625	c1_1	15	11.8651	hub	c1_2
1012	ENSMUSG00000075470	c1_1	6	4.60766	NA	c1_2
1013	ENSMUSG00000051355	c1_1	5	3.88386	NA	c1_2
1014	ENSMUSG00000037458	c1_1	29	22.5717	hub	c1_2
1015	ENSMUSG00000039988	c1_1	5	3.9737	NA	c1_2
1016	ENSMUSG00000086328	c1_1	7	5.21496	NA	c1_2
1017	ENSMUSG00000029422	c1_1	8	6.47452	NA	c1_2
1018	ENSMUSG00000037461	c1_1	3	2.32642	NA	c1_2
1019	ENSMUSG00000000078	c1_1	7	5.38705	NA	c1_2
1020	ENSMUSG00000100347	c1_1	5	3.93653	NA	c1_2
1021	ENSMUSG00000028961	c1_1	5	3.87557	NA	c1_2
1022	ENSMUSG00000104156	c1_1	15	11.3244	hub	c1_2
1023	ENSMUSG00000099803	c1_1	1	0.833392	NA	c1_2
1024	ENSMUSG00000091351	c1_1	5	3.90168	NA	c1_2
1025	ENSMUSG00000002280	c1_1	6	4.70627	NA	c1_2
1026	ENSMUSG00000084799	c1_1	7	4.91363	NA	c1_2
1027	ENSMUSG00000067194	c1_1	21	17.2525	hub	c1_2
1028	ENSMUSG00000006699	c1_1	6	4.81147	NA	c1_2
1029	ENSMUSG00000040321	c1_1	4	3.07669	NA	c1_2
1030	ENSMUSG00000105482	c1_1	5	3.94828	NA	c1_2
1031	ENSMUSG00000030878	c1_1	4	3.07035	NA	c1_2
1032	ENSMUSG00000022961	c1_1	4	3.2025	NA	c1_2
1033	ENSMUSG00000052889	c1_1	4	3.08771	NA	c1_2
1034	ENSMUSG00000037463	c1_1	4	3.09628	NA	c1_2
1035	ENSMUSG00000028514	c1_1	6	4.42423	NA	c1_2
1036	ENSMUSG00000029625	c1_1	20	15.7358	hub	c1_2
1037	ENSMUSG00000037709	c1_1	3	2.32106	NA	c1_2
1038	ENSMUSG00000035529	c1_1	6	4.40691	NA	c1_2
1039	ENSMUSG00000022533	c1_1	6	4.61523	NA	c1_2
1040	ENSMUSG00000028896	c1_1	3	2.15022	NA	c1_2
1041	ENSMUSG00000090862	c1_1	5	3.78512	NA	c1_2
1042	ENSMUSG00000037606	c1_1	6	4.50141	NA	c1_2
1043	ENSMUSG00000026269	c1_1	5	3.67953	NA	c1_2
1044	ENSMUSG00000020723	c1_1	9	6.84108	NA	c1_2
1045	ENSMUSG00000010392	c1_1	13	9.81385	hub	c1_2
1046	ENSMUSG00000025609	c1_1	6	4.52139	NA	c1_2
1047	ENSMUSG00000064563	c1_1	5	3.75501	NA	c1_2
1048	ENSMUSG00000096549	c1_1	9	6.7578	NA	c1_2
1049	ENSMUSG00000001440	c1_1	6	4.58123	NA	c1_2
1050	ENSMUSG00000028063	c1_1	4	3.15104	NA	c1_2
1051	ENSMUSG00000015755	c1_1	3	2.36202	NA	c1_2
1052	ENSMUSG00000004268	c1_1	3	2.34588	NA	c1_2
1053	ENSMUSG00000090071	c1_1	7	5.74128	NA	c1_2
1054	ENSMUSG00000042709	c1_1	3	2.28394	NA	c1_2
1055	ENSMUSG00000044807	c1_1	4	3.20268	NA	c1_2
1056	ENSMUSG00000040389	c1_1	6	4.70468	NA	c1_2
1057	ENSMUSG00000085549	c1_1	4	3.0969	NA	c1_2
1058	ENSMUSG00000029309	c1_1	6	4.76762	NA	c1_2
1059	ENSMUSG00000031701	c1_1	5	3.85494	NA	c1_2
1060	ENSMUSG00000056501	c1_1	6	4.4828	NA	c1_2
1061	ENSMUSG00000059005	c1_1	6	4.52444	NA	c1_2
1062	ENSMUSG00000006423	c1_1	14	10.8025	hub	c1_2
1063	ENSMUSG00000029175	c1_1	3	2.26893	NA	c1_2
1064	ENSMUSG00000114457	c1_1	7	5.31906	NA	c1_2
1065	ENSMUSG00000015944	c1_1	3	2.49972	NA	c1_2
1066	ENSMUSG00000040054	c1_1	11	8.75571	NA	c1_2
1067	ENSMUSG00000061689	c1_1	6	4.45931	NA	c1_2
1068	ENSMUSG00000017652	c1_1	7	5.15947	NA	c1_2
1069	ENSMUSG00000052752	c1_1	9	6.99739	NA	c1_2
1070	ENSMUSG00000030649	c1_1	4	2.99159	NA	c1_2
1071	ENSMUSG00000026035	c1_1	5	3.82818	NA	c1_2
1072	ENSMUSG00000074796	c1_1	9	6.4383	NA	c1_2
1073	ENSMUSG00000040811	c1_1	5	3.72854	NA	c1_2
1074	ENSMUSG00000111828	c1_1	8	5.85428	NA	c1_2
1075	ENSMUSG00000027581	c1_1	7	5.3125	NA	c1_2
1076	ENSMUSG00000030629	c1_1	9	6.79583	NA	c1_2
1077	ENSMUSG00000104010	c1_1	4	3.06438	NA	c1_2
1078	ENSMUSG00000021427	c1_1	10	7.59762	NA	c1_2
1079	ENSMUSG00000037553	c1_1	3	2.46142	NA	c1_2
1080	ENSMUSG00000056708	c1_1	6	4.32936	NA	c1_2
1081	ENSMUSG00000078681	c1_1	19	14.5248	hub	c1_2
1082	ENSMUSG00000028657	c1_1	4	2.84745	NA	c1_2
1083	ENSMUSG00000040396	c1_1	3	2.33903	NA	c1_2
1084	ENSMUSG00000103529	c1_1	3	2.35631	NA	c1_2
1085	ENSMUSG00000029729	c1_1	7	5.46767	NA	c1_2
1086	ENSMUSG00000089917	c1_1	5	3.6136	NA	c1_2
1087	ENSMUSG00000037872	c1_1	4	2.97783	NA	c1_2
1088	ENSMUSG00000055818	c1_1	5	3.71944	NA	c1_2
1089	ENSMUSG00000001855	c1_1	5	3.81734	NA	c1_2
1090	ENSMUSG00000104761	c1_1	3	2.35485	NA	c1_2
1091	ENSMUSG00000103940	c1_1	12	8.87401	hub	c1_2
1092	ENSMUSG00000040459	c1_1	5	3.90143	NA	c1_2
1093	ENSMUSG00000084892	c1_1	4	3.0808	NA	c1_2
1094	ENSMUSG00000025979	c1_1	16	12.2039	hub	c1_2
1095	ENSMUSG00000003813	c1_1	4	2.96456	NA	c1_2
1096	ENSMUSG00000021786	c1_1	3	2.33381	NA	c1_2
1097	ENSMUSG00000025613	c1_1	16	11.7752	hub	c1_2
1098	ENSMUSG00000029095	c1_1	6	4.75159	NA	c1_2
1099	ENSMUSG00000026864	c1_1	3	2.28647	NA	c1_2
1100	ENSMUSG00000040824	c1_1	6	4.42956	NA	c1_2
1101	ENSMUSG00000018841	c1_1	4	3.04171	NA	c1_2
1102	ENSMUSG00000028249	c1_1	7	5.17554	NA	c1_2
1103	ENSMUSG00000060126	c1_1	4	3.14037	NA	c1_2
1104	ENSMUSG00000057133	c1_1	6	4.47476	NA	c1_2
1105	ENSMUSG00000023007	c1_1	8	5.79875	NA	c1_2
1106	ENSMUSG00000030286	c1_1	3	2.33856	NA	c1_2
1107	ENSMUSG00000109390	c1_1	11	8.33296	NA	c1_2
1108	ENSMUSG00000078932	c1_1	7	5.19722	NA	c1_2
1109	ENSMUSG00000027342	c1_1	6	4.39886	NA	c1_2
1110	ENSMUSG00000053897	c1_1	3	2.15324	NA	c1_2
1111	ENSMUSG00000082063	c1_1	7	4.82063	NA	c1_2
1112	ENSMUSG00000021470	c1_1	4	2.90791	NA	c1_2
1113	ENSMUSG00000004319	c1_1	6	4.59482	NA	c1_2
1114	ENSMUSG00000027599	c1_1	6	4.55486	NA	c1_2
1115	ENSMUSG00000034088	c1_1	4	3.08187	NA	c1_2
1116	ENSMUSG00000028060	c1_1	4	2.98432	NA	c1_2
1117	ENSMUSG00000078611	c1_1	3	2.37059	NA	c1_2
1118	ENSMUSG00000029840	c1_1	9	6.83909	NA	c1_2
1119	ENSMUSG00000098146	c1_1	7	5.08505	NA	c1_2
1120	ENSMUSG00000027099	c1_1	11	7.91043	NA	c1_2
1121	ENSMUSG00000035851	c1_1	4	3.27075	NA	c1_2
1122	ENSMUSG00000005161	c1_1	5	3.76538	NA	c1_2
1123	ENSMUSG00000037573	c1_1	4	3.20017	NA	c1_2
1124	ENSMUSG00000037096	c1_1	3	2.20009	NA	c1_2
1125	ENSMUSG00000079511	c1_1	8	6.44368	NA	c1_2
1126	ENSMUSG00000026853	c1_1	5	3.58169	NA	c1_2
1127	ENSMUSG00000040415	c1_1	9	7.52284	NA	c1_2
1128	ENSMUSG00000053460	c1_1	3	2.24464	NA	c1_2
1129	ENSMUSG00000020483	c1_1	17	13.2321	hub	c1_2
1130	ENSMUSG00000099401	c1_1	5	3.78	NA	c1_2
1131	ENSMUSG00000028869	c1_1	6	4.27407	NA	c1_2
1132	ENSMUSG00000028030	c1_1	3	2.41487	NA	c1_2
1133	ENSMUSG00000104548	c1_1	6	4.54443	NA	c1_2
1134	ENSMUSG00000045409	c1_1	11	7.98635	NA	c1_2
1135	ENSMUSG00000030089	c1_1	5	3.88622	NA	c1_2
1136	ENSMUSG00000003581	c1_1	8	6.06955	NA	c1_2
1137	ENSMUSG00000033964	c1_1	11	7.81584	NA	c1_2
1138	ENSMUSG00000041180	c1_1	5	4.07345	NA	c1_2
1139	ENSMUSG00000021577	c1_1	9	7.1206	NA	c1_2
1140	ENSMUSG00000040447	c1_1	4	3.12602	NA	c1_2
1141	ENSMUSG00000034771	c1_1	4	3.07341	NA	c1_2
1142	ENSMUSG00000106304	c1_1	4	2.9095	NA	c1_2
1143	ENSMUSG00000113608	c1_1	10	7.57486	NA	c1_2
1144	ENSMUSG00000045128	c1_1	3	2.30037	NA	c1_2
1145	ENSMUSG00000055302	c1_1	9	7.00201	NA	c1_2
1146	ENSMUSG00000000439	c1_1	3	2.42683	NA	c1_2
1147	ENSMUSG00000062604	c1_1	3	2.43725	NA	c1_2
1148	ENSMUSG00000027236	c1_1	3	2.28544	NA	c1_2
1149	ENSMUSG00000015889	c1_1	4	3.21419	NA	c1_2
1150	ENSMUSG00000103649	c1_1	4	3.02304	NA	c1_2
1151	ENSMUSG00000019998	c1_1	5	3.91791	NA	c1_2
1152	ENSMUSG00000032526	c1_1	5	3.85369	NA	c1_2
1153	ENSMUSG00000065176	c1_1	17	12.4888	hub	c1_2
1154	ENSMUSG00000051113	c1_1	8	6.12048	NA	c1_2
1155	ENSMUSG00000096910	c1_1	5	3.78959	NA	c1_2
1156	ENSMUSG00000037989	c1_1	30	22.3691	hub	c1_2
1157	ENSMUSG00000022151	c1_1	6	4.43442	NA	c1_2
1158	ENSMUSG00000027770	c1_1	5	3.81167	NA	c1_2
1159	ENSMUSG00000036155	c1_1	5	3.67128	NA	c1_2
1160	ENSMUSG00000021319	c1_1	8	6.05596	NA	c1_2
1161	ENSMUSG00000025899	c1_1	4	3.2606	NA	c1_2
1162	ENSMUSG00000039354	c1_1	8	6.3081	NA	c1_2
1163	ENSMUSG00000070697	c1_1	11	8.29112	NA	c1_2
1164	ENSMUSG00000022407	c1_1	11	8.57236	NA	c1_2
1165	ENSMUSG00000032356	c1_1	6	4.6079	NA	c1_2
1166	ENSMUSG00000068117	c1_1	5	3.9597	NA	c1_2
1167	ENSMUSG00000021573	c1_1	8	6.29166	NA	c1_2
1168	ENSMUSG00000046916	c1_1	5	3.8604	NA	c1_2
1169	ENSMUSG00000001300	c1_1	12	9.16402	hub	c1_2
1170	ENSMUSG00000087652	c1_1	3	2.21621	NA	c1_2
1171	ENSMUSG00000095332	c1_1	6	4.44062	NA	c1_2
1172	ENSMUSG00000020964	c1_1	5	3.99735	NA	c1_2
1173	ENSMUSG00000101952	c1_1	3	2.21473	NA	c1_2
1174	ENSMUSG00000037437	c1_1	4	2.91483	NA	c1_2
1175	ENSMUSG00000008429	c1_1	5	3.67092	NA	c1_2
1176	ENSMUSG00000056904	c1_1	5	3.93517	NA	c1_2
1177	ENSMUSG00000039759	c1_1	3	2.14241	NA	c1_2
1178	ENSMUSG00000049550	c1_1	4	3.14558	NA	c1_2
1179	ENSMUSG00000025466	c1_1	4	2.96506	NA	c1_2
1180	ENSMUSG00000064387	c1_1	6	4.7297	NA	c1_2
1181	ENSMUSG00000037243	c1_1	6	4.47332	NA	c1_2
1182	ENSMUSG00000073755	c1_1	3	2.36327	NA	c1_2
1183	ENSMUSG00000029290	c1_1	7	4.96054	NA	c1_2
1184	ENSMUSG00000042810	c1_1	7	5.05605	NA	c1_2
1185	ENSMUSG00000059796	c1_1	7	5.7478	NA	c1_2
1186	ENSMUSG00000029528	c1_1	5	3.60907	NA	c1_2
1187	ENSMUSG00000030213	c1_1	3	2.41909	NA	c1_2
1188	ENSMUSG00000062296	c1_1	11	7.95743	NA	c1_2
1189	ENSMUSG00000026197	c1_1	5	3.6264	NA	c1_2
1190	ENSMUSG00000027806	c1_1	4	3.09269	NA	c1_2
1191	ENSMUSG00000054428	c1_1	5	4.03311	NA	c1_2
1192	ENSMUSG00000105340	c1_1	5	3.97578	NA	c1_2
1193	ENSMUSG00000026718	c1_1	9	6.55357	NA	c1_2
1194	ENSMUSG00000027655	c1_1	5	3.88915	NA	c1_2
1195	ENSMUSG00000028528	c1_1	9	6.50231	NA	c1_2
1196	ENSMUSG00000037857	c1_1	4	3.12511	NA	c1_2
1197	ENSMUSG00000039068	c1_1	4	2.86113	NA	c1_2
1198	ENSMUSG00000089669	c1_1	10	7.93661	NA	c1_2
1199	ENSMUSG00000100084	c1_1	21	16.8961	hub	c1_2
1200	ENSMUSG00000083557	c1_1	3	2.40981	NA	c1_2
1201	ENSMUSG00000091337	c1_1	4	3.18387	NA	c1_2
1202	ENSMUSG00000054717	c1_1	4	2.99582	NA	c1_2
1203	ENSMUSG00000017715	c1_1	9	7.28034	NA	c1_2
1204	ENSMUSG00000031095	c1_1	8	6.24171	NA	c1_2
1205	ENSMUSG00000037716	c1_1	5	3.57723	NA	c1_2
1206	ENSMUSG00000032259	c1_1	4	3.07591	NA	c1_2
1207	ENSMUSG00000031409	c1_1	3	2.40626	NA	c1_2
1208	ENSMUSG00000008028	c1_1	3	2.3521	NA	c1_2
1209	ENSMUSG00000039770	c1_1	3	2.28383	NA	c1_2
1210	ENSMUSG00000095677	c1_1	6	4.68068	NA	c1_2
1211	ENSMUSG00000084840	c1_1	4	3.05878	NA	c1_2
1212	ENSMUSG00000043467	c1_1	4	3.04642	NA	c1_2
1213	ENSMUSG00000105001	c1_1	3	2.44508	NA	c1_2
1214	ENSMUSG00000038013	c1_1	6	4.74372	NA	c1_2
1215	ENSMUSG00000013662	c1_1	6	4.55848	NA	c1_2
1216	ENSMUSG00000106499	c1_1	7	5.1158	NA	c1_2
1217	ENSMUSG00000039826	c1_1	3	2.32822	NA	c1_2
1218	ENSMUSG00000029036	c1_1	5	3.77135	NA	c1_2
1219	ENSMUSG00000020785	c1_1	5	4.18363	NA	c1_2
1220	ENSMUSG00000036438	c1_1	10	7.79651	NA	c1_2
1221	ENSMUSG00000071516	c1_1	16	12.3241	hub	c1_2
1222	ENSMUSG00000035273	c1_1	6	4.43263	NA	c1_2
1223	ENSMUSG00000109590	c1_1	6	4.39054	NA	c1_2
1224	ENSMUSG00000037344	c1_1	9	6.56396	NA	c1_2
1225	ENSMUSG00000029501	c1_1	3	2.14585	NA	c1_2
1226	ENSMUSG00000055371	c1_1	3	2.20028	NA	c1_2
1227	ENSMUSG00000020877	c1_1	15	11.3962	hub	c1_2
1228	ENSMUSG00000038855	c1_1	5	3.69672	NA	c1_2
1229	ENSMUSG00000091367	c1_1	8	6.1359	NA	c1_2
1230	ENSMUSG00000031780	c1_1	3	2.32598	NA	c1_2
1231	ENSMUSG00000028794	c1_1	4	3.07843	NA	c1_2
1232	ENSMUSG00000029447	c1_1	8	6.5566	NA	c1_2
1233	ENSMUSG00000026878	c1_1	5	3.94687	NA	c1_2
1234	ENSMUSG00000089902	c1_1	4	3.17219	NA	c1_2
1235	ENSMUSG00000018341	c1_1	3	2.19946	NA	c1_2
1236	ENSMUSG00000032883	c1_1	5	3.98167	NA	c1_2
1237	ENSMUSG00000030876	c1_1	4	3.0856	NA	c1_2
1238	ENSMUSG00000028106	c1_1	4	2.95643	NA	c1_2
1239	ENSMUSG00000068749	c1_1	6	4.38666	NA	c1_2
1240	ENSMUSG00000026596	c1_1	3	2.37253	NA	c1_2
1241	ENSMUSG00000063253	c1_1	11	8.20098	NA	c1_2
1242	ENSMUSG00000072964	c1_1	14	10.8215	hub	c1_2
1243	ENSMUSG00000004267	c1_1	5	3.75016	NA	c1_2
1244	ENSMUSG00000091625	c1_1	7	5.54235	NA	c1_2
1245	ENSMUSG00000041757	c1_1	7	5.32654	NA	c1_2
1246	ENSMUSG00000020719	c1_1	7	5.16118	NA	c1_2
1247	ENSMUSG00000092354	c1_1	8	5.73898	NA	c1_2
1248	ENSMUSG00000032207	c1_1	7	5.03822	NA	c1_2
1249	ENSMUSG00000076497	c1_1	3	2.24827	NA	c1_2
1250	ENSMUSG00000040033	c1_1	4	3.04788	NA	c1_2
1251	ENSMUSG00000038042	c1_1	5	3.69081	NA	c1_2
1252	ENSMUSG00000036281	c1_1	8	6.04127	NA	c1_2
1253	ENSMUSG00000025372	c1_1	7	5.61309	NA	c1_2
1254	ENSMUSG00000092885	c1_1	3	2.34663	NA	c1_2
1255	ENSMUSG00000047213	c1_1	5	3.69404	NA	c1_2
1256	ENSMUSG00000112307	c1_1	4	3.10544	NA	c1_2
1257	ENSMUSG00000098599	c1_1	7	5.543	NA	c1_2
1258	ENSMUSG00000091542	c1_1	8	5.88982	NA	c1_2
1259	ENSMUSG00000109293	c1_1	5	3.68869	NA	c1_2
1260	ENSMUSG00000027170	c1_1	5	3.71365	NA	c1_2
1261	ENSMUSG00000028960	c1_1	3	2.33177	NA	c1_2
1262	ENSMUSG00000046096	c1_1	3	2.30248	NA	c1_2
1263	ENSMUSG00000005804	c1_1	3	2.25664	NA	c1_2
1264	ENSMUSG00000028093	c1_1	4	3.08297	NA	c1_2
1265	ENSMUSG00000044627	c1_1	3	2.36171	NA	c1_2
1266	ENSMUSG00000033735	c1_1	6	4.71943	NA	c1_2
1267	ENSMUSG00000087473	c1_1	3	2.27583	NA	c1_2
1268	ENSMUSG00000035572	c1_1	9	6.8808	NA	c1_2
1269	ENSMUSG00000098573	c1_1	7	5.27071	NA	c1_2
1270	ENSMUSG00000031979	c1_1	7	5.18144	NA	c1_2
1271	ENSMUSG00000087108	c1_1	5	3.41304	NA	c1_2
1272	ENSMUSG00000079555	c1_1	13	9.477	hub	c1_2
1273	ENSMUSG00000013622	c1_1	4	3.10799	NA	c1_2
1274	ENSMUSG00000064179	c1_1	4	3.16085	NA	c1_2
1275	ENSMUSG00000034832	c1_1	7	5.38819	NA	c1_2
1276	ENSMUSG00000026933	c1_1	7	5.30759	NA	c1_2
1277	ENSMUSG00000085009	c1_1	8	6.24506	NA	c1_2
1278	ENSMUSG00000029127	c1_1	3	2.08685	NA	c1_2
1279	ENSMUSG00000034773	c1_1	11	8.02898	NA	c1_2
1280	ENSMUSG00000114362	c1_1	6	4.40224	NA	c1_2
1281	ENSMUSG00000041408	c1_1	9	6.83762	NA	c1_2
1282	ENSMUSG00000087610	c1_1	3	2.39973	NA	c1_2
1283	ENSMUSG00000027349	c1_1	3	2.41894	NA	c1_2
1284	ENSMUSG00000010154	c1_1	5	3.71272	NA	c1_2
1285	ENSMUSG00000003131	c1_1	11	8.63142	NA	c1_2
1286	ENSMUSG00000030256	c1_1	4	3.17861	NA	c1_2
1287	ENSMUSG00000026470	c1_1	4	2.95806	NA	c1_2
1288	ENSMUSG00000102191	c1_1	3	2.24234	NA	c1_2
1289	ENSMUSG00000066568	c1_1	3	2.34733	NA	c1_2
1290	ENSMUSG00000039623	c1_1	4	3.14397	NA	c1_2
1291	ENSMUSG00000027710	c1_1	5	3.86933	NA	c1_2
1292	ENSMUSG00000023473	c1_1	4	3.13245	NA	c1_2
1293	ENSMUSG00000106864	c1_1	11	7.80654	NA	c1_2
1294	ENSMUSG00000087549	c1_1	3	2.33039	NA	c1_2
1295	ENSMUSG00000018654	c1_1	5	4.02823	NA	c1_2
1296	ENSMUSG00000097699	c1_1	1	0.814678	NA	c1_2
1297	ENSMUSG00000112712	c1_1	3	2.34967	NA	c1_2
1298	ENSMUSG00000026921	c1_1	4	2.93997	NA	c1_2
1299	ENSMUSG00000041571	c1_1	5	4.03857	NA	c1_2
1300	ENSMUSG00000107996	c1_1	8	6.19596	NA	c1_2
1301	ENSMUSG00000114797	c1_1	8	6.11462	NA	c1_2
1302	ENSMUSG00000044949	c1_1	3	2.09908	NA	c1_2
1303	ENSMUSG00000066191	c1_1	3	2.37704	NA	c1_2
1304	ENSMUSG00000037029	c1_1	5	3.6671	NA	c1_2
1305	ENSMUSG00000027663	c1_1	3	2.33063	NA	c1_2
1306	ENSMUSG00000060450	c1_1	19	14.7357	hub	c1_2
1307	ENSMUSG00000070101	c1_1	3	2.25018	NA	c1_2
1308	ENSMUSG00000020377	c1_1	10	7.81533	NA	c1_2
1309	ENSMUSG00000097069	c1_1	3	2.50359	NA	c1_2
1310	ENSMUSG00000103593	c1_1	5	3.90313	NA	c1_2
1311	ENSMUSG00000031840	c1_1	3	2.52668	NA	c1_2
1312	ENSMUSG00000028476	c1_1	8	5.84764	NA	c1_2
1313	ENSMUSG00000085837	c1_1	4	2.99146	NA	c1_2
1314	ENSMUSG00000030189	c1_1	8	5.97297	NA	c1_2
1315	ENSMUSG00000098595	c1_1	5	3.7835	NA	c1_2
1316	ENSMUSG00000066245	c1_1	5	3.80717	NA	c1_2
1317	ENSMUSG00000037221	c1_1	5	3.8523	NA	c1_2
1318	ENSMUSG00000065452	c1_1	8	5.99997	NA	c1_2
1319	ENSMUSG00000103435	c1_1	3	2.33181	NA	c1_2
1320	ENSMUSG00000065990	c1_1	4	3.04335	NA	c1_2
1321	ENSMUSG00000032913	c1_1	3	2.09626	NA	c1_2
1322	ENSMUSG00000050592	c1_1	3	2.13647	NA	c1_2
1323	ENSMUSG00000067365	c1_1	3	2.31311	NA	c1_2
1324	ENSMUSG00000063576	c1_1	14	11.0668	hub	c1_2
1325	ENSMUSG00000084093	c1_1	3	2.1559	NA	c1_2
1326	ENSMUSG00000006241	c1_1	4	2.91784	NA	c1_2
1327	ENSMUSG00000036057	c1_1	6	4.55669	NA	c1_2
1328	ENSMUSG00000027115	c1_1	4	2.6996	NA	c1_2
1329	ENSMUSG00000031556	c1_1	13	10.0321	hub	c1_2
1330	ENSMUSG00000063382	c1_1	7	5.37523	NA	c1_2
1331	ENSMUSG00000020034	c1_1	3	2.19449	NA	c1_2
1332	ENSMUSG00000107182	c1_1	12	8.618	hub	c1_2
1333	ENSMUSG00000077394	c1_1	3	2.40116	NA	c1_2
1334	ENSMUSG00000028410	c1_1	12	8.9521	hub	c1_2
1335	ENSMUSG00000116913	c1_1	11	8.14076	NA	c1_2
1336	ENSMUSG00000112581	c1_1	3	2.35933	NA	c1_2
1337	ENSMUSG00000002908	c1_1	4	2.91219	NA	c1_2
1338	ENSMUSG00000031458	c1_1	4	3.03446	NA	c1_2
1339	ENSMUSG00000037907	c1_1	10	7.73456	NA	c1_2
1340	ENSMUSG00000053774	c1_1	10	7.70759	NA	c1_2
1341	ENSMUSG00000105704	c1_1	8	5.83216	NA	c1_2
1342	ENSMUSG00000110784	c1_1	7	5.11843	NA	c1_2
1343	ENSMUSG00000027332	c1_1	4	3.00439	NA	c1_2
1344	ENSMUSG00000116121	c1_1	8	6.11785	NA	c1_2
1345	ENSMUSG00000074570	c1_1	14	9.85039	hub	c1_2
1346	ENSMUSG00000071337	c1_1	8	5.67917	NA	c1_2
1347	ENSMUSG00000034570	c1_1	6	4.53624	NA	c1_2
1348	ENSMUSG00000025586	c1_1	8	5.90609	NA	c1_2
1349	ENSMUSG00000029659	c1_1	5	3.87258	NA	c1_2
1350	ENSMUSG00000055660	c1_1	8	6.45924	NA	c1_2
1351	ENSMUSG00000020358	c1_1	8	6.01676	NA	c1_2
1352	ENSMUSG00000050029	c1_1	8	5.83112	NA	c1_2
1353	ENSMUSG00000018209	c1_1	10	7.52488	NA	c1_2
1354	ENSMUSG00000018160	c1_1	4	2.95951	NA	c1_2
1355	ENSMUSG00000045008	c1_1	3	2.24231	NA	c1_2
1356	ENSMUSG00000024077	c1_1	4	3.11267	NA	c1_2
1357	ENSMUSG00000031079	c1_1	10	7.20732	NA	c1_2
1358	ENSMUSG00000028246	c1_1	3	2.23627	NA	c1_2
1359	ENSMUSG00000020124	c1_1	6	4.92163	NA	c1_2
1360	ENSMUSG00000039809	c1_1	8	6.14395	NA	c1_2
1361	ENSMUSG00000062075	c1_1	5	3.69249	NA	c1_2
1362	ENSMUSG00000031962	c1_1	5	3.87342	NA	c1_2
1363	ENSMUSG00000039461	c1_1	7	5.07979	NA	c1_2
1364	ENSMUSG00000046404	c1_1	4	3.04003	NA	c1_2
1365	ENSMUSG00000050856	c1_1	7	5.26002	NA	c1_2
1366	ENSMUSG00000094410	c1_1	3	2.81012	NA	c1_2
1367	ENSMUSG00000112547	c1_1	7	5.4406	NA	c1_2
1368	ENSMUSG00000027304	c1_1	5	4.09643	NA	c1_2
1369	ENSMUSG00000025040	c1_1	4	3.037	NA	c1_2
1370	ENSMUSG00000026930	c1_1	3	2.29508	NA	c1_2
1371	ENSMUSG00000095690	c1_1	4	3.01119	NA	c1_2
1372	ENSMUSG00000024614	c1_1	8	5.86812	NA	c1_2
1373	ENSMUSG00000055271	c1_1	6	4.59049	NA	c1_2
1374	ENSMUSG00000036030	c1_1	4	3.26335	NA	c1_2
1375	ENSMUSG00000019802	c1_1	4	3.08718	NA	c1_2
1376	ENSMUSG00000068284	c1_1	5	4.1576	NA	c1_2
1377	ENSMUSG00000084826	c1_1	5	3.81116	NA	c1_2
1378	ENSMUSG00000042604	c1_1	6	4.61328	NA	c1_2
1379	ENSMUSG00000082195	c1_1	8	5.74085	NA	c1_2
1380	ENSMUSG00000014498	c1_1	3	2.37447	NA	c1_2
1381	ENSMUSG00000090213	c1_1	6	4.56123	NA	c1_2
1382	ENSMUSG00000087704	c1_1	3	2.38714	NA	c1_2
1383	ENSMUSG00000062006	c1_1	6	4.50305	NA	c1_2
1384	ENSMUSG00000075700	c1_1	3	2.39344	NA	c1_2
1385	ENSMUSG00000059923	c1_1	3	2.36664	NA	c1_2
1386	ENSMUSG00000086373	c1_1	9	7.06505	NA	c1_2
1387	ENSMUSG00000042751	c1_1	3	2.43705	NA	c1_2
1388	ENSMUSG00000020914	c1_1	5	3.83902	NA	c1_2
1389	ENSMUSG00000025409	c1_1	8	5.75249	NA	c1_2
1390	ENSMUSG00000086350	c1_1	6	4.29166	NA	c1_2
1391	ENSMUSG00000030263	c1_1	14	10.3531	hub	c1_2
1392	ENSMUSG00000012422	c1_1	5	3.59359	NA	c1_2
1393	ENSMUSG00000024404	c1_1	9	6.93471	NA	c1_2
1394	ENSMUSG00000085010	c1_1	4	2.96565	NA	c1_2
1395	ENSMUSG00000034341	c1_1	8	5.92117	NA	c1_2
1396	ENSMUSG00000112197	c1_1	6	4.45548	NA	c1_2
1397	ENSMUSG00000020949	c1_1	6	4.47571	NA	c1_2
1398	ENSMUSG00000040274	c1_1	4	2.89035	NA	c1_2
1399	ENSMUSG00000072571	c1_1	4	2.91384	NA	c1_2
1400	ENSMUSG00000040121	c1_1	6	4.34235	NA	c1_2
1401	ENSMUSG00000108799	c1_1	3	2.24326	NA	c1_2
1402	ENSMUSG00000017314	c1_1	5	3.95628	NA	c1_2
1403	ENSMUSG00000058230	c1_1	6	4.43686	NA	c1_2
1404	ENSMUSG00000097240	c1_1	3	2.27074	NA	c1_2
1405	ENSMUSG00000027312	c1_1	4	2.98602	NA	c1_2
1406	ENSMUSG00000003316	c1_1	10	7.50013	NA	c1_2
1407	ENSMUSG00000032815	c1_1	7	4.84487	NA	c1_2
1408	ENSMUSG00000030214	c1_1	5	3.60266	NA	c1_2
1409	ENSMUSG00000033633	c1_1	5	3.81573	NA	c1_2
1410	ENSMUSG00000060373	c1_1	5	3.90163	NA	c1_2
1411	ENSMUSG00000025644	c1_1	3	2.19782	NA	c1_2
1412	ENSMUSG00000066189	c1_1	6	4.59817	NA	c1_2
1413	ENSMUSG00000085454	c1_1	5	3.9181	NA	c1_2
1414	ENSMUSG00000049439	c1_1	5	3.74737	NA	c1_2
1415	ENSMUSG00000007827	c1_1	3	2.21281	NA	c1_2
1416	ENSMUSG00000034648	c1_1	4	3.03555	NA	c1_2
1417	ENSMUSG00000110611	c1_1	6	4.46142	NA	c1_2
1418	ENSMUSG00000027206	c1_1	11	7.878	NA	c1_2
1419	ENSMUSG00000097296	c1_1	3	2.37837	NA	c1_2
1420	ENSMUSG00000030703	c1_1	4	2.95185	NA	c1_2
1421	ENSMUSG00000040725	c1_1	11	8.57651	NA	c1_2
1422	ENSMUSG00000007815	c1_1	5	3.70413	NA	c1_2
1423	ENSMUSG00000059939	c1_1	4	2.85076	NA	c1_2
1424	ENSMUSG00000045114	c1_1	7	5.34808	NA	c1_2
1425	ENSMUSG00000020289	c1_1	4	3.03585	NA	c1_2
1426	ENSMUSG00000046798	c1_1	10	7.31116	NA	c1_2
1427	ENSMUSG00000026753	c1_1	5	3.91136	NA	c1_2
1428	ENSMUSG00000066306	c1_1	4	2.91163	NA	c1_2
1429	ENSMUSG00000049115	c1_1	5	3.89932	NA	c1_2
1430	ENSMUSG00000038646	c1_1	6	4.30619	NA	c1_2
1431	ENSMUSG00000025243	c1_1	5	3.63044	NA	c1_2
1432	ENSMUSG00000035632	c1_1	5	3.71153	NA	c1_2
1433	ENSMUSG00000002129	c1_1	4	3.11704	NA	c1_2
1434	ENSMUSG00000027359	c1_1	3	2.22031	NA	c1_2
1435	ENSMUSG00000031696	c1_1	10	7.80665	NA	c1_2
1436	ENSMUSG00000005534	c1_1	8	6.10229	NA	c1_2
1437	ENSMUSG00000074102	c1_1	9	6.74396	NA	c1_2
1438	ENSMUSG00000033554	c1_1	4	3.05414	NA	c1_2
1439	ENSMUSG00000113669	c1_1	5	3.94208	NA	c1_2
1440	ENSMUSG00000105745	c1_1	5	3.87897	NA	c1_2
1441	ENSMUSG00000039410	c1_1	3	2.2657	NA	c1_2
1442	ENSMUSG00000021982	c1_1	5	4.07796	NA	c1_2
1443	ENSMUSG00000086495	c1_1	7	5.03054	NA	c1_2
1444	ENSMUSG00000104822	c1_1	8	5.88123	NA	c1_2
1445	ENSMUSG00000032458	c1_1	4	2.94933	NA	c1_2
1446	ENSMUSG00000026675	c1_1	6	4.55945	NA	c1_2
1447	ENSMUSG00000104516	c1_1	12	8.60262	hub	c1_2
1448	ENSMUSG00000021972	c1_1	13	10.7435	hub	c1_2
1449	ENSMUSG00000070337	c1_1	5	3.6945	NA	c1_2
1450	ENSMUSG00000029265	c1_1	10	7.28858	NA	c1_2
1451	ENSMUSG00000026239	c1_1	3	2.23595	NA	c1_2
1452	ENSMUSG00000002028	c1_1	9	7.69543	NA	c1_2
1453	ENSMUSG00000027344	c1_1	4	2.82939	NA	c1_2
1454	ENSMUSG00000060679	c1_1	7	5.16148	NA	c1_2
1455	ENSMUSG00000017428	c1_1	5	3.83579	NA	c1_2
1456	ENSMUSG00000066551	c1_1	5	3.64012	NA	c1_2
1457	ENSMUSG00000039470	c1_1	4	2.90091	NA	c1_2
1458	ENSMUSG00000074867	c1_1	3	2.06244	NA	c1_2
1459	ENSMUSG00000110236	c1_1	6	4.54966	NA	c1_2
1460	ENSMUSG00000020782	c1_1	30	23.0562	hub	c1_2
1461	ENSMUSG00000023025	c1_1	3	2.28831	NA	c1_2
1462	ENSMUSG00000000838	c1_1	9	6.99421	NA	c1_2
1463	ENSMUSG00000086782	c1_1	3	2.20103	NA	c1_2
1464	ENSMUSG00000105112	c1_1	7	5.317	NA	c1_2
1465	ENSMUSG00000025203	c1_1	2	1.54102	NA	c1_2
1466	ENSMUSG00000105918	c1_1	8	5.92357	NA	c1_2
1467	ENSMUSG00000097275	c1_1	4	2.96169	NA	c1_2
1468	ENSMUSG00000005417	c1_1	5	3.74598	NA	c1_2
1469	ENSMUSG00000109452	c1_1	3	2.19494	NA	c1_2
1470	ENSMUSG00000032968	c1_1	5	3.62525	NA	c1_2
1471	ENSMUSG00000055567	c1_1	5	3.99822	NA	c1_2
1472	ENSMUSG00000066037	c1_1	5	3.6399	NA	c1_2
1473	ENSMUSG00000027667	c1_1	8	5.87998	NA	c1_2
1474	ENSMUSG00000042873	c1_1	7	4.93045	NA	c1_2
1475	ENSMUSG00000069237	c1_1	4	3.16207	NA	c1_2
1476	ENSMUSG00000096993	c1_1	6	4.18062	NA	c1_2
1477	ENSMUSG00000111189	c1_1	4	3.01985	NA	c1_2
1478	ENSMUSG00000021131	c1_1	5	3.97827	NA	c1_2
1479	ENSMUSG00000089998	c1_1	5	3.66013	NA	c1_2
1480	ENSMUSG00000021770	c1_1	3	2.48397	NA	c1_2
1481	ENSMUSG00000021549	c1_1	3	2.08009	NA	c1_2
1482	ENSMUSG00000118386	c1_1	8	6.47802	NA	c1_2
1483	ENSMUSG00000014470	c1_1	8	5.77961	NA	c1_2
1484	ENSMUSG00000108219	c1_1	4	2.98249	NA	c1_2
1485	ENSMUSG00000025511	c1_1	5	3.93489	NA	c1_2
1486	ENSMUSG00000028863	c1_1	3	2.25035	NA	c1_2
1487	ENSMUSG00000048327	c1_1	4	2.96866	NA	c1_2
1488	ENSMUSG00000063902	c1_1	4	3.0532	NA	c1_2
1489	ENSMUSG00000026821	c1_1	3	2.21037	NA	c1_2
1490	ENSMUSG00000041000	c1_1	4	3.12992	NA	c1_2
1491	ENSMUSG00000070034	c1_1	5	3.64229	NA	c1_2
1492	ENSMUSG00000030036	c1_1	3	2.20367	NA	c1_2
1493	ENSMUSG00000020628	c1_1	3	2.54461	NA	c1_2
1494	ENSMUSG00000042659	c1_1	3	2.29712	NA	c1_2
1495	ENSMUSG00000018661	c1_1	4	2.9839	NA	c1_2
1496	ENSMUSG00000058655	c1_1	5	3.61764	NA	c1_2
1497	ENSMUSG00000021910	c1_1	33	26.5059	hub	c1_2
1498	ENSMUSG00000036822	c1_1	4	3.08987	NA	c1_2
1499	ENSMUSG00000066735	c1_1	5	3.70399	NA	c1_2
1500	ENSMUSG00000029580	c1_1	5	3.7898	NA	c1_2
1501	ENSMUSG00000017707	c1_1	5	3.50028	NA	c1_2
1502	ENSMUSG00000025141	c1_1	8	6.23926	NA	c1_2
1503	ENSMUSG00000055937	c1_1	4	2.89808	NA	c1_2
1504	ENSMUSG00000110378	c1_1	4	2.95532	NA	c1_2
1505	ENSMUSG00000021690	c1_1	3	2.39616	NA	c1_2
1506	ENSMUSG00000089997	c1_1	6	4.19697	NA	c1_2
1507	ENSMUSG00000015488	c1_1	7	5.07757	NA	c1_2
1508	ENSMUSG00000022501	c1_1	2	1.47609	NA	c1_2
1509	ENSMUSG00000113917	c1_1	9	6.96225	NA	c1_2
1510	ENSMUSG00000021264	c1_1	4	3.08909	NA	c1_2
1511	ENSMUSG00000110737	c1_1	11	7.94337	NA	c1_2
1512	ENSMUSG00000090260	c1_1	3	2.35069	NA	c1_2
1513	ENSMUSG00000100868	c1_1	3	2.05455	NA	c1_2
1514	ENSMUSG00000034707	c1_1	12	8.87612	hub	c1_2
1515	ENSMUSG00000042594	c1_1	3	2.18604	NA	c1_2
1516	ENSMUSG00000030738	c1_1	4	2.97773	NA	c1_2
1517	ENSMUSG00000028266	c1_1	4	3.01032	NA	c1_2
1518	ENSMUSG00000021930	c1_1	17	12.9554	hub	c1_2
1519	ENSMUSG00000042772	c1_1	3	2.31105	NA	c1_2
1520	ENSMUSG00000029464	c1_1	5	3.68052	NA	c1_2
1521	ENSMUSG00000029169	c1_1	4	2.82458	NA	c1_2
1522	ENSMUSG00000069814	c1_1	3	2.23277	NA	c1_2
1523	ENSMUSG00000025495	c1_1	7	5.2661	NA	c1_2
1524	ENSMUSG00000068732	c1_1	8	5.88196	NA	c1_2
1525	ENSMUSG00000100556	c1_1	8	5.88827	NA	c1_2
1526	ENSMUSG00000080465	c1_1	3	2.37708	NA	c1_2
1527	ENSMUSG00000084846	c1_1	3	2.31553	NA	c1_2
1528	ENSMUSG00000057778	c1_1	4	2.83755	NA	c1_2
1529	ENSMUSG00000054426	c1_1	5	3.54078	NA	c1_2
1530	ENSMUSG00000060671	c1_1	7	5.15609	NA	c1_2
1531	ENSMUSG00000003039	c1_1	7	4.98324	NA	c1_2
1532	ENSMUSG00000025035	c1_1	4	3.18287	NA	c1_2
1533	ENSMUSG00000030842	c1_1	12	8.48777	hub	c1_2
1534	ENSMUSG00000090873	c1_1	4	2.83915	NA	c1_2
1535	ENSMUSG00000019878	c1_1	4	2.88721	NA	c1_2
1536	ENSMUSG00000084535	c1_1	7	5.23661	NA	c1_2
1537	ENSMUSG00000038975	c1_1	5	3.7135	NA	c1_2
1538	ENSMUSG00000004677	c1_1	8	5.73578	NA	c1_2
1539	ENSMUSG00000019971	c1_1	7	5.20766	NA	c1_2
1540	ENSMUSG00000028403	c1_1	3	2.08939	NA	c1_2
1541	ENSMUSG00000024966	c1_1	4	3.15404	NA	c1_2
1542	ENSMUSG00000103975	c1_1	3	2.1706	NA	c1_2
1543	ENSMUSG00000099235	c1_1	5	3.70835	NA	c1_2
1544	ENSMUSG00000064452	c1_1	8	6.2127	NA	c1_2
1545	ENSMUSG00000002416	c1_1	4	2.72812	NA	c1_2
1546	ENSMUSG00000117679	c1_1	3	2.33987	NA	c1_2
1547	ENSMUSG00000029787	c1_1	3	2.33058	NA	c1_2
1548	ENSMUSG00000024286	c1_1	6	4.6487	NA	c1_2
1549	ENSMUSG00000030790	c1_1	4	2.97953	NA	c1_2
1550	ENSMUSG00000103657	c1_1	5	3.728	NA	c1_2
1551	ENSMUSG00000003062	c1_1	3	2.25231	NA	c1_2
1552	ENSMUSG00000032375	c1_1	5	3.69707	NA	c1_2
1553	ENSMUSG00000028445	c1_1	9	6.43263	NA	c1_2
1554	ENSMUSG00000102824	c1_1	5	3.59918	NA	c1_2
1555	ENSMUSG00000075416	c1_1	6	4.53243	NA	c1_2
1556	ENSMUSG00000048905	c1_1	7	5.03646	NA	c1_2
1557	ENSMUSG00000030359	c1_1	4	2.92949	NA	c1_2
1558	ENSMUSG00000094439	c1_1	3	2.13856	NA	c1_2
1559	ENSMUSG00000093485	c1_1	2	1.55094	NA	c1_2
1560	ENSMUSG00000110453	c1_1	6	4.4669	NA	c1_2
1561	ENSMUSG00000103378	c1_1	10	7.40016	NA	c1_2
1562	ENSMUSG00000021737	c1_1	4	3.14682	NA	c1_2
1563	ENSMUSG00000033910	c1_1	12	8.8021	hub	c1_2
1564	ENSMUSG00000025066	c1_1	16	13.0068	hub	c1_2
1565	ENSMUSG00000042642	c1_1	5	3.74111	NA	c1_2
1566	ENSMUSG00000035696	c1_1	4	2.8142	NA	c1_2
1567	ENSMUSG00000031620	c1_1	16	11.475	hub	c1_2
1568	ENSMUSG00000062234	c1_1	3	2.08371	NA	c1_2
1569	ENSMUSG00000027694	c1_1	5	3.82879	NA	c1_2
1570	ENSMUSG00000111194	c1_1	3	2.36223	NA	c1_2
1571	ENSMUSG00000025508	c1_1	5	3.60553	NA	c1_2
1572	ENSMUSG00000022205	c1_1	4	2.93087	NA	c1_2
1573	ENSMUSG00000009075	c1_1	3	2.30559	NA	c1_2
1574	ENSMUSG00000092679	c1_1	3	2.19321	NA	c1_2
1575	ENSMUSG00000028854	c1_1	3	2.16248	NA	c1_2
1576	ENSMUSG00000037826	c1_1	5	3.93889	NA	c1_2
1577	ENSMUSG00000045466	c1_1	7	5.34771	NA	c1_2
1578	ENSMUSG00000117594	c1_1	2	1.53949	NA	c1_2
1579	ENSMUSG00000022546	c1_1	7	5.30853	NA	c1_2
1580	ENSMUSG00000090031	c1_1	3	2.0998	NA	c1_2
1581	ENSMUSG00000026790	c1_1	8	5.89604	NA	c1_2
1582	ENSMUSG00000020696	c1_1	3	2.14984	NA	c1_2
1583	ENSMUSG00000116894	c1_1	7	5.56572	NA	c1_2
1584	ENSMUSG00000006019	c1_1	5	3.72567	NA	c1_2
1585	ENSMUSG00000012114	c1_1	5	3.82067	NA	c1_2
1586	ENSMUSG00000114942	c1_1	3	2.0979	NA	c1_2
1587	ENSMUSG00000020114	c1_1	5	3.85851	NA	c1_2
1588	ENSMUSG00000025544	c1_1	8	5.79928	NA	c1_2
1589	ENSMUSG00000019977	c1_1	8	6.02255	NA	c1_2
1590	ENSMUSG00000055447	c1_1	6	5.2837	NA	c1_2
1591	ENSMUSG00000057738	c1_1	3	2.33442	NA	c1_2
1592	ENSMUSG00000029623	c1_1	7	5.1234	NA	c1_2
1593	ENSMUSG00000026739	c1_1	11	7.73798	NA	c1_2
1594	ENSMUSG00000068394	c1_1	5	3.48553	NA	c1_2
1595	ENSMUSG00000092522	c1_1	4	2.93025	NA	c1_2
1596	ENSMUSG00000078143	c1_1	5	3.45135	NA	c1_2
1597	ENSMUSG00000006307	c1_1	6	4.44522	NA	c1_2
1598	ENSMUSG00000042472	c1_1	5	3.50451	NA	c1_2
1599	ENSMUSG00000035199	c1_1	3	2.219	NA	c1_2
1600	ENSMUSG00000006764	c1_1	5	3.66789	NA	c1_2
1601	ENSMUSG00000022679	c1_1	2	1.39531	NA	c1_2
1602	ENSMUSG00000032515	c1_1	5	3.53147	NA	c1_2
1603	ENSMUSG00000025981	c1_1	5	3.58155	NA	c1_2
1604	ENSMUSG00000058979	c1_1	5	3.96079	NA	c1_2
1605	ENSMUSG00000111535	c1_1	4	2.88946	NA	c1_2
1606	ENSMUSG00000103125	c1_1	12	9.56258	hub	c1_2
1607	ENSMUSG00000081590	c1_1	7	4.94344	NA	c1_2
1608	ENSMUSG00000096934	c1_1	5	4.20163	NA	c1_2
1609	ENSMUSG00000050229	c1_1	5	3.45865	NA	c1_2
1610	ENSMUSG00000054099	c1_1	5	3.52398	NA	c1_2
1611	ENSMUSG00000038213	c1_1	8	6.25745	NA	c1_2
1612	ENSMUSG00000075514	c1_1	4	2.80159	NA	c1_2
1613	ENSMUSG00000025934	c1_1	5	3.43397	NA	c1_2
1614	ENSMUSG00000022023	c1_1	3	2.31822	NA	c1_2
1615	ENSMUSG00000083534	c1_1	10	7.43262	NA	c1_2
1616	ENSMUSG00000032741	c1_1	7	5.02604	NA	c1_2
1617	ENSMUSG00000023068	c1_1	6	4.48382	NA	c1_2
1618	ENSMUSG00000103985	c1_1	4	2.71369	NA	c1_2
1619	ENSMUSG00000074211	c1_1	3	2.48809	NA	c1_2
1620	ENSMUSG00000060402	c1_1	4	2.93084	NA	c1_2
1621	ENSMUSG00000008822	c1_1	4	3.22504	NA	c1_2
1622	ENSMUSG00000044424	c1_1	6	4.53766	NA	c1_2
1623	ENSMUSG00000053219	c1_1	2	1.49927	NA	c1_2
1624	ENSMUSG00000055991	c1_1	5	3.6265	NA	c1_2
1625	ENSMUSG00000008496	c1_1	7	5.32192	NA	c1_2
1626	ENSMUSG00000084995	c1_1	3	2.27861	NA	c1_2
1627	ENSMUSG00000015189	c1_1	7	5.11654	NA	c1_2
1628	ENSMUSG00000038733	c1_1	3	2.06526	NA	c1_2
1629	ENSMUSG00000001999	c1_1	4	2.89579	NA	c1_2
1630	ENSMUSG00000033253	c1_1	3	2.36033	NA	c1_2
1631	ENSMUSG00000106980	c1_1	3	2.29481	NA	c1_2
1632	ENSMUSG00000114401	c1_1	3	2.31617	NA	c1_2
1633	ENSMUSG00000029098	c1_1	5	3.70329	NA	c1_2
1634	ENSMUSG00000031505	c1_1	4	2.8645	NA	c1_2
1635	ENSMUSG00000111236	c1_1	6	4.13105	NA	c1_2
1636	ENSMUSG00000029063	c1_1	6	4.38676	NA	c1_2
1637	ENSMUSG00000021556	c1_1	4	2.864	NA	c1_2
1638	ENSMUSG00000030549	c1_1	4	2.93214	NA	c1_2
1639	ENSMUSG00000114138	c1_1	4	2.87242	NA	c1_2
1640	ENSMUSG00000029202	c1_1	3	2.31852	NA	c1_2
1641	ENSMUSG00000055436	c1_1	4	2.78522	NA	c1_2
1642	ENSMUSG00000038291	c1_1	9	6.56291	NA	c1_2
1643	ENSMUSG00000032570	c1_1	4	3.1848	NA	c1_2
1644	ENSMUSG00000036202	c1_1	5	3.73477	NA	c1_2
1645	ENSMUSG00000039463	c1_1	4	2.91081	NA	c1_2
1646	ENSMUSG00000030340	c1_1	5	3.48781	NA	c1_2
1647	ENSMUSG00000046311	c1_1	4	2.95711	NA	c1_2
1648	ENSMUSG00000021987	c1_1	4	3.037	NA	c1_2
1649	ENSMUSG00000029621	c1_1	3	2.14216	NA	c1_2
1650	ENSMUSG00000052299	c1_1	3	2.18121	NA	c1_2
1651	ENSMUSG00000060904	c1_1	3	2.09641	NA	c1_2
1652	ENSMUSG00000015748	c1_1	3	2.22473	NA	c1_2
1653	ENSMUSG00000020196	c1_1	3	2.1342	NA	c1_2
1654	ENSMUSG00000029209	c1_1	5	3.60209	NA	c1_2
1655	ENSMUSG00000102801	c1_1	4	3.02887	NA	c1_2
1656	ENSMUSG00000005583	c1_1	12	8.95589	hub	c1_2
1657	ENSMUSG00000037737	c1_1	4	3.04206	NA	c1_2
1658	ENSMUSG00000022884	c1_1	7	5.50567	NA	c1_2
1659	ENSMUSG00000070390	c1_1	3	2.2048	NA	c1_2
1660	ENSMUSG00000028282	c1_1	3	2.19691	NA	c1_2
1661	ENSMUSG00000028580	c1_1	4	2.97275	NA	c1_2
1662	ENSMUSG00000064344	c1_1	4	3.08059	NA	c1_2
1663	ENSMUSG00000042523	c1_1	3	2.41608	NA	c1_2
1664	ENSMUSG00000018189	c1_1	4	2.80437	NA	c1_2
1665	ENSMUSG00000027652	c1_1	5	3.70828	NA	c1_2
1666	ENSMUSG00000026918	c1_1	3	2.33891	NA	c1_2
1667	ENSMUSG00000027067	c1_1	5	3.4647	NA	c1_2
1668	ENSMUSG00000001120	c1_1	3	2.29572	NA	c1_2
1669	ENSMUSG00000030539	c1_1	3	2.27804	NA	c1_2
1670	ENSMUSG00000090112	c1_1	6	4.70443	NA	c1_2
1671	ENSMUSG00000030298	c1_1	4	2.94098	NA	c1_2
1672	ENSMUSG00000092686	c1_1	5	3.73081	NA	c1_2
1673	ENSMUSG00000029434	c1_1	4	3.15712	NA	c1_2
1674	ENSMUSG00000076432	c1_1	4	2.86514	NA	c1_2
1675	ENSMUSG00000101904	c1_1	8	5.7733	NA	c1_2
1676	ENSMUSG00000085882	c1_1	3	2.20152	NA	c1_2
1677	ENSMUSG00000018849	c1_1	7	5.11447	NA	c1_2
1678	ENSMUSG00000001467	c1_1	8	5.76713	NA	c1_2
1679	ENSMUSG00000099083	c1_1	10	8.1848	NA	c1_2
1680	ENSMUSG00000023908	c1_1	10	8.01658	NA	c1_2
1681	ENSMUSG00000089707	c1_1	7	5.2168	NA	c1_2
1682	ENSMUSG00000002732	c1_1	7	5.15569	NA	c1_2
1683	ENSMUSG00000010290	c1_1	8	5.61276	NA	c1_2
1684	ENSMUSG00000116088	c1_1	3	2.19766	NA	c1_2
1685	ENSMUSG00000025047	c1_1	2	1.50836	NA	c1_2
1686	ENSMUSG00000001138	c1_1	4	2.80759	NA	c1_2
1687	ENSMUSG00000047843	c1_1	4	2.96716	NA	c1_2
1688	ENSMUSG00000104802	c1_1	3	2.23942	NA	c1_2
1689	ENSMUSG00000009555	c1_1	3	2.18583	NA	c1_2
1690	ENSMUSG00000041124	c1_1	3	2.32337	NA	c1_2
1691	ENSMUSG00000085519	c1_1	4	2.7127	NA	c1_2
1692	ENSMUSG00000074063	c1_1	3	2.21565	NA	c1_2
1693	ENSMUSG00000026229	c1_1	5	3.59222	NA	c1_2
1694	ENSMUSG00000041439	c1_1	4	2.79697	NA	c1_2
1695	ENSMUSG00000010660	c1_1	4	3.07142	NA	c1_2
1696	ENSMUSG00000055972	c1_1	9	6.61658	NA	c1_2
1697	ENSMUSG00000042650	c1_1	5	3.64976	NA	c1_2
1698	ENSMUSG00000028639	c1_1	4	2.97951	NA	c1_2
1699	ENSMUSG00000021730	c1_1	21	17.4361	hub	c1_2
1700	ENSMUSG00000015087	c1_1	5	3.63954	NA	c1_2
1701	ENSMUSG00000029634	c1_1	5	3.82564	NA	c1_2
1702	ENSMUSG00000062190	c1_1	5	3.64137	NA	c1_2
1703	ENSMUSG00000079033	c1_1	7	5.26915	NA	c1_2
1704	ENSMUSG00000020929	c1_1	4	2.97203	NA	c1_2
1705	ENSMUSG00000026117	c1_1	7	4.88534	NA	c1_2
1706	ENSMUSG00000075425	c1_1	6	4.19107	NA	c1_2
1707	ENSMUSG00000025862	c1_1	6	4.87267	NA	c1_2
1708	ENSMUSG00000015127	c1_1	6	4.33474	NA	c1_2
1709	ENSMUSG00000084111	c1_1	4	2.99577	NA	c1_2
1710	ENSMUSG00000106407	c1_1	6	4.16687	NA	c1_2
1711	ENSMUSG00000107331	c1_1	3	2.22246	NA	c1_2
1712	ENSMUSG00000044362	c1_1	4	3.00772	NA	c1_2
1713	ENSMUSG00000100572	c1_1	9	6.60542	NA	c1_2
1714	ENSMUSG00000031201	c1_1	5	3.41819	NA	c1_2
1715	ENSMUSG00000026150	c1_1	3	2.1891	NA	c1_2
1716	ENSMUSG00000098322	c1_1	7	4.88042	NA	c1_2
1717	ENSMUSG00000116564	c1_1	11	8.29741	NA	c1_2
1718	ENSMUSG00000015994	c1_1	11	7.44583	NA	c1_2
1719	ENSMUSG00000018809	c1_1	4	2.95069	NA	c1_2
1720	ENSMUSG00000096971	c1_1	7	4.96256	NA	c1_2
1721	ENSMUSG00000021286	c1_1	5	3.96422	NA	c1_2
1722	ENSMUSG00000027108	c1_1	6	4.62465	NA	c1_2
1723	ENSMUSG00000034800	c1_1	4	2.79946	NA	c1_2
1724	ENSMUSG00000082286	c1_1	3	2.15912	NA	c1_2
1725	ENSMUSG00000032175	c1_1	3	2.33336	NA	c1_2
1726	ENSMUSG00000019861	c1_1	3	2.27185	NA	c1_2
1727	ENSMUSG00000097251	c1_1	3	2.22954	NA	c1_2
1728	ENSMUSG00000032199	c1_1	3	2.30335	NA	c1_2
1729	ENSMUSG00000046807	c1_1	3	2.24856	NA	c1_2
1730	ENSMUSG00000117284	c1_1	5	3.75375	NA	c1_2
1731	ENSMUSG00000109510	c1_1	4	2.81511	NA	c1_2
1732	ENSMUSG00000033697	c1_1	3	2.2764	NA	c1_2
1733	ENSMUSG00000114046	c1_1	6	4.73057	NA	c1_2
1734	ENSMUSG00000037572	c1_1	11	7.79168	NA	c1_2
1735	ENSMUSG00000027573	c1_1	3	2.3184	NA	c1_2
1736	ENSMUSG00000110697	c1_1	5	3.87335	NA	c1_2
1737	ENSMUSG00000039577	c1_1	3	2.20377	NA	c1_2
1738	ENSMUSG00000099192	c1_1	6	4.55396	NA	c1_2
1739	ENSMUSG00000066571	c1_1	6	4.29472	NA	c1_2
1740	ENSMUSG00000051579	c1_1	3	2.44632	NA	c1_2
1741	ENSMUSG00000043866	c1_1	18	13.2808	hub	c1_2
1742	ENSMUSG00000085178	c1_1	8	5.79013	NA	c1_2
1743	ENSMUSG00000022518	c1_1	3	2.21824	NA	c1_2
1744	ENSMUSG00000078965	c1_1	3	2.23588	NA	c1_2
1745	ENSMUSG00000003418	c1_1	5	3.54045	NA	c1_2
1746	ENSMUSG00000033191	c1_1	5	3.5203	NA	c1_2
1747	ENSMUSG00000046637	c1_1	3	2.13523	NA	c1_2
1748	ENSMUSG00000105419	c1_1	3	2.06601	NA	c1_2
1749	ENSMUSG00000051844	c1_1	8	5.8599	NA	c1_2
1750	ENSMUSG00000087474	c1_1	3	2.25304	NA	c1_2
1751	ENSMUSG00000044068	c1_1	6	4.71595	NA	c1_2
1752	ENSMUSG00000028885	c1_1	11	7.85677	NA	c1_2
1753	ENSMUSG00000073676	c1_1	4	2.93911	NA	c1_2
1754	ENSMUSG00000061244	c1_1	7	4.8971	NA	c1_2
1755	ENSMUSG00000074340	c1_1	6	4.17756	NA	c1_2
1756	ENSMUSG00000075027	c1_1	5	3.61283	NA	c1_2
1757	ENSMUSG00000031600	c1_1	6	4.38433	NA	c1_2
1758	ENSMUSG00000052533	c1_1	3	2.26483	NA	c1_2
1759	ENSMUSG00000039050	c1_1	4	2.84591	NA	c1_2
1760	ENSMUSG00000028719	c1_1	6	4.20149	NA	c1_2
1761	ENSMUSG00000036503	c1_1	5	3.71021	NA	c1_2
1762	ENSMUSG00000087292	c1_1	6	4.29031	NA	c1_2
1763	ENSMUSG00000042606	c1_1	3	2.05059	NA	c1_2
1764	ENSMUSG00000008136	c1_1	3	2.11155	NA	c1_2
1765	ENSMUSG00000031467	c1_1	3	2.2942	NA	c1_2
1766	ENSMUSG00000030091	c1_1	3	2.1635	NA	c1_2
1767	ENSMUSG00000026781	c1_1	3	2.2656	NA	c1_2
1768	ENSMUSG00000071866	c1_1	4	3.22367	NA	c1_2
1769	ENSMUSG00000027357	c1_1	5	3.73805	NA	c1_2
1770	ENSMUSG00000039031	c1_1	7	5.12733	NA	c1_2
1771	ENSMUSG00000073906	c1_1	5	3.58162	NA	c1_2
1772	ENSMUSG00000114961	c1_1	10	7.54241	NA	c1_2
1773	ENSMUSG00000047766	c1_1	6	4.36957	NA	c1_2
1774	ENSMUSG00000044709	c1_1	6	4.73158	NA	c1_2
1775	ENSMUSG00000019803	c1_1	5	3.39958	NA	c1_2
1776	ENSMUSG00000037313	c1_1	5	3.80496	NA	c1_2
1777	ENSMUSG00000027601	c1_1	5	3.43062	NA	c1_2
1778	ENSMUSG00000079179	c1_1	3	2.03401	NA	c1_2
1779	ENSMUSG00000040249	c1_1	5	4.12689	NA	c1_2
1780	ENSMUSG00000052395	c1_1	5	3.89452	NA	c1_2
1781	ENSMUSG00000031539	c1_1	5	3.5397	NA	c1_2
1782	ENSMUSG00000024293	c1_1	17	12.2864	hub	c1_2
1783	ENSMUSG00000073116	c1_1	3	2.08314	NA	c1_2
1784	ENSMUSG00000022008	c1_1	4	3.04713	NA	c1_2
1785	ENSMUSG00000109224	c1_1	4	2.72888	NA	c1_2
1786	ENSMUSG00000101671	c1_1	4	3.08036	NA	c1_2
1787	ENSMUSG00000026939	c1_1	5	3.66392	NA	c1_2
1788	ENSMUSG00000087519	c1_1	5	3.71769	NA	c1_2
1789	ENSMUSG00000100685	c1_1	3	2.02022	NA	c1_2
1790	ENSMUSG00000007379	c1_1	3	2.12432	NA	c1_2
1791	ENSMUSG00000043488	c1_1	21	16.7227	hub	c1_2
1792	ENSMUSG00000033186	c1_1	5	3.85494	NA	c1_2
1793	ENSMUSG00000029505	c1_1	3	2.36584	NA	c1_2
1794	ENSMUSG00000017404	c1_1	4	2.89538	NA	c1_2
1795	ENSMUSG00000115620	c1_1	4	2.85343	NA	c1_2
1796	ENSMUSG00000036867	c1_1	2	1.45799	NA	c1_2
1797	ENSMUSG00000026784	c1_1	6	4.14294	NA	c1_2
1798	ENSMUSG00000045333	c1_1	5	3.73133	NA	c1_2
1799	ENSMUSG00000042046	c1_1	4	2.82557	NA	c1_2
1800	ENSMUSG00000110723	c1_1	5	4.06371	NA	c1_2
1801	ENSMUSG00000042155	c1_1	3	2.19013	NA	c1_2
1802	ENSMUSG00000053226	c1_1	5	3.62349	NA	c1_2
1803	ENSMUSG00000069114	c1_1	9	6.51516	NA	c1_2
1804	ENSMUSG00000078952	c1_1	6	4.53837	NA	c1_2
1805	ENSMUSG00000040086	c1_1	3	2.30091	NA	c1_2
1806	ENSMUSG00000021938	c1_1	4	3.15751	NA	c1_2
1807	ENSMUSG00000027247	c1_1	7	5.28413	NA	c1_2
1808	ENSMUSG00000034218	c1_1	5	3.62955	NA	c1_2
1809	ENSMUSG00000050357	c1_1	3	2.39047	NA	c1_2
1810	ENSMUSG00000033985	c1_1	3	2.16141	NA	c1_2
1811	ENSMUSG00000029851	c1_1	5	3.60452	NA	c1_2
1812	ENSMUSG00000028937	c1_1	9	6.44908	NA	c1_2
1813	ENSMUSG00000088932	c1_1	3	2.12153	NA	c1_2
1814	ENSMUSG00000022521	c1_1	13	10.8468	hub	c1_2
1815	ENSMUSG00000029406	c1_1	6	4.04394	NA	c1_2
1816	ENSMUSG00000098234	c1_1	3	2.24116	NA	c1_2
1817	ENSMUSG00000095956	c1_1	3	2.18675	NA	c1_2
1818	ENSMUSG00000091264	c1_1	13	9.75617	hub	c1_2
1819	ENSMUSG00000002728	c1_1	3	2.26399	NA	c1_2
1820	ENSMUSG00000021395	c1_1	4	3.26912	NA	c1_2
1821	ENSMUSG00000086418	c1_1	3	2.19066	NA	c1_2
1822	ENSMUSG00000039233	c1_1	5	3.49094	NA	c1_2
1823	ENSMUSG00000021670	c1_1	4	2.83259	NA	c1_2
1824	ENSMUSG00000028773	c1_1	4	2.70599	NA	c1_2
1825	ENSMUSG00000074909	c1_1	12	9.07188	hub	c1_2
1826	ENSMUSG00000026575	c1_1	4	2.86164	NA	c1_2
1827	ENSMUSG00000075467	c1_1	4	2.79369	NA	c1_2
1828	ENSMUSG00000087968	c1_1	4	2.95606	NA	c1_2
1829	ENSMUSG00000021306	c1_1	3	2.1135	NA	c1_2
1830	ENSMUSG00000027840	c1_1	4	2.91199	NA	c1_2
1831	ENSMUSG00000037784	c1_1	6	4.4717	NA	c1_2
1832	ENSMUSG00000074088	c1_1	5	3.73103	NA	c1_2
1833	ENSMUSG00000060029	c1_1	5	3.44461	NA	c1_2
1834	ENSMUSG00000026956	c1_1	3	2.1515	NA	c1_2
1835	ENSMUSG00000003476	c1_1	5	3.5128	NA	c1_2
1836	ENSMUSG00000027596	c1_1	4	2.93933	NA	c1_2
1837	ENSMUSG00000041912	c1_1	3	2.37603	NA	c1_2
1838	ENSMUSG00000036875	c1_1	4	2.91736	NA	c1_2
1839	ENSMUSG00000064725	c1_1	8	6.05918	NA	c1_2
1840	ENSMUSG00000053332	c1_1	7	5.10288	NA	c1_2
1841	ENSMUSG00000020671	c1_1	4	2.87549	NA	c1_2
1842	ENSMUSG00000111748	c1_1	4	2.97171	NA	c1_2
1843	ENSMUSG00000018196	c1_1	4	2.904	NA	c1_2
1844	ENSMUSG00000032394	c1_1	4	2.95457	NA	c1_2
1845	ENSMUSG00000032601	c1_1	10	7.49916	NA	c1_2
1846	ENSMUSG00000032403	c1_1	4	2.84762	NA	c1_2
1847	ENSMUSG00000074629	c1_1	7	4.94558	NA	c1_2
1848	ENSMUSG00000050777	c1_1	6	4.32917	NA	c1_2
1849	ENSMUSG00000037098	c1_1	9	6.41995	NA	c1_2
1850	ENSMUSG00000039774	c1_1	4	2.66379	NA	c1_2
1851	ENSMUSG00000063531	c1_1	4	2.94682	NA	c1_2
1852	ENSMUSG00000017861	c1_1	5	3.71529	NA	c1_2
1853	ENSMUSG00000071715	c1_1	4	2.70452	NA	c1_2
1854	ENSMUSG00000032855	c1_1	4	3.1899	NA	c1_2
1855	ENSMUSG00000020402	c1_1	8	5.99419	NA	c1_2
1856	ENSMUSG00000109876	c1_1	4	2.94028	NA	c1_2
1857	ENSMUSG00000039740	c1_1	4	2.89123	NA	c1_2
1858	ENSMUSG00000040511	c1_1	5	3.43329	NA	c1_2
1859	ENSMUSG00000004535	c1_1	4	2.92147	NA	c1_2
1860	ENSMUSG00000060314	c1_1	3	2.15439	NA	c1_2
1861	ENSMUSG00000049511	c1_1	5	3.61686	NA	c1_2
1862	ENSMUSG00000086032	c1_1	8	5.94773	NA	c1_2
1863	ENSMUSG00000022195	c1_1	6	4.46965	NA	c1_2
1864	ENSMUSG00000006288	c1_1	3	2.38101	NA	c1_2
1865	ENSMUSG00000028737	c1_1	4	3.05448	NA	c1_2
1866	ENSMUSG00000027650	c1_1	4	2.88522	NA	c1_2
1867	ENSMUSG00000031729	c1_1	4	3.07093	NA	c1_2
1868	ENSMUSG00000114593	c1_1	3	2.20493	NA	c1_2
1869	ENSMUSG00000025364	c1_1	4	2.99963	NA	c1_2
1870	ENSMUSG00000040812	c1_1	6	4.26779	NA	c1_2
1871	ENSMUSG00000053641	c1_1	10	7.58849	NA	c1_2
1872	ENSMUSG00000063406	c1_1	6	4.12109	NA	c1_2
1873	ENSMUSG00000029716	c1_1	3	1.96718	NA	c1_2
1874	ENSMUSG00000034377	c1_1	3	2.33454	NA	c1_2
1875	ENSMUSG00000021752	c1_1	10	7.35486	NA	c1_2
1876	ENSMUSG00000026803	c1_1	4	2.90904	NA	c1_2
1877	ENSMUSG00000026199	c1_1	5	3.63927	NA	c1_2
1878	ENSMUSG00000084803	c1_1	6	4.06469	NA	c1_2
1879	ENSMUSG00000021044	c1_1	4	2.73893	NA	c1_2
1880	ENSMUSG00000109736	c1_1	5	3.53512	NA	c1_2
1881	ENSMUSG00000054604	c1_1	6	4.59054	NA	c1_2
1882	ENSMUSG00000005698	c1_1	6	4.12588	NA	c1_2
1883	ENSMUSG00000028613	c1_1	7	5.08803	NA	c1_2
1884	ENSMUSG00000027217	c1_1	4	2.87893	NA	c1_2
1885	ENSMUSG00000027835	c1_1	4	2.8575	NA	c1_2
1886	ENSMUSG00000029594	c1_1	3	2.21152	NA	c1_2
1887	ENSMUSG00000018476	c1_1	3	2.19455	NA	c1_2
1888	ENSMUSG00000008845	c1_1	3	2.24346	NA	c1_2
1889	ENSMUSG00000039648	c1_1	3	2.08666	NA	c1_2
1890	ENSMUSG00000027865	c1_1	4	2.70055	NA	c1_2
1891	ENSMUSG00000029177	c1_1	9	6.29529	NA	c1_2
1892	ENSMUSG00000024127	c1_1	8	6.02382	NA	c1_2
1893	ENSMUSG00000097406	c1_1	3	2.18193	NA	c1_2
1894	ENSMUSG00000038623	c1_1	10	7.21325	NA	c1_2
1895	ENSMUSG00000020930	c1_1	8	5.5346	NA	c1_2
1896	ENSMUSG00000026725	c1_1	4	2.79897	NA	c1_2
1897	ENSMUSG00000102807	c1_1	4	2.9656	NA	c1_2
1898	ENSMUSG00000029461	c1_1	4	2.90268	NA	c1_2
1899	ENSMUSG00000026842	c1_1	5	3.68242	NA	c1_2
1900	ENSMUSG00000033813	c1_1	5	3.56975	NA	c1_2
1901	ENSMUSG00000027552	c1_1	3	2.23917	NA	c1_2
1902	ENSMUSG00000039117	c1_1	2	1.3926	NA	c1_2
1903	ENSMUSG00000048755	c1_1	6	4.49924	NA	c1_2
1904	ENSMUSG00000097890	c1_1	4	3.06889	NA	c1_2
1905	ENSMUSG00000035878	c1_1	3	2.19086	NA	c1_2
1906	ENSMUSG00000093574	c1_1	5	3.40767	NA	c1_2
1907	ENSMUSG00000038116	c1_1	3	2.1096	NA	c1_2
1908	ENSMUSG00000010057	c1_1	8	5.80777	NA	c1_2
1909	ENSMUSG00000072693	c1_1	4	2.7386	NA	c1_2
1910	ENSMUSG00000038685	c1_1	5	3.45056	NA	c1_2
1911	ENSMUSG00000087226	c1_1	6	4.23029	NA	c1_2
1912	ENSMUSG00000036002	c1_1	4	2.79746	NA	c1_2
1913	ENSMUSG00000051497	c1_1	3	2.34444	NA	c1_2
1914	ENSMUSG00000028618	c1_1	4	2.80038	NA	c1_2
1915	ENSMUSG00000045092	c1_1	4	2.79209	NA	c1_2
1916	ENSMUSG00000004096	c1_1	5	3.50067	NA	c1_2
1917	ENSMUSG00000040550	c1_1	3	2.22285	NA	c1_2
1918	ENSMUSG00000022556	c1_1	3	2.15137	NA	c1_2
1919	ENSMUSG00000061207	c1_1	4	2.92499	NA	c1_2
1920	ENSMUSG00000104235	c1_1	6	4.26915	NA	c1_2
1921	ENSMUSG00000099081	c1_1	3	2.25746	NA	c1_2
1922	ENSMUSG00000040697	c1_1	5	3.63882	NA	c1_2
1923	ENSMUSG00000114493	c1_1	8	5.54496	NA	c1_2
1924	ENSMUSG00000032579	c1_1	7	5.24984	NA	c1_2
1925	ENSMUSG00000083964	c1_1	5	3.73811	NA	c1_2
1926	ENSMUSG00000021816	c1_1	5	3.72304	NA	c1_2
1927	ENSMUSG00000098404	c1_1	6	4.27582	NA	c1_2
1928	ENSMUSG00000030098	c1_1	4	2.76788	NA	c1_2
1929	ENSMUSG00000006457	c1_1	10	7.72541	NA	c1_2
1930	ENSMUSG00000087694	c1_1	7	5.21871	NA	c1_2
1931	ENSMUSG00000025739	c1_1	3	2.11841	NA	c1_2
1932	ENSMUSG00000053553	c1_1	4	2.72665	NA	c1_2
1933	ENSMUSG00000045624	c1_1	4	2.81295	NA	c1_2
1934	ENSMUSG00000062198	c1_1	4	2.7112	NA	c1_2
1935	ENSMUSG00000026156	c1_1	4	2.96614	NA	c1_2
1936	ENSMUSG00000030752	c1_1	3	2.24488	NA	c1_2
1937	ENSMUSG00000069910	c1_1	3	2.29775	NA	c1_2
1938	ENSMUSG00000097496	c1_1	2	1.40958	NA	c1_2
1939	ENSMUSG00000029404	c1_1	8	5.57093	NA	c1_2
1940	ENSMUSG00000017307	c1_1	3	2.19368	NA	c1_2
1941	ENSMUSG00000041329	c1_1	6	4.67674	NA	c1_2
1942	ENSMUSG00000019852	c1_1	3	2.42915	NA	c1_2
1943	ENSMUSG00000102605	c1_1	5	3.52191	NA	c1_2
1944	ENSMUSG00000055963	c1_1	7	5.13769	NA	c1_2
1945	ENSMUSG00000024943	c1_1	4	3.04925	NA	c1_2
1946	ENSMUSG00000079484	c1_1	4	2.85921	NA	c1_2
1947	ENSMUSG00000086018	c1_1	7	4.87524	NA	c1_2
1948	ENSMUSG00000027765	c1_1	3	2.24404	NA	c1_2
1949	ENSMUSG00000108197	c1_1	5	3.40291	NA	c1_2
1950	ENSMUSG00000106896	c1_1	3	2.1784	NA	c1_2
1951	ENSMUSG00000087444	c1_1	10	7.50438	NA	c1_2
1952	ENSMUSG00000035561	c1_1	3	2.09012	NA	c1_2
1953	ENSMUSG00000040940	c1_1	6	4.56739	NA	c1_2
1954	ENSMUSG00000029490	c1_1	6	4.28975	NA	c1_2
1955	ENSMUSG00000008859	c1_1	6	4.90648	NA	c1_2
1956	ENSMUSG00000022469	c1_1	3	2.24443	NA	c1_2
1957	ENSMUSG00000041341	c1_1	3	2.25454	NA	c1_2
1958	ENSMUSG00000044352	c1_1	3	2.16627	NA	c1_2
1959	ENSMUSG00000059355	c1_1	3	2.04028	NA	c1_2
1960	ENSMUSG00000046836	c1_1	5	3.52012	NA	c1_2
1961	ENSMUSG00000034449	c1_1	3	2.23154	NA	c1_2
1962	ENSMUSG00000040029	c1_1	3	2.18645	NA	c1_2
1963	ENSMUSG00000057841	c1_1	3	2.14026	NA	c1_2
1964	ENSMUSG00000073131	c1_1	10	7.50205	NA	c1_2
1965	ENSMUSG00000056687	c1_1	6	4.27817	NA	c1_2
1966	ENSMUSG00000078185	c1_1	3	2.1256	NA	c1_2
1967	ENSMUSG00000017548	c1_1	4	2.89234	NA	c1_2
1968	ENSMUSG00000028433	c1_1	2	1.39373	NA	c1_2
1969	ENSMUSG00000021559	c1_1	4	3.06043	NA	c1_2
1970	ENSMUSG00000115813	c1_1	7	5.00761	NA	c1_2
1971	ENSMUSG00000037761	c1_1	2	1.42456	NA	c1_2
1972	ENSMUSG00000018379	c1_1	5	3.54587	NA	c1_2
1973	ENSMUSG00000020091	c1_1	3	2.10887	NA	c1_2
1974	ENSMUSG00000051278	c1_1	5	3.49246	NA	c1_2
1975	ENSMUSG00000037190	c1_1	3	2.17596	NA	c1_2
1976	ENSMUSG00000001248	c1_1	4	3.1772	NA	c1_2
1977	ENSMUSG00000109807	c1_1	4	2.7975	NA	c1_2
1978	ENSMUSG00000090039	c1_1	2	1.44498	NA	c1_2
1979	ENSMUSG00000055681	c1_1	4	2.71584	NA	c1_2
1980	ENSMUSG00000020519	c1_1	4	2.70119	NA	c1_2
1981	ENSMUSG00000086890	c1_1	3	2.0592	NA	c1_2
1982	ENSMUSG00000033543	c1_1	2	1.37745	NA	c1_2
1983	ENSMUSG00000032116	c1_1	4	3.07581	NA	c1_2
1984	ENSMUSG00000001018	c1_1	3	2.10967	NA	c1_2
1985	ENSMUSG00000046329	c1_1	14	10.7171	hub	c1_2
1986	ENSMUSG00000113654	c1_1	5	3.78653	NA	c1_2
1987	ENSMUSG00000027479	c1_1	3	2.12165	NA	c1_2
1988	ENSMUSG00000021807	c1_1	3	2.11651	NA	c1_2
1989	ENSMUSG00000002265	c1_1	9	6.76781	NA	c1_2
1990	ENSMUSG00000029344	c1_1	3	2.12648	NA	c1_2
1991	ENSMUSG00000035382	c1_1	3	2.25942	NA	c1_2
1992	ENSMUSG00000032407	c1_1	9	7.0084	NA	c1_2
1993	ENSMUSG00000040687	c1_1	5	3.73407	NA	c1_2
1994	ENSMUSG00000086487	c1_1	6	4.34795	NA	c1_2
1995	ENSMUSG00000028469	c1_1	3	2.11374	NA	c1_2
1996	ENSMUSG00000037722	c1_1	5	3.49603	NA	c1_2
1997	ENSMUSG00000058126	c1_1	3	2.23174	NA	c1_2
1998	ENSMUSG00000051855	c1_1	3	2.30905	NA	c1_2
1999	ENSMUSG00000070280	c1_1	3	2.16725	NA	c1_2
[truncated: 60,344 more rows]
